# Supplementary material for: Flux balance analysis predicts Warburg-like effects of mouse hepatocyte deficient in miR-122a
Source: PLoS Comput Biol. 2017 Jul 7;13(7):e1005618. doi: 10.1371/journal.pcbi.1005618 (PMC5536358; doi:10.1371/journal.pcbi.1005618)
Supplement: S1 Table — (XLSX) [file pcbi.1005618.s006.xlsx]

## Sheet: S1 Table
S1 Table : The fold changes of the 35 metabolites from the LC/MS analysis and 20 miR122a target enzyme computational predictions.
	Exp.
Metabolite	(D/N)	DDC	PKM	UROD	CPOX	HMBS	FECH	GPX7	TXNRD1	SPTLC1	SCD	RPIA	GYS1	ALPL	ASAH1	SGPL1	PAFAH1B1	ALDOA	PFKP	CPT1A	PANK3
Leucine	0.2835	3.25647	0.338135	0.196537	0.167133	0.167133	0.167133	0.330405	0.420851	0.199132	0.160669	0.442988	-0.0309475	0.0492483	-0.0873969	-0.160599	0.311537	0.541073	0.291193	-0.0376185	1.95744e-05
Choline	0.8375	0.456074	-0.232373	0.159841	-0.0154121	-0.0154121	-0.0154121	0.802753	0.0148111	0.75005	-1.08033	0.590923	0.071868	-0.0271163	0.0689142	-0.051811	-0.371408	0.0913197	0.194853	-0.293577	-3.8e-09
Pantothenic_acid	-0.2734	-0.117199	0.210412	0.241908	0.353321	0.353321	0.353321	0.568842	0.455235	0.128721	0.305307	0.643614	0.0245231	0.0893821	0.053181	0.0510682	0.124318	-0.0263217	0.161055	0.117342	-4.87e-08
L-Acetylcarnitine	-1.2999	0.562692	0.292793	1.20954	0.803461	0.803461	0.803461	-3.63966	0.446022	1.09786	4.96136	2.1553	0.307209	-0.0316935	0.745114	3.20151	0.218778	-18.0359	0.0375126	-3.67337	2.03503e-05
Glutathione	0.7142	0.181153	0.102051	0.464346	0.304868	0.304868	0.304868	0.96615	0.398742	-0.0483752	0.201485	-0.148013	-0.020866	-0.00441816	-0.0692703	-0.0602549	-0.00413739	-0.0319383	0.0150311	-0.00221754	3.6381e-06
L-Tryptophan	0.6879	0.78198	0.303036	0.292264	0.455223	0.455223	0.455223	0.600155	0.295589	0.0740812	0.600067	0.503328	-0.00685359	0.0665983	0.0363017	0.0700083	0.113674	0.0397102	0.217177	0.189586	1.93141e-05
L-Glutamine	1.5956	2.18266	0.695334	1.21863	0.490481	0.490481	0.490481	0.215013	0.368574	-0.0170894	0.0776873	0.223248	0.18294	0.054375	-0.0158724	-0.0632858	0.0911625	0.446368	0.0908095	0.05569	1.4175e-06
S-Formylglutathione	4.9558	0.927801	0.157347	0.854453	0.475497	0.475496	0.475496	0.629568	0.350667	0.203618	0.819578	1.15021	0.754644	0.921754	0.57903	0.134886	0.565562	0.386505	0.900045	0.63015	0.236298
L-Cysteine	0.7423	0.285308	0.19929	0.850306	0.584632	0.584632	0.584632	0.0449046	1.95664	0.0375793	0.307848	0.687131	-0.0424434	0.0143417	-0.120347	-0.122368	0.108828	0.096604	0.219793	0.111674	-1.77e-08
Phenylalanine	0.255	3.61877	0.265953	0.336764	0.306884	0.306884	0.306884	0.540729	0.511256	0.156279	0.24603	0.66991	0.0668743	0.0944327	0.0582962	0.0314052	0.0880456	0.0163824	0.115666	0.131021	4.10873e-05
L-Proline	0.6385	0.578661	0.318428	0.174823	0.300949	0.300949	0.300949	0.279044	-0.0566781	0.133409	0.364461	0.251719	0.13625	0.0136116	-0.0963233	-0.297206	0.000559901	-0.338365	-0.0528494	-0.0649436	2.89e-08
Hydroxybutyrylcarnitine	-1.4091	-53.9017	-0.907562	-53.9017	-53.9017	-53.9017	-53.9017	-0.361004	0.445508	-1.20979	-53.9017	-23.9555	0.507905	0.00391555	-0.166162	-0.81275	0.891339	0.269989	1.23809	-53.9017	1.511e-07
L-Alanine	0.3929	1.01601	1.76028	1.04807	0.749334	0.749334	0.749334	0.713821	0.391125	0.784903	-0.03518	0.716724	0.0866133	0.110912	0.1562	0.0259994	0.169934	2.25522	0.284359	0.0891997	5.81551e-05
AMP	0.4328	-0.00953177	0.00504761	0.0263628	0.00306348	0.00306348	0.00306348	-0.0701153	0.000258922	-0.0647612	-0.0481529	-0.0599069	-0.0857864	-0.000745265	-0.01976	0.0177129	-0.00139582	-0.0907703	-0.0367209	-0.0101504	2.0344e-06
Creatine	0.6063	0.19697	-0.111147	0.405925	-0.524636	-0.524636	-0.524636	0.533867	0.222181	-0.743849	0.295971	1.6489	0.00101709	0.0104334	-0.388121	0.391262	-0.0899082	0.921172	-1.00525	-0.228161	1.15e-08
Adenine	0.3655	2.80254	1.69715	3.40499	2.36064	2.36064	2.36064	1.98109	1.90358	1.86924	-54.2044	5.22102	0.471397	2.80946e-05	0.741705	-2.45029	0.44647	-54.2044	-54.2044	1.0212	-9.3e-08
L-Methionine	0.3528	1.08641	0.157951	0.616506	0.611332	0.611332	0.611332	0.572238	0.356723	0.257217	0.176736	0.907553	0.0269076	0.105506	0.0669014	-0.0575213	0.168364	-0.0481974	0.0835523	0.244087	2.4896e-06
Biotin	-1.6354	-55.4596	-5.19717	-1.91191	-24.5415	-24.5415	-24.5415	-55.4596	0.30044	-27.8046	-23.9644	-55.4596	-26.3184	-0.0189429	-1.43005	-0.151217	-0.0965492	-2.18224	-55.4596	-0.314572	-2.82e-08
Cysteinylglycine	0.4995	1.20789	0.653213	2.46896	2.27723	2.27723	2.27723	0.216637	1.07123	-0.163754	-1.53973	-55.5926	-0.406753	-0.055179	-1.69796	-2.78037	0.242735	-55.5926	0.760297	-1.8821	3.55e-08
L-Glutamic_acid	0.6642	1.33846	0.455287	1.08604	0.798488	0.798488	0.798488	0.535025	0.385337	0.505579	1.37152	0.0425198	-0.210507	-0.01129	-0.016054	0.0325171	-0.144529	0.634336	0.566841	0.190255	2.71907e-05
L-Valine	0.1655	0.741616	-0.157323	0.397386	0.255001	0.255001	0.255001	0.104301	0.541225	0.811533	0.462823	1.02413	-0.132279	0.044877	0.329052	0.372042	0.128726	0.577635	0.963206	0.260849	1.7088e-06
L-Carnitine	-0.2377	0.182277	0.105877	0.415393	0.207578	0.207578	0.207578	-0.0108248	-0.00669643	-0.0691882	1.59283	0.241073	-0.0925881	0.000736258	0.0198356	0.945485	0.0216985	0.025086	-0.0151484	-3.40294	4.0521e-06
Dimethylglycine	0.6986	2.49445	0.441255	2.67454	2.36064	2.36064	2.36064	1.98109	1.41096	1.86924	-55.2044	3.43042	0.471397	2.80945e-05	0.741705	-2.45029	0.44647	-55.2044	-55.2044	1.0212	-9.31e-08
L-Histidine	0.8952	0.344068	0.426454	0.106693	0.389514	0.389514	0.389514	0.515823	-0.0245768	0.0828977	0.519472	0.361104	0.0977725	0.0553276	0.0869004	0.0527083	0.0572039	-0.0919631	0.101578	0.247353	1.575e-07
Adenosine	0.2136	3.05452	2.35644	3.8856	2.35897	2.35897	2.35897	1.9797	1.90207	1.86767	-8.48076	5.64062	0.471893	0.00207319	0.741461	-2.43889	0.446667	-8.91383	-8.40029	1.02066	0.000407072
Valerylcarnitine	-1.5351	-0.0352802	0.0372583	-0.480958	-0.0355773	-0.0355773	-0.0355773	-0.0398058	0.0263987	0.107303	-57.563	0.313165	0.0425518	-0.00132892	0.0914717	0.00035877	-0.00087027	-0.048581	0.143054	-57.563	2.4e-09
Betaine	-0.0895	0.855592	0.0800665	1.02511	0.712531	0.712531	0.712531	0.190571	0.261339	0.805866	-1.94866	1.34101	0.0359686	-0.000647294	0.308771	-0.1577	0.158031	0.522429	0.182181	0.391146	-9.3e-09
Hexanoylcarnitine	-2.1173	0	0	0	0	0	0	0	0	0	0	27.7693	0	0	0	0	0	0	27.6179	0	0
5-Methyltetrahydrofolicacid	-3.507	0.350886	0.620113	-24.0977	0.238767	0.238767	0.238767	0.312669	-0.164758	0.030576	-0.170545	0.817492	0.271873	0.158106	0.00225986	-0.20321	0.136816	-0.238206	-0.145805	0.240096	-2.94e-08
Niacinamide	-0.0587	0	0	0	0	0	0	0	0	0	0	55.473	0	27.3533	0	0	0	0	0	0	0
L-Threonine	0.4125	2.08071	0.360825	0.550751	0.33312	0.33312	0.33312	0.480597	0.610281	0.0747797	0.420986	0.595301	0.0568201	0.109563	0.0244991	-0.0024837	0.114769	0.205043	0.358696	0.156523	1.635e-07
2-Aminomuconic semialdehyde	-1.0114	0	0	0	0	0	0	0	29.9099	0	53.1508	0	27.0615	29.0374	0	0	0	0	48.9087	0	0
Homovanillicacid	-1.7166	7.60069	2.58226	8.83892	7.33275	7.33275	7.33275	8.52236	6.15213	8.17587	9.29584	9.24747	6.72675	1.06486	5.57836	5.9062	2.74067	6.38996	7.27423	5.2856	0.0749553
Cholesterol*	6.8687	1.90383	-0.243567	1.57893	1.07849	1.07849	1.07849	3.45075	-1.7264	2.07012	0.118927	3.00731	-1.13873	0.0212075	-0.151561	2.45994	-0.226384	0.664481	0.513328	1.32129	0.000110573
Guanine	0.5372	1.48491	-0.138881	1.76885	1.19698	1.19698	1.19698	1.29192	0.346676	0.754482	-0.116396	3.3136	0.0678581	-0.0765761	-0.187962	0.0532526	-0.387368	-0.539176	1.27438	0.249155	1.31e-08
Similarity ratio		0.75	0.556	0.694	0.639	0.639	0.639	0.5	0.556	0.583	0.583	0.444	0.417	0.361	0.417	0.417	0.472	0.528	0.583	0.583	0.027
Synthesis rates of the 35 metabolites from LC/MS analysis and 20 miR122a target enzyme computational predictions.
Metabolite	Normal	DDC	PKM	UROD	CPOX	HMBS	FECH	GPX7	TXNRD1	SPTLC1	SCD	RPIA	GYS1	ALPL	ASAH1	SGPL1	PAFAH1B1	ALDOA	PFKP	CPT1A	PANK3
Leucine	10.0994	96.5146	12.7669	11.267	11.3399	11.3399	11.3399	11.0757	13.5228	11.5942	11.2892	10.0059	9.8851	9.7729	9.5058	9.0355	12.5337	14.6952	12.3582	9.8395	10.0996
Choline	38.9257	53.3984	33.1349	39.4908	38.5121	38.5121	38.5121	38.9287	39.1526	65.4672	18.4088	38.6617	40.9139	39.6486	40.8302	37.5526	30.0906	41.4693	44.5547	31.7586	38.9257
Pantothenic_acid	1.967	1.8135	2.2759	2.4224	2.5129	2.5129	2.5129	2.0547	2.7682	2.1506	2.4306	1.985	2.0007	1.8414	2.0409	2.0379	2.144	1.9315	2.1993	2.1337	1.967
L-Acetylcarnitine	0.0542	0.0801	0.0664	0.0975	0.0946	0.0946	0.0946	0.0644	0.0757	0.116	1.6891	0.0505	0.0671	0.0554	0.0909	0.4987	0.0631	2.01743e-07	0.0556	0.0042	0.0542
Glutathione	327.353	371.15	351.348	408.625	404.382	404.382	404.382	635.441	380.811	316.559	376.418	325.427	322.653	328.361	312.007	313.963	326.416	320.186	330.778	326.851	327.354
L-Tryptophan	17.2437	29.6504	21.2742	22.8415	23.6411	23.6411	23.6411	18.5768	21.922	18.1523	26.1378	17.361	17.162	16.4315	17.6831	18.1011	18.6574	17.725	20.0442	19.6654	17.244
L-Glutamine	24.1032	109.426	39.0293	34.4047	33.8628	33.8628	33.8628	24.8088	31.3339	23.8193	25.4367	24.5655	27.3618	23.2066	23.8394	23.0687	25.6754	32.8431	25.6691	25.0518	24.1032
S-Formylglutathione	0.0033	0.0063	0.0037	0.0046	0.0046	0.0046	0.0046	0.0054	0.0039	0.0038	0.0058	0.0032	0.0056	0.005	0.0049	0.0036	0.0049	0.0043	0.0036	0.0051	0.0039
L-Cysteine	53.8794	65.6612	61.8607	81.6843	80.8005	80.8005	80.8005	25.3212	214.915	55.3012	66.6951	53.2867	52.3173	53.339	49.5672	49.4978	58.1009	57.6107	62.7461	58.2156	53.8794
Phenylalanine	8.2486	101.33	9.9184	9.82	10.2038	10.2038	10.2038	8.6586	11.7751	9.1923	9.7823	8.4159	8.64	7.6932	8.5887	8.4301	8.7677	8.3428	8.9361	9.0328	8.2488
L-Proline	42.894	64.0606	53.4875	52.3243	52.8434	52.8434	52.8434	42.5068	39.9807	47.0497	55.2217	43.0767	47.1424	42.487	40.1236	34.9083	42.9106	33.9264	41.3511	41.0059	42.894
Hydroxy butyryl carnitine	1.6828	0	0.8971	0	0	0	0	1.3594	2.2674	0.7275	0	1.4609	2.3929	1.6785	1.4997	0.958	3.1214	2.0291	3.9695	0	1.6828
L-Alanine	14.6083	29.5426	49.4876	23.2819	24.5568	24.5568	24.5568	14.8146	18.121	25.1698	14.2564	14.924	15.5122	13.4465	16.2787	14.8739	16.4344	69.7412	17.7884	15.54	14.6089
AMP	1247.8	1239.59	1252.18	1251.27	1250.46	1250.46	1250.46	1248.69	1248.72	1193.03	1206.84	1247.07	1175.77	1248.46	1230.83	1263.22	1246.6	1171.71	1216.43	1239.05	1247.81
Creatine	9.3047	10.6659	8.6148	6.7751	6.468	6.468	6.468	11.2715	10.8385	5.5563	11.4235	9.8769	9.3113	9.2353	7.11	12.2035	8.7425	17.6199	4.6355	7.9436	9.3047
Adenine	2.0757	14.4814	6.7306	10.8588	10.6606	10.6606	10.6606	2.0686	7.0266	7.5833	0	4.1446	2.8778	2.0751	3.4708	0.3798	2.8285	0	0	4.2128	2.0757
L-Methionine	25.6528	54.4722	28.6208	38.2647	39.1889	39.1889	39.1889	26.9948	33.0839	30.6594	28.9959	26.2396	26.1357	23.7371	26.8704	24.6501	28.8282	24.8099	27.1823	30.3817	25.6528
Biotin	4.9544	0	0.135	2.02858e-07	2.0289e-07	2.0289e-07	2.0289e-07	5.1405	6.1236	2.11334e-08	3.02684e-07	4.7721	5.9207e-08	5.0189	1.8387	4.4614	4.6337	1.0916	0	3.9838	4.9544
Cysteinylglycine	5.4331	12.5504	8.5444	26.8244	26.3366	26.3366	26.3366	6.4679	9.1504	4.8501	1.8687	4.2047	4.0983	5.6371	1.6746	0.7908	6.4286	0	9.2027	1.4739	5.4331
L-glutamic acid	77.773	196.673	106.631	133.922	135.269	135.269	135.269	81.095	99.5381	110.414	201.232	74.5572	67.214	78.3897	76.9123	79.5458	70.3592	120.721	115.198	88.7363	77.7744
L-Valine	21.8894	36.6002	19.628	23.6122	26.1215	26.1215	26.1215	19.4342	31.954	38.4176	30.1688	21.2835	19.9717	21.2292	27.4972	28.3289	23.9323	32.6678	42.6757	26.2276	21.8895
L-Carnitine	103.913	117.907	111.826	121.001	119.993	119.993	119.993	104.965	104.606	99.0472	313.444	103.735	97.4537	103.862	105.352	200.119	105.488	105.736	102.828	9.8239	103.913
N,N-dimethylglycine	4.1514	23.3934	5.6366	21.7175	21.3213	21.3213	21.3213	4.1372	12.1317	15.1666	0	8.2891	5.7557	4.1502	6.9417	0.7596	5.6571	0	0	8.4256	4.1514
L-Histidine	15.9459	20.2407	21.4301	19.2524	20.8884	20.8884	20.8884	17.7478	16.5577	16.889	22.8574	16.3387	17.0641	15.3227	16.9359	16.5393	16.5909	14.9612	17.1085	18.9283	15.9459
Adenosine	2.079	17.2723	10.6465	10.8634	10.6652	10.6652	10.6652	2.074	7.0305	7.5871	0.0058	4.1478	2.8834	2.0801	3.4758	0.3834	2.8334	0.0043	0.0036	4.2179	2.0796
Valeryl carnitine	21.2907	20.7764	21.8477	20.1174	20.7721	20.7721	20.7721	21.6919	21.8511	22.9346	0	21.3842	21.928	21.3103	22.6843	21.296	21.2779	20.5857	23.5101	0	21.2907
Betaine	16.6082	30.0526	17.556	27.6575	27.2155	27.2155	27.2155	15.2638	22.4326	29.0344	4.3025	18.7567	17.0275	16.6142	20.5718	14.8885	18.5309	23.8556	18.8437	21.7806	16.6082
Hexanoylcarnitine	0	0	0	0	0	0	0	0	0	0	0	0	0	0	0	0	0	0	0	0	0
5-Methyltetrahydrofolate	1.8571	2.3685	2.8544	1.8172	2.1914	2.1914	2.1914	1.9826	1.6599	1.8969	1.6501	1.912	2.2422	1.6421	1.86	1.6131	2.0419	1.5745	1.6786	2.1934	1.8571
Nicotinamide	0	0	0	0	0	0	0	0	0	0	0	0	0	0	0	0	0	0	0	0	0
L-Threonine	4.6853	19.8194	6.0166	5.7647	5.9022	5.9022	5.9022	4.9213	6.9877	4.9345	6.2728	4.6946	4.8735	4.3159	4.7655	4.6772	5.0732	5.4008	6.0077	5.2222	4.6853
2-Aminomuconate 6-semialdehyde(1-)	0	0	0	0	0	0	0	0	1.0085e-07	0	1	0	1.40066e-08	0	0	0	0	0	0.0528	0	0
Homovanillicacid	0.0056	1.0916	0.0337	1.0044	0.9066	0.9066	0.9066	0.375	0.3132	1.6264	3.5347	0.0034	0.5956	0.0207	0.2687	0.3373	0.0376	0.4716	0.8706	0.2194	0.0059
cholesterol	3.7928	14.193	3.2036	8.4189	8.0098	8.0098	8.0098	5.5784	0.6779	15.9269	4.1187	4.0279	1.7226	3.7384	3.4146	20.868	3.242	6.0116	5.4124	9.4779	3.7931
Guanine	3.8127	10.6717	3.4628	9.1343	8.7409	8.7409	8.7409	4.7192	5.1728	6.4321	3.5172	4.0149	3.9963	4.0054	3.3469	3.956	2.9149	2.6237	9.2227	4.5314	3.8127
Synthesis rate of the metabolites related to Warburg effect
Metabolite	Normal	DDC	PKM	UROD	CPOX	HMBS	FECH	GPX7	TXNRD1	SPTLC1	SCD	RPIA	GYS1	ALPL	ASAH1	SGPL1	PAFAH1B1	ALDOA	PFKP	CPT1A	PANK3
D-Glucose	11.7217	36.8706	11.2373	15.3378	19.411	19.411	19.411	12.2949	27.5701	24.1332	25.4119	11.3258	48.0907	9.2887	19.456	10.3269	7.3638	24.9677	24.1765	12.5376	11.7217
M_pyr_c	115.831	135.174	223.327	112.505	111.144	111.144	111.144	112.324	119.508	155.8	119.254	115.07	119.46	116.763	121.934	115.483	112.805	132.049	132.615	119.802	115.832
M_lac_L_c	82.3378	85.2295	84.6718	81.6475	81.6883	81.6883	81.6883	81.2256	82.3806	82.9023	71.4097	82.3168	82.8424	82.3403	82.8738	81.6739	81.5938	78.3079	87.8543	86.0902	82.3378
M_pyr_m	21.7111	13.4892	43.8607	26.6252	25.4807	25.4807	25.4807	19.2657	26.1791	26.8763	44.0772	21.6643	24.4084	21.9817	25.2998	23.582	20.5743	56.5976	29.583	25.0549	21.7117
M_accoa_m	60.422	61.7539	55.2305	62.6465	61.468	61.468	61.468	61.9371	62.8115	58.1816	165.134	60.3171	61.6445	60.3658	60.7055	59.9602	59.5502	53.0828	57.4733	76.305	60.4232
M_oaa_m	30.8121	15.0094	100.081	17.4715	17.7274	17.7274	17.7274	33.4489	31.3008	32.3818	100	30.5824	34.9255	30.9963	30.922	29.0782	30.4707	28.6941	34.6586	50.8737	30.8121
M_cit_m	33.0596	38.1752	111.13	35.3017	34.5337	34.5337	34.5337	34.9929	32.8421	38.8975	100	32.8125	37.1091	33.0705	33.7271	31.5649	31.1317	32.9563	36.4218	50.8737	33.0596
M_HC00342_m	9.5827	37.732	34.3937	34.8201	33.2873	33.2873	33.2873	9.062	8.3456	14.3827	23.2329	9.6179	10.3108	9.3665	9.5532	9.395	7.3844	11.4184	8.7601	10.9082	9.5827
M_icit_m	10.1368	31.0767	52.7654	49.2748	47.9518	47.9518	47.9518	9.0307	11.0477	16.4036	24.8816	10.1011	11.0868	9.8271	9.3519	10.3945	7.8142	14.4811	12.0588	13.2569	10.1368
M_akg_m	43.0154	65.3946	101.346	104.655	104.795	104.795	104.795	43.7888	53.0523	54.1419	95.7428	41.5374	41.8975	42.8203	43.9088	45.641	42.5912	72.5587	65.6723	52.1013	43.0163
M_succoa_m	113.994	127.811	123.692	200	200	200	200	114.983	115.487	113.048	105.29	113.237	109.768	114.249	113.001	112.518	114.594	114.459	117.806	109.527	113.994
M_succ_m	142.123	145.883	167.591	166.442	164.924	164.924	164.924	140.785	143.562	148.727	189.648	142.415	137.827	142.345	143.382	145.118	141.359	144.316	146.892	124.799	142.123
M_fum_m	35.0088	45.9472	36.1479	50.9687	50.1753	50.1753	50.1753	32.6462	37.1171	39.6165	84.6947	35.6837	32.5803	35.24	34.6307	36.0277	34.7814	35.2416	36.7994	20.7905	35.0088
M_mal_L_m	24.4595	36.8463	53.379	39.0011	38.8567	38.8567	38.8567	24.9434	22.8062	23.9438	71.9996	24.8214	25.5941	24.4901	21.8375	20.6085	22.9766	21.4369	21.3023	37.0538	24.4595
M_mal_L_c	35.173	57.9107	54.4298	52.4499	52.2629	52.2629	52.2629	34.2912	35.5363	40.5176	71.9996	34.8054	35.3346	35.0678	33.6191	29.225	30.6295	40.2171	36.0103	40.8254	35.173
M_gln_L_c	24.1032	109.426	39.0293	32.1683	32.2219	32.2219	32.2219	24.8088	31.3339	23.8193	25.4367	24.5655	27.3618	23.2066	23.8394	23.0687	25.6754	27.0737	25.6691	25.0518	24.1032
M_gln_L_e	24.1032	88.6651	32.0603	32.1683	32.2219	32.2219	32.2219	24.6171	31.3339	23.8193	25.4367	24.2927	23.2836	23.2066	23.8394	23.0687	25.6452	27.0737	25.6691	25.0518	24.1032
M_glu_L_m	30.1095	41.9916	39.0825	58.56	59.482	59.482	59.482	32.2466	40.8219	37.9631	109.837	28.528	24.6057	30.1037	32.0687	34.2558	25.5781	51.366	53.0706	37.9682	30.1104
L-Alanine	14.6083	29.5426	49.4876	23.2819	24.5568	24.5568	24.5568	14.8146	18.121	25.1698	14.2564	14.924	15.5122	13.4465	16.2787	14.8739	16.4344	69.7412	17.7884	15.54	14.6089
L-Glutamaic acid	77.773	196.673	106.631	133.922	135.269	135.269	135.269	81.095	99.5381	110.414	201.232	74.5572	67.214	78.3897	76.9123	79.5458	70.3592	120.721	115.198	88.7363	77.7744
L-Glutamine	24.1032	109.426	39.0293	34.4047	33.8628	33.8628	33.8628	24.8088	31.3339	23.8193	25.4367	24.5655	27.3618	23.2066	23.8394	23.0687	25.6754	32.8431	25.6691	25.0518	24.1032
