# Supplementary material for: Flux balance analysis predicts Warburg-like effects of mouse hepatocyte deficient in miR-122a
Source: PLoS Comput Biol. 2017 Jul 7;13(7):e1005618. doi: 10.1371/journal.pcbi.1005618 (PMC5536358; doi:10.1371/journal.pcbi.1005618)
Supplement: S2 Table — (XLSX) [file pcbi.1005618.s007.xlsx]

## Sheet: S2 Table
S2 Table : miR122a target genes of mouse
miRNA	Gene Symbol	Gene Descriptioin
mmu-miR-122-5p	1600014C10Rik	RIKEN cDNA 1600014C10 gene	starbase
mmu-miR-122-5p	2310022B05Rik	RIKEN cDNA 2310022B05 gene	starbase
mmu-miR-122-5p	Acap2	ArfGAP with coiled-coil, ankyrin repeat and PH domains 2	starbase
mmu-miR-122-5p	Acer2	alkaline ceramidase 2	starbase
mmu-miR-122-5p	Adam10	a disintegrin and metallopeptidase domain 10	starbase
mmu-miR-122-5p	Aebp2	AE binding protein 2	starbase
mmu-miR-122-5p	Akt3	thymoma viral proto-oncogene 3	starbase
mmu-miR-122-5p	Alas2	aminolevulinic acid synthase 2, erythroid	tarbase
mmu-miR-122-5p	Aldoa	aldolase A, fructose-bisphosphate	tarbase;mirtarbase
mmu-miR-122-5p	Alpl	alkaline phosphatase, liver/bone/kidney	mirtarbase
mmu-miR-122-5p	Anapc13	anaphase promoting complex subunit 13	starbase
mmu-miR-122-5p	Ankrd9	ankyrin repeat domain 9	starbase
mmu-miR-122-5p	Antxr2	anthrax toxin receptor 2	starbase
mmu-miR-122-5p	Anxa2	annexin A2	starbase
mmu-miR-122-5p	Ap1ar	adaptor-related protein complex 1 associated regulatory protein	starbase
mmu-miR-122-5p	Apob	apolipoprotein B	mirtarbase
mmu-miR-122-5p	Appl2	adaptor protein, phosphotyrosine interaction, PH domain and leucine zipper containing 2	starbase
mmu-miR-122-5p	Aqr	aquarius	starbase
mmu-miR-122-5p	Arap2	ArfGAP with RhoGAP domain, ankyrin repeat and PH domain 2	starbase
mmu-miR-122-5p	Arfgef1	ADP-ribosylation factor guanine nucleotide-exchange factor 1(brefeldin A-inhibited)	starbase
mmu-miR-122-5p	Arhgap44	Rho GTPase activating protein 44	starbase
mmu-miR-122-5p	Arid5b	AT rich interactive domain 5B (MRF1-like)	starbase
mmu-miR-122-5p	Arl2	ADP-ribosylation factor-like 2	starbase
mmu-miR-122-5p	Asb3	ankyrin repeat and SOCS box-containing 3	starbase
mmu-miR-122-5p	Atp1b1	ATPase, Na+/K+ transporting, beta 1 polypeptide	starbase
mmu-miR-122-5p	Atp6v0e	ATPase, H+ transporting, lysosomal V0 subunit E	starbase
mmu-miR-122-5p	Aven	apoptosis, caspase activation inhibitor	starbase
mmu-miR-122-5p	B630019K06Rik	novel protein similar to F-box and leucine-rich repeat protein 17 (Fbxl17)	starbase
mmu-miR-122-5p	Bach1	BTB and CNC homology 1	mirtarbase
mmu-miR-122-5p	Bach2	BTB and CNC homology 2	starbase
mmu-miR-122-5p	BC029722	cDNA sequence BC029722	starbase
mmu-miR-122-5p	Bckdk	branched chain ketoacid dehydrogenase kinase	tarbase;mirtarbase
mmu-miR-122-5p	Bcl2l2	BCL2-like 2	starbase
mmu-miR-122-5p	Bmpr1a	bone morphogenetic protein receptor, type 1A	tarbase;mirtarbase
mmu-miR-122-5p	Brd2	bromodomain containing 2	starbase
mmu-miR-122-5p	Bscl2	Berardinelli-Seip congenital lipodystrophy 2 homolog (seipin)	starbase
mmu-miR-122-5p	Bsn	bassoon	starbase
mmu-miR-122-5p	Btla	B and T lymphocyte associated	starbase
mmu-miR-122-5p	Cacnb4	calcium channel, voltage-dependent, beta 4 subunit	starbase
mmu-miR-122-5p	Calm3	calmodulin 3	starbase
mmu-miR-122-5p	Camk2d	calcium/calmodulin-dependent protein kinase II, delta	starbase
mmu-miR-122-5p	Cbfa2t3	core-binding factor, runt domain, alpha subunit 2, translocated to, 3 (human)	starbase
mmu-miR-122-5p	Cbl	Casitas B-lineage lymphoma	starbase
mmu-miR-122-5p	Cbln1	cerebellin 1 precursor protein	starbase
mmu-miR-122-5p	Cbx4	chromobox 4	starbase
mmu-miR-122-5p	Cbx7	chromobox 7	starbase
mmu-miR-122-5p	Ccdc6	coiled-coil domain containing 6	starbase
mmu-miR-122-5p	Ccnd1	cyclin D1	tarbase
mmu-miR-122-5p	Ccng1	cyclin G1	mirtarbase;starbase
mmu-miR-122-5p	Ccrn4l	CCR4 carbon catabolite repression 4-like (S. cerevisiae)	mirtarbase;starbase
mmu-miR-122-5p	Cd274	CD274 antigen	starbase
mmu-miR-122-5p	Cd320	CD320 antigen	tarbase;mirtarbase
mmu-miR-122-5p	Cdc42	cell division cycle 42	starbase
mmu-miR-122-5p	Celf4	CUGBP, Elav-like family member 4	starbase
mmu-miR-122-5p	Cers6	ceramide synthase 6	mirtarbase
mmu-miR-122-5p	Chd7	chromodomain helicase DNA binding protein 7	starbase
mmu-miR-122-5p	Chic1	cysteine-rich hydrophobic domain 1	starbase
mmu-miR-122-5p	Chmp3	charged multivesicular body protein 3	starbase
mmu-miR-122-5p	Clic1	chloride intracellular channel 1	starbase
mmu-miR-122-5p	Col4a2	collagen, type IV, alpha 2	starbase
mmu-miR-122-5p	Copg1	coatomer protein complex, subunit gamma 1	starbase
mmu-miR-122-5p	Cpne1	copine I	starbase
mmu-miR-122-5p	Cpox	coproporphyrinogen oxidase	tarbase;mirtarbase
mmu-miR-122-5p	Cpt1a	carnitine palmitoyltransferase 1a, liver	starbase
mmu-miR-122-5p	Crk	v-crk sarcoma virus CT10 oncogene homolog (avian)	starbase
mmu-miR-122-5p	Cs	citrate synthase	mirtarbase
mmu-miR-122-5p	Csrnp1	cysteine-serine-rich nuclear protein 1	starbase
mmu-miR-122-5p	Ctnna1	catenin (cadherin associated protein), alpha 1	starbase
mmu-miR-122-5p	Cul5	cullin 5	starbase
mmu-miR-122-5p	Cxcl12	chemokine (C-X-C motif) ligand 12	starbase
mmu-miR-122-5p	Cystm1	cysteine-rich transmembrane module containing 1	starbase
mmu-miR-122-5p	D15Ertd621e	DNA segment, Chr 15, ERATO Doi 621, expressed	starbase
mmu-miR-122-5p	Dcaf7	DDB1 and CUL4 associated factor 7	starbase
mmu-miR-122-5p	Ddc	dopa decarboxylase	tarbase;mirtarbase
mmu-miR-122-5p	Ddx17	DEAD (Asp-Glu-Ala-Asp) box polypeptide 17	starbase
mmu-miR-122-5p	Ddx3x	DEAD/H (Asp-Glu-Ala-Asp/His) box polypeptide 3, X-linked	starbase
mmu-miR-122-5p	Ddx6	DEAD (Asp-Glu-Ala-Asp) box polypeptide 6	starbase
mmu-miR-122-5p	Def8	differentially expressed in FDCP 8	starbase
mmu-miR-122-5p	Dph2	DPH2 homolog (S. cerevisiae)	starbase
mmu-miR-122-5p	E2f3	E2F transcription factor 3	starbase
mmu-miR-122-5p	Egr1	early growth response 1	starbase
mmu-miR-122-5p	Eif2s3x	eukaryotic translation initiation factor 2, subunit 3, structural gene X-linked	starbase
mmu-miR-122-5p	Eif5b	eukaryotic translation initiation factor 5B	starbase
mmu-miR-122-5p	Elmo1	engulfment and cell motility 1	starbase
mmu-miR-122-5p	Epas1	endothelial PAS domain protein 1	starbase
mmu-miR-122-5p	Esyt2	extended synaptotagmin-like protein 2	starbase
mmu-miR-122-5p	Fads1	fatty acid desaturase 1	starbase
mmu-miR-122-5p	Fam184b	family with sequence similarity 184, member B	starbase
mmu-miR-122-5p	Fbxo8	F-box protein 8	starbase
mmu-miR-122-5p	Fech	ferrochelatase	tarbase;mirtarbase
mmu-miR-122-5p	Fndc3a	fibronectin type III domain containing 3A	starbase
mmu-miR-122-5p	G3bp2	GTPase activating protein (SH3 domain) binding protein 2	starbase
mmu-miR-122-5p	Gabra6	gamma-aminobutyric acid (GABA) A receptor, subunit alpha 6	starbase
mmu-miR-122-5p	Gabrb3	gamma-aminobutyric acid (GABA) A receptor, subunit beta 3	starbase
mmu-miR-122-5p	Gbp5	guanylate binding protein 5	starbase
mmu-miR-122-5p	Gde1	glycerophosphodiester phosphodiesterase 1	tarbase;mirtarbase
mmu-miR-122-5p	Glt8d1	glycosyltransferase 8 domain containing 1	starbase
mmu-miR-122-5p	Gmfb	glia maturation factor, beta	starbase
mmu-miR-122-5p	Gnptab	N-acetylglucosamine-1-phosphate transferase, alpha and beta subunits	starbase
mmu-miR-122-5p	Gpm6b	glycoprotein m6b	starbase
mmu-miR-122-5p	Gpx7	glutathione peroxidase 7	mirtarbase
mmu-miR-122-5p	Gtf3c2	general transcription factor IIIC, polypeptide 2, beta	starbase
mmu-miR-122-5p	Gucy1a3	guanylate cyclase 1, soluble, alpha 3	starbase
mmu-miR-122-5p	Gys1	glycogen synthase 1, muscle	tarbase;mirtarbase
mmu-miR-122-5p	Hamp	hepcidin antimicrobial peptide	tarbase;mirtarbase
mmu-miR-122-5p	Hba-a1	hemoglobin alpha, adult chain 1	tarbase
mmu-miR-122-5p	Hbegf	heparin-binding EGF-like growth factor	starbase
mmu-miR-122-5p	Hfe	hemochromatosis	tarbase;mirtarbase
mmu-miR-122-5p	Hfe2	hemochromatosis type 2 (juvenile) (human homolog)	tarbase;mirtarbase
mmu-miR-122-5p	Hiat1	hippocampus abundant gene transcript 1	starbase
mmu-miR-122-5p	Hif1a	hypoxia inducible factor 1, alpha subunit	starbase
mmu-miR-122-5p	Hif1an	hypoxia-inducible factor 1, alpha subunit inhibitor	starbase
mmu-miR-122-5p	Hist1h1c	histone cluster 1, H1c	tarbase;mirtarbase
mmu-miR-122-5p	Hivep3	human immunodeficiency virus type I enhancer binding protein 3	starbase
mmu-miR-122-5p	Hmbs	hydroxymethylbilane synthase	tarbase
mmu-miR-122-5p	Hnrnpll	heterogeneous nuclear ribonucleoprotein L-like	starbase
mmu-miR-122-5p	Hp1bp3	heterochromatin protein 1, binding protein 3	starbase
mmu-miR-122-5p	Hs3st3b1	heparan sulfate (glucosamine) 3-O-sulfotransferase 3B1	starbase
mmu-miR-122-5p	Igdcc4	immunoglobulin superfamily, DCC subclass, member 4	starbase
mmu-miR-122-5p	Igf1r	insulin-like growth factor I receptor	starbase
mmu-miR-122-5p	Ikzf1	IKAROS family zinc finger 1	starbase
mmu-miR-122-5p	Irf4	interferon regulatory factor 4	starbase
mmu-miR-122-5p	Jagn1	jagunal homolog 1 (Drosophila)	starbase
mmu-miR-122-5p	Jmjd1c	jumonji domain containing 1C	starbase
mmu-miR-122-5p	Josd1	Josephin domain containing 1	starbase
mmu-miR-122-5p	Kdelr1	KDEL (Lys-Asp-Glu-Leu) endoplasmic reticulum protein retention receptor 1	starbase
mmu-miR-122-5p	Kdm5b	lysine (K)-specific demethylase 5B	starbase
mmu-miR-122-5p	Khnyn	KH and NYN domain containing	starbase
mmu-miR-122-5p	Kit	kit oncogene	starbase
mmu-miR-122-5p	Klc1	kinesin light chain 1	starbase
mmu-miR-122-5p	Klf6	Kruppel-like factor 6	mirtarbase;starbase
mmu-miR-122-5p	Lactb	lactamase, beta	starbase
mmu-miR-122-5p	Lamc1	laminin, gamma 1	starbase
mmu-miR-122-5p	Lcorl	ligand dependent nuclear receptor corepressor-like	starbase
mmu-miR-122-5p	Lipe	lipase, hormone sensitive	starbase
mmu-miR-122-5p	Lnpep	leucyl/cystinyl aminopeptidase	starbase
mmu-miR-122-5p	Lrp10	low-density lipoprotein receptor-related protein 10	starbase
mmu-miR-122-5p	Lrrc58	leucine rich repeat containing 58	starbase
mmu-miR-122-5p	Lrrc59	leucine rich repeat containing 59	starbase
mmu-miR-122-5p	Map2	microtubule-associated protein 2	starbase
mmu-miR-122-5p	Map3k12	mitogen-activated protein kinase kinase kinase 12	starbase
mmu-miR-122-5p	Mapk4	mitogen-activated protein kinase 4	starbase
mmu-miR-122-5p	Mastl	microtubule associated serine/threonine kinase-like	starbase
mmu-miR-122-5p	Max	Max protein	starbase
mmu-miR-122-5p	Mbnl1	muscleblind-like 1 (Drosophila)	starbase
mmu-miR-122-5p	Mcl1	myeloid cell leukemia sequence 1	starbase
mmu-miR-122-5p	Mdfic	MyoD family inhibitor domain containing	starbase
mmu-miR-122-5p	Mdm2	transformed mouse 3T3 cell double minute 2	starbase
mmu-miR-122-5p	Meis2	Meis homeobox 2	starbase
mmu-miR-122-5p	Mex3c	mex3 homolog C (C. elegans)	starbase
mmu-miR-122-5p	Mir17	microRNA 17	tarbase;mirtarbase
mmu-miR-122-5p	Mir451a	microRNA 451a	tarbase;mirtarbase
mmu-miR-122-5p	Mnt	max binding protein	starbase
mmu-miR-122-5p	Mob1a	MOB kinase activator 1A	starbase
mmu-miR-122-5p	Ms4a4c	membrane-spanning 4-domains, subfamily A, member 4C	starbase
mmu-miR-122-5p	Mtm1	X-linked myotubular myopathy gene 1	starbase
mmu-miR-122-5p	Nacc1	nucleus accumbens associated 1, BEN and BTB (POZ) domain containing	starbase
mmu-miR-122-5p	Nap1l3	nucleosome assembly protein 1-like 3	starbase
mmu-miR-122-5p	Napb	N-ethylmaleimide sensitive fusion protein attachment protein beta	starbase
mmu-miR-122-5p	Ncapd3	non-SMC condensin II complex, subunit D3	starbase
mmu-miR-122-5p	Ncl	nucleolin	starbase
mmu-miR-122-5p	Nde1	nuclear distribution gene E homolog 1 (A nidulans)	starbase
mmu-miR-122-5p	Ndrg3	N-myc downstream regulated gene 3	tarbase;mirtarbase;starbase
mmu-miR-122-5p	Ndrg4	N-myc downstream regulated gene 4	starbase
mmu-miR-122-5p	Neurod1	neurogenic differentiation 1	starbase
mmu-miR-122-5p	Nfat5	nuclear factor of activated T cells 5	starbase
mmu-miR-122-5p	Nlrc5	NLR family, CARD domain containing 5	starbase
mmu-miR-122-5p	Npepps	aminopeptidase puromycin sensitive	starbase
mmu-miR-122-5p	Nras	neuroblastoma ras oncogene	starbase
mmu-miR-122-5p	Ntrk2	neurotrophic tyrosine kinase, receptor, type 2	starbase
mmu-miR-122-5p	Nus1	nuclear undecaprenyl pyrophosphate synthase 1 homolog (S. cerevisiae)	starbase
mmu-miR-122-5p	Oaz1	ornithine decarboxylase antizyme 1	starbase
mmu-miR-122-5p	P4ha1	procollagen-proline, 2-oxoglutarate 4-dioxygenase (proline 4-hydroxylase), alpha 1 polypeptide	mirtarbase
mmu-miR-122-5p	Pafah1b1	platelet-activating factor acetylhydrolase, isoform 1b, subunit 1	starbase
mmu-miR-122-5p	Paics	phosphoribosylaminoimidazole carboxylase, phosphoribosylaminoribosylaminoimidazole, succinocarboxamide synthetase	starbase
mmu-miR-122-5p	Pank3	pantothenate kinase 3	starbase
mmu-miR-122-5p	Pclo	piccolo (presynaptic cytomatrix protein)	starbase
mmu-miR-122-5p	Pcmtd2	protein-L-isoaspartate (D-aspartate) O-methyltransferase domain containing 2	starbase
mmu-miR-122-5p	Pde7a	phosphodiesterase 7A	starbase
mmu-miR-122-5p	Pfkp	phosphofructokinase, platelet	starbase
mmu-miR-122-5p	Pfn2	profilin 2	starbase
mmu-miR-122-5p	Phtf2	putative homeodomain transcription factor 2	starbase
mmu-miR-122-5p	Pid1	phosphotyrosine interaction domain containing 1	starbase
mmu-miR-122-5p	Pkd1l3	polycystic kidney disease 1 like 3	starbase
mmu-miR-122-5p	Pkm	pyruvate kinase, muscle	starbase
mmu-miR-122-5p	Plagl2	pleiomorphic adenoma gene-like 2	starbase
mmu-miR-122-5p	Plekhb2	pleckstrin homology domain containing, family B (evectins) member 2	starbase
mmu-miR-122-5p	Ppip5k1	diphosphoinositol pentakisphosphate kinase 1	starbase
mmu-miR-122-5p	Ppp3r1	protein phosphatase 3, regulatory subunit B, alpha isoform (calcineurin B, type I)	starbase
mmu-miR-122-5p	Prkar1a	protein kinase, cAMP dependent regulatory, type I, alpha	starbase
mmu-miR-122-5p	Prom1	prominin 1	mirtarbase
mmu-miR-122-5p	Psd3	pleckstrin and Sec7 domain containing 3	starbase
mmu-miR-122-5p	Ptbp3	polypyrimidine tract binding protein 3	starbase
mmu-miR-122-5p	Qars	glutaminyl-tRNA synthetase	starbase
mmu-miR-122-5p	Qser1	glutamine and serine rich 1	starbase
mmu-miR-122-5p	Ralb	v-ral simian leukemia viral oncogene homolog B (ras related)	starbase
mmu-miR-122-5p	Rbm27	RNA binding motif protein 27	starbase
mmu-miR-122-5p	Rcan1	regulator of calcineurin 1	tarbase;mirtarbase
mmu-miR-122-5p	Rell1	RELT-like 1	tarbase;mirtarbase
mmu-miR-122-5p	Rheb	Ras homolog enriched in brain	starbase
mmu-miR-122-5p	Rhoq	ras homolog gene family, member Q	starbase
mmu-miR-122-5p	Rictor	RPTOR independent companion of MTOR, complex 2	starbase
mmu-miR-122-5p	Rnf10	ring finger protein 10	starbase
mmu-miR-122-5p	Rnf19a	ring finger protein 19A	starbase
mmu-miR-122-5p	Rnf6	ring finger protein (C3H2C3 type) 6	starbase
mmu-miR-122-5p	Rpia	ribose 5-phosphate isomerase A	starbase
mmu-miR-122-5p	Rpl4	ribosomal protein L4	starbase
mmu-miR-122-5p	Rps6kc1	ribosomal protein S6 kinase polypeptide 1	starbase
mmu-miR-122-5p	Rragd	Ras-related GTP binding D	starbase
mmu-miR-122-5p	Rrbp1	ribosome binding protein 1	starbase
mmu-miR-122-5p	Rrp1	ribosomal RNA processing 1 homolog (S. cerevisiae)	starbase
mmu-miR-122-5p	Rtn4	reticulon 4	starbase
mmu-miR-122-5p	Sav1	salvador homolog 1 (Drosophila)	starbase
mmu-miR-122-5p	Sbk1	SH3-binding kinase 1	tarbase;mirtarbase
mmu-miR-122-5p	Scd2	stearoyl-Coenzyme A desaturase 2	starbase
mmu-miR-122-5p	Scn8a	sodium channel, voltage-gated, type VIII, alpha	starbase
mmu-miR-122-5p	Sdcbp	syndecan binding protein	starbase
mmu-miR-122-5p	Senp1	SUMO1/sentrin specific peptidase 1	starbase
mmu-miR-122-5p	Serinc5	serine incorporator 5	starbase
mmu-miR-122-5p	Sgpl1	sphingosine phosphate lyase 1	starbase
mmu-miR-122-5p	Sgpp1	sphingosine-1-phosphate phosphatase 1	starbase
mmu-miR-122-5p	Slc12a6	solute carrier family 12, member 6	starbase
mmu-miR-122-5p	Slc17a6	solute carrier family 17 (sodium-dependent inorganic phosphate cotransporter), member 6	starbase
mmu-miR-122-5p	Slc25a36	solute carrier family 25, member 36	starbase
mmu-miR-122-5p	Slc25a51	solute carrier family 25, member 51	starbase
mmu-miR-122-5p	Slc2a1	solute carrier family 2 (facilitated glucose transporter), member 1	starbase
mmu-miR-122-5p	Slc2a3	solute carrier family 2 (facilitated glucose transporter), member 3	starbase
mmu-miR-122-5p	Slc30a4	solute carrier family 30 (zinc transporter), member 4	starbase
mmu-miR-122-5p	Slc35a4	solute carrier family 35, member A4	mirtarbase;starbase
mmu-miR-122-5p	Slc39a3	solute carrier family 39 (zinc transporter), member 3	starbase
mmu-miR-122-5p	Slc41a1	solute carrier family 41, member 1	starbase
mmu-miR-122-5p	Slc7a1	solute carrier family 7 (cationic amino acid transporter, y+ system), member 1	tarbase;mirtarbase;starbase
mmu-miR-122-5p	Smad5	SMAD family member 5	starbase
mmu-miR-122-5p	Smarcd1	SWI/SNF related, matrix associated, actin dependent regulator of chromatin, subfamily d, member 1	tarbase;mirtarbase
mmu-miR-122-5p	Snx13	sorting nexin 13	starbase
mmu-miR-122-5p	Sos1	son of sevenless homolog 1 (Drosophila)	starbase
mmu-miR-122-5p	Sox4	SRY (sex determining region Y)-box 4	mirtarbase
mmu-miR-122-5p	Spcs3	signal peptidase complex subunit 3 homolog (S. cerevisiae)	starbase
mmu-miR-122-5p	Sptlc1	serine palmitoyltransferase, long chain base subunit 1	starbase
mmu-miR-122-5p	Sqle	squalene epoxidase	starbase
mmu-miR-122-5p	Stam2	signal transducing adaptor molecule (SH3 domain and ITAM motif) 2	starbase
mmu-miR-122-5p	Stk38	serine/threonine kinase 38	starbase
mmu-miR-122-5p	Tfrc	transferrin receptor	tarbase;mirtarbase
mmu-miR-122-5p	Tgfbr1	transforming growth factor, beta receptor I	tarbase;mirtarbase
mmu-miR-122-5p	Them6	thioesterase superfamily member 6	starbase
mmu-miR-122-5p	Timm17a	translocase of inner mitochondrial membrane 17a	starbase
mmu-miR-122-5p	Timp3	tissue inhibitor of metalloproteinase 3	starbase
mmu-miR-122-5p	Tmc7	transmembrane channel-like gene family 7	starbase
mmu-miR-122-5p	Tmed3	transmembrane emp24 domain containing 3	mirtarbase
mmu-miR-122-5p	Tmem161a	transmembrane protein 161A	starbase
mmu-miR-122-5p	Tmem167	transmembrane protein 167	starbase
mmu-miR-122-5p	Tmem50b	transmembrane protein 50B	mirtarbase
mmu-miR-122-5p	Tmem68	transmembrane protein 68	starbase
mmu-miR-122-5p	Tnfrsf21	tumor necrosis factor receptor superfamily, member 21	starbase
mmu-miR-122-5p	Tnfrsf9	tumor necrosis factor receptor superfamily, member 9	starbase
mmu-miR-122-5p	Tnks2	tankyrase, TRF1-interacting ankyrin-related ADP-ribose polymerase 2	starbase
mmu-miR-122-5p	Tnrc6a	trinucleotide repeat containing 6a	starbase
mmu-miR-122-5p	Tor1b	torsin family 1, member B	starbase
mmu-miR-122-5p	Tpm3	tropomyosin 3, gamma	starbase
mmu-miR-122-5p	Tpm4	tropomyosin 4	starbase
mmu-miR-122-5p	Trim35	tripartite motif-containing 35	starbase
mmu-miR-122-5p	Trim39	tripartite motif-containing 39	starbase
mmu-miR-122-5p	Trim9	tripartite motif-containing 9	starbase
mmu-miR-122-5p	Tspan7	tetraspanin 7	starbase
mmu-miR-122-5p	Ttc3	tetratricopeptide repeat domain 3	starbase
mmu-miR-122-5p	Tuba1a	tubulin, alpha 1A	starbase
mmu-miR-122-5p	Txnrd1	thioredoxin reductase 1	starbase
mmu-miR-122-5p	Ube2q2	ubiquitin-conjugating enzyme E2Q (putative) 2	starbase
mmu-miR-122-5p	Urod	uroporphyrinogen decarboxylase	tarbase;mirtarbase
mmu-miR-122-5p	Usp32	ubiquitin specific peptidase 32	starbase
mmu-miR-122-5p	Vamp3	vesicle-associated membrane protein 3	starbase
mmu-miR-122-5p	Wdr1	WD repeat domain 1	starbase
mmu-miR-122-5p	Wdr82	WD repeat domain containing 82	starbase
mmu-miR-122-5p	Xiap	X-linked inhibitor of apoptosis	starbase
mmu-miR-122-5p	Ythdf3	YTH domain family 3	starbase
mmu-miR-122-5p	Zbtb41	zinc finger and BTB domain containing 41 homolog	starbase
mmu-miR-122-5p	Zbtb9	zinc finger and BTB domain containing 9	starbase
mmu-miR-122-5p	Zdhhc7	zinc finger, DHHC domain containing 7	starbase
mmu-miR-122-5p	Zfp280b	zinc finger protein 280B	starbase
mmu-miR-122-5p	Zfp607	zinc finger proten 607	starbase
mmu-miR-122-5p	Zfp871	zinc finger protein 871	starbase
mmu-miR-122-5p	Zswim6	zinc finger SWIM-type containing 6	starbase
