# Supplementary material for: Flux balance analysis predicts Warburg-like effects of mouse hepatocyte deficient in miR-122a
Source: PLoS Comput Biol. 2017 Jul 7;13(7):e1005618. doi: 10.1371/journal.pcbi.1005618 (PMC5536358; doi:10.1371/journal.pcbi.1005618)
Supplement: S3 Table — (XLSX) [file pcbi.1005618.s008.xlsx]

## Sheet: S3 Table
S3 Table : miR122 target genes of human
miRNA	Gene Symbol	Gene Descriptioin
hsa-miR-122-5p	2014-03-03	membrane-associated ring finger (C3HC4) 3, E3 ubiquitin protein ligase	starbase
hsa-miR-122-5p	2014-03-09	membrane-associated ring finger (C3HC4) 9	starbase
hsa-miR-122-5p	2014-09-02	septin 2	starbase
hsa-miR-122-5p	2014-09-06	septin 6	starbase
hsa-miR-122-5p	A2M	alpha-2-macroglobulin	tarbase;mirtarbase
hsa-miR-122-5p	AACS	acetoacetyl-CoA synthetase	mirtarbase
hsa-miR-122-5p	ABCA1	ATP-binding cassette, sub-family A (ABC1), member 1	starbase
hsa-miR-122-5p	ABCA2	ATP-binding cassette, sub-family A (ABC1), member 2	starbase
hsa-miR-122-5p	ABCB7	ATP-binding cassette, sub-family B (MDR/TAP), member 7	starbase
hsa-miR-122-5p	ABCF2	ATP-binding cassette, sub-family F (GCN20), member 2	starbase
hsa-miR-122-5p	ABHD2	abhydrolase domain containing 2	starbase
hsa-miR-122-5p	ABL2	ABL proto-oncogene 2, non-receptor tyrosine kinase	starbase
hsa-miR-122-5p	ABLIM1	actin binding LIM protein 1	tarbase;mirtarbase;starbase
hsa-miR-122-5p	ABR	active BCR-related	starbase
hsa-miR-122-5p	ABTB2	ankyrin repeat and BTB (POZ) domain containing 2	starbase
hsa-miR-122-5p	ACADSB	acyl-CoA dehydrogenase, short/branched chain	starbase
hsa-miR-122-5p	ACD	adrenocortical dysplasia homolog (mouse)	starbase
hsa-miR-122-5p	ACER2	alkaline ceramidase 2	starbase
hsa-miR-122-5p	ACER3	alkaline ceramidase 3	starbase
hsa-miR-122-5p	ACKR3	atypical chemokine receptor 3	starbase
hsa-miR-122-5p	ACO1	aconitase 1, soluble	starbase
hsa-miR-122-5p	ACOX1	acyl-CoA oxidase 1, palmitoyl	starbase
hsa-miR-122-5p	ACTA1	actin, alpha 1, skeletal muscle	starbase
hsa-miR-122-5p	ACTL6A	actin-like 6A	starbase
hsa-miR-122-5p	ACTN1	actinin, alpha 1	starbase
hsa-miR-122-5p	ACTR1A	ARP1 actin-related protein 1 homolog A, centractin alpha (yeast)	starbase
hsa-miR-122-5p	ACTR1B	ARP1 actin-related protein 1 homolog B, centractin beta (yeast)	starbase
hsa-miR-122-5p	ACTR2	ARP2 actin-related protein 2 homolog (yeast)	starbase
hsa-miR-122-5p	ACVR1	activin A receptor, type I	starbase
hsa-miR-122-5p	ADAM10	ADAM metallopeptidase domain 10	mirtarbase;starbase
hsa-miR-122-5p	ADAM12	ADAM metallopeptidase domain 12	starbase
hsa-miR-122-5p	ADAM17	ADAM metallopeptidase domain 17	mirtarbase
hsa-miR-122-5p	ADAMTS10	ADAM metallopeptidase with thrombospondin type 1 motif, 10	starbase
hsa-miR-122-5p	ADAMTS4	ADAM metallopeptidase with thrombospondin type 1 motif, 4	starbase
hsa-miR-122-5p	ADAMTS5	ADAM metallopeptidase with thrombospondin type 1 motif, 5	starbase
hsa-miR-122-5p	ADNP2	ADNP homeobox 2	starbase
hsa-miR-122-5p	ADO	2-aminoethanethiol (cysteamine) dioxygenase	tarbase;mirtarbase;starbase
hsa-miR-122-5p	ADPGK	ADP-dependent glucokinase	starbase
hsa-miR-122-5p	ADPRH	ADP-ribosylarginine hydrolase	starbase
hsa-miR-122-5p	ADPRM	ADP-ribose/CDP-alcohol diphosphatase, manganese-dependent	starbase
hsa-miR-122-5p	ADSS	adenylosuccinate synthase	starbase
hsa-miR-122-5p	AGK	acylglycerol kinase	starbase
hsa-miR-122-5p	AGMAT	agmatine ureohydrolase (agmatinase)	starbase
hsa-miR-122-5p	AGO1	argonaute RISC catalytic component 1	starbase
hsa-miR-122-5p	AGPAT1	1-acylglycerol-3-phosphate O-acyltransferase 1	starbase
hsa-miR-122-5p	AKAP10	A kinase (PRKA) anchor protein 10	starbase
hsa-miR-122-5p	AKAP11	A kinase (PRKA) anchor protein 11	tarbase;mirtarbase;starbase
hsa-miR-122-5p	AKAP13	A kinase (PRKA) anchor protein 13	starbase
hsa-miR-122-5p	AKAP2	A kinase (PRKA) anchor protein 2	starbase
hsa-miR-122-5p	AKR1A1	aldo-keto reductase family 1, member A1 (aldehyde reductase)	starbase
hsa-miR-122-5p	AKT3	v-akt murine thymoma viral oncogene homolog 3	mirtarbase
hsa-miR-122-5p	ALDOA	aldolase A, fructose-bisphosphate	mirtarbase;starbase
hsa-miR-122-5p	ALG11	ALG11, alpha-1,2-mannosyltransferase	starbase
hsa-miR-122-5p	AMMECR1L	AMMECR1-like	starbase
hsa-miR-122-5p	ANK2	ankyrin 2, neuronal	mirtarbase;starbase
hsa-miR-122-5p	ANKFY1	ankyrin repeat and FYVE domain containing 1	starbase
hsa-miR-122-5p	ANKIB1	ankyrin repeat and IBR domain containing 1	starbase
hsa-miR-122-5p	ANKRD10	ankyrin repeat domain 10	tarbase;mirtarbase
hsa-miR-122-5p	ANKRD13B	ankyrin repeat domain 13B	starbase
hsa-miR-122-5p	ANKRD13C	ankyrin repeat domain 13C	tarbase;mirtarbase;starbase
hsa-miR-122-5p	ANKRD50	ankyrin repeat domain 50	starbase
hsa-miR-122-5p	ANKRD9	ankyrin repeat domain 9	tarbase
hsa-miR-122-5p	ANKS1A	ankyrin repeat and sterile alpha motif domain containing 1A	starbase
hsa-miR-122-5p	ANO6	anoctamin 6	starbase
hsa-miR-122-5p	ANO7	anoctamin 7	starbase
hsa-miR-122-5p	ANTXR1	anthrax toxin receptor 1	starbase
hsa-miR-122-5p	ANXA11	annexin A11	mirtarbase
hsa-miR-122-5p	ANXA7	annexin A7	tarbase;mirtarbase
hsa-miR-122-5p	AP1AR	adaptor-related protein complex 1 associated regulatory protein	starbase
hsa-miR-122-5p	AP1G1	adaptor-related protein complex 1, gamma 1 subunit	starbase
hsa-miR-122-5p	AP1S2	adaptor-related protein complex 1, sigma 2 subunit	starbase
hsa-miR-122-5p	AP2A2	adaptor-related protein complex 2, alpha 2 subunit	starbase
hsa-miR-122-5p	AP3M1	adaptor-related protein complex 3, mu 1 subunit	starbase
hsa-miR-122-5p	AP3M2	adaptor-related protein complex 3, mu 2 subunit	mirtarbase
hsa-miR-122-5p	APC	adenomatous polyposis coli	starbase
hsa-miR-122-5p	APH1A	APH1A gamma secretase subunit	starbase
hsa-miR-122-5p	API5	apoptosis inhibitor 5	starbase
hsa-miR-122-5p	APMAP	adipocyte plasma membrane associated protein	tarbase;mirtarbase
hsa-miR-122-5p	ARAP2	ArfGAP with RhoGAP domain, ankyrin repeat and PH domain 2	starbase
hsa-miR-122-5p	ARFGAP2	ADP-ribosylation factor GTPase activating protein 2	starbase
hsa-miR-122-5p	ARFGAP3	ADP-ribosylation factor GTPase activating protein 3	starbase
hsa-miR-122-5p	ARGLU1	arginine and glutamate rich 1	starbase
hsa-miR-122-5p	ARHGAP31	Rho GTPase activating protein 31	starbase
hsa-miR-122-5p	ARHGEF10	Rho guanine nucleotide exchange factor (GEF) 10	starbase
hsa-miR-122-5p	ARHGEF12	Rho guanine nucleotide exchange factor (GEF) 12	starbase
hsa-miR-122-5p	ARHGEF3	Rho guanine nucleotide exchange factor (GEF) 3	starbase
hsa-miR-122-5p	ARHGEF7	Rho guanine nucleotide exchange factor (GEF) 7	starbase
hsa-miR-122-5p	ARID2	AT rich interactive domain 2 (ARID, RFX-like)	starbase
hsa-miR-122-5p	ARID5B	AT rich interactive domain 5B (MRF1-like)	starbase
hsa-miR-122-5p	ARL2	ADP-ribosylation factor-like 2	starbase
hsa-miR-122-5p	ARL3	ADP-ribosylation factor-like 3	starbase
hsa-miR-122-5p	ARL6IP5	ADP-ribosylation factor-like 6 interacting protein 5	starbase
hsa-miR-122-5p	ARPC3	actin related protein 2/3 complex, subunit 3, 21kDa	starbase
hsa-miR-122-5p	ARRDC3	arrestin domain containing 3	starbase
hsa-miR-122-5p	ARSB	arylsulfatase B	tarbase;mirtarbase;starbase
hsa-miR-122-5p	ART3	ADP-ribosyltransferase 3	tarbase;mirtarbase
hsa-miR-122-5p	ASAH1	N-acylsphingosine amidohydrolase (acid ceramidase) 1	starbase
hsa-miR-122-5p	ASAP1	ArfGAP with SH3 domain, ankyrin repeat and PH domain 1	starbase
hsa-miR-122-5p	ASH2L	ash2 (absent, small, or homeotic)-like (Drosophila)	starbase
hsa-miR-122-5p	ASIC1	acid-sensing (proton-gated) ion channel 1	starbase
hsa-miR-122-5p	ASIC5	acid-sensing (proton-gated) ion channel family member 5	tarbase
hsa-miR-122-5p	ASXL1	additional sex combs like transcriptional regulator 1	starbase
hsa-miR-122-5p	ASXL2	additional sex combs like transcriptional regulator 2	starbase
hsa-miR-122-5p	ATF7IP	activating transcription factor 7 interacting protein	starbase
hsa-miR-122-5p	ATN1	atrophin 1	starbase
hsa-miR-122-5p	ATP13A3	ATPase type 13A3	tarbase;mirtarbase
hsa-miR-122-5p	ATP1A2	ATPase, Na+/K+ transporting, alpha 2 polypeptide	mirtarbase
hsa-miR-122-5p	ATP1B1	ATPase, Na+/K+ transporting, beta 1 polypeptide	starbase
hsa-miR-122-5p	ATP2B1	ATPase, Ca++ transporting, plasma membrane 1	starbase
hsa-miR-122-5p	ATP6AP2	ATPase, H+ transporting, lysosomal accessory protein 2	starbase
hsa-miR-122-5p	ATP6V0E2	ATPase, H+ transporting V0 subunit e2	starbase
hsa-miR-122-5p	ATP6V1A	ATPase, H+ transporting, lysosomal 70kDa, V1 subunit A	starbase
hsa-miR-122-5p	ATP6V1C1	ATPase, H+ transporting, lysosomal 42kDa, V1 subunit C1	starbase
hsa-miR-122-5p	ATP6V1D	ATPase, H+ transporting, lysosomal 34kDa, V1 subunit D	starbase
hsa-miR-122-5p	ATP6V1H	ATPase, H+ transporting, lysosomal 50/57kDa, V1 subunit H	starbase
hsa-miR-122-5p	ATP7A	ATPase, Cu++ transporting, alpha polypeptide	tarbase;mirtarbase
hsa-miR-122-5p	ATRX	alpha thalassemia/mental retardation syndrome X-linked	starbase
hsa-miR-122-5p	ATXN1	ataxin 1	starbase
hsa-miR-122-5p	ATXN10	ataxin 10	starbase
hsa-miR-122-5p	AVPI1	arginine vasopressin-induced 1	starbase
hsa-miR-122-5p	B3GALNT1	beta-1,3-N-acetylgalactosaminyltransferase 1 (globoside blood group)	starbase
hsa-miR-122-5p	B3GNT5	UDP-GlcNAc:betaGal beta-1,3-N-acetylglucosaminyltransferase 5	starbase
hsa-miR-122-5p	B4GALT1	UDP-Gal:betaGlcNAc beta 1,4- galactosyltransferase, polypeptide 1	tarbase;mirtarbase;starbase
hsa-miR-122-5p	B4GALT2	UDP-Gal:betaGlcNAc beta 1,4- galactosyltransferase, polypeptide 2	starbase
hsa-miR-122-5p	B4GALT5	UDP-Gal:betaGlcNAc beta 1,4- galactosyltransferase, polypeptide 5	starbase
hsa-miR-122-5p	BACH2	BTB and CNC homology 1, basic leucine zipper transcription factor 2	starbase
hsa-miR-122-5p	BAG4	BCL2-associated athanogene 4	starbase
hsa-miR-122-5p	BAG5	BCL2-associated athanogene 5	starbase
hsa-miR-122-5p	BATF2	basic leucine zipper transcription factor, ATF-like 2	tarbase;mirtarbase
hsa-miR-122-5p	BATF3	basic leucine zipper transcription factor, ATF-like 3	starbase
hsa-miR-122-5p	BAX	BCL2-associated X protein	tarbase;mirtarbase
hsa-miR-122-5p	BAZ1B	bromodomain adjacent to zinc finger domain, 1B	starbase
hsa-miR-122-5p	BBX	bobby sox homolog (Drosophila)	starbase
hsa-miR-122-5p	BCAP29	B-cell receptor-associated protein 29	starbase
hsa-miR-122-5p	BCAT1	branched chain amino-acid transaminase 1, cytosolic	starbase
hsa-miR-122-5p	BCAT2	branched chain amino-acid transaminase 2, mitochondrial	starbase
hsa-miR-122-5p	BCKDK	branched chain ketoacid dehydrogenase kinase	starbase
hsa-miR-122-5p	BCL2A1	BCL2-related protein A1	starbase
hsa-miR-122-5p	BCL2L11	BCL2-like 11 (apoptosis facilitator)	starbase
hsa-miR-122-5p	BCL2L2	BCL2-like 2	tarbase;mirtarbase;starbase
hsa-miR-122-5p	BICD1	bicaudal D homolog 1 (Drosophila)	starbase
hsa-miR-122-5p	BIRC5	baculoviral IAP repeat containing 5	starbase
hsa-miR-122-5p	BIRC6	baculoviral IAP repeat containing 6	starbase
hsa-miR-122-5p	BLOC1S3	biogenesis of lysosomal organelles complex-1, subunit 3	starbase
hsa-miR-122-5p	BNIP2	BCL2/adenovirus E1B 19kDa interacting protein 2	starbase
hsa-miR-122-5p	BPGM	2,3-bisphosphoglycerate mutase	tarbase;mirtarbase
hsa-miR-122-5p	BPTF	bromodomain PHD finger transcription factor	starbase
hsa-miR-122-5p	BRCA2	breast cancer 2, early onset	tarbase;mirtarbase
hsa-miR-122-5p	BRD1	bromodomain containing 1	starbase
hsa-miR-122-5p	BRI3BP	BRI3 binding protein	tarbase;mirtarbase
hsa-miR-122-5p	BROX	BRO1 domain and CAAX motif containing	starbase
hsa-miR-122-5p	BRWD1	bromodomain and WD repeat domain containing 1	starbase
hsa-miR-122-5p	BSCL2	Berardinelli-Seip congenital lipodystrophy 2 (seipin)	starbase
hsa-miR-122-5p	BSDC1	BSD domain containing 1	starbase
hsa-miR-122-5p	BTAF1	BTAF1 RNA polymerase II, B-TFIID transcription factor-associated, 170kDa	starbase
hsa-miR-122-5p	BTBD10	BTB (POZ) domain containing 10	starbase
hsa-miR-122-5p	BTBD7	BTB (POZ) domain containing 7	starbase
hsa-miR-122-5p	BTN3A1	butyrophilin, subfamily 3, member A1	starbase
hsa-miR-122-5p	BTN3A3	butyrophilin, subfamily 3, member A3	starbase
hsa-miR-122-5p	BUD31	BUD31 homolog (S. cerevisiae)	starbase
hsa-miR-122-5p	C10orf76	chromosome 10 open reading frame 76	starbase
hsa-miR-122-5p	C10orf88	chromosome 10 open reading frame 88	starbase
hsa-miR-122-5p	C11orf30	chromosome 11 open reading frame 30	starbase
hsa-miR-122-5p	C12orf29	chromosome 12 open reading frame 29	starbase
hsa-miR-122-5p	C12orf75	chromosome 12 open reading frame 75	starbase
hsa-miR-122-5p	C14orf2	chromosome 14 open reading frame 2	starbase
hsa-miR-122-5p	C14orf39	chromosome 14 open reading frame 39	tarbase;mirtarbase
hsa-miR-122-5p	C15orf41	chromosome 15 open reading frame 41	starbase
hsa-miR-122-5p	C15orf57	chromosome 15 open reading frame 57	starbase
hsa-miR-122-5p	C16orf70	chromosome 16 open reading frame 70	starbase
hsa-miR-122-5p	C17orf80	chromosome 17 open reading frame 80	starbase
hsa-miR-122-5p	C18orf25	chromosome 18 open reading frame 25	starbase
hsa-miR-122-5p	C19orf54	chromosome 19 open reading frame 54	starbase
hsa-miR-122-5p	C1orf122	chromosome 1 open reading frame 122	tarbase;mirtarbase
hsa-miR-122-5p	C1orf52	chromosome 1 open reading frame 52	starbase
hsa-miR-122-5p	C22orf29	chromosome 22 open reading frame 29	starbase
hsa-miR-122-5p	C2CD5	C2 calcium-dependent domain containing 5	starbase
hsa-miR-122-5p	C2orf15	chromosome 2 open reading frame 15	starbase
hsa-miR-122-5p	C2orf43	chromosome 2 open reading frame 43	starbase
hsa-miR-122-5p	C3orf52	chromosome 3 open reading frame 52	starbase
hsa-miR-122-5p	C4orf3	chromosome 4 open reading frame 3	starbase
hsa-miR-122-5p	C4orf32	chromosome 4 open reading frame 32	starbase
hsa-miR-122-5p	C4orf46	chromosome 4 open reading frame 46	starbase
hsa-miR-122-5p	C6orf120	chromosome 6 open reading frame 120	starbase
hsa-miR-122-5p	C6orf62	chromosome 6 open reading frame 62	starbase
hsa-miR-122-5p	C8orf31	chromosome 8 open reading frame 31	starbase
hsa-miR-122-5p	C9orf40	chromosome 9 open reading frame 40	starbase
hsa-miR-122-5p	CA12	carbonic anhydrase XII	starbase
hsa-miR-122-5p	CAAP1	caspase activity and apoptosis inhibitor 1	starbase
hsa-miR-122-5p	CACHD1	cache domain containing 1	starbase
hsa-miR-122-5p	CACYBP	calcyclin binding protein	starbase
hsa-miR-122-5p	CALCOCO1	calcium binding and coiled-coil domain 1	starbase
hsa-miR-122-5p	CALD1	caldesmon 1	tarbase;mirtarbase
hsa-miR-122-5p	CALM3	calmodulin 3 (phosphorylase kinase, delta)	starbase
hsa-miR-122-5p	CALR	calreticulin	tarbase;mirtarbase
hsa-miR-122-5p	CALU	calumenin	tarbase;mirtarbase;starbase
hsa-miR-122-5p	CAMTA1	calmodulin binding transcription activator 1	starbase
hsa-miR-122-5p	CANX	calnexin	starbase
hsa-miR-122-5p	CAPNS1	calpain, small subunit 1	starbase
hsa-miR-122-5p	CAPZA1	capping protein (actin filament) muscle Z-line, alpha 1	starbase
hsa-miR-122-5p	CARD8	caspase recruitment domain family, member 8	starbase
hsa-miR-122-5p	CASP7	caspase 7, apoptosis-related cysteine peptidase	tarbase;mirtarbase;starbase
hsa-miR-122-5p	CAV2	caveolin 2	starbase
hsa-miR-122-5p	CBL	Cbl proto-oncogene, E3 ubiquitin protein ligase	starbase
hsa-miR-122-5p	CCAR1	cell division cycle and apoptosis regulator 1	starbase
hsa-miR-122-5p	CCDC127	coiled-coil domain containing 127	starbase
hsa-miR-122-5p	CCDC14	coiled-coil domain containing 14	starbase
hsa-miR-122-5p	CCDC174	coiled-coil domain containing 174	starbase
hsa-miR-122-5p	CCDC186	coiled-coil domain containing 186	starbase
hsa-miR-122-5p	CCDC43	coiled-coil domain containing 43	starbase
hsa-miR-122-5p	CCDC6	coiled-coil domain containing 6	starbase
hsa-miR-122-5p	CCDC68	coiled-coil domain containing 68	starbase
hsa-miR-122-5p	CCDC82	coiled-coil domain containing 82	starbase
hsa-miR-122-5p	CCDC91	coiled-coil domain containing 91	starbase
hsa-miR-122-5p	CCDC97	coiled-coil domain containing 97	starbase
hsa-miR-122-5p	CCL1	chemokine (C-C motif) ligand 1	starbase
hsa-miR-122-5p	CCL2	chemokine (C-C motif) ligand 2	starbase
hsa-miR-122-5p	CCL22	chemokine (C-C motif) ligand 22	starbase
hsa-miR-122-5p	CCL4	chemokine (C-C motif) ligand 4	starbase
hsa-miR-122-5p	CCNC	cyclin C	starbase
hsa-miR-122-5p	CCND3	cyclin D3	starbase
hsa-miR-122-5p	CCNF	cyclin F	starbase
hsa-miR-122-5p	CCNG1	cyclin G1	tarbase;mirtarbase;starbase
hsa-miR-122-5p	CCNT2	cyclin T2	starbase
hsa-miR-122-5p	CCNYL1	cyclin Y-like 1	starbase
hsa-miR-122-5p	CCRN4L	CCR4 carbon catabolite repression 4-like (S. cerevisiae)	starbase
hsa-miR-122-5p	CCSER2	coiled-coil serine-rich protein 2	starbase
hsa-miR-122-5p	CD109	CD109 molecule	starbase
hsa-miR-122-5p	CD164	CD164 molecule, sialomucin	starbase
hsa-miR-122-5p	CD320	CD320 molecule	starbase
hsa-miR-122-5p	CD47	CD47 molecule	starbase
hsa-miR-122-5p	CD59	CD59 molecule, complement regulatory protein	starbase
hsa-miR-122-5p	CD83	CD83 molecule	tarbase;mirtarbase;starbase
hsa-miR-122-5p	CDA	cytidine deaminase	starbase
hsa-miR-122-5p	CDC42BPA	CDC42 binding protein kinase alpha (DMPK-like)	starbase
hsa-miR-122-5p	CDC42EP3	CDC42 effector protein (Rho GTPase binding) 3	tarbase;mirtarbase;starbase
hsa-miR-122-5p	CDC42SE1	CDC42 small effector 1	starbase
hsa-miR-122-5p	CDC42SE2	CDC42 small effector 2	starbase
hsa-miR-122-5p	CDCA7L	cell division cycle associated 7-like	starbase
hsa-miR-122-5p	CDH2	cadherin 2, type 1, N-cadherin (neuronal)	starbase
hsa-miR-122-5p	CDK16	cyclin-dependent kinase 16	starbase
hsa-miR-122-5p	CDK17	cyclin-dependent kinase 17	starbase
hsa-miR-122-5p	CDK19	cyclin-dependent kinase 19	starbase
hsa-miR-122-5p	CDK4	cyclin-dependent kinase 4	tarbase;mirtarbase
hsa-miR-122-5p	CDK6	cyclin-dependent kinase 6	starbase
hsa-miR-122-5p	CDKL2	cyclin-dependent kinase-like 2 (CDC2-related kinase)	starbase
hsa-miR-122-5p	CDKN1B	cyclin-dependent kinase inhibitor 1B (p27, Kip1)	starbase
hsa-miR-122-5p	CDKN2B-AS1	CDKN2B antisense RNA 1	starbase
hsa-miR-122-5p	CDR2L	cerebellar degeneration-related protein 2-like	starbase
hsa-miR-122-5p	CDV3	CDV3 homolog (mouse)	starbase
hsa-miR-122-5p	CDY2A	chromodomain protein, Y-linked, 2A	tarbase
hsa-miR-122-5p	CDY2B	chromodomain protein, Y-linked, 2B	mirtarbase
hsa-miR-122-5p	CEACAM8	carcinoembryonic antigen-related cell adhesion molecule 8	tarbase;mirtarbase
hsa-miR-122-5p	CEBPZ	CCAAT/enhancer binding protein (C/EBP), zeta	starbase
hsa-miR-122-5p	CECR2	cat eye syndrome chromosome region, candidate 2	starbase
hsa-miR-122-5p	CECR6	cat eye syndrome chromosome region, candidate 6	starbase
hsa-miR-122-5p	CELF2	CUGBP, Elav-like family member 2	starbase
hsa-miR-122-5p	CENPF	centromere protein F, 350/400kDa	tarbase;mirtarbase
hsa-miR-122-5p	CENPM	centromere protein M	starbase
hsa-miR-122-5p	CENPP	centromere protein P	starbase
hsa-miR-122-5p	CEP104	centrosomal protein 104kDa	starbase
hsa-miR-122-5p	CEP112	centrosomal protein 112kDa	starbase
hsa-miR-122-5p	CEP128	centrosomal protein 128kDa	starbase
hsa-miR-122-5p	CEP162	centrosomal protein 162kDa	starbase
hsa-miR-122-5p	CEP164	centrosomal protein 164kDa	starbase
hsa-miR-122-5p	CEP192	centrosomal protein 192kDa	starbase
hsa-miR-122-5p	CEP350	centrosomal protein 350kDa	starbase
hsa-miR-122-5p	CEP55	centrosomal protein 55kDa	starbase
hsa-miR-122-5p	CFL2	cofilin 2 (muscle)	starbase
hsa-miR-122-5p	CHAC1	ChaC, cation transport regulator homolog 1 (E. coli)	starbase
hsa-miR-122-5p	CHD1	chromodomain helicase DNA binding protein 1	starbase
hsa-miR-122-5p	CHD7	chromodomain helicase DNA binding protein 7	starbase
hsa-miR-122-5p	CHD9	chromodomain helicase DNA binding protein 9	starbase
hsa-miR-122-5p	CHMP3	charged multivesicular body protein 3	starbase
hsa-miR-122-5p	CHMP4C	charged multivesicular body protein 4C	starbase
hsa-miR-122-5p	CHMP7	charged multivesicular body protein 7	starbase
hsa-miR-122-5p	CHST12	carbohydrate (chondroitin 4) sulfotransferase 12	tarbase;mirtarbase
hsa-miR-122-5p	CHST15	carbohydrate (N-acetylgalactosamine 4-sulfate 6-O) sulfotransferase 15	starbase
hsa-miR-122-5p	CHST3	carbohydrate (chondroitin 6) sulfotransferase 3	tarbase;mirtarbase;starbase
hsa-miR-122-5p	CIAPIN1	cytokine induced apoptosis inhibitor 1	starbase
hsa-miR-122-5p	CKAP5	cytoskeleton associated protein 5	starbase
hsa-miR-122-5p	CLCN3	chloride channel, voltage-sensitive 3	starbase
hsa-miR-122-5p	CLDN11	claudin 11	starbase
hsa-miR-122-5p	CLEC11A	C-type lectin domain family 11, member A	tarbase;mirtarbase
hsa-miR-122-5p	CLEC2L	C-type lectin domain family 2, member L	starbase
hsa-miR-122-5p	CLIC1	chloride intracellular channel 1	starbase
hsa-miR-122-5p	CLIC4	chloride intracellular channel 4	tarbase;mirtarbase;starbase
hsa-miR-122-5p	CLIC5	chloride intracellular channel 5	starbase
hsa-miR-122-5p	CLPTM1	cleft lip and palate associated transmembrane protein 1	starbase
hsa-miR-122-5p	CLSPN	claspin	tarbase;mirtarbase;starbase
hsa-miR-122-5p	CLUH	clustered mitochondria (cluA/CLU1) homolog	starbase
hsa-miR-122-5p	CMIP	c-Maf inducing protein	starbase
hsa-miR-122-5p	CMTM4	CKLF-like MARVEL transmembrane domain containing 4	starbase
hsa-miR-122-5p	CNN3	calponin 3, acidic	tarbase;mirtarbase
hsa-miR-122-5p	CNNM2	cyclin M2	starbase
hsa-miR-122-5p	CNOT6	CCR4-NOT transcription complex, subunit 6	starbase
hsa-miR-122-5p	COA7	cytochrome c oxidase assembly factor 7 (putative)	starbase
hsa-miR-122-5p	COG3	component of oligomeric golgi complex 3	starbase
hsa-miR-122-5p	COG5	component of oligomeric golgi complex 5	starbase
hsa-miR-122-5p	COL15A1	collagen, type XV, alpha 1	starbase
hsa-miR-122-5p	COL3A1	collagen, type III, alpha 1	starbase
hsa-miR-122-5p	COL4A5	collagen, type IV, alpha 5	starbase
hsa-miR-122-5p	COLEC12	collectin sub-family member 12	starbase
hsa-miR-122-5p	COMMD8	COMM domain containing 8	starbase
hsa-miR-122-5p	COPS4	COP9 signalosome subunit 4	starbase
hsa-miR-122-5p	COQ10B	coenzyme Q10 homolog B (S. cerevisiae)	starbase
hsa-miR-122-5p	CORO1C	coronin, actin binding protein, 1C	starbase
hsa-miR-122-5p	COX10	cytochrome c oxidase assembly homolog 10 (yeast)	starbase
hsa-miR-122-5p	COX7A2L	cytochrome c oxidase subunit VIIa polypeptide 2 like	starbase
hsa-miR-122-5p	CPA3	carboxypeptidase A3 (mast cell)	tarbase;mirtarbase
hsa-miR-122-5p	CPA4	carboxypeptidase A4	starbase
hsa-miR-122-5p	CPD	carboxypeptidase D	starbase
hsa-miR-122-5p	CPEB4	cytoplasmic polyadenylation element binding protein 4	starbase
hsa-miR-122-5p	CPNE4	copine IV	tarbase;mirtarbase
hsa-miR-122-5p	CPNE5	copine V	mirtarbase
hsa-miR-122-5p	CPS1	carbamoyl-phosphate synthase 1, mitochondrial	starbase
hsa-miR-122-5p	CPSF3L	cleavage and polyadenylation specific factor 3-like	starbase
hsa-miR-122-5p	CR2	complement component (3d/Epstein Barr virus) receptor 2	starbase
hsa-miR-122-5p	CREB1	cAMP responsive element binding protein 1	tarbase;mirtarbase;starbase
hsa-miR-122-5p	CREBZF	CREB/ATF bZIP transcription factor	starbase
hsa-miR-122-5p	CREM	cAMP responsive element modulator	starbase
hsa-miR-122-5p	CRLF3	cytokine receptor-like factor 3	starbase
hsa-miR-122-5p	CRTC3	CREB regulated transcription coactivator 3	starbase
hsa-miR-122-5p	CRYM	crystallin, mu	starbase
hsa-miR-122-5p	CRYZL1	crystallin, zeta (quinone reductase)-like 1	starbase
hsa-miR-122-5p	CS	citrate synthase	starbase
hsa-miR-122-5p	CSNK1G3	casein kinase 1, gamma 3	starbase
hsa-miR-122-5p	CSRP1	cysteine and glycine-rich protein 1	tarbase;mirtarbase
hsa-miR-122-5p	CST3	cystatin C	starbase
hsa-miR-122-5p	CSTF1	cleavage stimulation factor, 3' pre-RNA, subunit 1, 50kDa	starbase
hsa-miR-122-5p	CTDNEP1	CTD nuclear envelope phosphatase 1	starbase
hsa-miR-122-5p	CTDSPL	CTD (carboxy-terminal domain, RNA polymerase II, polypeptide A) small phosphatase-like	starbase
hsa-miR-122-5p	CTIF	CBP80/20-dependent translation initiation factor	starbase
hsa-miR-122-5p	CTNNB1	catenin (cadherin-associated protein), beta 1, 88kDa	starbase
hsa-miR-122-5p	CTPS1	CTP synthase 1	tarbase;mirtarbase
hsa-miR-122-5p	CTTNBP2NL	CTTNBP2 N-terminal like	starbase
hsa-miR-122-5p	CUX1	cut-like homeobox 1	starbase
hsa-miR-122-5p	CWC27	CWC27 spliceosome-associated protein homolog (S. cerevisiae)	starbase
hsa-miR-122-5p	CXCL8	chemokine (C-X-C motif) ligand 8	starbase
hsa-miR-122-5p	CXorf23	chromosome X open reading frame 23	starbase
hsa-miR-122-5p	CYB561D1	cytochrome b561 family, member D1	starbase
hsa-miR-122-5p	CYBRD1	cytochrome b reductase 1	starbase
hsa-miR-122-5p	CYP7A1	cytochrome P450, family 7, subfamily A, polypeptide 1	mirtarbase
hsa-miR-122-5p	CYTH1	cytohesin 1	starbase
hsa-miR-122-5p	DAG1	dystroglycan 1 (dystrophin-associated glycoprotein 1)	starbase
hsa-miR-122-5p	DAPK1	death-associated protein kinase 1	starbase
hsa-miR-122-5p	DBNDD1	dysbindin (dystrobrevin binding protein 1) domain containing 1	starbase
hsa-miR-122-5p	DCAF8	DDB1 and CUL4 associated factor 8	starbase
hsa-miR-122-5p	DCBLD2	discoidin, CUB and LCCL domain containing 2	starbase
hsa-miR-122-5p	DCLK2	doublecortin-like kinase 2	starbase
hsa-miR-122-5p	DCTN5	dynactin 5 (p25)	tarbase;mirtarbase;starbase
hsa-miR-122-5p	DCTPP1	dCTP pyrophosphatase 1	starbase
hsa-miR-122-5p	DCUN1D1	DCN1, defective in cullin neddylation 1, domain containing 1	starbase
hsa-miR-122-5p	DDAH1	dimethylarginine dimethylaminohydrolase 1	starbase
hsa-miR-122-5p	DDIT3	DNA-damage-inducible transcript 3	tarbase
hsa-miR-122-5p	DDR1	discoidin domain receptor tyrosine kinase 1	starbase
hsa-miR-122-5p	DDX19A	DEAD (Asp-Glu-Ala-Asp) box polypeptide 19A	starbase
hsa-miR-122-5p	DDX19B	DEAD (Asp-Glu-Ala-Asp) box polypeptide 19B	starbase
hsa-miR-122-5p	DDX20	DEAD (Asp-Glu-Ala-Asp) box polypeptide 20	starbase
hsa-miR-122-5p	DDX3X	DEAD (Asp-Glu-Ala-Asp) box helicase 3, X-linked	starbase
hsa-miR-122-5p	DDX58	DEAD (Asp-Glu-Ala-Asp) box polypeptide 58	starbase
hsa-miR-122-5p	DEDD	death effector domain containing	starbase
hsa-miR-122-5p	DENND2C	DENN/MADD domain containing 2C	tarbase;mirtarbase
hsa-miR-122-5p	DFNA5	deafness, autosomal dominant 5	starbase
hsa-miR-122-5p	DGCR14	DiGeorge syndrome critical region gene 14	starbase
hsa-miR-122-5p	DGUOK	deoxyguanosine kinase	starbase
hsa-miR-122-5p	DHCR24	24-dehydrocholesterol reductase	starbase
hsa-miR-122-5p	DHFRL1	dihydrofolate reductase-like 1	starbase
hsa-miR-122-5p	DHX15	DEAH (Asp-Glu-Ala-His) box helicase 15	starbase
hsa-miR-122-5p	DICER1	dicer 1, ribonuclease type III	starbase
hsa-miR-122-5p	DIP2B	DIP2 disco-interacting protein 2 homolog B (Drosophila)	starbase
hsa-miR-122-5p	DIS3L2	DIS3 like 3'-5' exoribonuclease 2	starbase
hsa-miR-122-5p	DIXDC1	DIX domain containing 1	starbase
hsa-miR-122-5p	DLAT	dihydrolipoamide S-acetyltransferase	starbase
hsa-miR-122-5p	DLG4	discs, large homolog 4 (Drosophila)	starbase
hsa-miR-122-5p	DLG5	discs, large homolog 5 (Drosophila)	starbase
hsa-miR-122-5p	DLX1	distal-less homeobox 1	starbase
hsa-miR-122-5p	DMD	dystrophin	starbase
hsa-miR-122-5p	DMXL1	Dmx-like 1	tarbase;mirtarbase
hsa-miR-122-5p	DNA2	DNA replication helicase/nuclease 2	starbase
hsa-miR-122-5p	DNAJB1	DnaJ (Hsp40) homolog, subfamily B, member 1	tarbase;mirtarbase;starbase
hsa-miR-122-5p	DNAJB14	DnaJ (Hsp40) homolog, subfamily B, member 14	starbase
hsa-miR-122-5p	DNAJB9	DnaJ (Hsp40) homolog, subfamily B, member 9	starbase
hsa-miR-122-5p	DNAJC13	DnaJ (Hsp40) homolog, subfamily C, member 13	starbase
hsa-miR-122-5p	DNAJC18	DnaJ (Hsp40) homolog, subfamily C, member 18	tarbase;mirtarbase;starbase
hsa-miR-122-5p	DNAJC21	DnaJ (Hsp40) homolog, subfamily C, member 21	starbase
hsa-miR-122-5p	DNER	delta/notch-like EGF repeat containing	starbase
hsa-miR-122-5p	DNM1L	dynamin 1-like	starbase
hsa-miR-122-5p	DNM3	dynamin 3	starbase
hsa-miR-122-5p	DNMBP	dynamin binding protein	starbase
hsa-miR-122-5p	DOCK4	dedicator of cytokinesis 4	starbase
hsa-miR-122-5p	DOCK5	dedicator of cytokinesis 5	starbase
hsa-miR-122-5p	DOCK8	dedicator of cytokinesis 8	starbase
hsa-miR-122-5p	DPM1	dolichyl-phosphate mannosyltransferase polypeptide 1, catalytic subunit	starbase
hsa-miR-122-5p	DPY19L4	dpy-19-like 4 (C. elegans)	starbase
hsa-miR-122-5p	DPYSL3	dihydropyrimidinase-like 3	starbase
hsa-miR-122-5p	DR1	down-regulator of transcription 1, TBP-binding (negative cofactor 2)	starbase
hsa-miR-122-5p	DSG2	desmoglein 2	starbase
hsa-miR-122-5p	DSTYK	dual serine/threonine and tyrosine protein kinase	mirtarbase;starbase
hsa-miR-122-5p	DTD2	D-tyrosyl-tRNA deacylase 2 (putative)	starbase
hsa-miR-122-5p	DTNB	dystrobrevin, beta	starbase
hsa-miR-122-5p	DUSP2	dual specificity phosphatase 2	mirtarbase;starbase
hsa-miR-122-5p	DUSP4	dual specificity phosphatase 4	starbase
hsa-miR-122-5p	DUSP5	dual specificity phosphatase 5	starbase
hsa-miR-122-5p	DYNC1H1	dynein, cytoplasmic 1, heavy chain 1	tarbase;mirtarbase
hsa-miR-122-5p	DYNLT3	dynein, light chain, Tctex-type 3	starbase
hsa-miR-122-5p	DYRK1A	dual-specificity tyrosine-(Y)-phosphorylation regulated kinase 1A	starbase
hsa-miR-122-5p	DYRK4	dual-specificity tyrosine-(Y)-phosphorylation regulated kinase 4	starbase
hsa-miR-122-5p	DZIP1L	DAZ interacting zinc finger protein 1-like	tarbase;mirtarbase
hsa-miR-122-5p	E2F3	E2F transcription factor 3	starbase
hsa-miR-122-5p	EDA2R	ectodysplasin A2 receptor	starbase
hsa-miR-122-5p	EDNRA	endothelin receptor type A	starbase
hsa-miR-122-5p	EDRF1	erythroid differentiation regulatory factor 1	starbase
hsa-miR-122-5p	EFCAB14	EF-hand calcium binding domain 14	starbase
hsa-miR-122-5p	EFCAB6	EF-hand calcium binding domain 6	tarbase;mirtarbase
hsa-miR-122-5p	EFHC1	EF-hand domain (C-terminal) containing 1	starbase
hsa-miR-122-5p	EFNB2	ephrin-B2	starbase
hsa-miR-122-5p	EFR3A	EFR3 homolog A (S. cerevisiae)	starbase
hsa-miR-122-5p	EGFR	epidermal growth factor receptor	starbase
hsa-miR-122-5p	EGLN3	egl-9 family hypoxia-inducible factor 3	mirtarbase;starbase
hsa-miR-122-5p	EIF2AK1	eukaryotic translation initiation factor 2-alpha kinase 1	starbase
hsa-miR-122-5p	EIF4EBP2	eukaryotic translation initiation factor 4E binding protein 2	starbase
hsa-miR-122-5p	ELMO1	engulfment and cell motility 1	starbase
hsa-miR-122-5p	ELMOD2	ELMO/CED-12 domain containing 2	starbase
hsa-miR-122-5p	ELOVL2	ELOVL fatty acid elongase 2	starbase
hsa-miR-122-5p	ELP4	elongator acetyltransferase complex subunit 4	starbase
hsa-miR-122-5p	EME1	essential meiotic structure-specific endonuclease 1	starbase
hsa-miR-122-5p	EML4	echinoderm microtubule associated protein like 4	starbase
hsa-miR-122-5p	EMP1	epithelial membrane protein 1	starbase
hsa-miR-122-5p	EMR2	egf-like module containing, mucin-like, hormone receptor-like 2	starbase
hsa-miR-122-5p	ENOX2	ecto-NOX disulfide-thiol exchanger 2	starbase
hsa-miR-122-5p	ENPP5	ectonucleotide pyrophosphatase/phosphodiesterase 5 (putative)	starbase
hsa-miR-122-5p	ENSA	endosulfine alpha	starbase
hsa-miR-122-5p	ENTPD4	ectonucleoside triphosphate diphosphohydrolase 4	mirtarbase
hsa-miR-122-5p	EP400	E1A binding protein p400	tarbase;mirtarbase
hsa-miR-122-5p	EPC1	enhancer of polycomb homolog 1 (Drosophila)	starbase
hsa-miR-122-5p	EPC2	enhancer of polycomb homolog 2 (Drosophila)	starbase
hsa-miR-122-5p	EPG5	ectopic P-granules autophagy protein 5 homolog (C. elegans)	starbase
hsa-miR-122-5p	EPHA4	EPH receptor A4	starbase
hsa-miR-122-5p	EPHA5	EPH receptor A5	starbase
hsa-miR-122-5p	ERAL1	Era-like 12S mitochondrial rRNA chaperone 1	starbase
hsa-miR-122-5p	ERAP1	endoplasmic reticulum aminopeptidase 1	starbase
hsa-miR-122-5p	ERH	enhancer of rudimentary homolog (Drosophila)	starbase
hsa-miR-122-5p	ERLIN1	ER lipid raft associated 1	starbase
hsa-miR-122-5p	ERMP1	endoplasmic reticulum metallopeptidase 1	starbase
hsa-miR-122-5p	ERO1LB	ERO1-like beta (S. cerevisiae)	starbase
hsa-miR-122-5p	ERP29	endoplasmic reticulum protein 29	tarbase;mirtarbase
hsa-miR-122-5p	ERP44	endoplasmic reticulum protein 44	starbase
hsa-miR-122-5p	ESCO2	establishment of sister chromatid cohesion N-acetyltransferase 2	starbase
hsa-miR-122-5p	ESYT2	extended synaptotagmin-like protein 2	starbase
hsa-miR-122-5p	ETS1	v-ets avian erythroblastosis virus E26 oncogene homolog 1	starbase
hsa-miR-122-5p	ETV5	ets variant 5	starbase
hsa-miR-122-5p	ETV6	ets variant 6	starbase
hsa-miR-122-5p	EXOC2	exocyst complex component 2	starbase
hsa-miR-122-5p	EXOSC2	exosome component 2	starbase
hsa-miR-122-5p	EYA4	EYA transcriptional coactivator and phosphatase 4	tarbase;mirtarbase
hsa-miR-122-5p	EZH2	enhancer of zeste 2 polycomb repressive complex 2 subunit	starbase
hsa-miR-122-5p	FADS1	fatty acid desaturase 1	starbase
hsa-miR-122-5p	FAF2	Fas associated factor family member 2	starbase
hsa-miR-122-5p	FAHD1	fumarylacetoacetate hydrolase domain containing 1	starbase
hsa-miR-122-5p	FAM102A	family with sequence similarity 102, member A	tarbase;mirtarbase;starbase
hsa-miR-122-5p	FAM104A	family with sequence similarity 104, member A	starbase
hsa-miR-122-5p	FAM110B	family with sequence similarity 110, member B	starbase
hsa-miR-122-5p	FAM117B	family with sequence similarity 117, member B	mirtarbase
hsa-miR-122-5p	FAM118A	family with sequence similarity 118, member A	tarbase;mirtarbase;starbase
hsa-miR-122-5p	FAM120A	family with sequence similarity 120A	starbase
hsa-miR-122-5p	FAM122B	family with sequence similarity 122B	starbase
hsa-miR-122-5p	FAM129A	family with sequence similarity 129, member A	starbase
hsa-miR-122-5p	FAM160B1	family with sequence similarity 160, member B1	starbase
hsa-miR-122-5p	FAM19A3	family with sequence similarity 19 (chemokine (C-C motif)-like), member A3	tarbase;mirtarbase
hsa-miR-122-5p	FAM208B	family with sequence similarity 208, member B	starbase
hsa-miR-122-5p	FAM213A	family with sequence similarity 213, member A	starbase
hsa-miR-122-5p	FAM219B	family with sequence similarity 219, member B	starbase
hsa-miR-122-5p	FAM222B	family with sequence similarity 222, member B	starbase
hsa-miR-122-5p	FAM43A	family with sequence similarity 43, member A	starbase
hsa-miR-122-5p	FAM46C	family with sequence similarity 46, member C	starbase
hsa-miR-122-5p	FAM53B	family with sequence similarity 53, member B	starbase
hsa-miR-122-5p	FAM69A	family with sequence similarity 69, member A	starbase
hsa-miR-122-5p	FAM83H	family with sequence similarity 83, member H	starbase
hsa-miR-122-5p	FAM8A1	family with sequence similarity 8, member A1	starbase
hsa-miR-122-5p	FANCB	Fanconi anemia, complementation group B	starbase
hsa-miR-122-5p	FAS	Fas cell surface death receptor	starbase
hsa-miR-122-5p	FBXL20	F-box and leucine-rich repeat protein 20	starbase
hsa-miR-122-5p	FBXL5	F-box and leucine-rich repeat protein 5	starbase
hsa-miR-122-5p	FBXO17	F-box protein 17	starbase
hsa-miR-122-5p	FBXO34	F-box protein 34	starbase
hsa-miR-122-5p	FBXO7	F-box protein 7	tarbase;mirtarbase
hsa-miR-122-5p	FBXO8	F-box protein 8	starbase
hsa-miR-122-5p	FDXACB1	ferredoxin-fold anticodon binding domain containing 1	starbase
hsa-miR-122-5p	FEM1A	fem-1 homolog a (C. elegans)	starbase
hsa-miR-122-5p	FGF9	fibroblast growth factor 9	starbase
hsa-miR-122-5p	FIP1L1	factor interacting with PAPOLA and CPSF1	starbase
hsa-miR-122-5p	FKBP10	FK506 binding protein 10, 65 kDa	starbase
hsa-miR-122-5p	FKBP5	FK506 binding protein 5	starbase
hsa-miR-122-5p	FKTN	fukutin	starbase
hsa-miR-122-5p	FLRT1	fibronectin leucine rich transmembrane protein 1	starbase
hsa-miR-122-5p	FLT1	fms-related tyrosine kinase 1	starbase
hsa-miR-122-5p	FLVCR1	feline leukemia virus subgroup C cellular receptor 1	starbase
hsa-miR-122-5p	FMNL2	formin-like 2	starbase
hsa-miR-122-5p	FNBP1L	formin binding protein 1-like	starbase
hsa-miR-122-5p	FNDC3A	fibronectin type III domain containing 3A	starbase
hsa-miR-122-5p	FNDC3B	fibronectin type III domain containing 3B	starbase
hsa-miR-122-5p	FNIP2	folliculin interacting protein 2	starbase
hsa-miR-122-5p	FOSL1	FOS-like antigen 1	starbase
hsa-miR-122-5p	FOSL2	FOS-like antigen 2	starbase
hsa-miR-122-5p	FOXJ3	forkhead box J3	mirtarbase;starbase
hsa-miR-122-5p	FOXK2	forkhead box K2	tarbase;mirtarbase;starbase
hsa-miR-122-5p	FOXN2	forkhead box N2	starbase
hsa-miR-122-5p	FOXO3	forkhead box O3	starbase
hsa-miR-122-5p	FOXP1	forkhead box P1	mirtarbase;starbase
hsa-miR-122-5p	FOXP2	forkhead box P2	starbase
hsa-miR-122-5p	FRAS1	Fraser extracellular matrix complex subunit 1	starbase
hsa-miR-122-5p	FRMD6	FERM domain containing 6	starbase
hsa-miR-122-5p	FRYL	FRY-like	starbase
hsa-miR-122-5p	FRZB	frizzled-related protein	starbase
hsa-miR-122-5p	FSTL3	follistatin-like 3 (secreted glycoprotein)	tarbase;mirtarbase;starbase
hsa-miR-122-5p	FUBP3	far upstream element (FUSE) binding protein 3	starbase
hsa-miR-122-5p	FUCA1	fucosidase, alpha-L- 1, tissue	starbase
hsa-miR-122-5p	FUNDC2	FUN14 domain containing 2	mirtarbase
hsa-miR-122-5p	FUT8	fucosyltransferase 8 (alpha (1,6) fucosyltransferase)	starbase
hsa-miR-122-5p	FXR1	fragile X mental retardation, autosomal homolog 1	starbase
hsa-miR-122-5p	FYCO1	FYVE and coiled-coil domain containing 1	starbase
hsa-miR-122-5p	FZD10	frizzled class receptor 10	starbase
hsa-miR-122-5p	FZD6	frizzled class receptor 6	starbase
hsa-miR-122-5p	G2E3	G2/M-phase specific E3 ubiquitin protein ligase	starbase
hsa-miR-122-5p	G3BP2	GTPase activating protein (SH3 domain) binding protein 2	starbase
hsa-miR-122-5p	G6PC3	glucose 6 phosphatase, catalytic, 3	tarbase;mirtarbase;starbase
hsa-miR-122-5p	GABBR1	gamma-aminobutyric acid (GABA) B receptor, 1	starbase
hsa-miR-122-5p	GALNT1	polypeptide N-acetylgalactosaminyltransferase 1	starbase
hsa-miR-122-5p	GALNT10	polypeptide N-acetylgalactosaminyltransferase 10	mirtarbase;starbase
hsa-miR-122-5p	GALNT3	polypeptide N-acetylgalactosaminyltransferase 3	starbase
hsa-miR-122-5p	GATAD2B	GATA zinc finger domain containing 2B	starbase
hsa-miR-122-5p	GCLC	glutamate-cysteine ligase, catalytic subunit	starbase
hsa-miR-122-5p	GCNT4	glucosaminyl (N-acetyl) transferase 4, core 2	starbase
hsa-miR-122-5p	GDA	guanine deaminase	starbase
hsa-miR-122-5p	GDAP2	ganglioside induced differentiation associated protein 2	starbase
hsa-miR-122-5p	GEMIN5	gem (nuclear organelle) associated protein 5	starbase
hsa-miR-122-5p	GFPT1	glutamine--fructose-6-phosphate transaminase 1	starbase
hsa-miR-122-5p	GGA3	golgi-associated, gamma adaptin ear containing, ARF binding protein 3	starbase
hsa-miR-122-5p	GGNBP2	gametogenetin binding protein 2	starbase
hsa-miR-122-5p	GID4	GID complex subunit 4	starbase
hsa-miR-122-5p	GIGYF2	GRB10 interacting GYF protein 2	starbase
hsa-miR-122-5p	GINS3	GINS complex subunit 3 (Psf3 homolog)	starbase
hsa-miR-122-5p	GIPC2	GIPC PDZ domain containing family, member 2	starbase
hsa-miR-122-5p	GIT1	G protein-coupled receptor kinase interacting ArfGAP 1	starbase
hsa-miR-122-5p	GLCCI1	glucocorticoid induced transcript 1	starbase
hsa-miR-122-5p	GLCE	glucuronic acid epimerase	starbase
hsa-miR-122-5p	GLOD4	glyoxalase domain containing 4	tarbase;mirtarbase
hsa-miR-122-5p	GLS	glutaminase	starbase
hsa-miR-122-5p	GMFB	glia maturation factor, beta	starbase
hsa-miR-122-5p	GNA13	guanine nucleotide binding protein (G protein), alpha 13	starbase
hsa-miR-122-5p	GNAI1	guanine nucleotide binding protein (G protein), alpha inhibiting activity polypeptide 1	starbase
hsa-miR-122-5p	GNB1	guanine nucleotide binding protein (G protein), beta polypeptide 1	starbase
hsa-miR-122-5p	GNG10	guanine nucleotide binding protein (G protein), gamma 10	starbase
hsa-miR-122-5p	GNG5	guanine nucleotide binding protein (G protein), gamma 5	starbase
hsa-miR-122-5p	GNL3L	guanine nucleotide binding protein-like 3 (nucleolar)-like	tarbase;mirtarbase
hsa-miR-122-5p	GNPAT	glyceronephosphate O-acyltransferase	starbase
hsa-miR-122-5p	GNPDA1	glucosamine-6-phosphate deaminase 1	starbase
hsa-miR-122-5p	GNPDA2	glucosamine-6-phosphate deaminase 2	tarbase;mirtarbase;starbase
hsa-miR-122-5p	GNPTAB	N-acetylglucosamine-1-phosphate transferase, alpha and beta subunits	starbase
hsa-miR-122-5p	GOLGA4	golgin A4	starbase
hsa-miR-122-5p	GORASP2	golgi reassembly stacking protein 2, 55kDa	starbase
hsa-miR-122-5p	GOT2	glutamic-oxaloacetic transaminase 2, mitochondrial	starbase
hsa-miR-122-5p	GPATCH2L	G patch domain containing 2-like	starbase
hsa-miR-122-5p	GPBP1L1	GC-rich promoter binding protein 1-like 1	starbase
hsa-miR-122-5p	GPC4	glypican 4	starbase
hsa-miR-122-5p	GPD2	glycerol-3-phosphate dehydrogenase 2 (mitochondrial)	starbase
hsa-miR-122-5p	GPHB5	glycoprotein hormone beta 5	tarbase;mirtarbase
hsa-miR-122-5p	GPN1	GPN-loop GTPase 1	starbase
hsa-miR-122-5p	GPNMB	glycoprotein (transmembrane) nmb	starbase
hsa-miR-122-5p	GPR107	G protein-coupled receptor 107	starbase
hsa-miR-122-5p	GPR124	G protein-coupled receptor 124	starbase
hsa-miR-122-5p	GPR137B	G protein-coupled receptor 137B	starbase
hsa-miR-122-5p	GRAMD3	GRAM domain containing 3	starbase
hsa-miR-122-5p	GREB1	growth regulation by estrogen in breast cancer 1	starbase
hsa-miR-122-5p	GREM2	gremlin 2, DAN family BMP antagonist	starbase
hsa-miR-122-5p	GRPEL2	GrpE-like 2, mitochondrial (E. coli)	starbase
hsa-miR-122-5p	GSTM2	glutathione S-transferase mu 2 (muscle)	tarbase
hsa-miR-122-5p	GSTM3	glutathione S-transferase mu 3 (brain)	tarbase;mirtarbase
hsa-miR-122-5p	GTF2B	general transcription factor IIB	mirtarbase;starbase
hsa-miR-122-5p	GTF2H2	general transcription factor IIH, polypeptide 2, 44kDa	tarbase;mirtarbase
hsa-miR-122-5p	GTF3C2	general transcription factor IIIC, polypeptide 2, beta 110kDa	starbase
hsa-miR-122-5p	GTF3C6	general transcription factor IIIC, polypeptide 6, alpha 35kDa	tarbase;mirtarbase
hsa-miR-122-5p	GTSE1	G-2 and S-phase expressed 1	starbase
hsa-miR-122-5p	GYS1	glycogen synthase 1 (muscle)	tarbase;mirtarbase;starbase
hsa-miR-122-5p	H1F0	H1 histone family, member 0	starbase
hsa-miR-122-5p	H2AFZ	H2A histone family, member Z	starbase
hsa-miR-122-5p	HADH	hydroxyacyl-CoA dehydrogenase	starbase
hsa-miR-122-5p	HADHB	hydroxyacyl-CoA dehydrogenase/3-ketoacyl-CoA thiolase/enoyl-CoA hydratase (trifunctional protein), beta subunit	starbase
hsa-miR-122-5p	HCCS	holocytochrome c synthase	tarbase;mirtarbase;starbase
hsa-miR-122-5p	HDAC4	histone deacetylase 4	starbase
hsa-miR-122-5p	HEATR5B	HEAT repeat containing 5B	starbase
hsa-miR-122-5p	HECTD2	HECT domain containing E3 ubiquitin protein ligase 2	starbase
hsa-miR-122-5p	HECTD3	HECT domain containing E3 ubiquitin protein ligase 3	tarbase;mirtarbase;starbase
hsa-miR-122-5p	HECW2	HECT, C2 and WW domain containing E3 ubiquitin protein ligase 2	tarbase;mirtarbase
hsa-miR-122-5p	HELB	helicase (DNA) B	starbase
hsa-miR-122-5p	HELLS	helicase, lymphoid-specific	starbase
hsa-miR-122-5p	HEY2	hes-related family bHLH transcription factor with YRPW motif 2	starbase
hsa-miR-122-5p	HHAT	hedgehog acyltransferase	tarbase;mirtarbase
hsa-miR-122-5p	HIAT1	hippocampus abundant transcript 1	starbase
hsa-miR-122-5p	HIATL1	hippocampus abundant transcript-like 1	starbase
hsa-miR-122-5p	HIBADH	3-hydroxyisobutyrate dehydrogenase	starbase
hsa-miR-122-5p	HIF1AN	hypoxia inducible factor 1, alpha subunit inhibitor	starbase
hsa-miR-122-5p	HIVEP1	human immunodeficiency virus type I enhancer binding protein 1	starbase
hsa-miR-122-5p	HIVEP2	human immunodeficiency virus type I enhancer binding protein 2	starbase
hsa-miR-122-5p	HKR1	HKR1, GLI-Kruppel zinc finger family member	starbase
hsa-miR-122-5p	HLA-DQA1	major histocompatibility complex, class II, DQ alpha 1	tarbase;mirtarbase
hsa-miR-122-5p	HMG20A	high mobility group 20A	starbase
hsa-miR-122-5p	HMGB1	high mobility group box 1	starbase
hsa-miR-122-5p	HMGB3	high mobility group box 3	starbase
hsa-miR-122-5p	HMGN1	high mobility group nucleosome binding domain 1	starbase
hsa-miR-122-5p	HMOX1	heme oxygenase (decycling) 1	tarbase;mirtarbase
hsa-miR-122-5p	HNRNPF	heterogeneous nuclear ribonucleoprotein F	starbase
hsa-miR-122-5p	HNRNPL	heterogeneous nuclear ribonucleoprotein L	starbase
hsa-miR-122-5p	HNRNPLL	heterogeneous nuclear ribonucleoprotein L-like	starbase
hsa-miR-122-5p	HNRNPU	heterogeneous nuclear ribonucleoprotein U (scaffold attachment factor A)	starbase
hsa-miR-122-5p	HOXB2	homeobox B2	starbase
hsa-miR-122-5p	HOXB9	homeobox B9	starbase
hsa-miR-122-5p	HOXC13	homeobox C13	starbase
hsa-miR-122-5p	HOXC8	homeobox C8	starbase
hsa-miR-122-5p	HOXD1	homeobox D1	starbase
hsa-miR-122-5p	HOXD8	homeobox D8	starbase
hsa-miR-122-5p	HP1BP3	heterochromatin protein 1, binding protein 3	starbase
hsa-miR-122-5p	HS3ST3B1	heparan sulfate (glucosamine) 3-O-sulfotransferase 3B1	starbase
hsa-miR-122-5p	HSD17B11	hydroxysteroid (17-beta) dehydrogenase 11	starbase
hsa-miR-122-5p	HSP90B1	heat shock protein 90kDa beta (Grp94), member 1	starbase
hsa-miR-122-5p	HSPA4	heat shock 70kDa protein 4	starbase
hsa-miR-122-5p	HSPA5	heat shock 70kDa protein 5 (glucose-regulated protein, 78kDa)	tarbase
hsa-miR-122-5p	HSPE1	heat shock 10kDa protein 1	starbase
hsa-miR-122-5p	ICE1	interactor of little elongator complex ELL subunit 1	starbase
hsa-miR-122-5p	ICMT	isoprenylcysteine carboxyl methyltransferase	starbase
hsa-miR-122-5p	IDH3A	isocitrate dehydrogenase 3 (NAD+) alpha	starbase
hsa-miR-122-5p	IDH3B	isocitrate dehydrogenase 3 (NAD+) beta	starbase
hsa-miR-122-5p	IDS	iduronate 2-sulfatase	tarbase;mirtarbase
hsa-miR-122-5p	IFIT5	interferon-induced protein with tetratricopeptide repeats 5	starbase
hsa-miR-122-5p	IFNA1	interferon, alpha 1	tarbase;mirtarbase
hsa-miR-122-5p	IFNAR1	interferon (alpha, beta and omega) receptor 1	starbase
hsa-miR-122-5p	IFNGR1	interferon gamma receptor 1	starbase
hsa-miR-122-5p	IFT140	intraflagellar transport 140	starbase
hsa-miR-122-5p	IFT46	intraflagellar transport 46	starbase
hsa-miR-122-5p	IFT52	intraflagellar transport 52	starbase
hsa-miR-122-5p	IGBP1	immunoglobulin (CD79A) binding protein 1	starbase
hsa-miR-122-5p	IGF1R	insulin-like growth factor 1 receptor	mirtarbase;starbase
hsa-miR-122-5p	IGFN1	immunoglobulin-like and fibronectin type III domain containing 1	starbase
hsa-miR-122-5p	IKBKB	inhibitor of kappa light polypeptide gene enhancer in B-cells, kinase beta	starbase
hsa-miR-122-5p	IKZF4	IKAROS family zinc finger 4 (Eos)	starbase
hsa-miR-122-5p	IL2RB	interleukin 2 receptor, beta	starbase
hsa-miR-122-5p	IL6	interleukin 6	starbase
hsa-miR-122-5p	ILF2	interleukin enhancer binding factor 2	starbase
hsa-miR-122-5p	ILF3	interleukin enhancer binding factor 3, 90kDa	starbase
hsa-miR-122-5p	IMPACT	impact RWD domain protein	starbase
hsa-miR-122-5p	ING3	inhibitor of growth family, member 3	starbase
hsa-miR-122-5p	INSIG1	insulin induced gene 1	starbase
hsa-miR-122-5p	INTS2	integrator complex subunit 2	starbase
hsa-miR-122-5p	INTU	inturned planar cell polarity protein	starbase
hsa-miR-122-5p	IP6K1	inositol hexakisphosphate kinase 1	starbase
hsa-miR-122-5p	IP6K2	inositol hexakisphosphate kinase 2	starbase
hsa-miR-122-5p	IPO11	importin 11	starbase
hsa-miR-122-5p	IPO5	importin 5	starbase
hsa-miR-122-5p	IQGAP1	IQ motif containing GTPase activating protein 1	starbase
hsa-miR-122-5p	IRF4	interferon regulatory factor 4	starbase
hsa-miR-122-5p	ISL2	ISL LIM homeobox 2	starbase
hsa-miR-122-5p	ITGA11	integrin, alpha 11	starbase
hsa-miR-122-5p	ITGA3	integrin, alpha 3 (antigen CD49C, alpha 3 subunit of VLA-3 receptor)	starbase
hsa-miR-122-5p	ITGAV	integrin, alpha V	starbase
hsa-miR-122-5p	ITGB8	integrin, beta 8	starbase
hsa-miR-122-5p	JAK1	Janus kinase 1	starbase
hsa-miR-122-5p	JMJD1C	jumonji domain containing 1C	starbase
hsa-miR-122-5p	KANK1	KN motif and ankyrin repeat domains 1	starbase
hsa-miR-122-5p	KANSL1L	KAT8 regulatory NSL complex subunit 1-like	starbase
hsa-miR-122-5p	KAT2A	K(lysine) acetyltransferase 2A	starbase
hsa-miR-122-5p	KATNAL1	katanin p60 subunit A-like 1	tarbase;mirtarbase
hsa-miR-122-5p	KBTBD6	kelch repeat and BTB (POZ) domain containing 6	starbase
hsa-miR-122-5p	KCMF1	potassium channel modulatory factor 1	starbase
hsa-miR-122-5p	KCNN3	potassium intermediate/small conductance calcium-activated channel, subfamily N, member 3	starbase
hsa-miR-122-5p	KCTD12	potassium channel tetramerization domain containing 12	starbase
hsa-miR-122-5p	KCTD2	potassium channel tetramerization domain containing 2	starbase
hsa-miR-122-5p	KCTD7	potassium channel tetramerization domain containing 7	starbase
hsa-miR-122-5p	KDELC2	KDEL (Lys-Asp-Glu-Leu) containing 2	starbase
hsa-miR-122-5p	KDM1B	lysine (K)-specific demethylase 1B	starbase
hsa-miR-122-5p	KDM2A	lysine (K)-specific demethylase 2A	starbase
hsa-miR-122-5p	KDM3B	lysine (K)-specific demethylase 3B	starbase
hsa-miR-122-5p	KDM6A	lysine (K)-specific demethylase 6A	starbase
hsa-miR-122-5p	KDSR	3-ketodihydrosphingosine reductase	starbase
hsa-miR-122-5p	KIAA0101	KIAA0101	tarbase;mirtarbase
hsa-miR-122-5p	KIAA0232	KIAA0232	starbase
hsa-miR-122-5p	KIAA0247	KIAA0247	starbase
hsa-miR-122-5p	KIDINS220	kinase D-interacting substrate, 220kDa	starbase
hsa-miR-122-5p	KIF11	kinesin family member 11	starbase
hsa-miR-122-5p	KIF16B	kinesin family member 16B	starbase
hsa-miR-122-5p	KIF1B	kinesin family member 1B	starbase
hsa-miR-122-5p	KIF2A	kinesin heavy chain member 2A	starbase
hsa-miR-122-5p	KIF2C	kinesin family member 2C	starbase
hsa-miR-122-5p	KIF3B	kinesin family member 3B	starbase
hsa-miR-122-5p	KIF5B	kinesin family member 5B	starbase
hsa-miR-122-5p	KIF5C	kinesin family member 5C	starbase
hsa-miR-122-5p	KIN	KIN, antigenic determinant of recA protein homolog (mouse)	starbase
hsa-miR-122-5p	KLC1	kinesin light chain 1	starbase
hsa-miR-122-5p	KLF13	Kruppel-like factor 13	starbase
hsa-miR-122-5p	KLF6	Kruppel-like factor 6	starbase
hsa-miR-122-5p	KLF9	Kruppel-like factor 9	starbase
hsa-miR-122-5p	KLHL12	kelch-like family member 12	starbase
hsa-miR-122-5p	KLHL18	kelch-like family member 18	starbase
hsa-miR-122-5p	KLHL20	kelch-like family member 20	starbase
hsa-miR-122-5p	KLHL42	kelch-like family member 42	starbase
hsa-miR-122-5p	KPNA3	karyopherin alpha 3 (importin alpha 4)	starbase
hsa-miR-122-5p	KPNA6	karyopherin alpha 6 (importin alpha 7)	starbase
hsa-miR-122-5p	KRT10	keratin 10	tarbase;mirtarbase
hsa-miR-122-5p	KRT14	keratin 14	tarbase;mirtarbase
hsa-miR-122-5p	KRT18	keratin 18	tarbase;mirtarbase
hsa-miR-122-5p	KTN1	kinectin 1 (kinesin receptor)	starbase
hsa-miR-122-5p	LAMC1	laminin, gamma 1 (formerly LAMB2)	starbase
hsa-miR-122-5p	LAMC3	laminin, gamma 3	starbase
hsa-miR-122-5p	LAMP1	lysosomal-associated membrane protein 1	tarbase;mirtarbase
hsa-miR-122-5p	LASP1	LIM and SH3 protein 1	starbase
hsa-miR-122-5p	LBR	lamin B receptor	starbase
hsa-miR-122-5p	LCA5	Leber congenital amaurosis 5	tarbase;mirtarbase
hsa-miR-122-5p	LCLAT1	lysocardiolipin acyltransferase 1	starbase
hsa-miR-122-5p	LCOR	ligand dependent nuclear receptor corepressor	starbase
hsa-miR-122-5p	LGALS8	lectin, galactoside-binding, soluble, 8	starbase
hsa-miR-122-5p	LHFPL2	lipoma HMGIC fusion partner-like 2	starbase
hsa-miR-122-5p	LIMA1	LIM domain and actin binding 1	starbase
hsa-miR-122-5p	LIMCH1	LIM and calponin homology domains 1	starbase
hsa-miR-122-5p	LIMS3-LOC440895	LIMS3-LOC440895 readthrough	starbase
hsa-miR-122-5p	LIN54	lin-54 homolog (C. elegans)	starbase
hsa-miR-122-5p	LINC00478	long intergenic non-protein coding RNA 478	tarbase
hsa-miR-122-5p	LIPA	lipase A, lysosomal acid, cholesterol esterase	starbase
hsa-miR-122-5p	LIPH	lipase, member H	starbase
hsa-miR-122-5p	LMNB2	lamin B2	tarbase;mirtarbase;starbase
hsa-miR-122-5p	LMO4	LIM domain only 4	starbase
hsa-miR-122-5p	LOC389641	uncharacterized LOC389641	starbase
hsa-miR-122-5p	LONRF1	LON peptidase N-terminal domain and ring finger 1	starbase
hsa-miR-122-5p	LPAR6	lysophosphatidic acid receptor 6	starbase
hsa-miR-122-5p	LPIN1	lipin 1	starbase
hsa-miR-122-5p	LRCH1	leucine-rich repeats and calponin homology (CH) domain containing 1	starbase
hsa-miR-122-5p	LRP10	low density lipoprotein receptor-related protein 10	starbase
hsa-miR-122-5p	LRP11	low density lipoprotein receptor-related protein 11	tarbase;mirtarbase
hsa-miR-122-5p	LRP12	low density lipoprotein receptor-related protein 12	starbase
hsa-miR-122-5p	LRP8	low density lipoprotein receptor-related protein 8, apolipoprotein e receptor	starbase
hsa-miR-122-5p	LRR1	leucine rich repeat protein 1	starbase
hsa-miR-122-5p	LRRC28	leucine rich repeat containing 28	starbase
hsa-miR-122-5p	LRRC57	leucine rich repeat containing 57	starbase
hsa-miR-122-5p	LRRC8E	leucine rich repeat containing 8 family, member E	starbase
hsa-miR-122-5p	LSG1	large 60S subunit nuclear export GTPase 1	starbase
hsa-miR-122-5p	LSM12	LSM12 homolog (S. cerevisiae)	starbase
hsa-miR-122-5p	LSM14A	LSM14A, SCD6 homolog A (S. cerevisiae)	starbase
hsa-miR-122-5p	LTB	lymphotoxin beta (TNF superfamily, member 3)	tarbase
hsa-miR-122-5p	LTBP2	latent transforming growth factor beta binding protein 2	starbase
hsa-miR-122-5p	LUC7L3	LUC7-like 3 (S. cerevisiae)	starbase
hsa-miR-122-5p	LUZP1	leucine zipper protein 1	tarbase;mirtarbase;starbase
hsa-miR-122-5p	LZTS2	leucine zipper, putative tumor suppressor 2	starbase
hsa-miR-122-5p	MAB21L1	mab-21-like 1 (C. elegans)	starbase
hsa-miR-122-5p	MAF1	MAF1 homolog (S. cerevisiae)	starbase
hsa-miR-122-5p	MAL2	mal, T-cell differentiation protein 2 (gene/pseudogene)	starbase
hsa-miR-122-5p	MAML2	mastermind-like 2 (Drosophila)	starbase
hsa-miR-122-5p	MAMLD1	mastermind-like domain containing 1	starbase
hsa-miR-122-5p	MAN1C1	mannosidase, alpha, class 1C, member 1	starbase
hsa-miR-122-5p	MANEA	mannosidase, endo-alpha	starbase
hsa-miR-122-5p	MAP1B	microtubule-associated protein 1B	starbase
hsa-miR-122-5p	MAP1LC3B	microtubule-associated protein 1 light chain 3 beta	starbase
hsa-miR-122-5p	MAP2K7	mitogen-activated protein kinase kinase 7	starbase
hsa-miR-122-5p	MAP3K1	mitogen-activated protein kinase kinase kinase 1, E3 ubiquitin protein ligase	starbase
hsa-miR-122-5p	MAP3K2	mitogen-activated protein kinase kinase kinase 2	starbase
hsa-miR-122-5p	MAP3K3	mitogen-activated protein kinase kinase kinase 3	starbase
hsa-miR-122-5p	MAP3K5	mitogen-activated protein kinase kinase kinase 5	starbase
hsa-miR-122-5p	MAP7	microtubule-associated protein 7	starbase
hsa-miR-122-5p	MAP7D2	MAP7 domain containing 2	starbase
hsa-miR-122-5p	MAPK11	mitogen-activated protein kinase 11	mirtarbase
hsa-miR-122-5p	MAPK4	mitogen-activated protein kinase 4	starbase
hsa-miR-122-5p	MAPK9	mitogen-activated protein kinase 9	starbase
hsa-miR-122-5p	MAPKBP1	mitogen-activated protein kinase binding protein 1	starbase
hsa-miR-122-5p	MAPRE1	microtubule-associated protein, RP/EB family, member 1	tarbase;mirtarbase;starbase
hsa-miR-122-5p	MARCKS	myristoylated alanine-rich protein kinase C substrate	tarbase;mirtarbase
hsa-miR-122-5p	MARK1	MAP/microtubule affinity-regulating kinase 1	starbase
hsa-miR-122-5p	MARK2	MAP/microtubule affinity-regulating kinase 2	starbase
hsa-miR-122-5p	MAST2	microtubule associated serine/threonine kinase 2	starbase
hsa-miR-122-5p	MAT2A	methionine adenosyltransferase II, alpha	starbase
hsa-miR-122-5p	MAZ	MYC-associated zinc finger protein (purine-binding transcription factor)	tarbase;mirtarbase
hsa-miR-122-5p	MBD6	methyl-CpG binding domain protein 6	starbase
hsa-miR-122-5p	MBNL1	muscleblind-like splicing regulator 1	starbase
hsa-miR-122-5p	MBNL2	muscleblind-like splicing regulator 2	starbase
hsa-miR-122-5p	MBTD1	mbt domain containing 1	starbase
hsa-miR-122-5p	MCMBP	minichromosome maintenance complex binding protein	starbase
hsa-miR-122-5p	MCMDC2	minichromosome maintenance domain containing 2	starbase
hsa-miR-122-5p	MCTP2	multiple C2 domains, transmembrane 2	starbase
hsa-miR-122-5p	MCU	mitochondrial calcium uniporter	starbase
hsa-miR-122-5p	MDM4	MDM4, p53 regulator	starbase
hsa-miR-122-5p	MECOM	MDS1 and EVI1 complex locus	starbase
hsa-miR-122-5p	MECP2	methyl CpG binding protein 2	mirtarbase
hsa-miR-122-5p	MED13L	mediator complex subunit 13-like	starbase
hsa-miR-122-5p	MED20	mediator complex subunit 20	starbase
hsa-miR-122-5p	MED23	mediator complex subunit 23	starbase
hsa-miR-122-5p	MEF2A	myocyte enhancer factor 2A	starbase
hsa-miR-122-5p	MEF2D	myocyte enhancer factor 2D	starbase
hsa-miR-122-5p	MET	MET proto-oncogene, receptor tyrosine kinase	starbase
hsa-miR-122-5p	METTL9	methyltransferase like 9	starbase
hsa-miR-122-5p	MEX3B	mex-3 RNA binding family member B	starbase
hsa-miR-122-5p	MEX3C	mex-3 RNA binding family member C	starbase
hsa-miR-122-5p	MFN1	mitofusin 1	starbase
hsa-miR-122-5p	MFSD1	major facilitator superfamily domain containing 1	starbase
hsa-miR-122-5p	MGAT4A	mannosyl (alpha-1,3-)-glycoprotein beta-1,4-N-acetylglucosaminyltransferase, isozyme A	starbase
hsa-miR-122-5p	MGME1	mitochondrial genome maintenance exonuclease 1	starbase
hsa-miR-122-5p	MGRN1	mahogunin ring finger 1, E3 ubiquitin protein ligase	starbase
hsa-miR-122-5p	MICU2	mitochondrial calcium uptake 2	starbase
hsa-miR-122-5p	MINK1	misshapen-like kinase 1	starbase
hsa-miR-122-5p	MIPOL1	mirror-image polydactyly 1	starbase
hsa-miR-122-5p	MKI67	marker of proliferation Ki-67	starbase
hsa-miR-122-5p	MKL2	MKL/myocardin-like 2	starbase
hsa-miR-122-5p	MKNK2	MAP kinase interacting serine/threonine kinase 2	starbase
hsa-miR-122-5p	MKX	mohawk homeobox	starbase
hsa-miR-122-5p	MLKL	mixed lineage kinase domain-like	starbase
hsa-miR-122-5p	MLLT1	myeloid/lymphoid or mixed-lineage leukemia (trithorax homolog, Drosophila); translocated to, 1	starbase
hsa-miR-122-5p	MLLT10	myeloid/lymphoid or mixed-lineage leukemia (trithorax homolog, Drosophila); translocated to, 10	starbase
hsa-miR-122-5p	MLLT3	myeloid/lymphoid or mixed-lineage leukemia (trithorax homolog, Drosophila); translocated to, 3	starbase
hsa-miR-122-5p	MMAB	methylmalonic aciduria (cobalamin deficiency) cblB type	starbase
hsa-miR-122-5p	MMADHC	methylmalonic aciduria (cobalamin deficiency) cblD type, with homocystinuria	starbase
hsa-miR-122-5p	MMD	monocyte to macrophage differentiation-associated	starbase
hsa-miR-122-5p	MMGT1	membrane magnesium transporter 1	starbase
hsa-miR-122-5p	MMP2	matrix metallopeptidase 2 (gelatinase A, 72kDa gelatinase, 72kDa type IV collagenase)	starbase
hsa-miR-122-5p	MOB1B	MOB kinase activator 1B	starbase
hsa-miR-122-5p	MOB3B	MOB kinase activator 3B	tarbase;mirtarbase
hsa-miR-122-5p	MORC3	MORC family CW-type zinc finger 3	starbase
hsa-miR-122-5p	MORF4L2	mortality factor 4 like 2	starbase
hsa-miR-122-5p	MOSPD1	motile sperm domain containing 1	starbase
hsa-miR-122-5p	MPP5	membrane protein, palmitoylated 5 (MAGUK p55 subfamily member 5)	starbase
hsa-miR-122-5p	MPRIP	myosin phosphatase Rho interacting protein	starbase
hsa-miR-122-5p	MPV17	MpV17 mitochondrial inner membrane protein	tarbase;mirtarbase;starbase
hsa-miR-122-5p	MRPL24	mitochondrial ribosomal protein L24	starbase
hsa-miR-122-5p	MRPL3	mitochondrial ribosomal protein L3	starbase
hsa-miR-122-5p	MRPL42	mitochondrial ribosomal protein L42	starbase
hsa-miR-122-5p	MRPS23	mitochondrial ribosomal protein S23	starbase
hsa-miR-122-5p	MRPS25	mitochondrial ribosomal protein S25	starbase
hsa-miR-122-5p	MRPS36	mitochondrial ribosomal protein S36	starbase
hsa-miR-122-5p	MSH2	mutS homolog 2	starbase
hsa-miR-122-5p	MSN	moesin	starbase
hsa-miR-122-5p	MST4	serine/threonine protein kinase MST4	starbase
hsa-miR-122-5p	MT4	metallothionein 4	tarbase;mirtarbase
hsa-miR-122-5p	MTAP	methylthioadenosine phosphorylase	starbase
hsa-miR-122-5p	MTCL1	microtubule crosslinking factor 1	starbase
hsa-miR-122-5p	MTDH	metadherin	starbase
hsa-miR-122-5p	MTERF4	mitochondrial transcription termination factor 4	starbase
hsa-miR-122-5p	MTFP1	mitochondrial fission process 1	starbase
hsa-miR-122-5p	MTHFD2	methylenetetrahydrofolate dehydrogenase (NADP+ dependent) 2, methenyltetrahydrofolate cyclohydrolase	starbase
hsa-miR-122-5p	MTMR11	myotubularin related protein 11	starbase
hsa-miR-122-5p	MTMR12	myotubularin related protein 12	starbase
hsa-miR-122-5p	MTMR2	myotubularin related protein 2	starbase
hsa-miR-122-5p	MTMR4	myotubularin related protein 4	starbase
hsa-miR-122-5p	MTPN	myotrophin	tarbase;mirtarbase;starbase
hsa-miR-122-5p	MTR	5-methyltetrahydrofolate-homocysteine methyltransferase	starbase
hsa-miR-122-5p	MXD4	MAX dimerization protein 4	starbase
hsa-miR-122-5p	MXRA7	matrix-remodelling associated 7	starbase
hsa-miR-122-5p	MYCBP	MYC binding protein	tarbase;mirtarbase
hsa-miR-122-5p	MYCL	v-myc avian myelocytomatosis viral oncogene lung carcinoma derived homolog	starbase
hsa-miR-122-5p	MYD88	myeloid differentiation primary response 88	starbase
hsa-miR-122-5p	MYH9	myosin, heavy chain 9, non-muscle	starbase
hsa-miR-122-5p	MYO3B	myosin IIIB	starbase
hsa-miR-122-5p	MYO9A	myosin IXA	starbase
hsa-miR-122-5p	NAA25	N(alpha)-acetyltransferase 25, NatB auxiliary subunit	starbase
hsa-miR-122-5p	NAA50	N(alpha)-acetyltransferase 50, NatE catalytic subunit	starbase
hsa-miR-122-5p	NAB2	NGFI-A binding protein 2 (EGR1 binding protein 2)	starbase
hsa-miR-122-5p	NAGK	N-acetylglucosamine kinase	starbase
hsa-miR-122-5p	NALCN	sodium leak channel, non-selective	tarbase;mirtarbase
hsa-miR-122-5p	NANP	N-acetylneuraminic acid phosphatase	starbase
hsa-miR-122-5p	NAPB	N-ethylmaleimide-sensitive factor attachment protein, beta	starbase
hsa-miR-122-5p	NASP	nuclear autoantigenic sperm protein (histone-binding)	starbase
hsa-miR-122-5p	NAV2	neuron navigator 2	starbase
hsa-miR-122-5p	NCAM1	neural cell adhesion molecule 1	tarbase;mirtarbase;starbase
hsa-miR-122-5p	NCBP2	nuclear cap binding protein subunit 2, 20kDa	starbase
hsa-miR-122-5p	NCDN	neurochondrin	tarbase;mirtarbase
hsa-miR-122-5p	NCEH1	neutral cholesterol ester hydrolase 1	starbase
hsa-miR-122-5p	NCL	nucleolin	starbase
hsa-miR-122-5p	NDC1	NDC1 transmembrane nucleoporin	starbase
hsa-miR-122-5p	NDRG1	N-myc downstream regulated 1	starbase
hsa-miR-122-5p	NDRG3	NDRG family member 3	starbase
hsa-miR-122-5p	NDUFA9	NADH dehydrogenase (ubiquinone) 1 alpha subcomplex, 9, 39kDa	starbase
hsa-miR-122-5p	NDUFS3	NADH dehydrogenase (ubiquinone) Fe-S protein 3, 30kDa (NADH-coenzyme Q reductase)	starbase
hsa-miR-122-5p	NECAP1	NECAP endocytosis associated 1	starbase
hsa-miR-122-5p	NEDD4L	neural precursor cell expressed, developmentally down-regulated 4-like, E3 ubiquitin protein ligase	starbase
hsa-miR-122-5p	NEGR1	neuronal growth regulator 1	starbase
hsa-miR-122-5p	NEK6	NIMA-related kinase 6	starbase
hsa-miR-122-5p	NEK9	NIMA-related kinase 9	starbase
hsa-miR-122-5p	NELL2	NEL-like 2 (chicken)	starbase
hsa-miR-122-5p	NET1	neuroepithelial cell transforming 1	starbase
hsa-miR-122-5p	NEURL1B	neuralized E3 ubiquitin protein ligase 1B	starbase
hsa-miR-122-5p	NFAM1	NFAT activating protein with ITAM motif 1	starbase
hsa-miR-122-5p	NFAT5	nuclear factor of activated T-cells 5, tonicity-responsive	starbase
hsa-miR-122-5p	NFATC2IP	nuclear factor of activated T-cells, cytoplasmic, calcineurin-dependent 2 interacting protein	mirtarbase
hsa-miR-122-5p	NFKBIZ	nuclear factor of kappa light polypeptide gene enhancer in B-cells inhibitor, zeta	starbase
hsa-miR-122-5p	NFS1	NFS1 cysteine desulfurase	starbase
hsa-miR-122-5p	NFYC	nuclear transcription factor Y, gamma	starbase
hsa-miR-122-5p	NHLH2	nescient helix loop helix 2	starbase
hsa-miR-122-5p	NHLRC3	NHL repeat containing 3	starbase
hsa-miR-122-5p	NIF3L1	NIF3 NGG1 interacting factor 3-like 1 (S. cerevisiae)	starbase
hsa-miR-122-5p	NIN	ninein (GSK3B interacting protein)	starbase
hsa-miR-122-5p	NINJ1	ninjurin 1	starbase
hsa-miR-122-5p	NISCH	nischarin	starbase
hsa-miR-122-5p	NKRF	NFKB repressing factor	starbase
hsa-miR-122-5p	NLGN3	neuroligin 3	tarbase;mirtarbase
hsa-miR-122-5p	NME3	NME/NM23 nucleoside diphosphate kinase 3	starbase
hsa-miR-122-5p	NMNAT2	nicotinamide nucleotide adenylyltransferase 2	tarbase;mirtarbase
hsa-miR-122-5p	NODAL	nodal growth differentiation factor	tarbase;mirtarbase
hsa-miR-122-5p	NOL10	nucleolar protein 10	starbase
hsa-miR-122-5p	NOL4L	nucleolar protein 4-like	starbase
hsa-miR-122-5p	NONO	non-POU domain containing, octamer-binding	starbase
hsa-miR-122-5p	NOP56	NOP56 ribonucleoprotein	starbase
hsa-miR-122-5p	NOSTRIN	nitric oxide synthase trafficking	starbase
hsa-miR-122-5p	NOTCH2	notch 2	starbase
hsa-miR-122-5p	NOTCH2NL	notch 2 N-terminal like	starbase
hsa-miR-122-5p	NOV	nephroblastoma overexpressed	starbase
hsa-miR-122-5p	NPEPL1	aminopeptidase-like 1	starbase
hsa-miR-122-5p	NPEPPS	aminopeptidase puromycin sensitive	tarbase;mirtarbase;starbase
hsa-miR-122-5p	NPHP3	nephronophthisis 3 (adolescent)	starbase
hsa-miR-122-5p	NR2E1	nuclear receptor subfamily 2, group E, member 1	starbase
hsa-miR-122-5p	NRBF2	nuclear receptor binding factor 2	starbase
hsa-miR-122-5p	NRDE2	NRDE-2, necessary for RNA interference, domain containing	starbase
hsa-miR-122-5p	NRF1	nuclear respiratory factor 1	starbase
hsa-miR-122-5p	NRM	nurim (nuclear envelope membrane protein)	starbase
hsa-miR-122-5p	NRP1	neuropilin 1	starbase
hsa-miR-122-5p	NRXN3	neurexin 3	starbase
hsa-miR-122-5p	NSMF	NMDA receptor synaptonuclear signaling and neuronal migration factor	starbase
hsa-miR-122-5p	NSUN4	NOP2/Sun domain family, member 4	starbase
hsa-miR-122-5p	NT5C3A	5'-nucleotidase, cytosolic IIIA	mirtarbase;starbase
hsa-miR-122-5p	NT5E	5'-nucleotidase, ecto (CD73)	starbase
hsa-miR-122-5p	NTN4	netrin 4	starbase
hsa-miR-122-5p	NTNG1	netrin G1	starbase
hsa-miR-122-5p	NTRK2	neurotrophic tyrosine kinase, receptor, type 2	starbase
hsa-miR-122-5p	NUAK2	NUAK family, SNF1-like kinase, 2	starbase
hsa-miR-122-5p	NUB1	negative regulator of ubiquitin-like proteins 1	starbase
hsa-miR-122-5p	NUDT12	nudix (nucleoside diphosphate linked moiety X)-type motif 12	starbase
hsa-miR-122-5p	NUDT4	nudix (nucleoside diphosphate linked moiety X)-type motif 4	starbase
hsa-miR-122-5p	NUF2	NUF2, NDC80 kinetochore complex component	starbase
hsa-miR-122-5p	NUMBL	numb homolog (Drosophila)-like	mirtarbase
hsa-miR-122-5p	NUP153	nucleoporin 153kDa	starbase
hsa-miR-122-5p	NUP188	nucleoporin 188kDa	starbase
hsa-miR-122-5p	NUP35	nucleoporin 35kDa	starbase
hsa-miR-122-5p	NUP43	nucleoporin 43kDa	starbase
hsa-miR-122-5p	NUPL1	nucleoporin like 1	starbase
hsa-miR-122-5p	NXT2	nuclear transport factor 2-like export factor 2	starbase
hsa-miR-122-5p	OAS2	2'-5'-oligoadenylate synthetase 2, 69/71kDa	starbase
hsa-miR-122-5p	OAS3	2'-5'-oligoadenylate synthetase 3, 100kDa	starbase
hsa-miR-122-5p	OAT	ornithine aminotransferase	starbase
hsa-miR-122-5p	OCLN	occludin	starbase
hsa-miR-122-5p	ODF2	outer dense fiber of sperm tails 2	starbase
hsa-miR-122-5p	OGT	O-linked N-acetylglucosamine (GlcNAc) transferase	starbase
hsa-miR-122-5p	OLA1	Obg-like ATPase 1	starbase
hsa-miR-122-5p	OLFM1	olfactomedin 1	starbase
hsa-miR-122-5p	OLR1	oxidized low density lipoprotein (lectin-like) receptor 1	starbase
hsa-miR-122-5p	ORC2	origin recognition complex, subunit 2	tarbase;mirtarbase;starbase
hsa-miR-122-5p	ORC3	origin recognition complex, subunit 3	starbase
hsa-miR-122-5p	ORC6	origin recognition complex, subunit 6	starbase
hsa-miR-122-5p	OSBP2	oxysterol binding protein 2	tarbase;mirtarbase
hsa-miR-122-5p	OSBPL10	oxysterol binding protein-like 10	starbase
hsa-miR-122-5p	OSMR	oncostatin M receptor	starbase
hsa-miR-122-5p	OTUD3	OTU deubiquitinase 3	starbase
hsa-miR-122-5p	OTUD4	OTU deubiquitinase 4	starbase
hsa-miR-122-5p	OXA1L	oxidase (cytochrome c) assembly 1-like	starbase
hsa-miR-122-5p	OXCT1	3-oxoacid CoA transferase 1	starbase
hsa-miR-122-5p	P4HA1	prolyl 4-hydroxylase, alpha polypeptide I	mirtarbase;starbase
hsa-miR-122-5p	PAFAH1B1	platelet-activating factor acetylhydrolase 1b, regulatory subunit 1 (45kDa)	starbase
hsa-miR-122-5p	PAG1	phosphoprotein membrane anchor with glycosphingolipid microdomains 1	starbase
hsa-miR-122-5p	PAICS	phosphoribosylaminoimidazole carboxylase, phosphoribosylaminoimidazole succinocarboxamide synthetase	starbase
hsa-miR-122-5p	PAK1	p21 protein (Cdc42/Rac)-activated kinase 1	tarbase;mirtarbase;starbase
hsa-miR-122-5p	PANX1	pannexin 1	starbase
hsa-miR-122-5p	PAPOLA	poly(A) polymerase alpha	starbase
hsa-miR-122-5p	PAPPA	pregnancy-associated plasma protein A, pappalysin 1	starbase
hsa-miR-122-5p	PARK7	parkinson protein 7	starbase
hsa-miR-122-5p	PARP11	poly (ADP-ribose) polymerase family, member 11	tarbase;mirtarbase
hsa-miR-122-5p	PARVA	parvin, alpha	starbase
hsa-miR-122-5p	PATE2	prostate and testis expressed 2	starbase
hsa-miR-122-5p	PBXIP1	pre-B-cell leukemia homeobox interacting protein 1	starbase
hsa-miR-122-5p	PCDHA1	protocadherin alpha 1	starbase
hsa-miR-122-5p	PCDHA10	protocadherin alpha 10	starbase
hsa-miR-122-5p	PCDHA11	protocadherin alpha 11	starbase
hsa-miR-122-5p	PCDHA12	protocadherin alpha 12	starbase
hsa-miR-122-5p	PCDHA13	protocadherin alpha 13	starbase
hsa-miR-122-5p	PCDHA2	protocadherin alpha 2	starbase
hsa-miR-122-5p	PCDHA3	protocadherin alpha 3	starbase
hsa-miR-122-5p	PCDHA4	protocadherin alpha 4	starbase
hsa-miR-122-5p	PCDHA5	protocadherin alpha 5	starbase
hsa-miR-122-5p	PCDHA6	protocadherin alpha 6	starbase
hsa-miR-122-5p	PCDHA7	protocadherin alpha 7	starbase
hsa-miR-122-5p	PCDHA8	protocadherin alpha 8	starbase
hsa-miR-122-5p	PCDHA9	protocadherin alpha 9	starbase
hsa-miR-122-5p	PCDHAC1	protocadherin alpha subfamily C, 1	starbase
hsa-miR-122-5p	PCDHAC2	protocadherin alpha subfamily C, 2	starbase
hsa-miR-122-5p	PCDHB12	protocadherin beta 12	starbase
hsa-miR-122-5p	PCMTD1	protein-L-isoaspartate (D-aspartate) O-methyltransferase domain containing 1	starbase
hsa-miR-122-5p	PCTP	phosphatidylcholine transfer protein	starbase
hsa-miR-122-5p	PCYOX1	prenylcysteine oxidase 1	starbase
hsa-miR-122-5p	PDAP1	PDGFA associated protein 1	starbase
hsa-miR-122-5p	PDCD10	programmed cell death 10	starbase
hsa-miR-122-5p	PDE11A	phosphodiesterase 11A	starbase
hsa-miR-122-5p	PDE4A	phosphodiesterase 4A, cAMP-specific	starbase
hsa-miR-122-5p	PDE4D	phosphodiesterase 4D, cAMP-specific	starbase
hsa-miR-122-5p	PDE7A	phosphodiesterase 7A	starbase
hsa-miR-122-5p	PDE8A	phosphodiesterase 8A	starbase
hsa-miR-122-5p	PDRG1	p53 and DNA-damage regulated 1	starbase
hsa-miR-122-5p	PDS5B	PDS5, regulator of cohesion maintenance, homolog B (S. cerevisiae)	starbase
hsa-miR-122-5p	PDXDC1	pyridoxal-dependent decarboxylase domain containing 1	starbase
hsa-miR-122-5p	PEA15	phosphoprotein enriched in astrocytes 15	tarbase;mirtarbase;starbase
hsa-miR-122-5p	PEG10	paternally expressed 10	starbase
hsa-miR-122-5p	PER2	period circadian clock 2	starbase
hsa-miR-122-5p	PEX5L	peroxisomal biogenesis factor 5-like	starbase
hsa-miR-122-5p	PFDN1	prefoldin subunit 1	tarbase;mirtarbase
hsa-miR-122-5p	PFKFB2	6-phosphofructo-2-kinase/fructose-2,6-biphosphatase 2	tarbase;mirtarbase
hsa-miR-122-5p	PFKFB4	6-phosphofructo-2-kinase/fructose-2,6-biphosphatase 4	starbase
hsa-miR-122-5p	PFN2	profilin 2	starbase
hsa-miR-122-5p	PGGT1B	protein geranylgeranyltransferase type I, beta subunit	starbase
hsa-miR-122-5p	PGM2L1	phosphoglucomutase 2-like 1	starbase
hsa-miR-122-5p	PHF11	PHD finger protein 11	starbase
hsa-miR-122-5p	PHF14	PHD finger protein 14	tarbase;mirtarbase
hsa-miR-122-5p	PHF23	PHD finger protein 23	starbase
hsa-miR-122-5p	PHF6	PHD finger protein 6	starbase
hsa-miR-122-5p	PHKA1	phosphorylase kinase, alpha 1 (muscle)	tarbase;mirtarbase
hsa-miR-122-5p	PHLDA3	pleckstrin homology-like domain, family A, member 3	starbase
hsa-miR-122-5p	PHLPP2	PH domain and leucine rich repeat protein phosphatase 2	starbase
hsa-miR-122-5p	PHOX2A	paired-like homeobox 2a	tarbase;mirtarbase
hsa-miR-122-5p	PHPT1	phosphohistidine phosphatase 1	tarbase;mirtarbase
hsa-miR-122-5p	PHTF2	putative homeodomain transcription factor 2	starbase
hsa-miR-122-5p	PIEZO2	piezo-type mechanosensitive ion channel component 2	starbase
hsa-miR-122-5p	PIGB	phosphatidylinositol glycan anchor biosynthesis, class B	starbase
hsa-miR-122-5p	PIGF	phosphatidylinositol glycan anchor biosynthesis, class F	starbase
hsa-miR-122-5p	PIGS	phosphatidylinositol glycan anchor biosynthesis, class S	starbase
hsa-miR-122-5p	PIK3C2A	phosphatidylinositol-4-phosphate 3-kinase, catalytic subunit type 2 alpha	starbase
hsa-miR-122-5p	PIP4K2A	phosphatidylinositol-5-phosphate 4-kinase, type II, alpha	tarbase;mirtarbase;starbase
hsa-miR-122-5p	PIR	pirin (iron-binding nuclear protein)	starbase
hsa-miR-122-5p	PITPNB	phosphatidylinositol transfer protein, beta	starbase
hsa-miR-122-5p	PITX2	paired-like homeodomain 2	starbase
hsa-miR-122-5p	PJA2	praja ring finger 2, E3 ubiquitin protein ligase	starbase
hsa-miR-122-5p	PKD2L2	polycystic kidney disease 2-like 2	starbase
hsa-miR-122-5p	PKM	pyruvate kinase, muscle	tarbase;mirtarbase;starbase
hsa-miR-122-5p	PLAG1	pleiomorphic adenoma gene 1	starbase
hsa-miR-122-5p	PLAGL2	pleiomorphic adenoma gene-like 2	tarbase;mirtarbase
hsa-miR-122-5p	PLCL1	phospholipase C-like 1	starbase
hsa-miR-122-5p	PLEKHA5	pleckstrin homology domain containing, family A member 5	starbase
hsa-miR-122-5p	PLEKHB2	pleckstrin homology domain containing, family B (evectins) member 2	starbase
hsa-miR-122-5p	PLIN2	perilipin 2	starbase
hsa-miR-122-5p	PLSCR1	phospholipid scramblase 1	starbase
hsa-miR-122-5p	PLSCR4	phospholipid scramblase 4	starbase
hsa-miR-122-5p	PLXNA3	plexin A3	starbase
hsa-miR-122-5p	PMEPA1	prostate transmembrane protein, androgen induced 1	starbase
hsa-miR-122-5p	PMP22	peripheral myelin protein 22	tarbase;mirtarbase
hsa-miR-122-5p	PNLDC1	poly(A)-specific ribonuclease (PARN)-like domain containing 1	starbase
hsa-miR-122-5p	PNRC1	proline-rich nuclear receptor coactivator 1	starbase
hsa-miR-122-5p	PODXL	podocalyxin-like	starbase
hsa-miR-122-5p	POFUT1	protein O-fucosyltransferase 1	tarbase;mirtarbase;starbase
hsa-miR-122-5p	POGK	pogo transposable element with KRAB domain	starbase
hsa-miR-122-5p	POLR1A	polymerase (RNA) I polypeptide A, 194kDa	starbase
hsa-miR-122-5p	POLR3D	polymerase (RNA) III (DNA directed) polypeptide D, 44kDa	starbase
hsa-miR-122-5p	POLR3F	polymerase (RNA) III (DNA directed) polypeptide F, 39 kDa	starbase
hsa-miR-122-5p	POLR3K	polymerase (RNA) III (DNA directed) polypeptide K, 12.3 kDa	starbase
hsa-miR-122-5p	POMGNT2	protein O-linked mannose N-acetylglucosaminyltransferase 2 (beta 1,4-)	tarbase;mirtarbase
hsa-miR-122-5p	POMZP3	POM121 and ZP3 fusion	tarbase;mirtarbase
hsa-miR-122-5p	POP7	processing of precursor 7, ribonuclease P/MRP subunit (S. cerevisiae)	starbase
hsa-miR-122-5p	POU2AF1	POU class 2 associating factor 1	starbase
hsa-miR-122-5p	POU2F1	POU class 2 homeobox 1	starbase
hsa-miR-122-5p	PPARA	peroxisome proliferator-activated receptor alpha	starbase
hsa-miR-122-5p	PPARD	peroxisome proliferator-activated receptor delta	starbase
hsa-miR-122-5p	PPAT	phosphoribosyl pyrophosphate amidotransferase	starbase
hsa-miR-122-5p	PPFIBP1	PTPRF interacting protein, binding protein 1 (liprin beta 1)	starbase
hsa-miR-122-5p	PPIP5K2	diphosphoinositol pentakisphosphate kinase 2	starbase
hsa-miR-122-5p	PPP1CC	protein phosphatase 1, catalytic subunit, gamma isozyme	starbase
hsa-miR-122-5p	PPP1R12A	protein phosphatase 1, regulatory subunit 12A	starbase
hsa-miR-122-5p	PPP1R12B	protein phosphatase 1, regulatory subunit 12B	starbase
hsa-miR-122-5p	PPP1R15B	protein phosphatase 1, regulatory subunit 15B	starbase
hsa-miR-122-5p	PPP1R18	protein phosphatase 1, regulatory subunit 18	starbase
hsa-miR-122-5p	PPP1R9B	protein phosphatase 1, regulatory subunit 9B	tarbase;mirtarbase
hsa-miR-122-5p	PPP3R1	protein phosphatase 3, regulatory subunit B, alpha	starbase
hsa-miR-122-5p	PPP6C	protein phosphatase 6, catalytic subunit	starbase
hsa-miR-122-5p	PPP6R3	protein phosphatase 6, regulatory subunit 3	starbase
hsa-miR-122-5p	PPT1	palmitoyl-protein thioesterase 1	starbase
hsa-miR-122-5p	PREB	prolactin regulatory element binding	starbase
hsa-miR-122-5p	PRELID1	PRELI domain containing 1	starbase
hsa-miR-122-5p	PRICKLE2	prickle homolog 2 (Drosophila)	starbase
hsa-miR-122-5p	PRKAB1	protein kinase, AMP-activated, beta 1 non-catalytic subunit	mirtarbase;starbase
hsa-miR-122-5p	PRKACB	protein kinase, cAMP-dependent, catalytic, beta	starbase
hsa-miR-122-5p	PRKCQ	protein kinase C, theta	starbase
hsa-miR-122-5p	PRKCZ	protein kinase C, zeta	starbase
hsa-miR-122-5p	PRKRA	protein kinase, interferon-inducible double stranded RNA dependent activator	starbase
hsa-miR-122-5p	PRLR	prolactin receptor	starbase
hsa-miR-122-5p	PRNP	prion protein	starbase
hsa-miR-122-5p	PROSC	proline synthetase co-transcribed homolog (bacterial)	starbase
hsa-miR-122-5p	PROSER1	proline and serine rich 1	starbase
hsa-miR-122-5p	PRPF38B	pre-mRNA processing factor 38B	starbase
hsa-miR-122-5p	PRR11	proline rich 11	tarbase;mirtarbase
hsa-miR-122-5p	PRRG1	proline rich Gla (G-carboxyglutamic acid) 1	starbase
hsa-miR-122-5p	PSD4	pleckstrin and Sec7 domain containing 4	starbase
hsa-miR-122-5p	PSEN1	presenilin 1	starbase
hsa-miR-122-5p	PSEN2	presenilin 2	starbase
hsa-miR-122-5p	PSIP1	PC4 and SFRS1 interacting protein 1	starbase
hsa-miR-122-5p	PSMD10	proteasome (prosome, macropain) 26S subunit, non-ATPase, 10	tarbase;mirtarbase
hsa-miR-122-5p	PSME3	proteasome (prosome, macropain) activator subunit 3 (PA28 gamma; Ki)	starbase
hsa-miR-122-5p	PSMG2	proteasome (prosome, macropain) assembly chaperone 2	starbase
hsa-miR-122-5p	PSPH	phosphoserine phosphatase	tarbase;mirtarbase;starbase
hsa-miR-122-5p	PTBP2	polypyrimidine tract binding protein 2	starbase
hsa-miR-122-5p	PTBP3	polypyrimidine tract binding protein 3	starbase
hsa-miR-122-5p	PTCH1	patched 1	starbase
hsa-miR-122-5p	PTDSS1	phosphatidylserine synthase 1	starbase
hsa-miR-122-5p	PTER	phosphotriesterase related	starbase
hsa-miR-122-5p	PTGES	prostaglandin E synthase	starbase
hsa-miR-122-5p	PTGS2	prostaglandin-endoperoxide synthase 2 (prostaglandin G/H synthase and cyclooxygenase)	starbase
hsa-miR-122-5p	PTP4A1	protein tyrosine phosphatase type IVA, member 1	starbase
hsa-miR-122-5p	PTPDC1	protein tyrosine phosphatase domain containing 1	starbase
hsa-miR-122-5p	PTPLAD1	protein tyrosine phosphatase-like A domain containing 1	starbase
hsa-miR-122-5p	PTPMT1	protein tyrosine phosphatase, mitochondrial 1	starbase
hsa-miR-122-5p	PTPN1	protein tyrosine phosphatase, non-receptor type 1	mirtarbase;starbase
hsa-miR-122-5p	PTPN14	protein tyrosine phosphatase, non-receptor type 14	starbase
hsa-miR-122-5p	PTPN2	protein tyrosine phosphatase, non-receptor type 2	starbase
hsa-miR-122-5p	PTPN3	protein tyrosine phosphatase, non-receptor type 3	starbase
hsa-miR-122-5p	PTTG1IP	pituitary tumor-transforming 1 interacting protein	starbase
hsa-miR-122-5p	PURA	purine-rich element binding protein A	starbase
hsa-miR-122-5p	PURB	purine-rich element binding protein B	starbase
hsa-miR-122-5p	PVR	poliovirus receptor	starbase
hsa-miR-122-5p	PWWP2A	PWWP domain containing 2A	starbase
hsa-miR-122-5p	PYGO1	pygopus family PHD finger 1	tarbase;mirtarbase
hsa-miR-122-5p	PYGO2	pygopus family PHD finger 2	starbase
hsa-miR-122-5p	QKI	QKI, KH domain containing, RNA binding	starbase
hsa-miR-122-5p	RAB10	RAB10, member RAS oncogene family	starbase
hsa-miR-122-5p	RAB11FIP1	RAB11 family interacting protein 1 (class I)	mirtarbase
hsa-miR-122-5p	RAB14	RAB14, member RAS oncogene family	starbase
hsa-miR-122-5p	RAB18	RAB18, member RAS oncogene family	starbase
hsa-miR-122-5p	RAB1B	RAB1B, member RAS oncogene family	starbase
hsa-miR-122-5p	RAB21	RAB21, member RAS oncogene family	starbase
hsa-miR-122-5p	RAB22A	RAB22A, member RAS oncogene family	starbase
hsa-miR-122-5p	RAB2B	RAB2B, member RAS oncogene family	starbase
hsa-miR-122-5p	RAB31	RAB31, member RAS oncogene family	starbase
hsa-miR-122-5p	RAB35	RAB35, member RAS oncogene family	starbase
hsa-miR-122-5p	RAB3GAP1	RAB3 GTPase activating protein subunit 1 (catalytic)	starbase
hsa-miR-122-5p	RAB6B	RAB6B, member RAS oncogene family	mirtarbase
hsa-miR-122-5p	RABGAP1	RAB GTPase activating protein 1	starbase
hsa-miR-122-5p	RABGEF1	RAB guanine nucleotide exchange factor (GEF) 1	tarbase;mirtarbase
hsa-miR-122-5p	RABL3	RAB, member of RAS oncogene family-like 3	starbase
hsa-miR-122-5p	RAC1	ras-related C3 botulinum toxin substrate 1 (rho family, small GTP binding protein Rac1)	mirtarbase;starbase
hsa-miR-122-5p	RAD21	RAD21 homolog (S. pombe)	starbase
hsa-miR-122-5p	RAD23B	RAD23 homolog B (S. cerevisiae)	starbase
hsa-miR-122-5p	RAD50	RAD50 homolog (S. cerevisiae)	starbase
hsa-miR-122-5p	RAD51C	RAD51 paralog C	starbase
hsa-miR-122-5p	RAI14	retinoic acid induced 14	tarbase;mirtarbase
hsa-miR-122-5p	RALGAPB	Ral GTPase activating protein, beta subunit (non-catalytic)	starbase
hsa-miR-122-5p	RALY	RALY heterogeneous nuclear ribonucleoprotein	starbase
hsa-miR-122-5p	RAP2A	RAP2A, member of RAS oncogene family	starbase
hsa-miR-122-5p	RAP2C	RAP2C, member of RAS oncogene family	starbase
hsa-miR-122-5p	RAPGEF2	Rap guanine nucleotide exchange factor (GEF) 2	starbase
hsa-miR-122-5p	RASA1	RAS p21 protein activator (GTPase activating protein) 1	starbase
hsa-miR-122-5p	RASL11B	RAS-like, family 11, member B	starbase
hsa-miR-122-5p	RASSF5	Ras association (RalGDS/AF-6) domain family member 5	starbase
hsa-miR-122-5p	RASSF9	Ras association (RalGDS/AF-6) domain family (N-terminal) member 9	starbase
hsa-miR-122-5p	RAVER1	ribonucleoprotein, PTB-binding 1	starbase
hsa-miR-122-5p	RAVER2	ribonucleoprotein, PTB-binding 2	starbase
hsa-miR-122-5p	RB1CC1	RB1-inducible coiled-coil 1	starbase
hsa-miR-122-5p	RBBP5	retinoblastoma binding protein 5	tarbase;mirtarbase
hsa-miR-122-5p	RBBP9	retinoblastoma binding protein 9	starbase
hsa-miR-122-5p	RBM39	RNA binding motif protein 39	starbase
hsa-miR-122-5p	RBM47	RNA binding motif protein 47	starbase
hsa-miR-122-5p	RBM48	RNA binding motif protein 48	starbase
hsa-miR-122-5p	RBM7	RNA binding motif protein 7	starbase
hsa-miR-122-5p	RCE1	Ras converting CAAX endopeptidase 1	starbase
hsa-miR-122-5p	RDH10	retinol dehydrogenase 10 (all-trans)	starbase
hsa-miR-122-5p	RELA	v-rel avian reticuloendotheliosis viral oncogene homolog A	starbase
hsa-miR-122-5p	RELL1	RELT-like 1	starbase
hsa-miR-122-5p	RERE	arginine-glutamic acid dipeptide (RE) repeats	starbase
hsa-miR-122-5p	RERG	RAS-like, estrogen-regulated, growth inhibitor	starbase
hsa-miR-122-5p	RFK	riboflavin kinase	starbase
hsa-miR-122-5p	RHOA	ras homolog family member A	mirtarbase
hsa-miR-122-5p	RHOH	ras homolog family member H	starbase
hsa-miR-122-5p	RHOT1	ras homolog family member T1	starbase
hsa-miR-122-5p	RIF1	replication timing regulatory factor 1	starbase
hsa-miR-122-5p	RIPK4	receptor-interacting serine-threonine kinase 4	starbase
hsa-miR-122-5p	RLN1	relaxin 1	tarbase
hsa-miR-122-5p	RMND5A	required for meiotic nuclear division 5 homolog A (S. cerevisiae)	starbase
hsa-miR-122-5p	RND3	Rho family GTPase 3	starbase
hsa-miR-122-5p	RNF103-CHMP3	RNF103-CHMP3 readthrough	starbase
hsa-miR-122-5p	RNF138	ring finger protein 138, E3 ubiquitin protein ligase	starbase
hsa-miR-122-5p	RNF138P1	ring finger protein 138, E3 ubiquitin protein ligase pseudogene 1	starbase
hsa-miR-122-5p	RNF144B	ring finger protein 144B	starbase
hsa-miR-122-5p	RNF145	ring finger protein 145	starbase
hsa-miR-122-5p	RNF170	ring finger protein 170	tarbase;mirtarbase
hsa-miR-122-5p	RNF24	ring finger protein 24	starbase
hsa-miR-122-5p	RNF26	ring finger protein 26	starbase
hsa-miR-122-5p	RNF44	ring finger protein 44	starbase
hsa-miR-122-5p	RNF5P1	ring finger protein 5, E3 ubiquitin protein ligase pseudogene 1	starbase
hsa-miR-122-5p	RNFT1	ring finger protein, transmembrane 1	starbase
hsa-miR-122-5p	RNMT	RNA (guanine-7-) methyltransferase	starbase
hsa-miR-122-5p	RNPC3	RNA-binding region (RNP1, RRM) containing 3	starbase
hsa-miR-122-5p	ROBO1	roundabout, axon guidance receptor, homolog 1 (Drosophila)	starbase
hsa-miR-122-5p	RORC	RAR-related orphan receptor C	starbase
hsa-miR-122-5p	RPE	ribulose-5-phosphate-3-epimerase	starbase
hsa-miR-122-5p	RPL12	ribosomal protein L12	starbase
hsa-miR-122-5p	RPL23A	ribosomal protein L23a	starbase
hsa-miR-122-5p	RPP25	ribonuclease P/MRP 25kDa subunit	starbase
hsa-miR-122-5p	RPP30	ribonuclease P/MRP 30kDa subunit	starbase
hsa-miR-122-5p	RPRD1B	regulation of nuclear pre-mRNA domain containing 1B	starbase
hsa-miR-122-5p	RPS27A	ribosomal protein S27a	starbase
hsa-miR-122-5p	RPS6KA4	ribosomal protein S6 kinase, 90kDa, polypeptide 4	starbase
hsa-miR-122-5p	RRAS2	related RAS viral (r-ras) oncogene homolog 2	starbase
hsa-miR-122-5p	RRM2	ribonucleotide reductase M2	starbase
hsa-miR-122-5p	RSBN1	round spermatid basic protein 1	starbase
hsa-miR-122-5p	RSPO2	R-spondin 2	starbase
hsa-miR-122-5p	RSRC2	arginine/serine-rich coiled-coil 2	starbase
hsa-miR-122-5p	RSRP1	arginine/serine-rich protein 1	starbase
hsa-miR-122-5p	RTKN2	rhotekin 2	starbase
hsa-miR-122-5p	RTTN	rotatin	starbase
hsa-miR-122-5p	RUNX1	runt-related transcription factor 1	starbase
hsa-miR-122-5p	RUNX2	runt-related transcription factor 2	starbase
hsa-miR-122-5p	RXRB	retinoid X receptor, beta	starbase
hsa-miR-122-5p	RYBP	RING1 and YY1 binding protein	starbase
hsa-miR-122-5p	S100PBP	S100P binding protein	starbase
hsa-miR-122-5p	S1PR3	sphingosine-1-phosphate receptor 3	starbase
hsa-miR-122-5p	SACS	sacsin molecular chaperone	starbase
hsa-miR-122-5p	SAE1	SUMO1 activating enzyme subunit 1	starbase
hsa-miR-122-5p	SAMD10	sterile alpha motif domain containing 10	starbase
hsa-miR-122-5p	SAMD8	sterile alpha motif domain containing 8	starbase
hsa-miR-122-5p	SAMSN1	SAM domain, SH3 domain and nuclear localization signals 1	starbase
hsa-miR-122-5p	SAP30BP	SAP30 binding protein	starbase
hsa-miR-122-5p	SAR1A	secretion associated, Ras related GTPase 1A	starbase
hsa-miR-122-5p	SATB1	SATB homeobox 1	starbase
hsa-miR-122-5p	SATB2	SATB homeobox 2	starbase
hsa-miR-122-5p	SAV1	salvador family WW domain containing protein 1	starbase
hsa-miR-122-5p	SC5D	sterol-C5-desaturase	starbase
hsa-miR-122-5p	SCAF11	SR-related CTD-associated factor 11	starbase
hsa-miR-122-5p	SCAMP3	secretory carrier membrane protein 3	starbase
hsa-miR-122-5p	SCD	stearoyl-CoA desaturase (delta-9-desaturase)	starbase
hsa-miR-122-5p	SCD5	stearoyl-CoA desaturase 5	starbase
hsa-miR-122-5p	SCN4B	sodium channel, voltage-gated, type IV, beta subunit	tarbase;mirtarbase
hsa-miR-122-5p	SCP2	sterol carrier protein 2	starbase
hsa-miR-122-5p	SCYL2	SCY1-like 2 (S. cerevisiae)	starbase
hsa-miR-122-5p	SEC22B	SEC22 vesicle trafficking protein homolog B (S. cerevisiae) (gene/pseudogene)	tarbase;starbase
hsa-miR-122-5p	SEC22C	SEC22 vesicle trafficking protein homolog C (S. cerevisiae)	starbase
hsa-miR-122-5p	SEC61A1	Sec61 alpha 1 subunit (S. cerevisiae)	starbase
hsa-miR-122-5p	SEC61A2	Sec61 alpha 2 subunit (S. cerevisiae)	starbase
hsa-miR-122-5p	SEL1L	sel-1 suppressor of lin-12-like (C. elegans)	starbase
hsa-miR-122-5p	SEMA4D	sema domain, immunoglobulin domain (Ig), transmembrane domain (TM) and short cytoplasmic domain, (semaphorin) 4D	tarbase
hsa-miR-122-5p	SENP1	SUMO1/sentrin specific peptidase 1	starbase
hsa-miR-122-5p	SEPSECS	Sep (O-phosphoserine) tRNA:Sec (selenocysteine) tRNA synthase	starbase
hsa-miR-122-5p	SERAC1	serine active site containing 1	tarbase;mirtarbase
hsa-miR-122-5p	SERP1	stress-associated endoplasmic reticulum protein 1	starbase
hsa-miR-122-5p	SERPINB6	serpin peptidase inhibitor, clade B (ovalbumin), member 6	starbase
hsa-miR-122-5p	SERTAD2	SERTA domain containing 2	starbase
hsa-miR-122-5p	SERTM1	serine-rich and transmembrane domain containing 1	starbase
hsa-miR-122-5p	SESN2	sestrin 2	starbase
hsa-miR-122-5p	SET	SET nuclear proto-oncogene	tarbase;mirtarbase
hsa-miR-122-5p	SETD7	SET domain containing (lysine methyltransferase) 7	starbase
hsa-miR-122-5p	SETD9	SET domain containing 9	starbase
hsa-miR-122-5p	SFRP2	secreted frizzled-related protein 2	starbase
hsa-miR-122-5p	SFT2D1	SFT2 domain containing 1	starbase
hsa-miR-122-5p	SFXN2	sideroflexin 2	starbase
hsa-miR-122-5p	SGK1	serum/glucocorticoid regulated kinase 1	starbase
hsa-miR-122-5p	SH3BGRL	SH3 domain binding glutamate-rich protein like	starbase
hsa-miR-122-5p	SH3BP4	SH3-domain binding protein 4	starbase
hsa-miR-122-5p	SH3PXD2B	SH3 and PX domains 2B	starbase
hsa-miR-122-5p	SHCBP1	SHC SH2-domain binding protein 1	starbase
hsa-miR-122-5p	SHOC2	soc-2 suppressor of clear homolog (C. elegans)	starbase
hsa-miR-122-5p	SIKE1	suppressor of IKBKE 1	starbase
hsa-miR-122-5p	SIM2	single-minded family bHLH transcription factor 2	starbase
hsa-miR-122-5p	SIN3A	SIN3 transcription regulator family member A	starbase
hsa-miR-122-5p	SIN3B	SIN3 transcription regulator family member B	starbase
hsa-miR-122-5p	SIRT1	sirtuin 1	starbase
hsa-miR-122-5p	SIRT5	sirtuin 5	starbase
hsa-miR-122-5p	SKIDA1	SKI/DACH domain containing 1	starbase
hsa-miR-122-5p	SKIV2L2	superkiller viralicidic activity 2-like 2 (S. cerevisiae)	starbase
hsa-miR-122-5p	SLAMF6	SLAM family member 6	starbase
hsa-miR-122-5p	SLAMF7	SLAM family member 7	starbase
hsa-miR-122-5p	SLC10A3	solute carrier family 10, member 3	starbase
hsa-miR-122-5p	SLC10A7	solute carrier family 10, member 7	starbase
hsa-miR-122-5p	SLC11A2	solute carrier family 11 (proton-coupled divalent metal ion transporter), member 2	tarbase;mirtarbase;starbase
hsa-miR-122-5p	SLC12A6	solute carrier family 12 (potassium/chloride transporter), member 6	starbase
hsa-miR-122-5p	SLC15A2	solute carrier family 15 (oligopeptide transporter), member 2	tarbase;mirtarbase
hsa-miR-122-5p	SLC16A6	solute carrier family 16, member 6	starbase
hsa-miR-122-5p	SLC16A9	solute carrier family 16, member 9	starbase
hsa-miR-122-5p	SLC19A2	solute carrier family 19 (thiamine transporter), member 2	tarbase;mirtarbase;starbase
hsa-miR-122-5p	SLC1A5	solute carrier family 1 (neutral amino acid transporter), member 5	starbase
hsa-miR-122-5p	SLC23A2	solute carrier family 23 (ascorbic acid transporter), member 2	starbase
hsa-miR-122-5p	SLC25A10	solute carrier family 25 (mitochondrial carrier; dicarboxylate transporter), member 10	starbase
hsa-miR-122-5p	SLC25A19	solute carrier family 25 (mitochondrial thiamine pyrophosphate carrier), member 19	starbase
hsa-miR-122-5p	SLC25A23	solute carrier family 25 (mitochondrial carrier; phosphate carrier), member 23	starbase
hsa-miR-122-5p	SLC25A24	solute carrier family 25 (mitochondrial carrier; phosphate carrier), member 24	starbase
hsa-miR-122-5p	SLC25A26	solute carrier family 25 (S-adenosylmethionine carrier), member 26	starbase
hsa-miR-122-5p	SLC25A30	solute carrier family 25, member 30	tarbase;mirtarbase
hsa-miR-122-5p	SLC25A43	solute carrier family 25, member 43	starbase
hsa-miR-122-5p	SLC25A5	solute carrier family 25 (mitochondrial carrier; adenine nucleotide translocator), member 5	starbase
hsa-miR-122-5p	SLC25A6	solute carrier family 25 (mitochondrial carrier; adenine nucleotide translocator), member 6	starbase
hsa-miR-122-5p	SLC29A2	solute carrier family 29 (equilibrative nucleoside transporter), member 2	starbase
hsa-miR-122-5p	SLC2A12	solute carrier family 2 (facilitated glucose transporter), member 12	starbase
hsa-miR-122-5p	SLC2A3	solute carrier family 2 (facilitated glucose transporter), member 3	starbase
hsa-miR-122-5p	SLC2A6	solute carrier family 2 (facilitated glucose transporter), member 6	starbase
hsa-miR-122-5p	SLC30A7	solute carrier family 30 (zinc transporter), member 7	starbase
hsa-miR-122-5p	SLC30A9	solute carrier family 30 (zinc transporter), member 9	starbase
hsa-miR-122-5p	SLC35A4	solute carrier family 35, member A4	starbase
hsa-miR-122-5p	SLC35F2	solute carrier family 35, member F2	starbase
hsa-miR-122-5p	SLC36A4	solute carrier family 36 (proton/amino acid symporter), member 4	starbase
hsa-miR-122-5p	SLC38A1	solute carrier family 38, member 1	starbase
hsa-miR-122-5p	SLC39A10	solute carrier family 39 (zinc transporter), member 10	starbase
hsa-miR-122-5p	SLC39A8	solute carrier family 39 (zinc transporter), member 8	starbase
hsa-miR-122-5p	SLC41A1	solute carrier family 41 (magnesium transporter), member 1	starbase
hsa-miR-122-5p	SLC44A1	solute carrier family 44 (choline transporter), member 1	tarbase;mirtarbase;starbase
hsa-miR-122-5p	SLC52A2	solute carrier family 52 (riboflavin transporter), member 2	tarbase;mirtarbase
hsa-miR-122-5p	SLC6A6	solute carrier family 6 (neurotransmitter transporter), member 6	starbase
hsa-miR-122-5p	SLC7A1	solute carrier family 7 (cationic amino acid transporter, y+ system), member 1	tarbase;mirtarbase;starbase
hsa-miR-122-5p	SLC7A11	solute carrier family 7 (anionic amino acid transporter light chain, xc- system), member 11	mirtarbase;starbase
hsa-miR-122-5p	SLC7A5	solute carrier family 7 (amino acid transporter light chain, L system), member 5	starbase
hsa-miR-122-5p	SLC9A1	solute carrier family 9, subfamily A (NHE1, cation proton antiporter 1), member 1	tarbase;mirtarbase;starbase
hsa-miR-122-5p	SLC9A6	solute carrier family 9, subfamily A (NHE6, cation proton antiporter 6), member 6	starbase
hsa-miR-122-5p	SLCO3A1	solute carrier organic anion transporter family, member 3A1	starbase
hsa-miR-122-5p	SLFN11	schlafen family member 11	starbase
hsa-miR-122-5p	SLIT2	slit homolog 2 (Drosophila)	starbase
hsa-miR-122-5p	SLITRK4	SLIT and NTRK-like family, member 4	starbase
hsa-miR-122-5p	SLMAP	sarcolemma associated protein	starbase
hsa-miR-122-5p	SMAD7	SMAD family member 7	starbase
hsa-miR-122-5p	SMAP2	small ArfGAP2	starbase
hsa-miR-122-5p	SMARCAD1	SWI/SNF-related, matrix-associated actin-dependent regulator of chromatin, subfamily a, containing DEAD/H box 1	starbase
hsa-miR-122-5p	SMARCC1	SWI/SNF related, matrix associated, actin dependent regulator of chromatin, subfamily c, member 1	starbase
hsa-miR-122-5p	SMARCD1	SWI/SNF related, matrix associated, actin dependent regulator of chromatin, subfamily d, member 1	starbase
hsa-miR-122-5p	SMC1A	structural maintenance of chromosomes 1A	starbase
hsa-miR-122-5p	SMC4	structural maintenance of chromosomes 4	starbase
hsa-miR-122-5p	SMCHD1	structural maintenance of chromosomes flexible hinge domain containing 1	starbase
hsa-miR-122-5p	SMEK2	SMEK homolog 2, suppressor of mek1 (Dictyostelium)	starbase
hsa-miR-122-5p	SMG7	SMG7 nonsense mediated mRNA decay factor	starbase
hsa-miR-122-5p	SMUG1	single-strand-selective monofunctional uracil-DNA glycosylase 1	starbase
hsa-miR-122-5p	SMURF2	SMAD specific E3 ubiquitin protein ligase 2	tarbase;mirtarbase;starbase
hsa-miR-122-5p	SMYD2	SET and MYND domain containing 2	starbase
hsa-miR-122-5p	SNAP29	synaptosomal-associated protein, 29kDa	starbase
hsa-miR-122-5p	SNAPC3	small nuclear RNA activating complex, polypeptide 3, 50kDa	starbase
hsa-miR-122-5p	SNORA4	small nucleolar RNA, H/ACA box 4	starbase
hsa-miR-122-5p	SNRK	SNF related kinase	starbase
hsa-miR-122-5p	SNRNP27	small nuclear ribonucleoprotein 27kDa (U4/U6.U5)	starbase
hsa-miR-122-5p	SNRPD1	small nuclear ribonucleoprotein D1 polypeptide 16kDa	starbase
hsa-miR-122-5p	SNRPG	small nuclear ribonucleoprotein polypeptide G	starbase
hsa-miR-122-5p	SNX13	sorting nexin 13	starbase
hsa-miR-122-5p	SNX3	sorting nexin 3	starbase
hsa-miR-122-5p	SNX30	sorting nexin family member 30	starbase
hsa-miR-122-5p	SNX9	sorting nexin 9	starbase
hsa-miR-122-5p	SOCS1	suppressor of cytokine signaling 1	mirtarbase
hsa-miR-122-5p	SOD2	superoxide dismutase 2, mitochondrial	starbase
hsa-miR-122-5p	SORL1	sortilin-related receptor, L(DLR class) A repeats containing	starbase
hsa-miR-122-5p	SORT1	sortilin 1	starbase
hsa-miR-122-5p	SOX11	SRY (sex determining region Y)-box 11	starbase
hsa-miR-122-5p	SOX2	SRY (sex determining region Y)-box 2	tarbase;mirtarbase
hsa-miR-122-5p	SOX4	SRY (sex determining region Y)-box 4	starbase
hsa-miR-122-5p	SOX6	SRY (sex determining region Y)-box 6	starbase
hsa-miR-122-5p	SOX9	SRY (sex determining region Y)-box 9	starbase
hsa-miR-122-5p	SP1	Sp1 transcription factor	starbase
hsa-miR-122-5p	SP2	Sp2 transcription factor	starbase
hsa-miR-122-5p	SPAG9	sperm associated antigen 9	tarbase;mirtarbase
hsa-miR-122-5p	SPARC	secreted protein, acidic, cysteine-rich (osteonectin)	starbase
hsa-miR-122-5p	SPATA2	spermatogenesis associated 2	starbase
hsa-miR-122-5p	SPDYA	speedy/RINGO cell cycle regulator family member A	starbase
hsa-miR-122-5p	SPIN2B	spindlin family, member 2B	starbase
hsa-miR-122-5p	SPOCK1	sparc/osteonectin, cwcv and kazal-like domains proteoglycan (testican) 1	starbase
hsa-miR-122-5p	SPOPL	speckle-type POZ protein-like	starbase
hsa-miR-122-5p	SPRED1	sprouty-related, EVH1 domain containing 1	starbase
hsa-miR-122-5p	SPRED2	sprouty-related, EVH1 domain containing 2	starbase
hsa-miR-122-5p	SPRY2	sprouty homolog 2 (Drosophila)	starbase
hsa-miR-122-5p	SPTLC1	serine palmitoyltransferase, long chain base subunit 1	tarbase;mirtarbase
hsa-miR-122-5p	SRC	SRC proto-oncogene, non-receptor tyrosine kinase	starbase
hsa-miR-122-5p	SRF	serum response factor (c-fos serum response element-binding transcription factor)	mirtarbase;starbase
hsa-miR-122-5p	SRGAP2	SLIT-ROBO Rho GTPase activating protein 2	starbase
hsa-miR-122-5p	SRSF2	serine/arginine-rich splicing factor 2	starbase
hsa-miR-122-5p	SRSF6	serine/arginine-rich splicing factor 6	starbase
hsa-miR-122-5p	SRSF7	serine/arginine-rich splicing factor 7	starbase
hsa-miR-122-5p	SS18	synovial sarcoma translocation, chromosome 18	starbase
hsa-miR-122-5p	SSR1	signal sequence receptor, alpha	starbase
hsa-miR-122-5p	SSR2	signal sequence receptor, beta (translocon-associated protein beta)	starbase
hsa-miR-122-5p	SSR3	signal sequence receptor, gamma (translocon-associated protein gamma)	tarbase;mirtarbase
hsa-miR-122-5p	SSTR1	somatostatin receptor 1	starbase
hsa-miR-122-5p	ST6GALNAC4	ST6 (alpha-N-acetyl-neuraminyl-2,3-beta-galactosyl-1,3)-N-acetylgalactosaminide alpha-2,6-sialyltransferase 4	tarbase;mirtarbase;starbase
hsa-miR-122-5p	STAC	SH3 and cysteine rich domain	starbase
hsa-miR-122-5p	STAM	signal transducing adaptor molecule (SH3 domain and ITAM motif) 1	starbase
hsa-miR-122-5p	STAMBPL1	STAM binding protein-like 1	starbase
hsa-miR-122-5p	STARD13	StAR-related lipid transfer (START) domain containing 13	tarbase;mirtarbase
hsa-miR-122-5p	STARD3NL	STARD3 N-terminal like	starbase
hsa-miR-122-5p	STARD7	StAR-related lipid transfer (START) domain containing 7	starbase
hsa-miR-122-5p	STAT3	signal transducer and activator of transcription 3 (acute-phase response factor)	starbase
hsa-miR-122-5p	STAU1	staufen double-stranded RNA binding protein 1	starbase
hsa-miR-122-5p	STAU2	staufen double-stranded RNA binding protein 2	tarbase;mirtarbase
hsa-miR-122-5p	STK24	serine/threonine kinase 24	starbase
hsa-miR-122-5p	STK39	serine threonine kinase 39	starbase
hsa-miR-122-5p	STRADA	STE20-related kinase adaptor alpha	starbase
hsa-miR-122-5p	STRN4	striatin, calmodulin binding protein 4	starbase
hsa-miR-122-5p	STX17	syntaxin 17	starbase
hsa-miR-122-5p	STX6	syntaxin 6	starbase
hsa-miR-122-5p	STX7	syntaxin 7	starbase
hsa-miR-122-5p	STXBP1	syntaxin binding protein 1	starbase
hsa-miR-122-5p	STXBP3	syntaxin binding protein 3	starbase
hsa-miR-122-5p	SUCLA2	succinate-CoA ligase, ADP-forming, beta subunit	tarbase;mirtarbase
hsa-miR-122-5p	SUN1	Sad1 and UNC84 domain containing 1	starbase
hsa-miR-122-5p	SUPT6H	suppressor of Ty 6 homolog (S. cerevisiae)	starbase
hsa-miR-122-5p	SUSD1	sushi domain containing 1	starbase
hsa-miR-122-5p	SUSD2	sushi domain containing 2	starbase
hsa-miR-122-5p	SUV39H1	suppressor of variegation 3-9 homolog 1 (Drosophila)	starbase
hsa-miR-122-5p	SUZ12	SUZ12 polycomb repressive complex 2 subunit	starbase
hsa-miR-122-5p	TAF1	TAF1 RNA polymerase II, TATA box binding protein (TBP)-associated factor, 250kDa	starbase
hsa-miR-122-5p	TANC1	tetratricopeptide repeat, ankyrin repeat and coiled-coil containing 1	starbase
hsa-miR-122-5p	TANC2	tetratricopeptide repeat, ankyrin repeat and coiled-coil containing 2	starbase
hsa-miR-122-5p	TAP1	transporter 1, ATP-binding cassette, sub-family B (MDR/TAP)	starbase
hsa-miR-122-5p	TAPBP	TAP binding protein (tapasin)	starbase
hsa-miR-122-5p	TAPT1	transmembrane anterior posterior transformation 1	starbase
hsa-miR-122-5p	TAX1BP3	Tax1 (human T-cell leukemia virus type I) binding protein 3	starbase
hsa-miR-122-5p	TAZ	tafazzin	starbase
hsa-miR-122-5p	TBC1D10B	TBC1 domain family, member 10B	starbase
hsa-miR-122-5p	TBC1D13	TBC1 domain family, member 13	starbase
hsa-miR-122-5p	TBC1D22B	TBC1 domain family, member 22B	tarbase;mirtarbase;starbase
hsa-miR-122-5p	TBC1D31	TBC1 domain family, member 31	starbase
hsa-miR-122-5p	TBC1D9	TBC1 domain family, member 9 (with GRAM domain)	starbase
hsa-miR-122-5p	TBCA	tubulin folding cofactor A	starbase
hsa-miR-122-5p	TBCEL	tubulin folding cofactor E-like	starbase
hsa-miR-122-5p	TBL1XR1	transducin (beta)-like 1 X-linked receptor 1	tarbase;mirtarbase
hsa-miR-122-5p	TBX19	T-box 19	mirtarbase
hsa-miR-122-5p	TBX3	T-box 3	starbase
hsa-miR-122-5p	TCP11	t-complex 11, testis-specific	tarbase;mirtarbase
hsa-miR-122-5p	TEAD3	TEA domain family member 3	starbase
hsa-miR-122-5p	TET2	tet methylcytosine dioxygenase 2	starbase
hsa-miR-122-5p	TEX30	testis expressed 30	starbase
hsa-miR-122-5p	TFDP2	transcription factor Dp-2 (E2F dimerization partner 2)	starbase
hsa-miR-122-5p	TGFB1I1	transforming growth factor beta 1 induced transcript 1	starbase
hsa-miR-122-5p	TGFBR2	transforming growth factor, beta receptor II (70/80kDa)	starbase
hsa-miR-122-5p	TGFBRAP1	transforming growth factor, beta receptor associated protein 1	tarbase;mirtarbase
hsa-miR-122-5p	THOC1	THO complex 1	starbase
hsa-miR-122-5p	THRB	thyroid hormone receptor, beta	starbase
hsa-miR-122-5p	THUMPD3	THUMP domain containing 3	starbase
hsa-miR-122-5p	TIAL1	TIA1 cytotoxic granule-associated RNA binding protein-like 1	starbase
hsa-miR-122-5p	TICRR	TOPBP1-interacting checkpoint and replication regulator	starbase
hsa-miR-122-5p	TIGD6	tigger transposable element derived 6	starbase
hsa-miR-122-5p	TIMM22	translocase of inner mitochondrial membrane 22 homolog (yeast)	starbase
hsa-miR-122-5p	TJP2	tight junction protein 2	starbase
hsa-miR-122-5p	TMCO4	transmembrane and coiled-coil domains 4	starbase
hsa-miR-122-5p	TMED10	transmembrane emp24-like trafficking protein 10 (yeast)	starbase
hsa-miR-122-5p	TMED9	transmembrane emp24 protein transport domain containing 9	starbase
hsa-miR-122-5p	TMEM123	transmembrane protein 123	starbase
hsa-miR-122-5p	TMEM127	transmembrane protein 127	starbase
hsa-miR-122-5p	TMEM136	transmembrane protein 136	tarbase;mirtarbase
hsa-miR-122-5p	TMEM143	transmembrane protein 143	starbase
hsa-miR-122-5p	TMEM175	transmembrane protein 175	starbase
hsa-miR-122-5p	TMEM185B	transmembrane protein 185B	starbase
hsa-miR-122-5p	TMEM206	transmembrane protein 206	starbase
hsa-miR-122-5p	TMEM209	transmembrane protein 209	starbase
hsa-miR-122-5p	TMEM30A	transmembrane protein 30A	starbase
hsa-miR-122-5p	TMEM41B	transmembrane protein 41B	starbase
hsa-miR-122-5p	TMEM43	transmembrane protein 43	starbase
hsa-miR-122-5p	TMEM47	transmembrane protein 47	starbase
hsa-miR-122-5p	TMEM50B	transmembrane protein 50B	starbase
hsa-miR-122-5p	TMEM55A	transmembrane protein 55A	starbase
hsa-miR-122-5p	TMEM56	transmembrane protein 56	starbase
hsa-miR-122-5p	TMEM63B	transmembrane protein 63B	starbase
hsa-miR-122-5p	TMEM74	transmembrane protein 74	tarbase;mirtarbase
hsa-miR-122-5p	TMEM87A	transmembrane protein 87A	starbase
hsa-miR-122-5p	TMEM87B	transmembrane protein 87B	starbase
hsa-miR-122-5p	TMEM9B	TMEM9 domain family, member B	starbase
hsa-miR-122-5p	TMOD2	tropomodulin 2 (neuronal)	starbase
hsa-miR-122-5p	TMSB4X	thymosin beta 4, X-linked	starbase
hsa-miR-122-5p	TMX3	thioredoxin-related transmembrane protein 3	starbase
hsa-miR-122-5p	TNFRSF10D	tumor necrosis factor receptor superfamily, member 10d, decoy with truncated death domain	starbase
hsa-miR-122-5p	TNFRSF19	tumor necrosis factor receptor superfamily, member 19	starbase
hsa-miR-122-5p	TNFSF12	tumor necrosis factor (ligand) superfamily, member 12	starbase
hsa-miR-122-5p	TNFSF9	tumor necrosis factor (ligand) superfamily, member 9	starbase
hsa-miR-122-5p	TNPO2	transportin 2	starbase
hsa-miR-122-5p	TNPO3	transportin 3	starbase
hsa-miR-122-5p	TNRC6A	trinucleotide repeat containing 6A	starbase
hsa-miR-122-5p	TOB2	transducer of ERBB2, 2	tarbase;mirtarbase;starbase
hsa-miR-122-5p	TOE1	target of EGR1, member 1 (nuclear)	starbase
hsa-miR-122-5p	TOLLIP	toll interacting protein	starbase
hsa-miR-122-5p	TOR1AIP2	torsin A interacting protein 2	starbase
hsa-miR-122-5p	TOR3A	torsin family 3, member A	starbase
hsa-miR-122-5p	TOX	thymocyte selection-associated high mobility group box	starbase
hsa-miR-122-5p	TP53	tumor protein p53	starbase
hsa-miR-122-5p	TPD52L1	tumor protein D52-like 1	starbase
hsa-miR-122-5p	TPD52L2	tumor protein D52-like 2	mirtarbase
hsa-miR-122-5p	TPM3	tropomyosin 3	starbase
hsa-miR-122-5p	TPP2	tripeptidyl peptidase II	starbase
hsa-miR-122-5p	TPRG1L	tumor protein p63 regulated 1-like	starbase
hsa-miR-122-5p	TRAF4	TNF receptor-associated factor 4	starbase
hsa-miR-122-5p	TRAF5	TNF receptor-associated factor 5	starbase
hsa-miR-122-5p	TRAK2	trafficking protein, kinesin binding 2	starbase
hsa-miR-122-5p	TRAM2	translocation associated membrane protein 2	tarbase;mirtarbase;starbase
hsa-miR-122-5p	TRAPPC3	trafficking protein particle complex 3	starbase
hsa-miR-122-5p	TRAPPC4	trafficking protein particle complex 4	starbase
hsa-miR-122-5p	TRIB1	tribbles pseudokinase 1	mirtarbase
hsa-miR-122-5p	TRIM29	tripartite motif containing 29	tarbase;mirtarbase
hsa-miR-122-5p	TRIM37	tripartite motif containing 37	starbase
hsa-miR-122-5p	TRIM4	tripartite motif containing 4	starbase
hsa-miR-122-5p	TRIM44	tripartite motif containing 44	starbase
hsa-miR-122-5p	TRIM65	tripartite motif containing 65	tarbase;mirtarbase
hsa-miR-122-5p	TRIO	trio Rho guanine nucleotide exchange factor	starbase
hsa-miR-122-5p	TRIP11	thyroid hormone receptor interactor 11	starbase
hsa-miR-122-5p	TRMT6	tRNA methyltransferase 6 homolog (S. cerevisiae)	starbase
hsa-miR-122-5p	TRMT61B	tRNA methyltransferase 61 homolog B (S. cerevisiae)	starbase
hsa-miR-122-5p	TRPS1	trichorhinophalangeal syndrome I	starbase
hsa-miR-122-5p	TSC22D1	TSC22 domain family, member 1	starbase
hsa-miR-122-5p	TSC22D2	TSC22 domain family, member 2	starbase
hsa-miR-122-5p	TSC22D3	TSC22 domain family, member 3	starbase
hsa-miR-122-5p	TSHZ3	teashirt zinc finger homeobox 3	starbase
hsa-miR-122-5p	TSPAN12	tetraspanin 12	starbase
hsa-miR-122-5p	TSPAN14	tetraspanin 14	starbase
hsa-miR-122-5p	TTF2	transcription termination factor, RNA polymerase II	starbase
hsa-miR-122-5p	TTI2	TELO2 interacting protein 2	starbase
hsa-miR-122-5p	TUBA1C	tubulin, alpha 1c	starbase
hsa-miR-122-5p	TULP4	tubby like protein 4	starbase
hsa-miR-122-5p	TWF1	twinfilin actin-binding protein 1	starbase
hsa-miR-122-5p	TWISTNB	TWIST neighbor	starbase
hsa-miR-122-5p	TWSG1	twisted gastrulation BMP signaling modulator 1	starbase
hsa-miR-122-5p	TXLNA	taxilin alpha	starbase
hsa-miR-122-5p	TXNDC5	thioredoxin domain containing 5 (endoplasmic reticulum)	starbase
hsa-miR-122-5p	TYMS	thymidylate synthetase	starbase
hsa-miR-122-5p	TYW1B	tRNA-yW synthesizing protein 1 homolog B (S. cerevisiae)	starbase
hsa-miR-122-5p	TYW5	tRNA-yW synthesizing protein 5	starbase
hsa-miR-122-5p	U2SURP	U2 snRNP-associated SURP domain containing	starbase
hsa-miR-122-5p	UBA3	ubiquitin-like modifier activating enzyme 3	starbase
hsa-miR-122-5p	UBA6	ubiquitin-like modifier activating enzyme 6	starbase
hsa-miR-122-5p	UBAP2	ubiquitin associated protein 2	mirtarbase
hsa-miR-122-5p	UBE2D2	ubiquitin-conjugating enzyme E2D 2	starbase
hsa-miR-122-5p	UBE2D3	ubiquitin-conjugating enzyme E2D 3	starbase
hsa-miR-122-5p	UBE2E3	ubiquitin-conjugating enzyme E2E 3	starbase
hsa-miR-122-5p	UBE2G1	ubiquitin-conjugating enzyme E2G 1	starbase
hsa-miR-122-5p	UBE2J1	ubiquitin-conjugating enzyme E2, J1	starbase
hsa-miR-122-5p	UBE2K	ubiquitin-conjugating enzyme E2K	tarbase;mirtarbase;starbase
hsa-miR-122-5p	UBE2L3	ubiquitin-conjugating enzyme E2L 3	tarbase;mirtarbase;starbase
hsa-miR-122-5p	UBE2Q2	ubiquitin-conjugating enzyme E2Q family member 2	starbase
hsa-miR-122-5p	UBL3	ubiquitin-like 3	starbase
hsa-miR-122-5p	UBN1	ubinuclein 1	starbase
hsa-miR-122-5p	UBP1	upstream binding protein 1 (LBP-1a)	starbase
hsa-miR-122-5p	UBQLN1	ubiquilin 1	starbase
hsa-miR-122-5p	UBR4	ubiquitin protein ligase E3 component n-recognin 4	starbase
hsa-miR-122-5p	UBTD2	ubiquitin domain containing 2	starbase
hsa-miR-122-5p	UHRF1BP1	UHRF1 binding protein 1	starbase
hsa-miR-122-5p	ULK3	unc-51 like kinase 3	starbase
hsa-miR-122-5p	UNC5D	unc-5 homolog D (C. elegans)	starbase
hsa-miR-122-5p	UNK	unkempt family zinc finger	starbase
hsa-miR-122-5p	URGCP	upregulator of cell proliferation	starbase
hsa-miR-122-5p	USP10	ubiquitin specific peptidase 10	tarbase;mirtarbase
hsa-miR-122-5p	USP15	ubiquitin specific peptidase 15	starbase
hsa-miR-122-5p	USP24	ubiquitin specific peptidase 24	starbase
hsa-miR-122-5p	USP28	ubiquitin specific peptidase 28	tarbase;mirtarbase
hsa-miR-122-5p	USP46	ubiquitin specific peptidase 46	starbase
hsa-miR-122-5p	USP48	ubiquitin specific peptidase 48	starbase
hsa-miR-122-5p	USP8	ubiquitin specific peptidase 8	starbase
hsa-miR-122-5p	UST	uronyl-2-sulfotransferase	starbase
hsa-miR-122-5p	VANGL2	VANGL planar cell polarity protein 2	starbase
hsa-miR-122-5p	VAV3	vav 3 guanine nucleotide exchange factor	starbase
hsa-miR-122-5p	VCL	vinculin	starbase
hsa-miR-122-5p	VHL	von Hippel-Lindau tumor suppressor, E3 ubiquitin protein ligase	tarbase;mirtarbase
hsa-miR-122-5p	VIM	vimentin	starbase
hsa-miR-122-5p	VMA21	VMA21 vacuolar H+-ATPase homolog (S. cerevisiae)	starbase
hsa-miR-122-5p	VOPP1	vesicular, overexpressed in cancer, prosurvival protein 1	starbase
hsa-miR-122-5p	VPRBP	Vpr (HIV-1) binding protein	starbase
hsa-miR-122-5p	VPS13C	vacuolar protein sorting 13 homolog C (S. cerevisiae)	starbase
hsa-miR-122-5p	VPS26A	vacuolar protein sorting 26 homolog A (S. pombe)	starbase
hsa-miR-122-5p	VPS37B	vacuolar protein sorting 37 homolog B (S. cerevisiae)	starbase
hsa-miR-122-5p	VPS39	vacuolar protein sorting 39 homolog (S. cerevisiae)	starbase
hsa-miR-122-5p	VPS45	vacuolar protein sorting 45 homolog (S. cerevisiae)	starbase
hsa-miR-122-5p	VPS4A	vacuolar protein sorting 4 homolog A (S. cerevisiae)	starbase
hsa-miR-122-5p	VPS4B	vacuolar protein sorting 4 homolog B (S. cerevisiae)	starbase
hsa-miR-122-5p	WAC	WW domain containing adaptor with coiled-coil	starbase
hsa-miR-122-5p	WARS2	tryptophanyl tRNA synthetase 2, mitochondrial	starbase
hsa-miR-122-5p	WASF1	WAS protein family, member 1	tarbase;mirtarbase;starbase
hsa-miR-122-5p	WDFY1	WD repeat and FYVE domain containing 1	starbase
hsa-miR-122-5p	WDR19	WD repeat domain 19	starbase
hsa-miR-122-5p	WDR47	WD repeat domain 47	starbase
hsa-miR-122-5p	WDR61	WD repeat domain 61	starbase
hsa-miR-122-5p	WDR77	WD repeat domain 77	starbase
hsa-miR-122-5p	WDR82	WD repeat domain 82	starbase
hsa-miR-122-5p	WIPI2	WD repeat domain, phosphoinositide interacting 2	starbase
hsa-miR-122-5p	WNT1	wingless-type MMTV integration site family, member 1	mirtarbase
hsa-miR-122-5p	WNT5A	wingless-type MMTV integration site family, member 5A	starbase
hsa-miR-122-5p	WSB2	WD repeat and SOCS box containing 2	starbase
hsa-miR-122-5p	XIAP	X-linked inhibitor of apoptosis	starbase
hsa-miR-122-5p	XPNPEP1	X-prolyl aminopeptidase (aminopeptidase P) 1, soluble	starbase
hsa-miR-122-5p	XPNPEP3	X-prolyl aminopeptidase (aminopeptidase P) 3, putative	starbase
hsa-miR-122-5p	XPO4	exportin 4	starbase
hsa-miR-122-5p	XPO6	exportin 6	mirtarbase
hsa-miR-122-5p	XPR1	xenotropic and polytropic retrovirus receptor 1	starbase
hsa-miR-122-5p	XYLT2	xylosyltransferase II	starbase
hsa-miR-122-5p	YARS	tyrosyl-tRNA synthetase	starbase
hsa-miR-122-5p	YES1	YES proto-oncogene 1, Src family tyrosine kinase	starbase
hsa-miR-122-5p	YIPF5	Yip1 domain family, member 5	starbase
hsa-miR-122-5p	YKT6	YKT6 v-SNARE homolog (S. cerevisiae)	tarbase;mirtarbase;starbase
hsa-miR-122-5p	YOD1	YOD1 deubiquitinase	starbase
hsa-miR-122-5p	YTHDC2	YTH domain containing 2	starbase
hsa-miR-122-5p	YWHAQ	tyrosine 3-monooxygenase/tryptophan 5-monooxygenase activation protein, theta	starbase
hsa-miR-122-5p	YWHAZ	tyrosine 3-monooxygenase/tryptophan 5-monooxygenase activation protein, zeta	starbase
hsa-miR-122-5p	ZBTB26	zinc finger and BTB domain containing 26	starbase
hsa-miR-122-5p	ZBTB33	zinc finger and BTB domain containing 33	starbase
hsa-miR-122-5p	ZBTB4	zinc finger and BTB domain containing 4	tarbase;mirtarbase;starbase
hsa-miR-122-5p	ZBTB41	zinc finger and BTB domain containing 41	starbase
hsa-miR-122-5p	ZBTB44	zinc finger and BTB domain containing 44	starbase
hsa-miR-122-5p	ZBTB9	zinc finger and BTB domain containing 9	starbase
hsa-miR-122-5p	ZC3H10	zinc finger CCCH-type containing 10	starbase
hsa-miR-122-5p	ZCCHC14	zinc finger, CCHC domain containing 14	starbase
hsa-miR-122-5p	ZCCHC2	zinc finger, CCHC domain containing 2	tarbase;mirtarbase
hsa-miR-122-5p	ZCCHC3	zinc finger, CCHC domain containing 3	starbase
hsa-miR-122-5p	ZDBF2	zinc finger, DBF-type containing 2	starbase
hsa-miR-122-5p	ZDHHC1	zinc finger, DHHC-type containing 1	starbase
hsa-miR-122-5p	ZDHHC21	zinc finger, DHHC-type containing 21	starbase
hsa-miR-122-5p	ZDHHC24	zinc finger, DHHC-type containing 24	starbase
hsa-miR-122-5p	ZDHHC7	zinc finger, DHHC-type containing 7	starbase
hsa-miR-122-5p	ZDHHC8	zinc finger, DHHC-type containing 8	starbase
hsa-miR-122-5p	ZER1	zyg-11 related, cell cycle regulator	starbase
hsa-miR-122-5p	ZFAND2A	zinc finger, AN1-type domain 2A	starbase
hsa-miR-122-5p	ZFP1	ZFP1 zinc finger protein	starbase
hsa-miR-122-5p	ZFP91	ZFP91 zinc finger protein	starbase
hsa-miR-122-5p	ZKSCAN1	zinc finger with KRAB and SCAN domains 1	starbase
hsa-miR-122-5p	ZKSCAN5	zinc finger with KRAB and SCAN domains 5	starbase
hsa-miR-122-5p	ZMIZ1	zinc finger, MIZ-type containing 1	starbase
hsa-miR-122-5p	ZMPSTE24	zinc metallopeptidase STE24	starbase
hsa-miR-122-5p	ZNF142	zinc finger protein 142	starbase
hsa-miR-122-5p	ZNF160	zinc finger protein 160	tarbase;mirtarbase
hsa-miR-122-5p	ZNF213	zinc finger protein 213	starbase
hsa-miR-122-5p	ZNF22	zinc finger protein 22	starbase
hsa-miR-122-5p	ZNF233	zinc finger protein 233	tarbase;mirtarbase
hsa-miR-122-5p	ZNF236	zinc finger protein 236	starbase
hsa-miR-122-5p	ZNF24	zinc finger protein 24	starbase
hsa-miR-122-5p	ZNF248	zinc finger protein 248	starbase
hsa-miR-122-5p	ZNF26	zinc finger protein 26	starbase
hsa-miR-122-5p	ZNF264	zinc finger protein 264	tarbase;mirtarbase
hsa-miR-122-5p	ZNF276	zinc finger protein 276	starbase
hsa-miR-122-5p	ZNF280C	zinc finger protein 280C	starbase
hsa-miR-122-5p	ZNF281	zinc finger protein 281	starbase
hsa-miR-122-5p	ZNF282	zinc finger protein 282	starbase
hsa-miR-122-5p	ZNF304	zinc finger protein 304	starbase
hsa-miR-122-5p	ZNF321P	zinc finger protein 321, pseudogene	mirtarbase
hsa-miR-122-5p	ZNF322	zinc finger protein 322	starbase
hsa-miR-122-5p	ZNF322P1	zinc finger protein 322 pseudogene 1	starbase
hsa-miR-122-5p	ZNF324	zinc finger protein 324	starbase
hsa-miR-122-5p	ZNF326	zinc finger protein 326	starbase
hsa-miR-122-5p	ZNF33A	zinc finger protein 33A	starbase
hsa-miR-122-5p	ZNF395	zinc finger protein 395	mirtarbase
hsa-miR-122-5p	ZNF417	zinc finger protein 417	starbase
hsa-miR-122-5p	ZNF431	zinc finger protein 431	starbase
hsa-miR-122-5p	ZNF451	zinc finger protein 451	starbase
hsa-miR-122-5p	ZNF473	zinc finger protein 473	starbase
hsa-miR-122-5p	ZNF483	zinc finger protein 483	starbase
hsa-miR-122-5p	ZNF507	zinc finger protein 507	starbase
hsa-miR-122-5p	ZNF512B	zinc finger protein 512B	starbase
hsa-miR-122-5p	ZNF518A	zinc finger protein 518A	starbase
hsa-miR-122-5p	ZNF540	zinc finger protein 540	starbase
hsa-miR-122-5p	ZNF558	zinc finger protein 558	starbase
hsa-miR-122-5p	ZNF584	zinc finger protein 584	starbase
hsa-miR-122-5p	ZNF585A	zinc finger protein 585A	starbase
hsa-miR-122-5p	ZNF586	zinc finger protein 586	starbase
hsa-miR-122-5p	ZNF587	zinc finger protein 587	starbase
hsa-miR-122-5p	ZNF597	zinc finger protein 597	starbase
hsa-miR-122-5p	ZNF614	zinc finger protein 614	starbase
hsa-miR-122-5p	ZNF618	zinc finger protein 618	tarbase;mirtarbase
hsa-miR-122-5p	ZNF624	zinc finger protein 624	starbase
hsa-miR-122-5p	ZNF627	zinc finger protein 627	starbase
hsa-miR-122-5p	ZNF638	zinc finger protein 638	starbase
hsa-miR-122-5p	ZNF658	zinc finger protein 658	tarbase;mirtarbase
hsa-miR-122-5p	ZNF662	zinc finger protein 662	starbase
hsa-miR-122-5p	ZNF664	zinc finger protein 664	starbase
hsa-miR-122-5p	ZNF668	zinc finger protein 668	starbase
hsa-miR-122-5p	ZNF680	zinc finger protein 680	starbase
hsa-miR-122-5p	ZNF689	zinc finger protein 689	starbase
hsa-miR-122-5p	ZNF709	zinc finger protein 709	starbase
hsa-miR-122-5p	ZNF740	zinc finger protein 740	starbase
hsa-miR-122-5p	ZNF746	zinc finger protein 746	starbase
hsa-miR-122-5p	ZNF813	zinc finger protein 813	starbase
hsa-miR-122-5p	ZNF827	zinc finger protein 827	starbase
hsa-miR-122-5p	ZNF853	zinc finger protein 853	starbase
hsa-miR-122-5p	ZNFX1	zinc finger, NFX1-type containing 1	starbase
hsa-miR-122-5p	ZNHIT3	zinc finger, HIT-type containing 3	starbase
hsa-miR-122-5p	ZSCAN22	zinc finger and SCAN domain containing 22	starbase
hsa-miR-122-5p	ZSCAN4	zinc finger and SCAN domain containing 4	tarbase;mirtarbase
hsa-miR-122-5p	ZWILCH	zwilch kinetochore protein	starbase
hsa-miR-122-5p	ZYG11B	zyg-11 family member B, cell cycle regulator	starbase
