# Supplementary material for: Flux balance analysis predicts Warburg-like effects of mouse hepatocyte deficient in miR-122a
Source: PLoS Comput Biol. 2017 Jul 7;13(7):e1005618. doi: 10.1371/journal.pcbi.1005618 (PMC5536358; doi:10.1371/journal.pcbi.1005618)
Supplement: S4 Table — (XLSX) [file pcbi.1005618.s009.xlsx]

## Sheet: S4 Table
S4 Table : Genes regulated by miR-122 and their regulated reactions in Recon2-hepatocyte model
Genes		EC number	genes regulated by miR-122 of mouse	genes regulated by miR-122 of human	Regulated reactrions
SPTLC1	Serine C-palmitoyltransferase	2.3.1.50	TRUE	TRUE	("R_SERPT")
GYS1	Glycogen(starch) synthase	2.4.1.11	TRUE	TRUE	("R_GLGNS1")
PKM	Pyruvate kinase	2.7.1.40	TRUE	TRUE	("R_r0165", "R_r0280")
PAFAH1B1	1-alkyl-2-acetylglycerophosphocholine esterase	3.1.1.47	TRUE	TRUE	("R_PAFHe")
ASAH1, Acer2	Ceramidase	3.5.1.23	TRUE	TRUE	("R_ASAH1")
ALDOA	Fructose-bisphosphate aldolase	4.1.2.13	TRUE	TRUE	("R_FBA", "R_FBA2", "R_FBA4", "R_FBA5", "R_r0407")
Gpx7	Glutathione peroxidase	1.11.1.9	TRUE		("R_GTHP", "R_GTHPm", "R_RE3520E")
Scd2	Stearoyl-CoA 9-desaturase	1.14.19.1	TRUE		("R_DESAT18_4", "R_DESAT22_2p")
Cpox	Coproporphyrinogen oxidase	1.3.3.3	TRUE		("R_CPPPGO")
Txnrd1	Thioredoxin-disulfide reductase	1.8.1.9	TRUE		("R_r0027", "R_r1433", "R_TRDR", "R_TRDRm")
Cpt1a	Carnitine O-palmitoyltransferase	2.3.1.21	TRUE		("R_ADRNCPT1", "R_ARACHCPT1", "R_C160CPT1", "R_C160CPT2", "R_C161CPT1", "R_C161CPT12", "R_C161CPT22", "R_C180CPT1", "R_C180CPT2", "R_C181CPT1", "R_C226CPT1", "R_DCSPTN1CPT1", "R_DLNLCGCPT1", "R_EICOSTETCPT1", "R_ELAIDCPT1", "R_HPDCACRNCPT1", "R_LNELDCCPT1", "R_LNLCCPT1", "R_LNLNCACPT1", "R_LNLNCGCPT1", "R_LNLNCGCPT2", "R_PTDCACRNCPT1", "R_r0434", "R_r0437", "R_r0443", "R_STRDNCCPT1", "R_TMNDNCCPT…
Pfkp	6-phosphofructokinase	2.7.1.11	TRUE		("R_r0191", "R_r0408", "R_r0409", "R_r0610", "R_r0611")
Pank3	Pantothenate kinase	2.7.1.33	TRUE		("R_r0578", "R_r0579", "R_r0679", "R_r0680")
Alpl	Alkaline phosphatase	3.1.3.1	TRUE		("R_r0242")
Ddc	Aromatic-L-amino-acid decarboxylase	4.1.1.28	TRUE		("R_3HLYTCL", "R_PHYCBOXL", "R_TYRCBOX")
Urod	Uroporphyrinogen decarboxylase	4.1.1.37	TRUE		("R_r0774", "R_UPPDC1")
Sgpl1	Sphinganine-1-phosphate aldolase	4.1.2.27	TRUE		("R_SGPL12r")
Hmbs	Hydroxymethylbilane synthase	4.3.1.8 (2.5.1.61*)	TRUE		("R_HMBS")
Fech	Ferrochelatase	4.99.1.1	TRUE		("R_FCLTm")
Rpia	Ribose-5-phosphate isomerase	5.3.1.6	TRUE		("R_r0249", "R_RPI")
KDSR	3-dehydrosphinganine reductase	1.1.1.102		TRUE	("R_3DSPHR")
AKR1A1	Alcohol dehydrogenase (NADP(+))	1.1.1.2		TRUE	("R_RE0383C")
HIBADH	3-hydroxyisobutyrate dehydrogenase	1.1.1.31		TRUE	("R_HIBDm")
CYP7A1	Cholesterol 7-alpha-monooxygenase	1.14.13.17		TRUE	("R_P4507A1r")
SCD	Stearoyl-CoA 9-desaturase	1.14.19.1		TRUE	("R_DESAT18_4", "R_DESAT22_2p")
SCD5	Stearoyl-CoA 9-desaturase	1.14.19.1		TRUE	("R_DESAT18_4", "R_DESAT22_2p")
HMOX1	Heme oxygenase (biliverdin-producing)	1.14.99.3		TRUE	("R_HOXG")
SOD2	Superoxide dismutase	1.15.1.1		TRUE	("R_SPODM", "R_SPODMm", "R_SPODMn", "R_SPODMx")
DHCR24	Delta(24)-sterol reductase	1.3.1.72		TRUE	("R_DHCR241r", "R_DHCR243r", "R_r0783", "R_r1380")
ACOX1	Acyl-CoA oxidase	1.3.3.6		TRUE	("R_ACOAO7p", "R_ACOX22x", "R_ACOX2x", "R_r0706", "R_r1449", "R_RE2985X", "R_RE2998M", "R_RE3624M", "R_RE3626M")
DHFRL1	Dihydrofolate reductase	1.5.1.3		TRUE	("R_DHFR", "R_r0512", "R_r0514")
NDUFS3	NADH dehydrogenase	1.6.99.3		TRUE	("R_NADH2_u10m")
TYMS	Thymidylate synthase	2.1.1.45		TRUE	("R_TMDS")
HADHB	Acetyl-CoA C-acyltransferase	2.3.1.16		TRUE	("R_ACACT4p", "R_ACACT5p", "R_ACACT6p", "R_ACACT7p", "R_FAOXC180x", "R_r0287", "R_r0634", "R_r0639", "R_r0698", "R_r0724", "R_r0732", "R_RE1531M", "R_RE1532M", "R_RE1533M", "R_RE1534M", "R_RE2988X", "R_RE3006M")
SCP2	Propanoyl-CoA C-acyltransferase	2.3.1.176		TRUE	("R_SCP21x", "R_SCP22x", "R_SCP2x", "R_SCPx")
GCNT4	Beta-1,3-galactosyl-O-glycosyl-glycoprotein beta-1,6-N- acetylglucosaminyltransferase	2.4.1.102		TRUE	("R_CORE2GTg", "R_CORE6GTg")
ALG11	GDP-Man:Man(3)GlcNAc(2)-PP-dolichol alpha-1,2-mannosyltransferase	2.4.1.131		TRUE	("R_G12MT1_L", "R_G12MT2_L")
GALNT1	Polypeptide N-acetylgalactosaminyltransferase	2.4.1.41		TRUE	("R_GALNTg")
GALNT10	Polypeptide N-acetylgalactosaminyltransferase	2.4.1.41		TRUE	("R_GALNTg")
GALNT3	Polypeptide N-acetylgalactosaminyltransferase	2.4.1.41		TRUE	("R_GALNTg")
B3GALNT1	Globotriaosylceramide 3-beta-N-acetylgalactosaminyltransferase	2.4.1.79		TRUE	("R_B3GALT3g")
DPM1	Dolichyl-phosphate beta-D-mannosyltransferase	2.4.1.83		TRUE	("R_DOLPMT_L")
MAT2A	Methionine adenosyltransferase	2.5.1.6		TRUE	("R_METAT")
GOT2	Aspartate transaminase (Kynurenine--oxoglutarate transaminase)	2.6.1.1 , 2.6.1.7		TRUE	("R_3SALATAim", "R_ASPTA", "R_ASPTAm", "R_EHGLATm", "R_LCYSTAT", "R_3HKYNAKGAT", "R_KYNAKGAT", "R_RE1233C", "R_RE2349C")
BCAT1	Branched-chain-amino-acid transaminase	2.6.1.42		TRUE	("R_ILETAm", "R_VALTA", "R_VALTAm")
BCAT2	Branched-chain-amino-acid transaminase	2.6.1.42		TRUE	("R_ILETAm", "R_VALTA", "R_VALTAm")
AGK	Diacylglycerol kinase (ATP)	2.7.1.107		TRUE	("R_DAGK_hs")
DGUOK	Deoxyguanosine kinase	2.7.1.113		TRUE	("R_r0456")
PIK3C2A	Phosphatidylinositol 3-kinase	2.7.1.137		TRUE	("R_RE2973C", "R_RE2973N")
PIP4K2A	1-phosphatidylinositol-5-phosphate 4-kinase	2.7.1.149		TRUE	("R_PI5P4K")
RFK	Riboflavin kinase	2.7.1.26		TRUE	("R_RBFK")
NAGK	N-acetylglucosamine kinase	2.7.1.59		TRUE	("R_ACGAMK")
LIPH	Triacylglycerol lipase	3.1.1.3		TRUE	("R_LPS2e")
NANP	N-acylneuraminate-9-phosphatase	3.1.3.29		TRUE	("R_ACNAMPH")
PSPH	Phosphoserine phosphatase	3.1.3.3		TRUE	("R_PSP_L")
TMEM55A	Phosphoinositide 5-phosphatase	3.1.3.36		TRUE	("R_PI45P5P")
LPIN1	Phosphatidate phosphatase	3.1.3.4		TRUE	("R_r0787")
NT5C3A	5'-nucleotidase	3.1.3.5		TRUE	("R_NTD10", "R_NTD4", "R_r0047")
NT5E	5'-nucleotidase	3.1.3.5		TRUE	("R_NTD10", "R_NTD4", "R_r0047")
MTMR2	Phosphatidylinositol-3-phosphatase	3.1.3.64		TRUE	("R_MI13PP")
PTPDC1	Phosphatidylinositol-3,4,5-trisphosphate 3-phosphatase	3.1.3.67		TRUE	("R_PI345P3Pn", "R_RE1448N")
G6PC3	Glucose-6-phosphatase	3.1.3.9		TRUE	("R_G6PPer")
PDE11A	3',5'-cyclic-nucleotide phosphodiesterase	3.1.4.17		TRUE	("R_PDE1")
ARSB	N-acetylgalactosamine-4-sulfatase	3.1.6.12		TRUE	("R_S4TASE1ly", "R_S4TASE2ly", "R_S4TASE3ly", "R_S4TASE4ly", "R_S4TASE5ly")
MAN1C1	Mannosyl-oligosaccharide 1,2-alpha-mannosidase	3.2.1.113		TRUE	("R_MM5cg", "R_MM6B2g", "R_MM7B2g", "R_MM8Ber")
RAB11FIP1	Alpha,alpha-trehalase	3.2.1.28		TRUE	("R_TREHe")
FUCA1	Alpha-L-fucosidase	3.2.1.51		TRUE	("R_FUCASE2ly", "R_FUCASEe")
GLS	Glutaminase	3.5.1.2		TRUE	("R_GLUNm")
ASAH1	Ceramidase	3.5.1.23		TRUE	("R_ASAH1")
MTHFD2	Methenyltetrahydrofolate cyclohydrolase	3.5.4.9		TRUE	("R_MTHFC", "R_MTHFCm")
ADPRM	ADP-ribose diphosphatase	3.6.1.13		TRUE	("R_ADPRDP")
RAD50	Nucleoside-triphosphate phosphatase	3.6.1.15		TRUE	("R_NTP3e", "R_TDPm")
RPE	Nucleoside-triphosphate phosphatase	3.6.1.15		TRUE	("R_RPE", "R_RPEc")
ENTPD4	Nucleoside diphosphate phosphatase	3.6.1.6		TRUE	("R_NDP10ex", "R_NDP3ex", "R_NDP7er", "R_NDP7ex", "R_NDP7g", "R_NDP8", "R_NDP8ex")
CA12	Carbonate dehydratase	4.2.1.1		TRUE	("R_H2CO3D", "R_r1418", "R_r1421")
ACO1	Aconitate hydratase	4.2.1.3		TRUE	("R_ACONT", "R_r0426")
AACS	Acetoacetate--CoA ligase	6.2.1.16		TRUE	("R_AACOAT", "R_r0321")
SUCLA2	Succinate--CoA ligase (ADP-forming)	6.2.1.5		TRUE	("R_ITCOALm", "R_MECOALm", "R_SUCOASm")
CPS1	Carbamoyl-phosphate synthase (ammonia)	6.3.4.16		TRUE	("R_CBPSam")
ADSS	Adenylosuccinate synthase	6.3.4.4		TRUE	("R_ADSS")
(* According NCBI database, the EC 4.3.1.8 of HMBS is revised as 2.5.1.61.)
