# Supplementary material for: Flux balance analysis predicts Warburg-like effects of mouse hepatocyte deficient in miR-122a
Source: PLoS Comput Biol. 2017 Jul 7;13(7):e1005618. doi: 10.1371/journal.pcbi.1005618 (PMC5536358; doi:10.1371/journal.pcbi.1005618)
Supplement: S5 Table — (XLSX) [file pcbi.1005618.s010.xlsx]

## Sheet: S5 Table
S5 Table : Identification of significant metabolites between deficient and normal state from experimental results and the hypothesis of Warburg effect respectively
LC/MS
ID	Mean±SD KO (m/z)	Mean±SD WT (m/z)	VIP score	Recon2-hepatocyte model	Species in Recon2 model	log2(D/N)
Leucine	59782.16±9474.24	49117.33±10830.13	5.88	L-leucine	M_leu_L_c, M_leu_L_m	0.2835
Choline	14543.6±3235.91	8138.52±1833.17	5.87	Choline	M_chol_c, M_chol_n	0.8375
Pantothenic acid	32571.94±3875.56	39368.91±6003.81	5.15	(R)-Pantothenate	M_pnto_R_c	-0.2734
L-Acetylcarnitine	4808.92±1408.32	11839.93±7905.76	5.09	O-acetylcarnitine	M_acrn_c, M_acrn_m, M_acrn_x	-1.2999
Glutathione	24119.66±15040.91	14701.66±11028.28	4.71	Reduced glutathione	M_gthrd_c, M_gthrd_m	0.7142
L-Tryptophan	135.564±69.98	84.154±41.55	4.42	L-tryptophan	M_trp_L_c	0.6879
L-Glutamine	29.95±5.41	9.91±4.97	4.01	L-glutamine	M_gln_L_c, M_gln_L_m	1.5956
S-Formylglutathione	1997.09±833.62	64.35±166.99	3.38	S-formylglutathionate(1-)	M_Sfglutth_c	4.9558
L-Cysteine	5159.72±818.70	3084.31±884.90	3.34	L-cysteine	M_cys_L_c	0.7423
Phenylalanine	35657.36±14423.88	29880.22±8771.11	3.08	L-phenylalanine	M_phe_L_c	0.255
L-Proline	5305.08±1626.50	3407.92±1255.89	2.69	L-proline	M_pro_L_m, M_pro_L_c	0.6385
Hydroxybutyrylcarnitine	1069.96±339.81	2841.54±1860.16	2.61	3-hydroxy butyryl carnitine	M_3bcrn_c	-1.4091
L-Alanine	7578.11±1577.37	5771.43±1249.31	2.6	L-alanine	M_ala_L_m, M_ala_L_x, M_ala_L_c	0.3929
AMP	16717.11±12499.24	12384.39±6973.80	2.52	AMP	M_amp_c, M_amp_m, M_amp_x, M_amp_r	0.4328
Creatine	2828.78±417.59	1858.2±358.79	2.3	creatine	M_creat_c	0.6063
Adenine	62.486±15.76	48.502±10.29	2.1	Adenine	M_ade_c	0.3655
L-Methionine	39.159±6.09	30.664±5.79	2.04	L-methionine	M_met_L_c	0.3528
Biotin	473.6±330.19	1471.36±895.42	2.03	Biotin	M_btn_c, M_btn_m, M_btn_n	-1.6354
Cysteinylglycine	46.773±25.19	33.084±16.43	1.96	L-cysteinylglycine	M_cgly_c	0.4995
L-Glutamic acid	3052.85±1116.29	1926.53±968.53	1.93	L-glutamate(1-)	M_glu_L_m, M_glu_L_c	0.6642
L-Valine	13197.43±1790.43	11767.35±2182.86	1.84	L-valine	M_val_L_c, M_val_L_m	0.1655
L-Carnitine	6120.27±1222.52	7216.41±1479.44	1.69	L-Carnitine	M_crn_c, M_crn_m, M_crn_x	-0.2377
Dimethylglycine	1867.81±685.23	1150.92±332.75	1.67	N,N-dimethylglycine	M_dmgly_c, M_dmgly_m	0.6986
L-Histidine	909.55±140.63	489.05±177.67	1.53	L-histidine	M_his_L_c, M_his_L_m	0.8952
Adenosine	68.252±7.92	58.858±16.35	1.51825	Adenosine	M_adn_m, M_adn_c	0.2136
Valerylcarnitine	366.28±303.42	1061.5±929.80	1.48	isovaleryl carnitine	M_ivcrn_c	-1.5351
Betaine	49665.87±19179.25	52844.39±13385.26	1.46	glycine betaine	M_glyb_c	-0.0895
Hexanoylcarnitine	156.58±208.95	679.35±476.16	1.45	hexanoyl carnitine	M_c6crn_x, M_c6crn_c	-2.1173
5-Methyltetrahydrofolic acid	0.38±0.49	4.32±4.89	1.34	5-Methyltetrahydrofolate	M_5mthf_c	-3.507
Niacinamide	36541.39±3679.29	38057.58±5719.25	1.29	Nicotinamide	M_ncam_c	-0.0587
L-Threonine	1802.84±377.62	1354.53±347.69	1.28	L-threonine	M_thr_L_c	0.4125
2-Aminomuconic acid semialdehyde	450.92±237.71	908.99±493.49	1.28	2-aminomuconate 6-semialdehyde(1-)	M_am6sa_c	-1.0114
Homovanillic acid	106.72±63.61	350.75±159.08	1.1	Homovanillate	M_homoval_m	-1.7166
Cholesterol	287.48±266.74	2.46±7.34	1.1	cholesterol	M_chsterol_c, M_chsterol_l, M_chsterol_m, M_chsterol_r	6.8687
Guanine	1784.42±1174.32	1229.64±583.03	1.05	guanine	M_gua_c	0.5372
Hypothesis of Warburg effect							mouse data obtained from the above	HCC data obtained from Ref.2
Metabolite	Subsystem			Recon2-hepatocyte model	Species in Recon2 model	log2(D/N, flux ratio)	log2(D/N, conc. Ratio)	log2(D/N, conc. Ratio)
D-glucose	Glycolysis			D-glucose	M_glc_D_e	1
Pyruvate_cytosol	Glycolysis			pyruvate	M_pyr_c	1
Lactate	Glycolysis			(S)-lactate	M_lac_L_c	1
Pyruvate_mitochondria	TCA cycle			pyruvate	M_pyr_m	-1
Acetyl-CoA	TCA cycle			Acetyl-CoA	M_accoa_m	-1
Oxaloacetate	TCA cycle			Oxaloacetate	M_oaa_m	-1
Citrate	TCA cycle			Citrate	M_cit_m	1
cis-Aconitate	TCA cycle			cis-aconitate(3-)	M_HC00342_m	1
Isocitrate	TCA cycle			Isocitrate	M_icit_m	1
α-Ketoglutaric acid (2-Oxoglutarate)	TCA cycle			2-Oxoglutarate	M_akg_m	1
Succinyl-CoA	TCA cycle			Succinyl-CoA	M_succoa_m	1
Succinate	TCA cycle			Succinate	M_succ_m	1
Fumarate	TCA cycle			Fumarate	M_fum_m	1
Malate_mitochondria	TCA cycle			(S)-malate(2-)	M_mal_L_m	1
Malate_cytosol	TCA cycle			(S)-malate(2-)	M_mal_L_c	1
L-glutamine_cytosol	Glutamine metabolism			L-glutamine	M_gln_L_c	1
L-glutamine_extracellular space	Glutamine metabolism			L-glutamine	M_gln_L_e	1
L-glutamic acid	Glutamine metabolism			L-glutamate(1-)	M_glu_L_m	1
L-Alanine						1	0.3929	NA
L-Glutamic_acid						1	0.6642	NA
L-Glutamine						1	1.5956	0.501
L-leucine						1	0.284	0.518
L-isoleucine						1	NA	0.244
L-valine						1	0.166	0.526
L-methionine						1	0.353	0.263
Tryosine						1	NA	NA
L-tryptophan						1	0.688	0.492
L-phenylalanine						1	0.255	0.343
