# Supplementary material for: Flux balance analysis predicts Warburg-like effects of mouse hepatocyte deficient in miR-122a
Source: PLoS Comput Biol. 2017 Jul 7;13(7):e1005618. doi: 10.1371/journal.pcbi.1005618 (PMC5536358; doi:10.1371/journal.pcbi.1005618)
Supplement: S6 Table — KO/WT, Expression ratio between Mir122a–/–and WT (0.68≦KO/WT≧1.5). (XLSX) [file pcbi.1005618.s011.xlsx]

## Sheet: S6 Table
S6 Table: Differentially expressed miRNAs in the livers of 2-month-old male Mir122a-/- and WT mice.
Targeted genes	miRNA	Evidence	WT_RPM	KO_RPM	KO/WT (Fold Change)
Acer2	mmu-miR-20a-5p	starBase	127.48	80.01	0.63
Acer2	mmu-miR-93-5p	starBase	591.93	341.1	0.58
Acer2	mmu-miR-17-5p	starBase	99.09	54.25	0.55
Acer2	mmu-miR-196b-5p	starBase	1.31	0	0.43
Cpox	mmu-miR-129-1-3p	miRTarBase	0.26	1.76	2.19
Fech	mmu-miR-329-3p	miRTarBase	0.26	24	19.84
Fech	mmu-miR-466i-5p	miRTarBase	2.43	0.1	0.32
Pafah1b1	mmu-miR-381-3p	starBase	24.18	1492.19	59.3
Pafah1b1	mmu-miR-495-3p	starBase	2.1	96.2	31.35
Pafah1b1	mmu-miR-543-3p	starBase	0.53	41.95	28.07
Pafah1b1	mmu-miR-34c-5p	starBase	1.58	5.46	2.5
Pafah1b1	mmu-miR-181d-5p	starBase	22.08	56	2.47
Pafah1b1	mmu-miR-181c-5p	starBase	407.67	806.69	1.98
Pafah1b1	mmu-miR-214-3p	starBase	21.29	32.78	1.52
Pafah1b1	mmu-miR-488-3p	starBase	1.05	0.39	0.68
Pafah1b1	mmu-miR-20a-5p	starBase	127.48	80.01	0.63
Pafah1b1	mmu-miR-322-5p	starBase	149.03	90.74	0.61
Pafah1b1	mmu-miR-93-5p	starBase	591.93	341.1	0.58
Pafah1b1	mmu-miR-17-5p	starBase	99.09	54.25	0.55
Pafah1b1	mmu-miR-301b-3p	starBase	1.31	0.2	0.52
Pafah1b1	mmu-miR-144-3p	starBase	47.05	20.88	0.46
Pafah1b1	mmu-miR-335-5p	starBase	88.58	35.9	0.41
Pank3	mmu-miR-485-5p	starBase	0.26	12.49	10.71
Pank3	mmu-miR-20a-5p	starBase	127.48	80.01	0.63
Pank3	mmu-miR-93-5p	starBase	591.93	341.1	0.58
Pank3	mmu-miR-17-5p	starBase	99.09	54.25	0.55
Pank3	mmu-miR-1a-3p	starBase	1.84	0	0.35
Pfkp	mmu-miR-20a-5p	starBase	127.48	80.01	0.63
Pfkp	mmu-miR-93-5p	starBase	591.93	341.1	0.58
Pfkp	mmu-miR-17-5p	starBase	99.09	54.25	0.55
Rpia	mmu-miR-183-5p	starBase	105.4	208.4	1.97
Rpia	mmu-miR-122-5p	starBase	21378.2	9.37	0
Scd2	mmu-miR-495-3p	starBase	2.1	96.2	31.35
Scd2	mmu-miR-200b-3p	starBase	128.01	454.66	3.53
Scd2	mmu-miR-429-3p	starBase	42.32	86.05	2.01
Scd2	mmu-miR-200c-3p	starBase	13.14	25.37	1.86
Scd2	mmu-miR-144-3p	starBase	47.05	20.88	0.46
Sgpl1	mmu-miR-137-3p	starBase	10.25	24.39	2.26
Sptlc1	mmu-miR-322-5p	starBase	149.03	90.74	0.61
Txnrd1	mmu-miR-488-3p	miRTarBase	1.05	0.39	0.68
*starBase v2.0: http://starbase.sysu.edu.cn/
#miRTarBase: http://mirtarbase.mbc.nctu.edu.tw/php/detail.php?mirtid=MIRT438700#evidence
¶ Expression (RPM) fold change of mmu-miR-122-5p in KO/WT is 9.37/21378.2=0.000485043
