# Supplementary material for: Flux balance analysis predicts Warburg-like effects of mouse hepatocyte deficient in miR-122a
Source: PLoS Comput Biol. 2017 Jul 7;13(7):e1005618. doi: 10.1371/journal.pcbi.1005618 (PMC5536358; doi:10.1371/journal.pcbi.1005618)
Supplement: S7 Table — (XLSX) [file pcbi.1005618.s012.xlsx]

## Sheet: S7 Table
S7 Table: TOP 13 enzymes exhibited the higher similarity ratio to Warburg effect
EC No.	Name	Remark	Warburg score	LC/MS score
1.4.3.6	Amine oxidase	Apoptosis and cancer	0.952	0.41
4.1.1.28 (Ddc*)	Aromatic-L-amino-acid decarboxylase	Head and neck squamous cell carcinoma	0.905	0.513
3.6.1.6 (ENTPD4*)	Nucleoside diphosphate phosphatase		0.905	0.41
2.6.1.15	Glutamine--pyruvate transaminase	Cancer	0.905	0.436
3.5.1.3	Omega-amidase	Cancer	0.905	0.436
2.7.1.40 (PKM*)	Pyruvate kinase	Cancer	0.857	0.462
2.7.1.3	Ketohexokinase	Hepatocellular carcinoma, Renal cell carcinoma	0.857	0.487
1.3.99.2	Short-chain acyl-CoA dehydrogenase	Rare autosomal recessive genetic disorder	0.857	0.513
1.13.11.6	3-hydroxyanthranilate 3,4-dioxygenase	Ovarian cancer	0.81	0.462
1.2.1.32	Aminomuconate-semialdehyde dehydrogenase		0.81	0.462
3.7.1.3	Kynureninase	Cancer	0.81	0.462
2.6.1.19	4-aminobutyrate-2-oxoglutarate transaminase		0.762	0.487
4.1.2.13 (ALDOA*)	Fructose-bisphosphate aldolase	Lung squamous cell carcinoma	0.714**	0.487**
(* miR122 target gene, ** Enzyme under 54% overexpression)
Warburg score indicates that the similarity ratio is computed based on Warburg hypothesis.
LC/MS score indicates that the similarity ratio is computed using the metabolic profiling data accessed from Huang et al. We found 39 compounds in the Recon2-hepatocyte model from a total of 105 metabolites of the metabolic profiling data.
(* miR122 target gene for human: ENTPD4, PKM, ALDOA; miR122a target gene for mouse: Ddc, Pkm, Aldoa )
