# Supplementary material for: Flux balance analysis predicts Warburg-like effects of mouse hepatocyte deficient in miR-122a
Source: PLoS Comput Biol. 2017 Jul 7;13(7):e1005618. doi: 10.1371/journal.pcbi.1005618 (PMC5536358; doi:10.1371/journal.pcbi.1005618)
Supplement: S8 Table — (XLSX) [file pcbi.1005618.s013.xlsx]

## Sheet: S8 Table
S8 Table : Twenty compositions in the Recon2-hepatocyte model are set the molar fraction of each composition to the upper bound of the uptake rate
Nutrient	Molecular weight, g/ mol	Weight percentage	Molar fraction	Reactions in Recon2-hepatocyte
Alanine	89.09	1.45	8.68	R_EX_ala_D(e)
Arginine	174.2	1.46	4.47	R_EX_arg_L(e)
L-aspartic acid	133.11	2.69	10.77	R_EX_asp_L(e)
D-aspartic acid	133.11	2.69	10.77	R_EX_asp_D(e)
Choline chloride	139.62	200ppm	2.8	R_EX_chol(e)
Fructose	180.16	0.28	0.83	R_EX_fru(e)
Glutamic acid	147.13	4.82	17.46	R_EX_glu_L(e)
Histidine	155.15	0.6	2.06	R_EX_his_L(e)
Leucine	131.17	1.89	7.68	R_EX_leu_L(e)
Methionine	149.21	0.66	2.36	R_EX_met_L(e)
Phenylalanine	165.19	1.08	3.49	R_EX_phe_L(e)
Proline	115.13	1.64	7.59	R_EX_pro_L(e)
Riboflavin	376.36	16ppm	0.08	R_EX_ribflv(e)
Serine	105.09	1.22	6.19	R_EX_ser_L(e)
Starch	50000	38.4	0.41	R_EX_strch2(e)
Sucrose	342.3	1.11	1.73	R_EX_sucr(e)
Taurine	125.15	0.03	0.13	R_EX_taur(e)
Threonine	119.12	0.92	4.12	R_EX_thr_L(e)
Tyrosine	181.19	0.72	2.12	R_EX_tyr_L(e)
Valine	117.15	1.2	5.46	R_EX_val_L(e)
