# Supplementary material for: Flux balance analysis predicts Warburg-like effects of mouse hepatocyte deficient in miR-122a
Source: PLoS Comput Biol. 2017 Jul 7;13(7):e1005618. doi: 10.1371/journal.pcbi.1005618 (PMC5536358; doi:10.1371/journal.pcbi.1005618)
Supplement: S1 File — GAMS file used for evaluating similarity ratio. (ZIP) [file pcbi.1005618.s014.zip]

Archive with 15 entries (14 files):
- FBA02-Liver-BioCompound-Enzyme-Reg-adjReg-mouse-int.gms
- FBA02-UpDownKO-Candidate-Enz-Rxn-Selection-mouse.gms
- Ex-Project/
- Ex-Project/A0-Ex-Recon2-Liver-v4.gpr
- Ex-Project/A1-Recon2-Liver-Model-revised-wwu-v1.gms
- Ex-Project/A2-Recon2-Liver-Objective-ATP_c_m_n_r.gms
- Ex-Project/A3-Recon2-Liver-MinMaxBound-mouse.gms
- Ex-Project/A4-Recon2-Liver-BiomarkerSet-mouse-0512.gms
- Ex-Project/A5-Recon2-Liver-Enzyme-Reg-Rxn-mouse.gms
- Ex-Project/A6-Recon2-Liver-UPdownKO-Candidate-Enz-Rxn-mouse-ATP_c_m_n_r.gms
- Ex-Project/z-Recon2-Liver-mouse-0512-ATP_c_m_n_r-bioCompound.csv
- Ex-Project/z-Recon2-Liver-mouse-0512-ATP_c_m_n_r-reactions.csv
- Ex-Project/z-Recon2-Liver-mouse-0512-ATP_c_m_n_r-species-print.csv
- Ex-Project/z-Recon2-Liver-mouse-0512-ATP_c_m_n_r-species.csv
- Ex-Project/z-Recon2-Liver-UPdownKO-Candidate-Enz-Rxn-mouse-ATP_c_m_n_r.csv
