# Supplementary material for: Flux balance analysis predicts Warburg-like effects of mouse hepatocyte deficient in miR-122a
Source: PLoS Comput Biol. 2017 Jul 7;13(7):e1005618. doi: 10.1371/journal.pcbi.1005618 (PMC5536358; doi:10.1371/journal.pcbi.1005618)
Supplement: S1 File — GAMS file used for evaluating similarity ratio. (ZIP) [file pcbi.1005618.s014.zip › FBA02-Liver-BioCompound-Enzyme-Reg-adjReg-mouse-int.gms]

$title Flux distribution of the desired bioBioCompound for mutant FBA of Recon2 liver-hypatocyte
$Ontext
Mutant FBA problem
  Cellular objective
     Max cellular objective (max sum of ATP synthesis rates)

flux balance model: S v = 0

flux target constraints: v_target_LB => v_target => v_target_UB
flux constraints for enzyme deletion: 0 <= v <= v_UB

Note:
   vbasal is the basal fluxes
   A positive flux value means the secretion and uptake flux
$Offtext

$offlisting
$offdigit

**** The user has to provide the following name, Recon2-liver ------------------
$if not set modelName1 $set modelName1 Recon2-Liver
$if not set modelName2 $set modelName2 ATP_c_m_n_r
$if not set modelName3 $set modelName3 mouse
$if not set modelName4 $set modelName4 0512

*-------------------------------------------------------------------------------
* The user needs to provide the following 6 includeed files for solving this problem
$include A1-%modelName1%-Model-revised-wwu-v1.gms
$include A2-%modelName1%-Objective-%modelName2%.gms
$include A3-%modelName1%-MinMaxBound-%modelName3%.gms
$include A4-%modelName1%-BiomarkerSet-%modelName3%-%modelName4%.gms
$include A5-%modelName1%-Enzyme-Reg-Rxn-%modelName3%.gms
$include A6-%modelName1%-UpDownKO-Candidate-Enz-Rxn-%modelName3%-%modelName2%.gms

*---- prepare for writing the computational results ----------------------------
$set outputFilename1 z-%modelName1%-%modelName3%-%modelName4%-%modelName2%-species
$set outputFilename2 z-%modelName1%-%modelName3%-%modelName4%-%modelName2%-bioCompound
$set outputFilename3 z-%modelName1%-%modelName3%-%modelName4%-%modelName2%-reactions
$set outputFilename4 z-%modelName1%-%modelName3%-%modelName4%-%modelName2%-species-print
*-------------------------------------------------------------------------------

$onempty
sets
   BioCompound_exp(BioCompound) "observed BioCompounds measured from LC-MASS experiments"
          / "L-glutamine",    "L-glutamate(1-)",    "L-alanine",    "EXT_cholesterol",    "L-leucine",    "Choline",
            "(R)-Pantothenate",    "O-acetylcarnitine",    "z-Glutathione",    "S-formylglutathionate(1-)",    "L-cysteine",
            "L-phenylalanine",    "L-proline",    "3-hydroxy butyryl carnitine",    "z-AMP",    "creatine",    "z-Biotin",
            "L-valine",    "L-Carnitine",    "N,N-dimethylglycine",    "L-histidine",    "isovaleryl carnitine",    "glycine betaine",
            "hexanoyl carnitine",    "Nicotinamide",    "L-threonine",    "2-aminomuconate 6-semialdehyde(1-)",    "Homovanillate",
            "Guanine",    "5-Methyltetrahydrofolate",    "Adenine",    "adenosine",    "L-methionine",    "L-tryptophan",
            "L-cysteinylglycine",    "cholesterol",    "z-NAD" /

   BioCompound_warburg(BioCompound) "observed BioCompounds accessed from literature for analyzing Warburg effects"
            / "M_pyr_c",    "M_akg_m",    "M_glu_L_m",    "M_pyr_m",    "M_accoa_m",    "M_cit_m",    "M_icit_m",
              "M_succoa_m",    "M_mal_L_c",    "M_mal_L_m",    "M_gln_L_c",    "EXT_L-glutamine",    "EXT_D-glucose",
              "M_oaa_m",    "M_fum_m",    "M_lac_L_c",    "M_succ_m",    "M_HC00342_m",    "L-glutamine",    "L-glutamate(1-)",
              "L-alanine"   /

  Species_print(Species) "selected species plan to be printed out"
          / "M_gln_L_e" /
*           /"M_ala_L_c", "M_ala_L_m", "M_ala_L_x", "M_ala_L_e",  "M_gln_L_c", "M_gln_L_m", "M_gln_L_e", "M_glu_L_c", "M_glu_L_m", "M_glu_L_e" /

   BioCompound_print(BioCompound) "additional Biocompouinds plan to be printed out"
           / /

  print_iter_Reg_rxn(iter_Reg, reactions) "print flux for each selected enzyme and its corresponding reactions"
            / /
*      /reg10. ("R_CHOLESTle", "R_EX_chsterol(e)", "R_r1050", "R_EX_xolest2_hs(e)", "R_r0488", "R_HMGCOASi", "R_HMGCOAtm", "R_HMGCOAtx", "R_DHCR71r", "R_DHCR243r",
*                 "R_r1177", "R_r1179", "R_CHSTEROLt2", "R_CHSTEROLtrc", "R_CH25H", "R_r0672", "R_P4507A1r", "R_RE1796R", "R_RE1796M", "R_RE1810M", "R_RE2814M" ),
*
*      reg15. ("R_CHOLESTle", "R_EX_chsterol(e)", "R_r1050", "R_EX_xolest2_hs(e)", "R_r0488", "R_HMGCOASi", "R_HMGCOAtm", "R_HMGCOAtx", "R_DHCR71r", "R_DHCR243r",
*                 "R_r1177", "R_r1179", "R_CHSTEROLt2", "R_CHSTEROLtrc", "R_CH25H", "R_r0672", "R_P4507A1r", "R_RE1796R", "R_RE1796M", "R_RE1810M", "R_RE2814M" )/

*          /reg1*reg20. ("R_CHOLESTle", "R_EX_chsterol(e)", "R_r1050", "R_EX_xolest2_hs(e)", "R_r0488", "R_HMGCOASi", "R_HMGCOAtm", "R_HMGCOAtx", "R_DHCR71r", "R_DHCR243r",
*                  "R_r1177", "R_r1179", "R_CHSTEROLt2", "R_CHSTEROLtrc", "R_CH25H", "R_r0672", "R_P4507A1r", "R_RE1796R", "R_RE1796M", "R_RE1810M", "R_RE2814M" )/
$ontext

      /reg15. (R_CH25H, R_CHSTEROLt1, R_CHSTEROLt2, R_CHSTEROLt3, "R_EX_chsterol(e)", "R_EX_xolest2_hs(e)", R_HSD3B7P, R_P4507A1r, R_XOL27OHtm,
               R_r0672, R_r1050, R_r1052, R_r1167, R_r1168, R_r1177, R_r1179, R_RE1796M, R_RE1796R, R_RE2814M, R_RE2814R, R_CHOLESTle, R_CHSTEROLtrc,
               R_biomass_reaction, R_ACACT1x, R_C14STRr, R_C3STDH1Pr, R_C3STDH1r, R_C3STKR2r, R_C4STMO1r, R_C4STMO2Pr, R_C4STMO2r, R_DHCR241r, R_DHCR243r,
               R_DHCR71r, R_DMATTx, R_EBP1r, R_GRTTx, R_HMGCOASi, R_HMGLm, R_IPDDIx, R_LNSTLSr, R_LSTO1r, R_P450SCC1m, R_SQLEr, R_SQLSr, R_r0170, R_r0321,
               R_r0463, R_r0488, R_r0575, R_r0780, R_r0781, R_r0783, R_r1380, R_r1381, R_DPMVDc, R_MEVK1c, R_PMEVKc)
       reg6. ("R_FBA", "R_FBA2", "R_FBA4", "R_FBA5", "R_r0407"),
       reg11.  ("R_ADRNCPT1", "R_ADRNCPT2", "R_ARACHCPT1", "R_ARACHCPT2", "R_C160CPT1", "R_C160CPT2", "R_C161CPT1", "R_C161CPT12", "R_C161CPT2", "R_C161CPT22", "R_C180CPT1",
                   "R_C180CPT2", "R_C181CPT1", "R_C181CPT2", "R_C204CPT2", "R_C226CPT1", "R_C226CPT2", "R_DCSPTN1CPT1", "R_DCSPTN1CPT2", "R_DLNLCGCPT1", "R_DLNLCGCPT2",
                   "R_EICOSTETCPT1", "R_EICOSTETCPT2", "R_ELAIDCPT1", "R_ELAIDCPT2", "R_HPDCACRNCPT1", "R_HPDCACRNCPT2", "R_LNELDCCPT1", "R_LNELDCCPT2", "R_LNLCCPT1", "R_LNLCCPT2",
                   "R_LNLNCACPT1", "R_LNLNCACPT2", "R_LNLNCGCPT1", "R_LNLNCGCPT2", "R_PTDCACRNCPT1", "R_PTDCACRNCPT2", "R_STRDNCCPT1", "R_STRDNCCPT2", "R_TMNDNCCPT1", "R_TMNDNCCPT2",
                   "R_TTDCPT1", "R_TTDCPT2", "R_VACCCPT1", "R_VACCCPT2", "R_r0434", "R_r0437", "R_r0443", "R_ADPCOACROT", "R_C100CPT1", "R_C101CPT1", "R_C102CPT1", "R_C10DCc", "R_C10OHc",
                   "R_C120CPT1", "R_C121CPT1", "R_C12OHc", "R_C140CPT1", "R_C141CPT1", "R_C141OHc", "R_C142CPT1", "R_C142OHc", "R_C14OHc", "R_C161OHc", "R_C162OHc", "R_C16DCc", "R_C16OHc",
                   "R_C181OHc", "R_C18OHc", "R_C40CPT1", "R_C4OHc", "R_C50CPT1", "R_C51CPT1", "R_C60CPT1", "R_C6DCc", "R_C80CPT1", "R_C81CPT1", "R_C8DCc", "R_FAOXC12DCc", "R_FAOXC12DCx",
                   "R_FAOXC3DC", "R_FAOXC4C4DCc", "R_FAOXC5C5DCc", "R_FAOXC5OHc", "R_SEBCOACROT"),
       reg13. ("R_r0578", "R_r0579", "R_r0679", "R_r0680"),
       reg20 . ("R_RPI", "R_r0249")/;
$offtext

  excluded_rxn(reactions) "reactions are excluded from the model"
          / /

  biocompound_ExpWarb(biocompound) "sum of biocompound_exp and biocompound_Warburg"
  Regulated_rxn_v(reactions) "dynamic subset1 for itermax to indicate for regulating up/down vb/vf" ;
$offempty

biocompound_ExpWarb(biocompound) = biocompound_exp(biocompound) + biocompound_Warburg(biocompound);

Parameters
   basal_Obj_limit_ratio "ratio for optimizing objective of basal problem" /1/
   mutant_Obj_limit_ratio "ratio for optimizing objective of mutant problem" /1/
   RegStrength_param "ratio of adjustable regulation between [LB, basal, UB]" /1/
   ratio_score_RFC "ratio of for computing tol_score_RFC, log2(1 + ratio_score_RFC)" /0.01/
   tol_eps "numerical tolerance" /1.0e-12/
   tol_score_RFC "tolerance for computing score RFC, log2(1 + ratio) or log2(1/(1 + ratio))"

   coef_CellularObj(reactions) "coefficients for the cellular objective";

* Synthesis reactions toward to ATP represented as the reactant in the reaction: C + D (desired species) <-- A + B
* Synthesis reactions toward to ATP represented as the product in the reaction: A + B --> C + D (desired species)
   coef_CellularObj(syn_vb_rxn(reactions)) = 1;
   coef_CellularObj(syn_vf_rxn(reactions)) = 1;
   tol_score_RFC = log2(1 + ratio_score_RFC);
options
*   LPSolvers "LP solver option"
*           /BARON, BDMLP, CBC, CONOPT, CPLEX, GUROBI, IPOPTH, KNITRO, LINDO, MINOS, SNOPT, XPRESS/
   LP = CPLEX

*   QCPsolver "solver option"
*           /BARON, CONOPT, COUENNE, CPLEX, GUROBI, IPOPTH, KNITRO, LINDO, MINOS, SCIP, SNOPT, XPRESS/
   QCP = CPLEX

* relative optimality criterion
   optcr = 1.0e-10

* maximum time available to solve in seconds
   reslim = 100000

* equations listed per block
   limrow = 0

* variables listed per block
   limcol = 0

* solver's solution output printed
   solprint = off

* solver's system output printed
   sysout = off;
********************************************************************************

Parameters
   count "count number"
* index_species = 1: sink species; index_species = 2: source species;
   index_species(species) "index for source and sink species"
   Basal_Synthesis_rate(species) "Basal synthesis rate for each species"
   Basal_Degradation_rate(species) "Basal degradation rate for each species"

   Basal_Synthesis_rate_LB(species) "Lower bound of Basal synthesis rate for each species"
   Basal_Synthesis_rate_UB(species) "Upper bound of Basal synthesis rate for each species"
   Basal_Degradation_rate_LB(species) "Lower bound of Basal degradation rate for each species"
   Basal_Degradation_rate_UB(species) "Upper bound of Basal degradation rate for each species"

   mutant_synthesis_rate(iter_Reg, species)  "synthesis rate for each biomarker species at disease state"
   mutant_degradation_rate(iter_Reg, species) "degradation rate for each biomarker species at disease state"
*   mutant_BioSpecies_RDC(iter_Reg, species) "rate of difference change for each biomarker species, (Disease - Normal)/Normal"
   mutant_BioSpecies_RFC(iter_Reg, species) "log rate of fold change for each biomarker species, log2(Disease/Normal)"
   mutant_BioCompound_Synthesis(iter_Reg, BioCompound) "synthesis rate for each BioCompound at disease state related to experiments"
   normal_synthesis_rate(BioCompound) "synthesis rate for each BioCompound at normal state related to experiments"
*   mutant_BioCompound_RDC(iter_Reg, BioCompound) "rate of difference change for each BioCompound related to model"
   mutant_BioCompound_RFC(iter_Reg, BioCompound) "log rate of fold change for each BioCompound related to model"
*   mutant_score_RDC(iter_Reg, BioCompound) "score of RDC between experimental data and model prediction for each BioCompound"
   mutant_score_RFC(iter_Reg, BioCompound) "score of RFC between experimental data and model prediction for each BioCompound"

   mutant_Rxn_RFC(iter_Reg, reactions) "rate of fold change for each selected reaction related to model"
   mutant_Rxn_log2RFC(iter_Reg, reactions) "log2 rate of fold change for each selected reaction related to model"

*test_mutant_BioCompound_Synthesis(iter_Reg, BioCompound)

   basal_vf_FBA(reactions)  "store primal basal FBA forward fluxes, vf_basal"
   basal_vb_FBA(reactions)  "store primal basal FBA backward fluxes, vb_basal"
   basal_vf_UFD(reactions)  "store uniformed basal FBA forward fluxes, vf_basal"
   basal_vb_UFD(reactions)  "store uniformed basal FBA backward fluxes, vb_basal"
   basal_v_FBA(reactions)  "store primal basal FBA fluxes, v_basal"
   basal_v_UFD(reactions)  "store uniformed basal FBA fluxes, v_basal"

   mutant_vf_FBA(iter_Reg, reactions) "store mutant forward fluxes"
   mutant_vb_FBA(iter_Reg, reactions) "store mutant backward fluxes"
   mutant_v_FBA(iter_Reg, reactions) "store mutant net fluxes"
   mutant_vf_UFD(iter_Reg, reactions) "forward fluxes for mutant UFD"
   mutant_vb_UFD(iter_Reg, reactions) "backward fluxes for mutant UFD"
   mutant_v_UFD(iter_Reg, reactions) "net fluxes for mutant UFD"
   Mutant_FBA_ModelStat(iter_Reg) "Mutant FBA Problem model state"
   Mutant_FBA_SolveStat(iter_Reg) "Muatnt FBA Problem solver state"
   mutant_UFD_Modelstat(iter_Reg) "Uniformed flux distribution of mutant Problem model state"
   mutant_UFD_Solvestat(iter_Reg) "Uniformed flux distribution of mutant Problem solver state"
   Mutant_ObjOptim(iter_Reg) "objective values of mutant FBA problem"

   CellularObj_LB "lower bound for cellular objective"
   CellularObj_UB "upper bound for cellular objective"
   basal_ObjOptim  "store optimal basal cellular objective values"
   ObjOptim_limit "limit for uniformed FBA problem"
   primeFBA_ModelStat "Primal FBA Problem model state"
   primeFBA_SolveStat "Primal FBA Problem solver state"
   Primal_UFD_ModelStat "Uniformed flux distribution of primal FBA Problem model state"
   Primal_UFD_SolveStat "Uniformed flux distribution of primal FBA Problem solver state"

   target_limit_LB(targetSet) "limits for desired target forward reactions"
   target_limit_UB(targetSet) "limits for desired target forward reactions"

   vf_FBA_optim(reactions) "optimal forward fluxes for FBA problem"
   vb_FBA_optim(reactions) "optimal backward fluxes for FBA problem"
   basal_ObjOptim_UFD, mutant_ObjOptim_UFD(iter_Reg) "objective function value for UFD problem";

Variables
   ObjValue_FBA "Cellular objective for Mutant FBA problem"
   ObjValue_UFD "sum of squre fluxes for determining Uniformed flux distribution" ;

positive variables
   vf(reactions)  "forward fluxes"
   vb(reactions) "backward fluxes";

equations
   dxdt(species) "material balance equations for the metabolic networks"
   ObjFunction_FBA "cellular objective for Mutant FBA problem"
   ObjFunction_UFD "sum of square fluxes for determining Uniformed flux distribution of FBA problem"
   Equal_ObjFTN_UFD "equality constraint of the optimal cellular objective for the Mutant FBA"
   Inequal_target_LB(targetSet) "limits for desired target forward reactions"
   Inequal_target_UB(targetSet) "limits for desired target2 forward reactions" ;

* flux balance model
dxdt(species)..
   sum(reactions $ (not excluded_rxn(reactions)), S_matrix(species, reactions) * (vf(reactions) - vb(reactions))) =e= 0.0 ;

* lower bound for target reactions
Inequal_target_LB(targetSet)..
   (vf(targetSet) - vb(targetSet)) =g= target_limit_LB(targetSet);

* upper bound for target reactions
Inequal_target_UB(targetSet)..
   target_limit_UB(targetSet) =g= (vf(targetSet) - vb(targetSet)) ;

* cellular objective function
ObjFunction_FBA..
   ObjValue_FBA =e= sum(syn_vf_rxn, coef_CellularObj(syn_vf_rxn) * vf(syn_vf_rxn)) +
                    sum(syn_vb_rxn, coef_CellularObj(syn_vb_rxn) * vb(syn_vb_rxn));

* objective for determining the Uniformed flux distribution
ObjFunction_UFD..
* solved by QP solver
    ObjValue_UFD =e= sum(reactions $ (not excluded_rxn(reactions)), (sqr(vf(reactions)) + sqr(vb(reactions)))) ;
*   ObjValue_UFD =e= sum(reactions, sqr(vf(reactions) - vb(reactions))) ;

* equality constraint to obtain the identical optimal cellular objective value
Equal_ObjFTN_UFD..
   ObjValue_FBA =g= ObjOptim_limit ;

* mutant FBA problem
model
   Primal_FBA_Problem
            /dxdt,  Inequal_target_LB, Inequal_target_UB, ObjFunction_FBA/ ;

model
   Uniformed_FBA_Problem
           /dxdt, ObjFunction_FBA, Inequal_target_LB, Inequal_target_UB
            ObjFunction_UFD, Equal_ObjFTN_UFD/ ;

model
   Mutant_FBA_Problem
            /dxdt, Inequal_target_LB, Inequal_target_UB, ObjFunction_FBA/ ;

****** define the simulated conditions *****************************************
* assign lower and upper bounds for each variable
   vf.lo(reactions) = FluxBound_vf_LB(reactions) ;
   vf.up(reactions) = FluxBound_vf_UB(reactions) ;
   vb.lo(reactions) = FluxBound_vb_LB(reactions) ;
   vb.up(reactions) = FluxBound_vb_UB(reactions) ;

* assign vb = 0 for the irreversible fluxes
   vb.lo(irrev_rxn(reactions)) = 0;
   vb.up(irrev_rxn(reactions)) = 0;
   vb.fx(irrev_rxn(reactions)) = 0;
********************************************************************************

*compute the lower and upper bounds for the target reactions
   target_limit_LB(targetSet) = ratio_target_LB(targetSet) * target_level_LB(targetSet);
   target_limit_UB(targetSet) = ratio_target_UB(targetSet) * target_level_UB(targetSet);
*-------------------------------------------------------------------------------
***** Primal FBA Problem *******************************************************
* Determine the normal flux distribution by solving the Primal FBA Problem

   solve Primal_FBA_Problem using LP maximizing objValue_FBA ;
   basal_vf_FBA(reactions) = vf.l(reactions);
   basal_vb_FBA(reactions) = vb.l(reactions);
   basal_v_FBA(reactions) = basal_vf_FBA(reactions) - basal_vb_FBA(reactions);
   vf_FBA_optim(reactions) = vf.l(reactions);
   vb_FBA_optim(reactions) = vb.l(reactions);
   basal_ObjOptim = objvalue_FBA.l;
   primeFBA_ModelStat = Primal_FBA_Problem.modelstat ;
   primeFBA_SolveStat = Primal_FBA_Problem.solvestat ;

***** Uniform FBA problem ******************************************************
****** define the simulated conditions *****************************************
* assign lower and upper bounds for each variable
   vf.lo(reactions) = FluxBound_vf_LB(reactions) ;
   vf.up(reactions) = FluxBound_vf_UB(reactions) ;
   vb.lo(reactions) = FluxBound_vb_LB(reactions) ;
   vb.up(reactions) = FluxBound_vb_UB(reactions) ;

* assign vb = 0 for the irreversible fluxes
   vb.lo(irrev_rxn(reactions)) = 0;
   vb.up(irrev_rxn(reactions)) = 0;
   vb.fx(irrev_rxn(reactions)) = 0;

   ObjOptim_limit = basal_Obj_limit_ratio * basal_ObjOptim;

   solve Uniformed_FBA_Problem using QCP minimizing ObjValue_UFD ;

   basal_vf_UFD(reactions) = vf.l(reactions);
   basal_vb_UFD(reactions) = vb.l(reactions);
   basal_v_UFD(reactions) = basal_vf_UFD(reactions) - basal_vb_UFD(reactions);
   Primal_UFD_ModelStat = Uniformed_FBA_Problem.modelstat;
   Primal_UFD_SolveStat = Uniformed_FBA_Problem.solvestat;

   basal_ObjOptim_UFD = ObjValue_UFD.l;

*-------------------------------------------------------------------------------
* compute synthesis rate and degradation rate for each species at the normal state
   Basal_Synthesis_rate(species) = 0;
   Basal_Degradation_rate(species) = 0;
loop(species,
     Basal_Synthesis_rate(species) = sum(reactions, S_Matrix(species, reactions) $ (S_Matrix(species, reactions) > 0) * basal_vf_UFD(reactions));
     Basal_Synthesis_rate(species) = Basal_Synthesis_rate(species) - sum(reactions, S_Matrix(species, reactions) $ (S_Matrix(species, reactions) < 0) * basal_vb_UFD(reactions));

     Basal_Synthesis_rate_LB(species) = sum(reactions, S_Matrix(species, reactions) $ (S_Matrix(species, reactions) > 0) * FluxBound_vf_LB(reactions));
     Basal_Synthesis_rate_LB(species) = Basal_Synthesis_rate_LB(species) - sum(reactions, S_Matrix(species, reactions) $ (S_Matrix(species, reactions) < 0) * FluxBound_vb_LB(reactions));
     Basal_Synthesis_rate_UB(species) = sum(reactions, S_Matrix(species, reactions) $ (S_Matrix(species, reactions) > 0) * FluxBound_vf_UB(reactions));
     Basal_Synthesis_rate_UB(species) = Basal_Synthesis_rate_UB(species) - sum(reactions, S_Matrix(species, reactions) $ (S_Matrix(species, reactions) < 0) * FluxBound_vb_UB(reactions));

     Basal_Degradation_rate(species) = -sum(reactions, S_Matrix(species, reactions) $ (S_Matrix(species, reactions) < 0) * basal_vf_UFD(reactions));
     Basal_Degradation_rate(species) = Basal_Degradation_rate(species) + sum(reactions, S_Matrix(species, reactions) $ (S_Matrix(species, reactions) > 0) * basal_vb_UFD(reactions));

     Basal_Degradation_rate_LB(species) = -sum(reactions, S_Matrix(species, reactions) $ (S_Matrix(species, reactions) < 0) * FluxBound_vf_LB(reactions));
     Basal_Degradation_rate_LB(species) = Basal_Degradation_rate_LB(species) + sum(reactions, S_Matrix(species, reactions) $ (S_Matrix(species, reactions) > 0) * FluxBound_vb_LB(reactions));
     Basal_Degradation_rate_UB(species) = -sum(reactions, S_Matrix(species, reactions) $ (S_Matrix(species, reactions) < 0) * FluxBound_vf_UB(reactions));
     Basal_Degradation_rate_UB(species) = Basal_Degradation_rate_UB(species) + sum(reactions, S_Matrix(species, reactions) $ (S_Matrix(species, reactions) > 0) * FluxBound_vb_UB(reactions));
);

***** Mutant FBA_Problem *******************************************************
mutant_synthesis_rate(iter_Reg, species) = 0;
mutant_degradation_rate(iter_Reg, species) = 0;

loop(iter_Reg,
* assign lower and upper bounds for each variable
     vf.lo(reactions) = FluxBound_vf_LB(reactions) ;
     vf.up(reactions) = FluxBound_vf_UB(reactions) ;
     vb.lo(reactions) = FluxBound_vb_LB(reactions) ;
     vb.up(reactions) = FluxBound_vb_UB(reactions) ;

* assign vb = 0 for the irreversible fluxes
     vb.lo(irrev_rxn(reactions)) = 0;
     vb.up(irrev_rxn(reactions)) = 0;
     vb.fx(irrev_rxn(reactions)) = 0;
     loop(enzymes $ (iter_Reg_enzyme(iter_Reg, enzymes)),
          Regulated_rxn_v(reactions) $ (enzyme_Reg_rxn_v(enzymes, reactions)) = yes;

***** assign the regulated reactions to be some levels *************************
* up regulated vb
         if(index_enzyme_Reg(iter_Reg, enzymes) = 1,
            vb.up(Regulated_rxn_v(reactions)) = FluxBound_vb_UB(reactions);
            vb.lo(Regulated_rxn_v(reactions)) = basal_vb_UFD(reactions) + RegStrength_param * (FluxBound_vb_UB(reactions) - basal_vb_UFD(reactions)););

* down regulated vb
         if(index_enzyme_Reg(iter_Reg, enzymes)  = 2,
            vb.up(Regulated_rxn_v(reactions)) = basal_vb_UFD(reactions) + RegStrength_param * (FluxBound_vb_LB(reactions) - basal_vb_UFD(reactions));
            vb.lo(Regulated_rxn_v(reactions)) = FluxBound_vb_LB(reactions););

* up regulated vf
         if(index_enzyme_Reg(iter_Reg, enzymes) = 3,
            vf.up(Regulated_rxn_v(reactions)) = FluxBound_vf_UB(reactions);
            vf.lo(Regulated_rxn_v(reactions)) = basal_vf_UFD(reactions) + RegStrength_param * (FluxBound_vf_UB(reactions) - basal_vf_UFD(reactions)););

* down regulated vf
         if(index_enzyme_Reg(iter_Reg, enzymes) = 4,
            vf.up(Regulated_rxn_v(reactions)) = basal_vf_UFD(reactions) + RegStrength_param * (FluxBound_vf_LB(reactions) - basal_vf_UFD(reactions));
            vf.lo(Regulated_rxn_v(reactions)) = FluxBound_vf_LB(reactions););

* knockout vb and vf
         if(index_enzyme_Reg(iter_Reg, enzymes) = 5,
            vf.fx(Regulated_rxn_v(reactions)) = 0;
            vb.fx(Regulated_rxn_v(reactions)) = 0;);

* both vb and vf are up-regulated simultaneously
         if(index_enzyme_Reg(iter_Reg, enzymes) = 6,
            vf.up(Regulated_rxn_v(reactions)) = basal_vf_UFD(reactions) + RegStrength_param * (FluxBound_vf_UB(reactions) - basal_vf_UFD(reactions));
            vf.lo(Regulated_rxn_v(reactions)) = basal_vf_UFD(reactions) + RegStrength_param * (FluxBound_vf_UB(reactions) - basal_vf_UFD(reactions));
*            vf.fx(Regulated_rxn_v(reactions)) = basal_vf_UFD(reactions) + RegStrength_param * (FluxBound_vf_UB(reactions) - basal_vf_UFD(reactions));
            vb.up(Regulated_rxn_v(reactions)) = basal_vb_UFD(reactions) + RegStrength_param * (FluxBound_vb_UB(reactions) - basal_vb_UFD(reactions));
            vb.lo(Regulated_rxn_v(reactions)) = basal_vb_UFD(reactions) + RegStrength_param * (FluxBound_vb_UB(reactions) - basal_vb_UFD(reactions)););
*            vb.fx(Regulated_rxn_v(reactions)) = basal_vb_UFD(reactions) + RegStrength_param * (FluxBound_vb_UB(reactions) - basal_vb_UFD(reactions)););

* both vb and vf are down-regulated simultaneously
         if(index_enzyme_Reg(iter_Reg, enzymes) = 7,
            vf.up(Regulated_rxn_v(reactions)) = basal_vf_UFD(reactions) + RegStrength_param * (FluxBound_vf_LB(reactions) - basal_vf_UFD(reactions));
            vf.lo(Regulated_rxn_v(reactions)) = basal_vf_UFD(reactions) + RegStrength_param * (FluxBound_vf_LB(reactions) - basal_vf_UFD(reactions));
*            vf.fx(Regulated_rxn_v(reactions)) = basal_vf_UFD(reactions) + RegStrength_param * (FluxBound_vf_LB(reactions) - basal_vf_UFD(reactions));
            vb.up(Regulated_rxn_v(reactions)) = basal_vb_UFD(reactions) + RegStrength_param * (FluxBound_vb_LB(reactions) - basal_vb_UFD(reactions));
            vb.lo(Regulated_rxn_v(reactions)) = basal_vb_UFD(reactions) + RegStrength_param * (FluxBound_vb_LB(reactions) - basal_vb_UFD(reactions)););
*            vb.fx(Regulated_rxn_v(reactions)) = basal_vb_UFD(reactions) + RegStrength_param * (FluxBound_vb_LB(reactions) - basal_vb_UFD(reactions)););

         Regulated_Rxn_v(reactions) = NO;
      );
********************************************************************************
*  compute the lower and upper bounds for the target reactions
*   target_limit_LB(targetSet) = ratio_target_LB(targetSet) * target_level_LB(targetSet);
*   target_limit_UB(targetSet) = ratio_target_UB(targetSet) * target_level_UB(targetSet);

      solve Mutant_FBA_Problem using LP maximizing objValue_FBA ;
      Mutant_FBA_ModelStat(iter_Reg) = Mutant_FBA_Problem.modelstat ;
      Mutant_FBA_SolveStat(iter_Reg) = Mutant_FBA_Problem.solvestat ;
      mutant_vf_FBA(iter_Reg, reactions) = vf.l(reactions);
      mutant_vb_FBA(iter_Reg, reactions) = vb.l(reactions);
      mutant_v_FBA(iter_Reg, reactions) = mutant_vf_FBA(iter_Reg, reactions) - mutant_vb_FBA(iter_Reg, reactions);
      Mutant_ObjOptim(iter_Reg) = ObjValue_FBA.l;
*-------------------------------------------------------------------------------

***** Uniform FBA problem ******************************************************
      ObjOptim_limit = Mutant_Obj_limit_ratio * Mutant_ObjOptim(iter_Reg);

      solve Uniformed_FBA_Problem using QCP minimizing ObjValue_UFD ;

      mutant_vf_UFD(iter_Reg, reactions) = vf.l(reactions);
      mutant_vb_UFD(iter_Reg, reactions) = vb.l(reactions);
      mutant_v_UFD(iter_Reg, reactions) = mutant_vf_UFD(iter_Reg, reactions) - mutant_vb_UFD(iter_Reg, reactions);
      mutant_UFD_ModelStat(iter_Reg) = Uniformed_FBA_Problem.modelstat;
      mutant_UFD_SolveStat(iter_Reg) = Uniformed_FBA_Problem.solvestat;
      mutant_ObjOptim_UFD(iter_Reg) = ObjValue_UFD.l;

* compute synthesis and degradation rates for each species at the enzyme regulated state
      loop(species,
           mutant_synthesis_rate(iter_Reg, species) =
                                 sum(reactions, S_Matrix(species, reactions) $ (S_Matrix(species, reactions) > 0) * mutant_vf_UFD(iter_Reg, reactions));
           mutant_synthesis_rate(iter_Reg, species) = mutant_synthesis_rate(iter_Reg, species)
                               - sum(reactions, S_Matrix(species, reactions) $ (S_Matrix(species, reactions) < 0) * mutant_vb_UFD(iter_Reg, reactions));

           mutant_degradation_rate(iter_Reg, species) =
                                 - sum(reactions, S_Matrix(species, reactions) $ (S_Matrix(species, reactions) < 0) * mutant_vf_UFD(iter_Reg, reactions));
           mutant_degradation_rate(iter_Reg, species) = mutant_degradation_rate(iter_Reg, species)
                                 + sum(reactions, S_Matrix(species, reactions) $ (S_Matrix(species, reactions) > 0) * mutant_vb_UFD(iter_Reg, reactions)););
);
*-------------------------------------------------------------------------------

**** compute RDC and RFC for species of mutant FBA problem**********************
loop(iter_Reg $ (mutant_FBA_ModelStat(iter_Reg) <= 2 and mutant_UFD_ModelStat(iter_Reg) <= 2),
          mutant_BioSpecies_RFC(iter_Reg, species) $ (basal_synthesis_rate(species) > EPS and
                  mutant_synthesis_rate(iter_Reg, species) > EPS) =
                  log2(mutant_synthesis_rate(iter_Reg, species)/basal_synthesis_rate(species));

          mutant_BioSpecies_RFC(iter_Reg, species) $ (basal_synthesis_rate(species) > EPS and
                  mutant_synthesis_rate(iter_Reg, species) <= EPS) =
                  log2((mutant_synthesis_rate(iter_Reg, species) + tol_eps)/basal_synthesis_rate(species));

          mutant_BioSpecies_RFC(iter_Reg, species) $ (basal_synthesis_rate(species) <= EPS) =
                  log2((mutant_synthesis_rate(iter_Reg, species) + tol_eps)/(basal_synthesis_rate(species) + tol_eps));
);
*-------------------------------------------------------------------------------

***** compute the score between experimental data and model prediction *********
mutant_score_RFC(iter_Reg, BioCompound) = 0;
loop(iter_Reg $ (mutant_FBA_ModelStat(iter_Reg) <= 2 and mutant_UFD_ModelStat(iter_Reg) <= 2),
          loop(BioCompound,
               mutant_BioCompound_Synthesis(iter_Reg, BioCompound) =
                   sum(species $ (BioCompound_species(BioCompound, species)), mutant_synthesis_rate(iter_Reg, species));
               normal_synthesis_rate(BioCompound) = sum(species $ (BioCompound_species(BioCompound, species)), basal_synthesis_rate(species)););

          mutant_BioCompound_RFC(iter_Reg, BioCompound) $ (normal_synthesis_rate(BioCompound) > EPS and
                  mutant_BioCompound_Synthesis(iter_Reg, BioCompound) > EPS) =
                  log2(mutant_BioCompound_Synthesis(iter_Reg, BioCompound)/normal_synthesis_rate(BioCompound));

          mutant_BioCompound_RFC(iter_Reg, BioCompound) $ (normal_synthesis_rate(BioCompound) <= EPS or
                  mutant_BioCompound_Synthesis(iter_Reg, BioCompound) <= EPS) =
                  log2((mutant_BioCompound_Synthesis(iter_Reg, BioCompound) + tol_eps)/(normal_synthesis_rate(BioCompound) + tol_eps));


          mutant_score_RFC(iter_Reg, BioCompound_exp) $ (mutant_BioCompound_RFC(iter_Reg, BioCompound_exp) > tol_score_RFC and
                                                                          Experiment_RFC(BioCompound_exp) > tol_score_RFC) = 1;
          mutant_score_RFC(iter_Reg, BioCompound_exp) $ (mutant_BioCompound_RFC(iter_Reg, BioCompound_exp) < -tol_score_RFC and
                                                                       Experiment_RFC(BioCompound_exp) < -tol_score_RFC) = -1;
          mutant_score_RFC(iter_Reg, BioCompound_Warburg) $ (mutant_BioCompound_RFC(iter_Reg, BioCompound_Warburg) > tol_score_RFC and
                                                                          Experiment_RFC(BioCompound_Warburg) > tol_score_RFC) = 1;
          mutant_score_RFC(iter_Reg, BioCompound_Warburg) $ (mutant_BioCompound_RFC(iter_Reg, BioCompound_Warburg) < -tol_score_RFC and
                                                                       Experiment_RFC(BioCompound_Warburg) < -tol_score_RFC) = -1;
);

****** write a solution report in CSV and spawn Excel to view it ************************************************************************************
file result1 /%outputFilename1%.csv/;
result1.pc = 5;  result1.ps = 130;  result1.pw = 5000; result1.nr = 0; result1.nz = 1.0e-20;
put result1;
put system.title /;
put "Date", system.date:4:0, " ", "Time", system.time /;

***** print CPU time, model and solver state ***********************************
put /; put "Selected solver:", system.Sstring; put /;
put /; put "########## Computational results for primal FBA and uniformed FBA problems ##########";
put /; put " Problem"; put "Obj_Optim"; put "ModelState" ; put "SolveState"; put /;
put "primal FBA"; put basal_ObjOptim:10:4 put primeFBA_ModelStat:2:0; put primeFBA_SolveStat:2:0; put /;
put "primal UFD"; put basal_ObjOptim_UFD:10:4; put Primal_UFD_ModelStat:2:0; put Primal_UFD_SolveStat:2:0; put /
*-------------------------------------------------------------------------------

put /; put " "; put "primal UFD"; put "mutant UFD";  put /;
put "Obj_limit_ratio"; put basal_Obj_limit_ratio; put mutant_Obj_limit_ratio; put /;
put "RegStrength_param"; put "--"; put RegStrength_param; put /;

put "ratio_score_RFC"; put " "; put ratio_score_RFC:10:4; put/;
put "tol_score_RFC"; put " "; put tol_score_RFC:10:4; put /;

put /; put "cellular objective:"; put "%modelName2%"; put /;

put /; put "########## Synthesis and degradation rates for each species at the normal state ##########"; put /;
put "species"; put "synthesis_rate"; put "synthesis_rate_LB"; put "synthesis_rate_UB"; put " ";
put "degradation_rate"; put "degradation_LB"; put "degradation_UB"; put /;
loop(species, put species.tl; put Basal_Synthesis_rate(species):10:4;
put Basal_Synthesis_rate_LB(species):10:4; put Basal_Synthesis_rate_UB(species):10:4; put " ";
put Basal_degradation_rate(species):10:4;
put Basal_degradation_rate_LB(species):10:4; put Basal_degradation_rate_UB(species):10:4; put /;);

*-------------------------------------------------------------------------------
put /; put "########## Synthesis and degradation rates for each species at the disease state ##########"; put /;
loop(iter_Reg, put iter_Reg.tl; put " ";
     count = 1;
     loop(enzymes $ (iter_Reg_enzyme(iter_Reg, enzymes)), if(count = 2, put " "; put " ";); put "enzyme_name:"; put enzymes.tl;
          count = 2;
          put " "; put "Reg_Rxn:"; loop(reactions $ (enzyme_Reg_rxn_v(enzymes, reactions)), put reactions.tl;);
          put /; put " "; put " "; if(count = 2, put "Status:";);
          if(index_enzyme_Reg(iter_Reg, enzymes) = 1, put "up_vb";);
          if(index_enzyme_Reg(iter_Reg, enzymes) = 2, put "down_vb";);
          if(index_enzyme_Reg(iter_Reg, enzymes) = 3, put "up_vf";);
          if(index_enzyme_Reg(iter_Reg, enzymes) = 4, put "down_vb";);
          if(index_enzyme_Reg(iter_Reg, enzymes) = 5, put "KO_vb_vf";);
          if(index_enzyme_Reg(iter_Reg, enzymes) = 6, put "up_vb_vf";);
          if(index_enzyme_Reg(iter_Reg, enzymes) = 7, put "down_vb_vf";);

          put " "; put "vb_LB"; loop(reactions $ enzyme_Reg_rxn_v(enzymes, reactions), put FluxBound_vb_LB(reactions):10:4;);
          put /; for(count = 1 to 5, put " ";); put "basal_vb_UFD"; loop(enzyme_Reg_rxn_v(enzymes, reactions), put basal_vb_UFD(reactions):10:4;);
          put /; for(count = 1 to 5, put " ";);  put "mutant_vb_UFD";
                 loop(reactions $ (enzyme_Reg_rxn_v(enzymes, reactions)), put mutant_vb_UFD(iter_Reg, reactions):10:4;);
          put /; for(count = 1 to 5, put " ";);  put "vb_UB"; loop(reactions $ enzyme_Reg_rxn_v(enzymes, reactions), put FluxBound_vb_UB(reactions):10:4;);
          put /; for(count = 1 to 5, put " ";);  put "vf_LB"; loop(reactions $ enzyme_Reg_rxn_v(enzymes, reactions), put FluxBound_vf_LB(reactions):10:4;);
          put /; for(count = 1 to 5, put " ";); put "basal_vf_UFD"; loop(enzyme_Reg_rxn_v(enzymes, reactions), put basal_vf_UFD(reactions):10:4;);
          put /; for(count = 1 to 5, put " ";);put "mutant_vf_UFD";
                 loop(reactions $ (enzyme_Reg_rxn_v(enzymes, reactions)), put mutant_vf_UFD(iter_Reg, reactions):10:4;);
          put /; for(count = 1 to 5, put " ";);  put "vf_UB"; loop(reactions $ enzyme_Reg_rxn_v(enzymes, reactions), put FluxBound_vf_UB(reactions):10:4;);
          put /; for(count = 1 to 5, put " ";);  put "v_LB"; loop(reactions $ enzyme_Reg_rxn_v(enzymes, reactions),
                                                             put (FluxBound_vf_LB(reactions) - FluxBound_vb_UB(reactions)):10:4;);
          put /; for(count = 1 to 5, put " ";); put "basal_v_UFD"; loop(enzyme_Reg_rxn_v(enzymes, reactions), put basal_v_UFD(reactions):10:4;);
          put /; for(count = 1 to 5, put " ";);put "mutant_v_UFD";
                 loop(reactions $ (enzyme_Reg_rxn_v(enzymes, reactions)), put mutant_v_UFD(iter_Reg, reactions):10:4;);
          put /; for(count = 1 to 5, put " ";);  put "v_UB"; loop(reactions $ enzyme_Reg_rxn_v(enzymes, reactions),
                                                             put (FluxBound_vf_UB(reactions) - FluxBound_vb_LB(reactions)):10:4;);
     put /;);

     put "species"; put "synthesis_rate"; put "degradation_rate"; put "Log2(RFC)"; put /;
     loop(species, put species.tl;
          put mutant_synthesis_rate(iter_Reg, species):10:4;
          put mutant_degradation_rate(iter_Reg, species):10:4;
          put mutant_BioSpecies_RFC(iter_Reg, species):10:4; put /;);
put /;);
putclose result1;
*****************************************************************************************************************************************************
*-------------------------------------------------------------------------------
file result2 /%outputFilename2%.csv/;
result2.pc = 5;  result2.ps = 130;  result2.pw = 5000; result2.nr = 0; result2.nz = 1.0e-20;
put result2;
put system.title /;
put "Date", system.date:4:0, " ", "Time", system.time /;

***** print CPU time, model and solver state ***********************************
put /; put "Selected solver:", system.Sstring; put /;
put /; put "########## Computational results for primal FBA and uniformed FBA problems ##########";
put /; put " Problem"; put "Obj_Optim"; put "ModelState" ; put "SolveState"; put /;
put "primal FBA"; put basal_ObjOptim:10:4 put primeFBA_ModelStat:2:0; put primeFBA_SolveStat:2:0; put /;
put "primal UFD"; put basal_ObjOptim_UFD:10:4; put Primal_UFD_ModelStat:2:0; put Primal_UFD_SolveStat:2:0; put /
*-------------------------------------------------------------------------------

put /; put "No. species"; put "No. reactions"; put "No. enzymes"; put "No. Biocompounds"; put "No. Biocompound_Warburg";
       put "No. Biocompound_exp"; put "No. Biocompound_print"; put /;
put card(species); put card(reactions); put card(enzymes); put card(Biocompound); put card(Biocompound_Warburg);
put card(Biocompound_exp); put card(Biocompound_print); put/;

put /; put " "; put "primal UFD"; put "mutant UFD";  put /;
put "Obj_limit_ratio"; put basal_Obj_limit_ratio; put mutant_Obj_limit_ratio; put /;
put "RegStrength_param"; put " "; put RegStrength_param; put /;

put "ratio_score_RFC"; put " "; put ratio_score_RFC:10:4; put/;
put "tol_score_RFC"; put " "; put tol_score_RFC:10:4; put /;

put /; put "cellular objective:"; put "%modelName2%"; put /;
*-------------------------------------------------------------------------------
put /; put "########## Synthesis rates for each BioCompound at the normal state and Experiment_RFC obtained from LC-MASS ##########"; put /;
put "========== Biocompounds for Warburg effect hypothesis =========="; put /;
put "BioCompound_Warburg"; put "Experiment_RFC"; put /;
loop(BioCompound_Warburg, put BioCompound_Warburg.tl; put Experiment_RFC(BioCompound_Warburg):10:4; put /;);
put /; put "========== Biocompounds for wet-lab experiments =========="; put /;
put "BioCompound_exp"; put "Experiment_RFC"; put /;
loop(BioCompound_exp, put BioCompound_exp.tl; put Experiment_RFC(BioCompound_exp):10:4; put /;);

put /; put "########## Synthesis rates for each experimental BioCompound at the disease state ##########"; put /;
loop(iter_Reg, put "@@@@@@@@@@"; put iter_Reg.tl; put /;
     put "enzyme"; put "Reg_status"; put "Reg_rxn"; put "vb_LB"; put "basal_vb_UFD"; put "mutant_vb_UFD"; put "vb_UB"; put " ";
     put "vf_LB"; put "basal_vf_UFD"; put "mutant_vf_UFD"; put "vf_UB"; put " ";
     put "v_LB"; put "basal_v_UFD"; put "mutant_v_UFD"; put "v_UB"; put /;

     loop(enzymes $ (iter_Reg_enzyme(iter_Reg, enzymes)), put enzymes.tl;
          if(index_enzyme_Reg(iter_Reg, enzymes) = 1, put "up_vb";);
          if(index_enzyme_Reg(iter_Reg, enzymes) = 2, put "down_vb";);
          if(index_enzyme_Reg(iter_Reg, enzymes) = 3, put "up_vf";);
          if(index_enzyme_Reg(iter_Reg, enzymes) = 4, put "down_vb";);
          if(index_enzyme_Reg(iter_Reg, enzymes) = 5, put "KO_vb_vf";);
          if(index_enzyme_Reg(iter_Reg, enzymes) = 6, put "up_vb_vf";);
          if(index_enzyme_Reg(iter_Reg, enzymes) = 7, put "down_vb_vf";);
          count = 1;
          loop(reactions $ (enzyme_Reg_rxn_v(enzymes, reactions)),
               if(count = 1, put reactions.tl;);
               if(count = 2, put " "; put " "; put reactions.tl;); count = 2;
               put FluxBound_vb_LB(reactions):10:4; put basal_vb_UFD(reactions):10:4; put mutant_vb_UFD(iter_Reg, reactions):10:4;
               put FluxBound_vb_UB(reactions):10:4; put " ";
               put FluxBound_vf_LB(reactions):10:4; put basal_vf_UFD(reactions):10:4; put mutant_vf_UFD(iter_Reg, reactions):10:4;
               put FluxBound_vf_UB(reactions):10:4; put " ";
               put (FluxBound_vf_LB(reactions) - FluxBound_vb_UB(reactions)):10:4; put basal_v_UFD(reactions):10:4;
               put mutant_v_UFD(iter_Reg, reactions):10:4; put (FluxBound_vf_UB(reactions) - FluxBound_vb_LB(reactions)):10:4;
               put /;); put /;);

     put "FBA_optim"; put "UFD_optim"; put "modelstat_FBA"; put "modelstat_UFD";  put "solvestat_FBA"; put "solvestat_UFD"; put /;
     put Mutant_ObjOptim(iter_Reg):10:4; put Mutant_ObjOptim_UFD(iter_Reg):10:4; put Mutant_FBA_ModelStat(iter_Reg);
     put mutant_UFD_ModelStat(iter_Reg); put Mutant_FBA_SolveStat(iter_Reg); put mutant_UFD_SolveStat(iter_Reg); put /;

     put /; put "========== Biocompounds for Warburg effect hypothesis =========="; put /;
     put "BioCompound_Warburg"; put "basal_synthesis_rate"; put "disease_synthesis_rate"; put "Log2(RFC)";
                        put "RFC"; put /;
     loop(BioCompound_Warburg, put BioCompound_Warburg.tl; put normal_Synthesis_rate(BioCompound_Warburg):10:4;
          put mutant_BioCompound_Synthesis(iter_Reg, BioCompound_Warburg):10:4; put mutant_BioCompound_RFC(iter_Reg, BioCompound_Warburg):10:4;
          put (rpower(2, mutant_BioCompound_RFC(iter_Reg, BioCompound_Warburg))):10:4;
          put/;);

     put /; put "========== Biocompounds for wet-lab experiments =========="; put /;
     put "BioCompound_exp"; put "basal_synthesis_rate"; put "disease_synthesis_rate"; put "Log2(RFC)";
                        put "RFC"; put /;
     loop(BioCompound_exp, put BioCompound_exp.tl; put normal_Synthesis_rate(BioCompound_exp):10:4;
          put mutant_BioCompound_Synthesis(iter_Reg, BioCompound_exp):10:4; put mutant_BioCompound_RFC(iter_Reg, BioCompound_exp):10:4;
          put (rpower(2, mutant_BioCompound_RFC(iter_Reg, BioCompound_exp))):10:4;
          put/;);

     if(card(BioCompound_print) > 0,
     put /; put "========== Biocompounds for additional printing =========="; put /;
     put "BioCompound_print"; put "basal_synthesis_rate"; put "disease_synthesis_rate"; put "Log2(RFC)";
                        put "RFC"; put /;
     loop(BioCompound_print, put BioCompound_print.tl; put normal_Synthesis_rate(BioCompound_print):10:4;
          put mutant_BioCompound_Synthesis(iter_Reg, BioCompound_print):10:4; put mutant_BioCompound_RFC(iter_Reg, BioCompound_print):10:4;
          put (rpower(2, mutant_BioCompound_RFC(iter_Reg, BioCompound_print))):10:4;
          put/;););

put /;);

put /; put "########## Rate of similarity score compared LC/MS experiments and Warburg effects with mutant_score_RFC ##########"; put /;
put "iter_Reg"; put "RFC_score"; put " "; put "modelStat_FBA"; put "modelStat_UFD";
     put "enzymes (up_vb = 1, down_vb = 2, up_vf = 3, down_vf = 4, KO_vb_vf = 5, up_vb_vf = 6, down_vb_vf = 7)"; put /;
loop(iter_Reg, put iter_Reg.tl;
     put (sum(biocompound_ExpWarb, (abs(mutant_score_RFC(iter_Reg, biocompound_ExpWarb))/card(biocompound_ExpWarb)))):10:4;
     put " "; put Mutant_FBA_ModelStat(iter_Reg); put mutant_UFD_ModelStat(iter_Reg);
     loop(iter_Reg_enzyme(iter_Reg, enzymes), put enzymes.tl; put index_enzyme_Reg(iter_Reg, enzymes);); put /;);

put /; put "########## Rate of similarity score compared LC/MS experiments with mutant_score_RFC ##########"; put /;
put "iter_Reg"; put "RFC_score"; put " ";
     put "enzymes (up_vb = 1, down_vb = 2, up_vf = 3, down_vf = 4, KO_vb_vf = 5, up_vb_vf = 6, down_vb_vf = 7)"; put /;
loop(iter_Reg, put iter_Reg.tl;
     put (sum(BioCompound_exp, (abs(mutant_score_RFC(iter_Reg, BioCompound_exp))/card(BioCompound_exp)))):10:4;
     put " "; loop(iter_Reg_enzyme(iter_Reg, enzymes), put enzymes.tl; put index_enzyme_Reg(iter_Reg, enzymes);); put /;);

put /; put "########## Rate of similarity score compared Warburg effects  with mutant_score_RFC ##########"; put /;
put "iter_Reg"; put "RFC_score"; put " ";
     put "enzymes (up_vb = 1, down_vb = 2, up_vf = 3, down_vf = 4, KO_vb_vf = 5, up_vb_vf = 6, down_vb_vf = 7)"; put /;
loop(iter_Reg, put iter_Reg.tl;
     put (sum(BioCompound_warburg, (abs(mutant_score_RFC(iter_Reg, BioCompound_warburg))/card(BioCompound_warburg)))):10:4;
     put " "; loop(iter_Reg_enzyme(iter_Reg, enzymes), put enzymes.tl; put index_enzyme_Reg(iter_Reg, enzymes);); put /;);

*****************************************************************************************************************************************************
if(card(print_iter_Reg_Rxn) > 0,
   put /; put "########## Flux for each selected enzyme and its corresponding reactions ##########"; put /;
   put "P2N: Positive basal_v_UFD is changed to negative mutant_v_UFD"; put /;
   put "N2P: Negative basal_v_UFD is changed to positive mutant_v_UFD"; put /;
   put "zero/zero: RFC = Disease/Normal = 0/0"; put /;
   put "undef: log2(RFC) = log2(0/Normal)"; put /;
   put /;
   loop(iter_Reg $ (sum(reactions $ (print_iter_Reg_Rxn(iter_Reg, reactions)), 1) > 0), put "@@@@@@@@@@"; put iter_Reg.tl; put /;
        put "Reg_Enzyme"; loop(iter_Reg_enzyme(iter_Reg, enzymes), put enzymes.tl; put " "; put "Reg_status";
                               put index_enzyme_Reg(iter_Reg, enzymes);); put /;
        put "reactions"; put "basal_vf_UFD"; put "basal_vb_UFD"; put "basal_v_UFD"; put " ";
        put "mutant_vf_UFD"; put "mutant_vb_UFD"; put "mutant_v_UFD"; put "Ratio(Disease/Normal)";
        put"log2(Disease/Normal)"; put "status"; put /;

        mutant_Rxn_RFC(iter_Reg, reactions) $ (basal_v_UFD(reactions) > EPS and
                  mutant_v_UFD(iter_Reg, reactions) > EPS) = mutant_v_UFD(iter_Reg, reactions)/basal_v_UFD(reactions);
        mutant_Rxn_RFC(iter_Reg, reactions) $ (basal_v_UFD(reactions) > EPS and
                  mutant_v_UFD(iter_Reg, reactions) <= EPS) = (mutant_v_UFD(iter_Reg, reactions) + tol_eps)/basal_v_UFD(reactions);

        mutant_Rxn_RFC(iter_Reg, reactions) $ (basal_v_UFD(reactions) <= EPS and
                 mutant_v_UFD(iter_Reg, reactions) > EPS) = (mutant_v_UFD(iter_Reg, reactions) + tol_eps)/(basal_v_UFD(reactions) + tol_eps);

        mutant_Rxn_RFC(iter_Reg, reactions) $ (basal_v_UFD(reactions) <= EPS and
                 mutant_v_UFD(iter_Reg, reactions) <= EPS) = (mutant_v_UFD(iter_Reg, reactions) - tol_eps)/(basal_v_UFD(reactions) - tol_eps);

        mutant_Rxn_log2RFC(iter_Reg, reactions) $ (mutant_Rxn_RFC(iter_Reg, reactions) > 0) = log2(mutant_Rxn_RFC(iter_Reg, reactions));

        loop(reactions $ (Print_iter_Reg_Rxn(iter_Reg, reactions)), put reactions.tl;
             put basal_vf_UFD(reactions):10:4; put basal_vb_UFD(reactions):10:4; put basal_v_UFD(reactions):10:4; put " ";
             put mutant_vf_UFD(iter_Reg, reactions):10:4; put mutant_vb_UFD(iter_Reg, reactions):10:4;
             put mutant_v_UFD(iter_Reg, reactions):10:4; put mutant_Rxn_RFC(iter_Reg, reactions):10:4;
*             if(mutant_Rxn_RFC(iter_Reg, reactions) > 0, put mutant_Rxn_log2RFC(iter_Reg, reactions):10:4;);
             put mutant_Rxn_log2RFC(iter_Reg, reactions):10:4;
             if(mutant_v_UFD(iter_Reg, reactions) = 0 and basal_v_UFD(reactions) = 0, put "zero/zero";);
             if(mutant_v_UFD(iter_Reg, reactions) = 0 and basal_v_UFD(reactions) <> 0, put "undef";);
             if(mutant_v_UFD(iter_Reg, reactions) < 0 and basal_v_UFD(reactions) > 0, put "P2N";);
             if(mutant_v_UFD(iter_Reg, reactions) > 0 and basal_v_UFD(reactions) < 0, put "N2P";); put /;);
   put /;);
);

*****************************************************************************************************************************************************
if(card(BioCompound_print) > 0,

   put /; put "########## Flux for each selected enzyme and its corresponding reactions ##########"; put /;
   put "P2N: Positive basal_v_UFD is changed to negative mutant_v_UFD"; put /;
   put "N2P: Negative basal_v_UFD is changed to positive mutant_v_UFD"; put /;
   put "zero/zero: RFC = Disease/Normal = 0/0"; put /;
   put "undef: log2(RFC) = log2(0/Normal)"; put /;
   put /;
   loop(iter_Reg, put "=========="; put iter_Reg.tl; put " "; put "Reg_Enzyme:"; loop(iter_Reg_enzyme(iter_Reg, enzymes),
        mutant_Rxn_RFC(iter_Reg, reactions) $ (basal_v_UFD(reactions) > EPS and
                  mutant_v_UFD(iter_Reg, reactions) > EPS) = mutant_v_UFD(iter_Reg, reactions)/basal_v_UFD(reactions);
        mutant_Rxn_RFC(iter_Reg, reactions) $ (basal_v_UFD(reactions) > EPS and
                  mutant_v_UFD(iter_Reg, reactions) <= EPS) = (mutant_v_UFD(iter_Reg, reactions) + tol_eps)/basal_v_UFD(reactions);

        mutant_Rxn_RFC(iter_Reg, reactions) $ (basal_v_UFD(reactions) <= EPS and
                 mutant_v_UFD(iter_Reg, reactions) > EPS) = (mutant_v_UFD(iter_Reg, reactions) + tol_eps)/(basal_v_UFD(reactions) + tol_eps);

        mutant_Rxn_RFC(iter_Reg, reactions) $ (basal_v_UFD(reactions) <= EPS and
                 mutant_v_UFD(iter_Reg, reactions) <= EPS) = (mutant_v_UFD(iter_Reg, reactions) - tol_eps)/(basal_v_UFD(reactions) - tol_eps);
        mutant_Rxn_log2RFC(iter_Reg, reactions) $ (mutant_Rxn_RFC(iter_Reg, reactions) > 0) = log2(mutant_Rxn_RFC(iter_Reg, reactions));

        put enzymes.tl; put " "; put "Reg_status:"; put index_enzyme_Reg(iter_Reg, enzymes);); put /;
        loop(Biocompound_print, put "Biocompound:"; put BioCompound_print.tl; put " ";
             loop(species  $ (BioCompound_species(BioCompound_print, species)), put "Species Name:";  put species.tl; put /;
                  put "@@@@@@@@@@ Synthesis reaction rate"; put /;
                  put "reactions"; put "rxn_status"; put "basal_vf_UFD"; put "basal_vb_UFD"; put "basal_v_UFD"; put " ";
                  put "mutant_vf_UFD"; put "mutant_vb_UFD"; put "mutant_v_UFD"; put "Ratio(Disease/Normal)";
                  put"log2(Disease/Normal)"; put "status"; put /;
                  loop(reactions $ (S_Matrix(species, reactions) > 0 and irrev_rxn(reactions) and not rev_rxn(reactions)),
                       put reactions.tl; put "Syn_irrev_rxn";
                       put basal_vf_UFD(reactions):10:4; put basal_vb_UFD(reactions):10:4; put basal_v_UFD(reactions):10:4; put " ";
                       put mutant_vf_UFD(iter_Reg, reactions):10:4; put mutant_vb_UFD(iter_Reg, reactions):10:4;
                       put mutant_v_UFD(iter_Reg, reactions):10:4; put mutant_Rxn_RFC(iter_Reg, reactions):10:4;
                       put mutant_Rxn_log2RFC(iter_Reg, reactions):10:4;
                       if(mutant_v_UFD(iter_Reg, reactions) = 0 and basal_v_UFD(reactions) = 0, put "zero/zero";);
                       if(mutant_v_UFD(iter_Reg, reactions) = 0 and basal_v_UFD(reactions) <> 0, put "undef";);
                       if(mutant_v_UFD(iter_Reg, reactions) < 0 and basal_v_UFD(reactions) > 0, put "P2N";);
                       if(mutant_v_UFD(iter_Reg, reactions) > 0 and basal_v_UFD(reactions) < 0, put "N2P";); put /;);

                  loop(reactions $ (S_Matrix(species, reactions) > 0 and not irrev_rxn(reactions) and rev_rxn(reactions)),
                       put reactions.tl; put "Syn_rev_rxn_f";
                       put basal_vf_UFD(reactions):10:4; put basal_vb_UFD(reactions):10:4; put basal_v_UFD(reactions):10:4; put " ";
                       put mutant_vf_UFD(iter_Reg, reactions):10:4; put mutant_vb_UFD(iter_Reg, reactions):10:4;
                       put mutant_v_UFD(iter_Reg, reactions):10:4; put mutant_Rxn_RFC(iter_Reg, reactions):10:4;
                       put mutant_Rxn_log2RFC(iter_Reg, reactions):10:4;
                       if(mutant_v_UFD(iter_Reg, reactions) = 0 and basal_v_UFD(reactions) = 0, put "zero/zero";);
                       if(mutant_v_UFD(iter_Reg, reactions) = 0 and basal_v_UFD(reactions) <> 0, put "undef";);
                       if(mutant_v_UFD(iter_Reg, reactions) < 0 and basal_v_UFD(reactions) > 0, put "P2N";);
                       if(mutant_v_UFD(iter_Reg, reactions) > 0 and basal_v_UFD(reactions) < 0, put "N2P";); put /;);

                  loop(reactions $ (S_Matrix(species, reactions) < 0 and not irrev_rxn(reactions) and rev_rxn(reactions)),
                       put reactions.tl; put "Syn_rev_rxn_b";
                       put basal_vf_UFD(reactions):10:4; put basal_vb_UFD(reactions):10:4; put basal_v_UFD(reactions):10:4; put " ";
                       put mutant_vf_UFD(iter_Reg, reactions):10:4; put mutant_vb_UFD(iter_Reg, reactions):10:4;
                       put mutant_v_UFD(iter_Reg, reactions):10:4; put mutant_Rxn_RFC(iter_Reg, reactions):10:4;
                       put mutant_Rxn_log2RFC(iter_Reg, reactions):10:4;
                       if(mutant_v_UFD(iter_Reg, reactions) = 0 and basal_v_UFD(reactions) = 0, put "zero/zero";);
                       if(mutant_v_UFD(iter_Reg, reactions) = 0 and basal_v_UFD(reactions) <> 0, put "undef";);
                       if(mutant_v_UFD(iter_Reg, reactions) < 0 and basal_v_UFD(reactions) > 0, put "P2N";);
                       if(mutant_v_UFD(iter_Reg, reactions) > 0 and basal_v_UFD(reactions) < 0, put "N2P";); put /;);
*-------------------------------------------------------------------------------
                  put /; put "%%%%%%%%%% Degradation reaction rate"; put /;
                  put "reactions"; put "rxn_status"; put "basal_vf_UFD"; put "basal_vb_UFD"; put "basal_v_UFD"; put " ";
                  put "mutant_vf_UFD"; put "mutant_vb_UFD"; put "mutant_v_UFD"; put "Ratio(Disease/Normal)";
                  put"log2(Disease/Normal)"; put "status"; put /;
                  loop(reactions $ (S_Matrix(species, reactions) < 0 and irrev_rxn(reactions) and not rev_rxn(reactions)),
                       put reactions.tl; put "Deg_irrev_rxn";
                       put basal_vf_UFD(reactions):10:4; put basal_vb_UFD(reactions):10:4; put basal_v_UFD(reactions):10:4; put " ";
                       put mutant_vf_UFD(iter_Reg, reactions):10:4; put mutant_vb_UFD(iter_Reg, reactions):10:4;
                       put mutant_v_UFD(iter_Reg, reactions):10:4; put mutant_Rxn_RFC(iter_Reg, reactions):10:4;
                       put mutant_Rxn_log2RFC(iter_Reg, reactions):10:4;
                       if(mutant_v_UFD(iter_Reg, reactions) = 0 and basal_v_UFD(reactions) = 0, put "zero/zero";);
                       if(mutant_v_UFD(iter_Reg, reactions) = 0 and basal_v_UFD(reactions) <> 0, put "undef";);
                       if(mutant_v_UFD(iter_Reg, reactions) < 0 and basal_v_UFD(reactions) > 0, put "P2N";);
                       if(mutant_v_UFD(iter_Reg, reactions) > 0 and basal_v_UFD(reactions) < 0, put "N2P";); put /;);
                  loop(reactions $ (S_Matrix(species, reactions) < 0 and not irrev_rxn(reactions) and rev_rxn(reactions)),
                       put reactions.tl; put "Deg_rev_rxn_f";
                       put basal_vf_UFD(reactions):10:4; put basal_vb_UFD(reactions):10:4; put basal_v_UFD(reactions):10:4; put " ";
                       put mutant_vf_UFD(iter_Reg, reactions):10:4; put mutant_vb_UFD(iter_Reg, reactions):10:4;
                       put mutant_v_UFD(iter_Reg, reactions):10:4; put mutant_Rxn_RFC(iter_Reg, reactions):10:4;
                       put mutant_Rxn_log2RFC(iter_Reg, reactions):10:4;
                       if(mutant_v_UFD(iter_Reg, reactions) = 0 and basal_v_UFD(reactions) = 0, put "zero/zero";);
                       if(mutant_v_UFD(iter_Reg, reactions) = 0 and basal_v_UFD(reactions) <> 0, put "undef";);
                       if(mutant_v_UFD(iter_Reg, reactions) < 0 and basal_v_UFD(reactions) > 0, put "P2N";);
                       if(mutant_v_UFD(iter_Reg, reactions) > 0 and basal_v_UFD(reactions) < 0, put "N2P";); put /;);

                  loop(reactions $ (S_Matrix(species, reactions) > 0 and not irrev_rxn(reactions) and rev_rxn(reactions)),
                       put reactions.tl; put "Deg_rev_rxn_b";
                       put basal_vf_UFD(reactions):10:4; put basal_vb_UFD(reactions):10:4; put basal_v_UFD(reactions):10:4; put " ";
                       put mutant_vf_UFD(iter_Reg, reactions):10:4; put mutant_vb_UFD(iter_Reg, reactions):10:4;
                       put mutant_v_UFD(iter_Reg, reactions):10:4; put mutant_Rxn_RFC(iter_Reg, reactions):10:4;
                       put mutant_Rxn_log2RFC(iter_Reg, reactions):10:4;
                       if(mutant_v_UFD(iter_Reg, reactions) = 0 and basal_v_UFD(reactions) = 0, put "zero/zero";);
                       if(mutant_v_UFD(iter_Reg, reactions) = 0 and basal_v_UFD(reactions) <> 0, put "undef";);
                       if(mutant_v_UFD(iter_Reg, reactions) < 0 and basal_v_UFD(reactions) > 0, put "P2N";);
                       if(mutant_v_UFD(iter_Reg, reactions) > 0 and basal_v_UFD(reactions) < 0, put "N2P";); put /;);
*****************************************************************************************************************************************************
   put /;);););
);
putclose result2;
*****************************************************************************************************************************************************

file result3 /%outputFilename3%.csv/;
result3.pc = 5;  result3.ps = 130;  result3.pw = 5000; result3.nr = 0; result3.nz = 1.0e-20;
put result3;
put system.title /;
put "Date", system.date:4:0, " ", "Time", system.time /;

***** print CPU time, model and solver state ***********************************
put /; put "Selected solver:", system.Sstring; put /;
put /; put "########## Flux distributions for primal FBA and uniformed FBA problems ##########";
put /; put " Problem"; put "Obj_Optim"; put "ModelState" ; put "SolveState"; put /;
put "primal FBA"; put basal_ObjOptim:10:4 put primeFBA_ModelStat:2:0; put primeFBA_SolveStat:2:0; put /;
put "primal UFD"; put basal_ObjOptim_UFD:10:4; put Primal_UFD_ModelStat:2:0; put Primal_UFD_SolveStat:2:0; put /
*-------------------------------------------------------------------------------

put /; put " "; put "primal UFD"; put "mutant UFD";  put /;
put "Obj_limit_ratio"; put basal_Obj_limit_ratio; put mutant_Obj_limit_ratio; put /;
put "RegStrength_param"; put "--"; put RegStrength_param; put /;

put "ratio_score_RFC"; put " "; put ratio_score_RFC:10:4; put/;
put "tol_score_RFC"; put " "; put tol_score_RFC:10:4; put /;

put /; put "cellular objective:"; put "%modelName2%"; put /;

put /; put "========== forward and backward fluxes for primal and uniformed FBA problems ========="; put /;
put "rxn_name"; put "basal_vf_FBA"; put "basal_vb_FBA"; put "basal_v_FBA";  put "basal_vf_UFD"; put "basal_vb_UFD"; put "basal_v_UFD";
   put " "; put "FluxBound_vf_LB"; put "FluxBound_vf_UB"; put "FluxBound_vb_LB"; put "FluxBound_vb_UB"; put /;
loop(reactions, put reactions.tl, put basal_vf_FBA(reactions):10:4; put basal_vb_FBA(reactions):10:4;  put basal_v_FBA(reactions):10:4;
                put basal_vf_UFD(reactions):10:4; put basal_vb_UFD(reactions):10:4;  put basal_v_UFD(reactions):10:4; put " ";
                put FluxBound_vf_LB(reactions):10:4; put FluxBound_vf_UB(reactions):10:4;
                put FluxBound_vb_LB(reactions):10:4; put FluxBound_vb_UB(reactions):10:4; put /;);

*-------------------------------------------------------------------------------
put /; put "########## Flux distributions for mutant FBA and uniformed FBA problems ##########"; put /;
loop(iter_Reg, put iter_Reg.tl; put " ";
     count = 1;
     loop(enzymes $ (iter_Reg_enzyme(iter_Reg, enzymes)), if(count = 2, put " "; put " ";); put "enzyme_name:"; put enzymes.tl;
          count = 2;
          put " "; put "Reg_Rxn:"; loop(reactions $ (enzyme_Reg_rxn_v(enzymes, reactions)), put reactions.tl;);
          put /; put " "; put " "; if(count = 2, put "Status:";);
          if(index_enzyme_Reg(iter_Reg, enzymes) = 1, put "up_vb";);
          if(index_enzyme_Reg(iter_Reg, enzymes) = 2, put "down_vb";);
          if(index_enzyme_Reg(iter_Reg, enzymes) = 3, put "up_vf";);
          if(index_enzyme_Reg(iter_Reg, enzymes) = 4, put "down_vb";);
          if(index_enzyme_Reg(iter_Reg, enzymes) = 5, put "KO_vb_vf";);
          if(index_enzyme_Reg(iter_Reg, enzymes) = 6, put "up_vb_vf";);
          if(index_enzyme_Reg(iter_Reg, enzymes) = 7, put "down_vb_vf";);

          put " "; put "vb_LB"; loop(reactions $ enzyme_Reg_rxn_v(enzymes, reactions), put FluxBound_vb_LB(reactions):10:4;);
          put /; for(count = 1 to 5, put " ";); put "basal_vb_UFD"; loop(enzyme_Reg_rxn_v(enzymes, reactions), put basal_vb_UFD(reactions):10:4;);
          put /; for(count = 1 to 5, put " ";);  put "mutant_vb_UFD";
                 loop(reactions $ (enzyme_Reg_rxn_v(enzymes, reactions)), put mutant_vb_UFD(iter_Reg, reactions):10:4;);
          put /; for(count = 1 to 5, put " ";);  put "vb_UB"; loop(reactions $ enzyme_Reg_rxn_v(enzymes, reactions), put FluxBound_vb_UB(reactions):10:4;);
          put /; for(count = 1 to 5, put " ";);  put "vf_LB"; loop(reactions $ enzyme_Reg_rxn_v(enzymes, reactions), put FluxBound_vf_LB(reactions):10:4;);
          put /; for(count = 1 to 5, put " ";); put "basal_vf_UFD"; loop(enzyme_Reg_rxn_v(enzymes, reactions), put basal_vf_UFD(reactions):10:4;);
          put /; for(count = 1 to 5, put " ";);put "mutant_vf_UFD";
                 loop(reactions $ (enzyme_Reg_rxn_v(enzymes, reactions)), put mutant_vf_UFD(iter_Reg, reactions):10:4;);
          put /; for(count = 1 to 5, put " ";);  put "vf_UB"; loop(reactions $ enzyme_Reg_rxn_v(enzymes, reactions), put FluxBound_vf_UB(reactions):10:4;);
          put /; for(count = 1 to 5, put " ";);  put "v_LB"; loop(reactions $ enzyme_Reg_rxn_v(enzymes, reactions),
                                                             put (FluxBound_vf_LB(reactions) - FluxBound_vb_UB(reactions)):10:4;);
          put /; for(count = 1 to 5, put " ";); put "basal_v_UFD"; loop(enzyme_Reg_rxn_v(enzymes, reactions), put basal_v_UFD(reactions):10:4;);
          put /; for(count = 1 to 5, put " ";);put "mutant_v_UFD";
                 loop(reactions $ (enzyme_Reg_rxn_v(enzymes, reactions)), put mutant_v_UFD(iter_Reg, reactions):10:4;);
          put /; for(count = 1 to 5, put " ";);  put "v_UB"; loop(reactions $ enzyme_Reg_rxn_v(enzymes, reactions),
                                                             put (FluxBound_vf_UB(reactions) - FluxBound_vb_LB(reactions)):10:4;);
     put /;);

    put /; put "========== forward and backward fluxes for mutant and uniformed FBA problems ========="; put /;
    put "rxn_name"; put "mutant_vf_FBA"; put "mutant_vb_FBA"; put "mutant_v_FBA";  put "mutant_vf_UFD"; put "mutant_vb_UFD"; put "mutant_v_UFD";
                    put " "; put "FluxBound_vf_LB"; put "FluxBound_vf_UB"; put "FluxBound_vb_LB"; put "FluxBound_vb_UB"; put /;
    loop(reactions, put reactions.tl,
                    put mutant_vf_FBA(iter_Reg, reactions) :10:4; put mutant_vb_FBA(iter_Reg, reactions) :10:4; put mutant_v_FBA(iter_Reg, reactions) :10:4;
                    put mutant_vf_UFD(iter_Reg, reactions) :10:4; put mutant_vb_UFD(iter_Reg, reactions) :10:4; put mutant_v_UFD(iter_Reg, reactions) :10:4; put " ";
                    put FluxBound_vf_LB(reactions):10:4; put FluxBound_vf_UB(reactions):10:4;
                    put FluxBound_vb_LB(reactions):10:4; put FluxBound_vb_UB(reactions); put /;);
put /;);
putclose result3;
*execute '=shellexecute %outputFilename2%.CSV';
*****************************************************************************************************************************************************

file result4 /%outputFilename4%.csv/;
result4.pc = 5;  result4.ps = 130;  result4.pw = 5000; result4.nr = 0; result4.nz = 1.0e-20;
if(card(Species_print) > 0,
****** write a solution report in CSV and spawn Excel to view it ************************************************************************************
put result4;
put system.title /;
put "Date", system.date:4:0, " ", "Time", system.time /;

***** print CPU time, model and solver state ***********************************
put /; put "Selected solver:", system.Sstring; put /;
put /; put "########## Computational results for primal FBA and uniformed FBA problems ##########";
put /; put " Problem"; put "Obj_Optim"; put "ModelState" ; put "SolveState"; put /;
put "primal FBA"; put basal_ObjOptim:10:4 put primeFBA_ModelStat:2:0; put primeFBA_SolveStat:2:0; put /;
put "primal UFD"; put basal_ObjOptim_UFD:10:4; put Primal_UFD_ModelStat:2:0; put Primal_UFD_SolveStat:2:0; put /
*-------------------------------------------------------------------------------
put /; put " "; put "primal UFD"; put "mutant UFD";  put /;
put "Obj_limit_ratio"; put basal_Obj_limit_ratio; put mutant_Obj_limit_ratio; put /;
put "RegStrength_param"; put "--"; put RegStrength_param; put /;

put "ratio_score_RFC"; put " "; put ratio_score_RFC:10:4; put/;
put "tol_score_RFC"; put " "; put tol_score_RFC:10:4; put /;
put /; put "cellular objective:"; put "%modelName2%"; put /;

*****************************************************************************************************************************************************
put "##### Synthesis reactions participated in each species for the normal and disease situation #####"; put /;
loop(iter_Reg, put "====="; put iter_Reg.tl; put "enzyme_name:";
     loop(enzymes $ (iter_Reg_enzyme(iter_Reg, enzymes)), put enzymes.tl;); put /;
     loop(species $ (Species_print(Species)),
          put "Species"; put "Syn_rate_basal"; put "Syn_rate_mutant"; put /;
          put species.tl; put Basal_Synthesis_rate(species):10:4; put mutant_synthesis_rate(iter_Reg, species):10:4; put /;
          put "reaction"; put "Syn_rate_basal"; put "Syn_rate_mutant"; put "attribute"; put /;
          loop(reactions,
               if((S_Matrix(species, reactions) > 0 and irrev_rxn(reactions) and not rev_rxn(reactions)), put reactions.tl;
                  put basal_vf_UFD(reactions):10:4; put mutant_vf_UFD(iter_Reg, reactions):10:4; put "Syn irrev_rxn_f"; put /;);
               if((S_Matrix(species, reactions) > 0 and not irrev_rxn(reactions) and rev_rxn(reactions)), put reactions.tl;
                  put basal_vf_UFD(reactions):10:4; put mutant_vf_UFD(iter_Reg, reactions):10:4; put "Syn rev_rxn_f"; put /;);
               if((S_Matrix(species, reactions) < 0 and not irrev_rxn(reactions) and rev_rxn(reactions)), put reactions.tl;
                  put basal_vb_UFD(reactions):10:4; put mutant_vb_UFD(iter_Reg, reactions):10:4; put "Syn rev_rxn_b"; put /;);
          );
     put /;);
put /;);

*****************************************************************************************************************************************************
put "##### Degradation reactions participated in each species for the normal and disease situation #####"; put /;

loop(iter_Reg, put "====="; put iter_Reg.tl; put "enzyme_name:";
     loop(enzymes $ (iter_Reg_enzyme(iter_Reg, enzymes)), put enzymes.tl;); put /;
     loop(species $ (Species_print(Species)),
          put "Species"; put "Deg_rate_basal"; put "Deg_rate_mutant"; put /;
          put species.tl; put Basal_Degradation_rate(species):10:4; put mutant_Degradation_rate(iter_Reg, species):10:4; put /;
          put "reaction"; put "Deg_rate_basal"; put "Deg_rate_mutant"; put "attribute"; put /;
          loop(reactions,
               if((S_Matrix(species, reactions) < 0 and irrev_rxn(reactions) and not rev_rxn(reactions)), put reactions.tl;
                  put basal_vf_UFD(reactions):10:4; put mutant_vf_UFD(iter_Reg, reactions):10:4; put "Deg irrev_rxn_f"; put /;);
               if((S_Matrix(species, reactions) < 0 and not irrev_rxn(reactions) and rev_rxn(reactions)), put reactions.tl;
                  put basal_vf_UFD(reactions):10:4; put mutant_vf_UFD(iter_Reg, reactions):10:4; put "Deg rev_rxn_f"; put /;);
               if((S_Matrix(species, reactions) > 0 and not irrev_rxn(reactions) and rev_rxn(reactions)), put reactions.tl;
                  put basal_vb_UFD(reactions):10:4; put mutant_vb_UFD(iter_Reg, reactions):10:4; put "Deg rev_rxn_b"; put /;);
          );
     put /;);
put /;););
*****************************************************************************************************************************************************
if(card(Species_print) > 0, putclose result4; execute '=shellexecute %outputFilename4%.CSV';
   else execute '=shellexecute %outputFilename2%.CSV'; );
*****************************************************************************************************************************************************
