# Supplementary material for: Flux balance analysis predicts Warburg-like effects of mouse hepatocyte deficient in miR-122a
Source: PLoS Comput Biol. 2017 Jul 7;13(7):e1005618. doi: 10.1371/journal.pcbi.1005618 (PMC5536358; doi:10.1371/journal.pcbi.1005618)
Supplement: S1 File — GAMS file used for evaluating similarity ratio. (ZIP) [file pcbi.1005618.s014.zip › FBA02-UpDownKO-Candidate-Enz-Rxn-Selection-mouse.gms]

$title This program is applied to select candidate enzymes and reactions from basal and its flux bounds
$Ontext
(z_HDE = 1) Up-regulated vb: [basal_vb + C (vb_UB - basal_vb)] <= vb <= v_b_UB and vf = basal_vf
(z_HDE = 2) Down-regulated vb: vb_LB <= vb <= [basal_vb + C (vb_LB - basal_vb)] and vf = basal_vf
(z_HDE = 3) Up-regulated vf: [basal_vf + C (vf_UB - basal_vf)] <= vf <= v_f_UB and vb = basal_vb
(z_HDE = 4) Down-regulated vf: vf_LB <= vf <= [basal_vf + C (vf_LB - basal_vf)] and vb = basal_vb
(z_HDE = 5) Knockout vf and vb: vf = vb = 0";
$Offtext

$offlisting
$offdigit

**** The user has to provide the following name, Recon2-liver ------------------
$if not set modelName1 $set modelName1 Recon2-Liver

$if not set modelName2 $set modelName2 ATP_c_m_n_r
$if not set modelName3 $set modelName3 mouse
$if not set modelName4 $set modelName4 0512

*-------------------------------------------------------------------------------
* The user needs to provide the following 6 includeed files for solving this problem
$include A1-%modelName1%-Model-revised-wwu-v1.gms
$include A2-%modelName1%-Objective-%modelName2%.gms
$include A3-%modelName1%-MinMaxBound-%modelName3%.gms
$include A4-%modelName1%-BiomarkerSet-%modelName3%-%modelName4%.gms
$include A5-%modelName1%-Enzyme-Reg-Rxn-%modelName3%.gms

*---- prepare for writing the computational results ----------------------------
$set outputFilename2 z-%modelName1%-UPdownKO-Candidate-Enz-Rxn-%modelName3%-%modelName2%
$set outputFilename1 z-%modelName1%-UPdownKO-Candidate-Enz-Rxn-%modelName3%-%modelName2%
*-------------------------------------------------------------------------------
sets
   excluded_candidate_Enz(enzymes) "enzymes are exclued from the candidate_enz"
        /"T_001",         "T_004",         "T_006",         "T_013",         "T_023",         "T_028",         "T_045",         "T_052",         "T_064",         "T_066",
         "T_069",         "T_078",         "T_96",         "T_108",         "T_111",         "T_112",         "T_113",         "T_115",         "T_116",         "T_121",
         "T_45",         "T_126",         "T_130",         "T_131",         "T_132",         "T_136",         "T_137",         "T_138",         "T_141",         "T_145",
         "T_147",         "T_148",         "T_154",         "T_157",         "T_158",         "T_159",         "T_161",         "T_162",         "T_174",         "T_190",
         "T_226",         "T_235",         "T_236",         "T_238",         "T_242",         "T_243",         "T_247",         "T_49",         "T_269",         "T_272",
         "T_273",         "T_274",         "T_283",         "T_302",         "T_303",         "T_305",         "T_306",         "T_307",         "T_308",         "T_309",
         "T_310",         "T_312",         "T_318",         "T_319",         "T_323",         "T_324",         "T_330",         "T_333",         "T_340",         "T_353",
         "T_354",         "T_356",         "T_359",         "T_360",         "T_375",         "T_383",         "T_385",         "T_391",         "T_392",         "T_396",
         "T_398",         "T_400",         "T_402",         "T_404",         "T_409",         "T_410",         "T_417",         "T_425",         "T_426",
         "T_433",         "T_436",         "T_440",         "T_442",         "T_443",         "T_445",         "T_447",         "T_448",         "T_451",         "T_452",
         "T_455",         "T_463",         "T_464",         "T_469",         "T_470",         "T_472",         "T_473",         "T_474",         "T_475",         "T_492",
         "T_496",         "T_497",         "T_498",         "T_499",         "T_673",         "T_678",         "T_715",         "T_734",         "T_737",
         "T_738",         "T_740",         "T_766",         "T_767",         "T_788"/


  Regulated_rxn_v(reactions) "dynamic subset1 for itermax to indicate for regulating up/down vb/vf"
  candidate_Enz(enzymes) "candidate enzymes can be regulated"

  RegulationSet "set of up/down and KO regulations"
        /Reg1*Reg5/;

Parameters
  tol_candidate "tolerance for selecting candidate_Enz"  /1.0e-8/
  basal_Obj_limit_ratio "ratio for optimizing objective of basal problem" /1/
  coef_CellularObj(reactions) "coefficients for the cellular objective";

* Synthesis reactions toward to ATP represented as the reactant in the reaction: C + D (desired species) <-- A + B
* Synthesis reactions toward to ATP represented as the product in the reaction: A + B --> C + D (desired species)
   coef_CellularObj(syn_vb_rxn(reactions)) = 1;
   coef_CellularObj(syn_vf_rxn(reactions)) = 1;

options
*   LPSolvers "LP solver option"
*           /BARON, BDMLP, CBC, CONOPT, CPLEX, GUROBI, IPOPTH, KNITRO, LINDO, MINOS, SNOPT, XPRESS/
   LP = CPLEX

*   QCPsolver "solver option"
*           /BARON, CONOPT, COUENNE, CPLEX, GUROBI, IPOPTH, KNITRO, LINDO, MINOS, SCIP, SNOPT, XPRESS/
   QCP = CPLEX

* relative optimality criterion
   optcr = 1.0e-10

* maximum time available to solve in seconds
   reslim = 100000

* equations listed per block
   limrow = 0

* variables listed per block
   limcol = 0

* solver's solution output printed
   solprint = off

* solver's system output printed
   sysout = off;
********************************************************************************

Parameters
   count, count0 "count number"
   index_species(species) "index for source and sink species"

   Basal_Synthesis_rate(species) "Basal synthesis rate for each species"
   Basal_Degradation_rate(species) "Basal degradation rate for each species"

   Basal_Synthesis_rate_LB(species) "Lower bound of Basal synthesis rate for each species"
   Basal_Synthesis_rate_UB(species) "Upper bound of Basal synthesis rate for each species"
   Basal_Degradation_rate_LB(species) "Lower bound of Basal degradation rate for each species"
   Basal_Degradation_rate_UB(species) "Upper bound of Basal degradation rate for each species"
   Basal_BioCompound_Synthesis(BioCompound) "synthesis rate for each BioCompound at normal state"
   Basal_BioCompound_Degradtion(BioCompound) "degradtion rate for each BioCompound at normal state"

   basal_vf_FBA(reactions)  "store basal basal FBA forward fluxes, vf_basal"
   basal_vb_FBA(reactions)  "store basal basal FBA backward fluxes, vb_basal"
   basal_vf_UFD(reactions)  "store uniformed basal FBA forward fluxes, vf_basal"
   basal_vb_UFD(reactions)  "store uniformed basal FBA backward fluxes, vb_basal"
   basal_v_FBA(reactions)  "store basal basal FBA fluxes, v_basal"
   basal_v_UFD(reactions)  "store uniformed basal FBA fluxes, v_basal"

   CellularObj_LB "lower bound for cellular objective"
   CellularObj_UB "upper bound for cellular objective"

   basal_ObjOptim  "store optimal basal cellular objective values"
   ObjOptim_limit "limit for uniformed FBA problem"
   basal_FBA_ModelStat "basal FBA Problem model state"
   basal_FBA_SolveStat "basal FBA Problem solver state"
   basal_UFD_ModelStat "Uniformed flux distribution of basal FBA Problem model state"
   basal_UFD_SolveStat "Uniformed flux distribution of basal FBA Problem solver state"

   target_limit_LB(targetSet) "limits for desired target forward reactions"
   target_limit_UB(targetSet) "limits for desired target forward reactions"

   vf_FBA_optim(reactions) "optimal forward fluxes for FBA problem"
   vb_FBA_optim(reactions) "optimal backward fluxes for FBA problem"
   basal_ObjOptim_UFD "objective function value for UFD problem"
   index_Rxn_Reg(reactions, RegulationSet) "index to show candidate reactions"
   index_Enz_Reg(enzymes, RegulationSet) "index to show candidate enzymes";

Variables
   ObjValue_FBA "Cellular objective for Mutant FBA problem"
   ObjValue_UFD "sum of squre fluxes for determining Uniformed flux distribution" ;

positive variables
   vf(reactions)  "forward fluxes"
   vb(reactions) "backward fluxes";

equations
   dxdt(species) "material balance equations for the metabolic networks"
   ObjFunction_FBA "cellular objective for Mutant FBA problem"
   ObjFunction_UFD "sum of square fluxes for determining Uniformed flux distribution of FBA problem"
   Equal_ObjFTN_UFD "equality constraint of the optimal cellular objective for the Mutant FBA"
   Inequal_target_LB(targetSet) "limits for desired target forward reactions"
   Inequal_target_UB(targetSet) "limits for desired target2 forward reactions" ;

* flux balance model
dxdt(species)..
   sum(reactions, S_matrix(species, reactions) * (vf(reactions) - vb(reactions))) =e= 0.0 ;

* lower bound for target reactions
Inequal_target_LB(targetSet)..
   (vf(targetSet) - vb(targetSet)) =g= target_limit_LB(targetSet);

* upper bound for target reactions
Inequal_target_UB(targetSet)..
   target_limit_UB(targetSet) =g= (vf(targetSet) - vb(targetSet)) ;

* cellular objective function
ObjFunction_FBA..
   ObjValue_FBA =e= sum(syn_vf_rxn, coef_CellularObj(syn_vf_rxn) * vf(syn_vf_rxn)) +
                    sum(syn_vb_rxn, coef_CellularObj(syn_vb_rxn) * vb(syn_vb_rxn));

* objective for determining the Uniformed flux distribution solved by QP solver
ObjFunction_UFD..
    ObjValue_UFD =e= sum(reactions, (sqr(vf(reactions)) + sqr(vb(reactions)))) ;

* equality constraint to obtain the identical optimal cellular objective value
Equal_ObjFTN_UFD..
   ObjValue_FBA =g= ObjOptim_limit ;

* mutant FBA problem
model
   FBA_Problem
            /dxdt,  Inequal_target_LB, Inequal_target_UB, ObjFunction_FBA/ ;

model
   UFD_Problem
           /dxdt, ObjFunction_FBA, Inequal_target_LB, Inequal_target_UB
            ObjFunction_UFD, Equal_ObjFTN_UFD/ ;

****** define the simulated conditions *****************************************
* assign lower and upper bounds for each variable
   vf.lo(reactions) = FluxBound_vf_LB(reactions) ;
   vf.up(reactions) = FluxBound_vf_UB(reactions) ;
   vb.lo(reactions) = FluxBound_vb_LB(reactions) ;
   vb.up(reactions) = FluxBound_vb_UB(reactions) ;

* assign vb = 0 for the irreversible fluxes
   vb.lo(irrev_rxn(reactions)) = 0;
   vb.up(irrev_rxn(reactions)) = 0;
   vb.fx(irrev_rxn(reactions)) = 0;
********************************************************************************

*compute the lower and upper bounds for the target reactions
   target_limit_LB(targetSet) = ratio_target_LB(targetSet) * target_level_LB(targetSet);
   target_limit_UB(targetSet) = ratio_target_UB(targetSet) * target_level_UB(targetSet);
*-------------------------------------------------------------------------------
***** basal FBA Problem ****************************************************************************************************************************
* Determine the normal flux distribution by solving the basal FBA Problem

   solve FBA_Problem using LP maximizing objValue_FBA ;
   basal_vf_FBA(reactions) = vf.l(reactions);
   basal_vb_FBA(reactions) = vb.l(reactions);
   basal_v_FBA(reactions) = basal_vf_FBA(reactions) - basal_vb_FBA(reactions);
   vf_FBA_optim(reactions) = vf.l(reactions);
   vb_FBA_optim(reactions) = vb.l(reactions);
   basal_ObjOptim = objvalue_FBA.l;
   basal_FBA_ModelStat = FBA_Problem.modelstat ;
   basal_FBA_SolveStat = FBA_Problem.solvestat ;

***** Uniform FBA problem ******************************************************
****** define the simulated conditions *****************************************
* assign lower and upper bounds for each variable
   vf.lo(reactions) = FluxBound_vf_LB(reactions) ;
   vf.up(reactions) = FluxBound_vf_UB(reactions) ;
   vb.lo(reactions) = FluxBound_vb_LB(reactions) ;
   vb.up(reactions) = FluxBound_vb_UB(reactions) ;

* assign vb = 0 for the irreversible fluxes
   vb.lo(irrev_rxn(reactions)) = 0;
   vb.up(irrev_rxn(reactions)) = 0;
   vb.fx(irrev_rxn(reactions)) = 0;

   ObjOptim_limit = basal_Obj_limit_ratio * basal_ObjOptim;

   solve UFD_Problem using QCP minimizing ObjValue_UFD ;

   basal_vf_UFD(reactions) = vf.l(reactions);
   basal_vb_UFD(reactions) = vb.l(reactions);
   basal_v_UFD(reactions) = basal_vf_UFD(reactions) - basal_vb_UFD(reactions);
   basal_UFD_ModelStat = UFD_Problem.modelstat;
   basal_UFD_SolveStat = UFD_Problem.solvestat;

   basal_ObjOptim_UFD = ObjValue_UFD.l;

*-------------------------------------------------------------------------------
* compute synthesis rate and degradation rate for each species at the normal state
   Basal_Synthesis_rate(species) = 0;
   Basal_Degradation_rate(species) = 0;
loop(species,
     Basal_Synthesis_rate(species) = sum(reactions, S_Matrix(species, reactions) $ (S_Matrix(species, reactions) > 0) * basal_vf_UFD(reactions));
     Basal_Synthesis_rate(species) = Basal_Synthesis_rate(species) - sum(reactions, S_Matrix(species, reactions) $ (S_Matrix(species, reactions) < 0) * basal_vb_UFD(reactions));

     Basal_Synthesis_rate_LB(species) = sum(reactions, S_Matrix(species, reactions) $ (S_Matrix(species, reactions) > 0) * FluxBound_vf_LB(reactions));
     Basal_Synthesis_rate_LB(species) = Basal_Synthesis_rate_LB(species) - sum(reactions, S_Matrix(species, reactions) $ (S_Matrix(species, reactions) < 0) * FluxBound_vb_LB(reactions));
     Basal_Synthesis_rate_UB(species) = sum(reactions, S_Matrix(species, reactions) $ (S_Matrix(species, reactions) > 0) * FluxBound_vf_UB(reactions));
     Basal_Synthesis_rate_UB(species) = Basal_Synthesis_rate_UB(species) - sum(reactions, S_Matrix(species, reactions) $ (S_Matrix(species, reactions) < 0) * FluxBound_vb_UB(reactions));

     Basal_Degradation_rate(species) = -sum(reactions, S_Matrix(species, reactions) $ (S_Matrix(species, reactions) < 0) * basal_vf_UFD(reactions));
     Basal_Degradation_rate(species) = Basal_Degradation_rate(species) + sum(reactions, S_Matrix(species, reactions) $ (S_Matrix(species, reactions) > 0) * basal_vb_UFD(reactions));

     Basal_Degradation_rate_LB(species) = -sum(reactions, S_Matrix(species, reactions) $ (S_Matrix(species, reactions) < 0) * FluxBound_vf_LB(reactions));
     Basal_Degradation_rate_LB(species) = Basal_Degradation_rate_LB(species) + sum(reactions, S_Matrix(species, reactions) $ (S_Matrix(species, reactions) > 0) * FluxBound_vb_LB(reactions));
     Basal_Degradation_rate_UB(species) = -sum(reactions, S_Matrix(species, reactions) $ (S_Matrix(species, reactions) < 0) * FluxBound_vf_UB(reactions));
     Basal_Degradation_rate_UB(species) = Basal_Degradation_rate_UB(species) + sum(reactions, S_Matrix(species, reactions) $ (S_Matrix(species, reactions) > 0) * FluxBound_vb_UB(reactions));
);

* compute synthesis rate and degradation rate for each biocompound at the normal state
Basal_BioCompound_Synthesis(BioCompound) = sum(species $ (BioCompound_species(BioCompound, species)), basal_synthesis_rate(species));
Basal_BioCompound_Degradtion(BioCompound) = sum(species $ (BioCompound_species(BioCompound, species)), Basal_Degradation_rate(species));

***** select candidate reactions and enzymes ********************************************************************************************************
*(z_HDE = 1) Up-regulated vb: [basal_vb + C (vb_UB - basal_vb)] <= vb <= v_b_UB and vf = basal_vf
*(z_HDE = 2) Down-regulated vb: vb_LB <= vb <= [basal_vb + C (vb_LB - basal_vb)] and vf = basal_vf
*(z_HDE = 3) Up-regulated vf: [basal_vf + C (vf_UB - basal_vf)] <= vf <= v_f_UB and vb = basal_vb
*(z_HDE = 4) Down-regulated vf: vf_LB <= vf <= [basal_vf + C (vf_LB - basal_vf)] and vb = basal_vb
*(z_HDE = 5) Knockout vf and vb: vf = vb = 0";

loop(RegulationSet,
     if(ord(RegulationSet) = 1, index_Rxn_Reg(reactions, RegulationSet) $ (basal_vb_UFD(reactions) < (FluxBound_vb_UB(reactions) - tol_candidate)) = 1;);
     if(ord(RegulationSet) = 2, index_Rxn_Reg(reactions, RegulationSet) $ (basal_vb_UFD(reactions) > (FluxBound_vb_LB(reactions) + tol_candidate)) = 2;);
     if(ord(RegulationSet) = 3, index_Rxn_Reg(reactions, RegulationSet) $ (basal_vf_UFD(reactions) < (FluxBound_vf_UB(reactions) - tol_candidate)) = 3;);
     if(ord(RegulationSet) = 4, index_Rxn_Reg(reactions, RegulationSet) $ (basal_vf_UFD(reactions) > (FluxBound_vf_LB(reactions) + tol_candidate)) = 4;);
     if(ord(RegulationSet) = 5, index_Rxn_Reg(reactions, RegulationSet) $ (basal_vb_UFD(reactions) > tol_candidate or basal_vf_UFD(reactions) > tol_candidate) = 5;););

loop(RegulationSet,
     loop(enzymes,
          loop(reactions $ (enzyme_Reg_rxn_v(enzymes, reactions)),
               index_Enz_Reg(enzymes, RegulationSet) $ (index_Rxn_Reg(reactions, RegulationSet) > 0) = index_Rxn_Reg(reactions, RegulationSet););););

loop(enzymes, candidate_Enz(enzymes) $ (sum(RegulationSet, (index_Enz_Reg(enzymes, RegulationSet) > 0) = 1) > 0) = yes);

candidate_enz(enzymes) = candidate_enz(enzymes) - excluded_candidate_Enz(enzymes);

****** write a solution report in CSV and spawn Excel to view it ************************************************************************************
file result1 /%outputFilename1%.gms/;
put result1;

put "sets"; put /;
put @5, "RegulationSet"; put ' "set of up/down and KO regulations"'; put /;
put @5, "/" ; put /;
count = 0;
loop(RegulationSet, for(count0 = 1 to 6, put " ";); put "'";
     put RegulationSet.tl:10; if(ord(RegulationSet) < card(RegulationSet), put "', "; else put "'";);
     count = count + 1; if(count = 10, put /; count = 0;););
put /; put @5, "/"; put /;

put /; put @5, "candidate_Rxn(reactions)"; put ' "candidate reactions can be regulated"'; put /;
put @5, "/" ; put /;
count = 0;
loop(reactions $ (sum(RegulationSet, (index_Rxn_Reg(reactions, RegulationSet) > 0) = 1) > 0) , for(count0 = 1 to 6, put " ";);
     put "'"; put reactions.tl:60;  put "', ";
     count = count + 1; if(count = 2, put /; count = 0;););
put /; put @5, "/"; put /;

put /; put @5, "candidate_Enz(enzymes)"; put ' "candidate enzymes can be regulated"'; put /;
put @5, "/" ; put /;
count = 0;
loop(candidate_Enz, for(count0 = 1 to 6, put " ";); put "'";
     put candidate_Enz.tl:60; put "', ";
     count = count + 1; if(count = 2, put /; count = 0;););
put /; put @5, "/;"; put /;


alias(Reg_set, RegulationSet);
put /;
put "parameters"; put /;
put @5, "index_Rxn_Reg(reactions, RegulationSet)"; put ' "index to show candidate reactions";'; put /;
loop(reactions, count = 1;
     loop(RegulationSet $ (index_Rxn_Reg(reactions, RegulationSet) > 0),
          put "index_Rxn_Reg('"; put reactions.tl:60; put "', ";
          if(count = 1, put "'Reg1') =";);
          if(count = 2, put "'Reg2') =";);
          if(count = 3, put "'Reg3') =";);
          if(count = 4, put "'Reg4') =";);
          if(count = 5, put "'Reg5') =";);
          put index_Rxn_Reg(reactions, RegulationSet):2:0; put ";";
          if(sum(Reg_Set, (index_Rxn_Reg(reactions, Reg_Set) > 0) = 1) > 1, count = count + 1; put /;););
          if(sum(Reg_Set, (index_Rxn_Reg(reactions, Reg_Set) > 0) = 1) >= 1, put /;););

put /;
put "parameters"; put /;
put @5, "index_Enz_Reg(enzymes, RegulationSet)"; put ' "index to show candidate enzymes";'; put /;
loop(candidate_Enz, count = 1;
     loop(RegulationSet $ (index_Enz_Reg(candidate_Enz, RegulationSet) > 0),
          put "index_Enz_Reg('"; put candidate_Enz.tl:60; put "', ";
          if(count = 1, put "'Reg1') =";);
          if(count = 2, put "'Reg2') =";);
          if(count = 3, put "'Reg3') =";);
          if(count = 4, put "'Reg4') =";);
          if(count = 5, put "'Reg5') =";);
          put index_Enz_Reg(candidate_Enz, RegulationSet):2:0; put ";";
          if(sum(Reg_Set, (index_Enz_Reg(candidate_Enz, Reg_Set) > 0) = 1) > 1, count = count + 1; put /;););
          if(sum(Reg_Set, (index_Enz_Reg(candidate_Enz, Reg_Set) > 0) = 1) >= 1, put /;););
putclose result1;

******************************************************************************************************************************************************
file result2 /%outputFilename2%.csv/;
result2.pc = 5;  result2.ps = 130;  result2.pw = 5000; result2.nr = 0; result2.nz = 1.0e-20;
put result2;
put system.title /;
put "Date", system.date:4:0, " ", "Time", system.time /;

***** print CPU time, model and solver state ***********************************
put /; put "Selected solver:", system.Sstring; put /;
put /; put "########## Computational results for basal FBA and uniformed FBA problems ##########";
put /; put " Problem"; put "Obj_Optim"; put "ModelState" ; put "SolveState"; put /;
put "basal FBA"; put basal_ObjOptim:16:8 put basal_FBA_ModelStat:2:0; put basal_FBA_SolveStat:2:0; put /;
put "basal UFD"; put basal_ObjOptim_UFD:16:8; put basal_UFD_ModelStat:2:0; put basal_UFD_SolveStat:2:0; put /
*-------------------------------------------------------------------------------

put /; put "basal_Obj_limit_ratio"; put "tol_candidate"; put /;
put basal_Obj_limit_ratio; put tol_candidate:10:4; put /;

put /; put "Reg_status: 1: up_vb, 2: down_vb, 3: up_vf, 4: down_vf, 5: KO_vb_vf"; put /;

*-------------------------------------------------------------------------------
put /; put "########## Basal forward and backward fluxes for each enzyme at the normal state ##########"; put /;
loop(candidate_Enz, put "enzyme"; put " "; put "Reg_status_Enz"; put /;
     put candidate_Enz.tl; count = 1; put " ";
     loop(RegulationSet, if(index_Enz_Reg(candidate_Enz, RegulationSet) > 0, put index_Enz_Reg(candidate_Enz, RegulationSet););); put /;
     put "Reg_rxn"; put "vb_LB"; put "basal_vb_UFD"; put "vb_UB"; put " "; put "vf_LB"; put "basal_vf_UFD"; put "vf_UB";
     put " "; put "Reg_status_rxn"; put /;
     loop(reactions $ (enzyme_Reg_rxn_v(candidate_Enz, reactions)), put reactions.tl;
          put FluxBound_vb_LB(reactions):10:4; put basal_vb_UFD(reactions):10:4; put FluxBound_vb_UB(reactions):10:4; put " ";
          put FluxBound_vf_LB(reactions):10:4; put basal_vf_UFD(reactions):10:4; put FluxBound_vf_UB(reactions):10:4; put " ";
          loop(RegulationSet, if(index_Rxn_Reg(reactions, RegulationSet) > 0, put index_Rxn_Reg(reactions, RegulationSet);););
          put /;);
     put /;);

put /; put "########## Synthesis/degradation rates for each species at the normal state ##########"; put /;
put "Species"; put "basal_synthesis_rate"; put "basal_synthesis_rate_LB"; put "basal_synthesis_rate_UB"; put " ";
put "basal_Degradation_rate"; put "basal_Degradation_rate_LB"; put "basal_Degradation_rate_UB"; put /;
loop(species, put species.tl; put Basal_Synthesis_rate(species):16:8; put Basal_Synthesis_rate_LB(species):16:8; put Basal_Synthesis_rate_UB(species):16:8;
     put " "; put Basal_Degradation_rate(species):16:8; put Basal_Degradation_rate_LB(species):16:8; put Basal_Degradation_rate_UB(species):16:8; put /;);

put /; put "########## Synthesis/degradation rates for each BioCompound at the normal state ##########"; put /;
put "BioCompound"; put "Basal_BioCompound_Synthesis"; put " "; put "Basal_BioCompound_Degradtion"; put /;
loop(BioCompound, put BioCompound.tl; put Basal_BioCompound_Synthesis(BioCompound):16:8; put " ";
     put Basal_BioCompound_Degradtion(BioCompound):16:8; put /;);
putclose result2;
execute '=shellexecute %outputFilename2%.CSV';
