# Supplementary material for: Flux balance analysis predicts Warburg-like effects of mouse hepatocyte deficient in miR-122a
Source: PLoS Comput Biol. 2017 Jul 7;13(7):e1005618. doi: 10.1371/journal.pcbi.1005618 (PMC5536358; doi:10.1371/journal.pcbi.1005618)
Supplement: S1 File — GAMS file used for evaluating similarity ratio. (ZIP) [file pcbi.1005618.s014.zip › Ex-Project/A0-Ex-Recon2-Liver-v4.gpr]

[PROJECT]

[RP:FVA-RECON2-LIVER-VFVB-VNET-NC-FIXEDFLUXES]
1=

[RP:FVA-RECON2-LIVER-VFVB-VNET-KO-FIXEDFLUXES]
1=

[RP:FBA-PRIMAL-ECOLI-IAF1260-COBRA-VFVB-SPECIES-OUTPUT]
1=

[RP:FBA-FLUXDISTRIBUTION-RECON2-LIVER-VFVB]
1=

[RP:MFBA-ECOLI-IAF1260-COBRA-VFVB-SPECIES-OUTPUT]
1=

[RP:MFBA-ECOLI-IAF1260-COBRA-VFVB-SPECIES-OUTPUT (2)]
1=

[RP:MFBA-ECOLI-IAF1260-COBRA-VFVB-SPECIES-OUTPUT-VERSION0]
1=

[RP:MFBA-ECOLI-IAF1260-COBRA-VFVB-SPECIES-OUTPUT-VERSION1]
1=

[RP:A-RECON2-LIVER-ABNORMALSET2]
1=

[RP:MUTANT-FBA-RECON2-LIVER-VFVB]
1=

[RP:A-ECOLI-IAF1260-CLOSEDFORM-2]
1=

[RP:MOBJ-MFBA-LIVER-COBRA-VFVB-SPECIES-OUTPUT]
1=

[RP:MOBJ-MFBA-LIVER-COBRA-VFVB-SPECIES-OUTPUT-TEST]
1=

[RP:RANDOMPERMUTATION-2]
1=

[RP:NLP_ROSENBROCK_EX1]
1=

[RP:MFBA-LIVER-COBRA-VFVB-SPECIES-OUTPUT]
1=

[RP:HDE-FUZZYEQUALMIN-THERAPEUTIC-ADVERSE-MED-PD-ENZGROUP]
1=

[RP:A-RECON2-LIVER-MODEL]
1=

[RP:HDE-FUZZYEQUALMIN-THERAPEUTIC-ADVERSE-MED-PD-ENZGROUP-SUM-Z]
1=

[RP:A-ITL885-EXCHANGESET]
1=

[RP:FITNESS41-UPDOWNKO-HDE-LP-MFBA-IAF1260-COBRA-VFVB-5]
1=

[RP:HDE-IDENTIFY-ONCOKINASE-RECON2-LIVER-ENZGROUPS]
1=

[RP:A-RECON2-LIVER-MIRNA122-GENESET]
1=

[RP:MOBJ-MFBA-LIVER-COBRA-VFVB-BIOMARKER-SPECIES]
1=

[RP:FITNESS23-HDE-LP-MUTANT-FBA-ECOLI-IAF1260-COBRA-VFVB-AEROIC]
1=

[RP:FBA-MUTANTFBA-RECON2-LIVER-VFVB]
1=

[RP:MOBJ-MFBA-LIVER-VFVB-BIOMARKER-SPECIES-MIRNA122-GENE-RXN - ½Æ»S]
1=

[RP:MOBJ-MFBA-LIVER-COBRA-VFVB-SPECIES-OUTPUT-TEST 2]
1=

[RP:A-RECON2-LIVER-MIRNA122-GENE-RXN]
1=

[RP:A-RECON2-LIVER-BIOMARKERSET-V3]
1=

[RP:A-RECON2-LIVER-MODEL-REVISED-2]
1=

[RP:A-RECON2-LIVER-MINMAXBOUNDS-V2]
1=

[RP:A-RECON2-LIVER-MINMAXBOUNDS]
1=

[RP:A-RECON2-LIVER-MODEL-REVISED]
1=

[RP:MOBJ-MFBA-LIVER-VFVB-BIOMARKER-SPECIES-MIRNA122-GENE-RXN]
1=

[RP:A-PURINEMETABOLISM-HGPRT-GMA]
1=

[RP:A-RECON2-LIVER-BIOMARKERSET-V4]
1=

[RP:A-RECON2-LIVER-MIRNA122-GENE-RXN BY HUMAN AND MICE]
1=

[RP:A-RECON2-LIVER-BIOMARKERSET-V2-OLD]
1=

[RP:A-RECON2-LIVER-MIRNA122-GENE-RXN-V1]
1=

[RP:A-RECON2-LIVER-MIRNA122-GENE-RXN BY HUMAN AND MICE V2]
1=

[RP:A-RECON2-LIVER-BIOMARKERSET-V2-OLD3]
1=

[RP:A-RECON2-LIVER-MIRNA122-GENE-RXN-BACKUP]
1=

[RP:MOBJ-MFBA-LIVER-VFVB-BIOMARKER-SPECIES]
1=

[RP:BLOP-HDE-MIN-LP-EX4-2-2]
1=

[RP:INTERACTIVE-AUXILIARY-FUZZY-BLOP-EX4-2-2]
1=

[RP:INTERACTIVE-FUZZY-BLOP-EX4-2-2]
1=

[RP:MFBA01-LIVER-VFVB-BIOMARKER-SPECIES-MIRNA122-SINGLEGENE-RXN]
1=

[RP:MFBA02-LIVER-VFVB-BIOMARKER-COMPOUND-MIRNA122-GENE-RXN]
1=

[RP:LOOP2]
1=

[RP:MULTIPLE-SET]
1=

[RP:CONTROLCONDITION]
1=

[RP:SET_COMMON]
1=

[RP:SET_COMMON-0]
1=

[RP:HDE-FUZZYEQUALMIN-THERAPEUTIC-ADVERSE-MED-PD]
1=

[RP:A-RECON2-LIVER-BIOMARKERSET-V2]
1=

[RP:A-RECON2-LIVER-MODEL-REVISED-V2]
1=

[RP:A-RECON2-LIVER-BIOMARKERSET-V2-ALL]
1=

[RP:A-RECON2-LIVER-MIRNA122-SINGLEGENE-RXN-V2]
1=

[RP:MFBA01-LIVER-BIOCOMPOUND-MIRNA122-GENE-UPDOWN-VFVB-ALL]
1=

[RP:MFBA02-LIVER-BIOCOMPOUND-MIRNA122-GENE-RXN]
1=

[RP:A-RECON2-LIVER-MIRNA122-SINGLEGENE-RXN]
1=

[RP:A-RECON2-LIVER-CANCER TARGET-GENE-RXN]
1=

[RP:FBA03-LIVER-BIOCOMPOUND-MIRNA122-GENE-RXN-REMEDYTARGET - ½Æ»S]
1=

[RP:A-RECON2-LIVER-MIRNA122-GENE-RXN-V2]
1=

[RP:A-RECON2-LIVER-TARGET-GENE-RXN]
1=

[RP:A5-RECON2-LIVER-MIRNA122-SINGLEGENE-RXN-V2]
1=

[RP:FBA03-LIVER-BIOCOMPOUND-MIRNA122-GENE-RXN-REMEDYTARGET]
1=

[RP:A-RECON2-LIVER-BIOMARKERSET]
1=

[RP:A-RECON2-LIVER-BIOMARKERSET-V1]
1=

[RP:MOBJ-MFBA-LIVER-VFVB-BIOMARKER-SPECIES-MIRNA122-GENE-RXN-OLD]
1=

[RP:FBA02-LIVER-BIOCOMPOUND-MIRNA122-GENE-RXN]
1=

[RP:A5-RECON2-LIVER-MIRNA122-GENE-RXN-V2]
1=

[RP:FITNESS41-UPDOWNKO-HDE-LP-MFBA-IAF1260-COBRA-VFVB-1]
1=

[RP:A1-RECON2-LIVER-MODEL-REVISED-V2]
1=

[RP:FBA01-LIVER-BIOCOMPOUND-MIRNA122-GENE-UPDOWN-VFVB-ALL]
1=

[RP:A-ITL885-MODEL]
1=

[RP:FBA-PRIMAL-ITL885-COBRA-VFVB-SPECIES-OUTPUT]
1=

[RP:FBA-MINMAXBD-ITL885-VFVB-VNET-NORMAL]
1=

[RP:FBA03-2-LIVER-BIOCOMPOUND-MIRNA122-GENE-RXN-REMEDYTARGET]
1=

[RP:FITNESS23-HDE-LP-MUTANT-FBA-ECOLI-IAF1260-COBRA-R1]
1=

[RP:A6-RECON2-LIVER-TARGET-GENE-RXN-FBA03-2]
1=

[RP:LIVER_HEPATOCYTES_CCU_PR_MODEL]
1=

[RP:A5-RECON2-LIVER-ENZYME-GENE-RXN-V1-FBA01]
1=

[RP:FBA01-1-LIVER-BIOCOMPOUND-ENZYME-GENE-UPDOWN-VFVB]
1=

[RP:A1-RECON2-LIVER-MODEL-WWU]
1=

[RP:A-RECON2-LIVER-EXCHANGESET]
1=

[RP:FBA-MINMAXBD-RECON2-LIVER-VFVB-VNET-WT]
1=

[RP:FBA01-1-LIVER-BIOCOMPOUND-ENZYME-REG-UPDOWN-VFVB-1]
1=

[RP:FBA-PRIMAL-ECOLI-IAF1260-COBRA-VFVB]
1=

[RP:FBA-ECOLI-CORETEXTBOOKMODEL-REED]
1=

[RP:A-ECOLI-IAF1260-CLOSEDFORM]
1=

[RP:A-FBA-PRIMAL-ECOLI-IAF1260-ORIGINAL]
1=

[RP:A1-RECON2-LIVER-MODEL-REVISED-WWU]
1=

[RP:A5-RECON2-LIVER-ENZYME-REG-RXN-V1-FBA01]
1=

[RP:FBA01-1-LIVER-BIOCOMPOUND-ENZYME-REG-UPDOWN-VFVB-2]
1=

[RP:FBA01-1-LIVER-BIOCOMPOUND-ENZYME-REG-UPDOWN-VFVB]
1=

[RP:FBA01-2-LIVER-BIOCOMPOUND-ENZYME-REG-UPDOWN-VFVB-ADJREG]
1=

[RP:FBA01-LIVER-BIOCOMPOUND-ENZYME-REG-OVERALL-UPDOWN-VBVF-1]
1=

[RP:A6-RECON2-LIVER-TARGET-GENE-RXN]
1=

[RP:A6-RECON2-LIVER-TARGET-GENE-RXN-FBA03-MOUSE]
1=

[RP:A1-RECON2-LIVER-MODEL-REVISED-V4]
1=

[RP:A6-RECON2-LIVER-TARGET-ENZYME-RXN-FBA03]
1=

[RP:FITNESS42-UPDOWNKO-HDE-LP-MFBA-IAF1260-COBRA-VFVB-1]
1=

[RP:FBA00-LIVER-VFVB-BIOMARKER-SPECIES]
1=

[RP:FBA02-LIVER-BIOCOMPOUND-MIRNA122-GENE-RXN-OLD]
1=

[RP:NHDE-IDENTIFY-ONCOKINASE-RECON2-LIVER-ENZGROUPS]
1=

[RP:A1-RECON2-LIVER-MODEL-REVISED-V5]
1=

[RP:RECON2-LIVER-ENZGROUPS - ½Æ»S]
1=

[RP:NHDE-IDENTIFY-ONCOKINASE-RECON2-LIVER-ENZGROUPS - ½Æ»S]
1=

[RP:FITNESS23-HDE-LP-MUTANT-FBA-ECOLI-IAF1260-COBRA-VFVB]
1=

[RP:KO-HDE-LP-MFBA-IAF1260-COBRA-RXNGROUPS-VFVB]
1=

[RP:UPKO-HDE-LP-MFBA-IAF1260-COBRA-VFVB-RXNGROUPS]
1=

[RP:NHDE-ONCOKINASE-RECON2-LIVER-ENZGROUPS-SIMILARITYSCORE]
1=

[RP:A6-RECON2-LIVER-TARGET-ENZYME-RXN-FBA03-MOUSE]
1=

[RP:NHDE-ONCOKINASE-RECON2-LIVER-ENZGROUPS-SIMILARITYSCORE-ADJREG3]
1=

[RP:A5-RECON2-LIVER-ENZYME-REG-RXN-FBA01-MOUSE-HUMAN.V2]
1=

[RP:A5-RECON2-LIVER-ENZYME-REG-RXN-FBA01-MOUSE-HUMAN.V3]
1=

[RP:A5-RECON2-LIVER-ENZYME-REG-RXN-FBA01-MOUSE-V2]
1=

[RP:NHDE-ONCOKINASE-RECON2-LIVER-ENZGROUPS-SIMILARITYSCORE-ADJREG1]
1=

[RP:NHDE-ONCOKINASE-RECON2-LIVER-ENZGROUPS-SIMILARITYSCORE-ADJREG2]
1=

[RP:A5-RECON2-LIVER-ENZYME-REG-RXN-FBA01-MOUSE]
1=

[RP:A5-RECON2-LIVER-ENZYME-REG-RXN-FBA01-HUMAN-V2]
1=

[RP:NHDE-ONCOKINASE-RECON2-LIVER-ENZGROUPS-SIMILARITYSCORE-ADJREG]
1=

[RP:NHDE-ONCOKINASE-RECON2-LIVER-ENZGROUPS-RFC-SCORE-ADJREG-MOUSE0]
1=

[RP:NHDE-UNIFORMINT(1,5)-RECON2-LIVER-ENZGROUP-RFC-SCORE-MOUSE]
1=

[RP:FBA02-LIVER-BIOCOMPOUND-ENZYME-REG-RXN-ADJREG]
1=

[RP:FBA03-LIVER-BIOCOMPOUND-ENZYME-REG-RXN-REMEDYTARGET-ADJREG]
1=

[RP:FBA03-2-LIVER-BIOCOMPOUND-MIRNA122-GENE-RXN-REMEDYTARGET-ADJREG]
1=

[RP:FBA03-1-LIVER-BIOCOMPOUND-MIRNA122-GENE-RXN-REMEDYTARGET]
1=

[RP:FBA02-2-LIVER-BIOCOMPOUND-MIRNA122-GENE-RXN-ADJUST-REG]
1=

[RP:FBA02-1-LIVER-BIOCOMPOUND-MIRNA122-GENE-RXN]
1=

[RP:FBA01-2-LIVER-BIOCOMPOUND-MIRNA122-GENE-UPDOWN-VFVB-ADJREG]
1=

[RP:FBA01-1-LIVER-BIOCOMPOUND-MIRNA122-GENE-UPDOWN-VFVB]
1=

[RP:A5-RECON2-LIVER-MIRNA122-GENE-RXN-V2-FBA02-2]
1=

[RP:A5-RECON2-LIVER-ENZYME-REG-RXN-FBA02-MOUSE]
1=

[RP:A5-RECON2-LIVER-ENZYME-REG-RXN-FBA02-2-MOUSE]
1=

[RP:A5-RECON2-LIVER-ENZYME-REG-RXN-FBA01-MOUSE-HUMAN]
1=

[RP:A5-RECON2-LIVER-ENZYME-REG-RXN-FBA01-BACKUP]
1=

[RP:FBA-MINMAXBOUNDS-ECOLI-IAF1260-COBRA-VFVB]
1=

[RP:FBA01-LIVER-BIOCOMPOUND-ENZYME-REG-OVERALL-UPDOWN-VBVF]
1=

[RP:FBA01-LIVER-BIOCOMPOUND-ENZYME-REG-OVERALL-UPDOWN-VBVF1]
1=

[RP:NHDE-ONCOKINASE-RECON2-LIVER-ENZGROUPS-RFC-SCORE-ADJREG-HUMAN3]
1=

[RP:NHDE-ONCOKINASE-RECON2-LIVER-ENZGROUPS-RFC-SCORE-ADJREG-HUMAN4]
1=

[RP:NHDE-ONCOKINASE-RECON2-LIVER-ENZGROUPS-RFC-SCORE-ADJREG-HUMAN5]
1=

[RP:NHDE-ONCOKINASE-RECON2-LIVER-ENZGROUPS-RFC-SCORE-ADJREG-MOUSE5]
1=

[RP:NHDE-ONCOKINASE-RECON2-LIVER-ENZGROUPS-RFC-SCORE-ADJREG-MOUSE4]
1=

[RP:NHDE-ONCOKINASE-RECON2-LIVER-ENZGROUPS-RFC-SCORE-ADJREG-MOUSE3]
1=

[RP:NHDE-ONCOKINASE-RECON2-LIVER-ENZGROUPS-RFC-SCORE-ADJREG-HUMAN]
1=

[RP:BRAIN_MODEL]
1=

[RP:NHDE-ONCOKINASE-RECON2-LIVER-ENZGROUPS-RFC-SCORE-ADJREG-MOUSE]
1=

[RP:IAF1260_MODEL]
1=

[RP:IHEPATOCYTE-COBRAL]
1=

[RP:NHDE-ONCOKINASE-RECON2-LIVER-ENZGROUPS-RFC-SCORE-ADJREG-HUMAN2]
1=

[RP:NHDE-ONCOKINASE-RECON2-LIVER-ENZGROUPS-RFC-SCORE-ADJREG-HUMAN1]
1=

[RP:NHDE-ONCOKINASE-RECON2-LIVER-ONEGROUP-RFC-SCORE-ADJREG-HUMAN1]
1=

[RP:NHDE-ONCOKINASE-RECON2-LIVER-ENZGROUPS-RFC-SCORE-ADJREG-MOUSE1]
1=

[RP:NHDE-ONCOKINASE-RECON2-LIVER-ENZGROUPS-RFC-SCORE-ADJREG-MOUSE2]
1=

[RP:A5-RECON2-LIVER-ENZYME-REG-RXN-FBA01]
1=

[RP:NHDE-ONCOKINASE-RECON2-LIVER-ONEGROUP-RFC-SCORE-ADJREG-HUMAN2]
1=

[RP:NHDE-ONCOKINASE-RECON2-LIVER-ONEGROUP-RFC-SCORE-ADJREG-MOUSE2]
1=

[RP:NHDE-ONCOKINASE-RECON2-LIVER-ONEGROUP-RFC-SCORE-ADJREG-MOUSE1]
1=

[RP:FBA03-LIVER-BIOCOMPOUND-ENZYME-REG-REMEDY-ADJREG-HUMAN]
1=

[RP:NHDE-ONCOKINASE-RECON2-LIVER-TWOGROUP-RFC-SCORE-ADJREG-HUMAN1]
1=

[RP:NHDE-ONCOKINASE-RECON2-LIVER-TWOGROUP-RFC-SCORE-ADJREG-HUMAN2]
1=

[RP:NHDE-ONCOKINASE-RECON2-LIVER-TWOGROUP-RFC-SCORE-ADJREG-HUMAN3]
1=

[RP:NHDE-ONCOKINASE-RECON2-LIVER-TWOGROUP-RFC-SCORE-ADJREG-HUMAN4]
1=

[RP:NHDE-ONCOKINASE-RECON2-LIVER-TWOGROUP-RFC-SCORE-ADJREG-MOUSE1]
1=

[RP:NHDE-ONCOKINASE-RECON2-LIVER-TWOGROUP-RFC-SCORE-ADJREG-MOUSE2]
1=

[RP:NHDE-ONCOKINASE-RECON2-LIVER-TWOGROUP-RFC-SCORE-ADJREG-MOUSE3]
1=

[RP:NHDE-ONCOKINASE-RECON2-LIVER-TWOGROUP-RFC-SCORE-ADJREG-MOUSE4]
1=

[RP:A4-RECON2-LIVER-BIOMARKERSET-HUMAN]
1=

[RP:A3-RECON2-LIVER-MINMAXBOUNDS-V3]
1=

[RP:A5-RECON2-LIVER-MIRNA122-GENE-RXN-V2-FBA01]
1=

[RP:A5-RECON2-LIVER-MIRNA122-GENE-RXN-V2-FBA02-1]
1=

[RP:A5-RECON2-LIVER-ENZYME-REG-RXN-MOUSE-V1]
1=

[RP:A5-RECON2-LIVER-ENZYME-REG-RXN-MOUSE-V2 - ½Æ»S]
1=

[RP:FBA-MINMAXBD-RECON2-LIVER-VFVB-VNET-NORMAL]
1=

[RP:FBA01-LIVER-BIOCOMPOUND-ENZYME-REG-OVERALL-UPDOWN-HUMAN - ½Æ»S]
1=

[RP:A5-RECON2-LIVER-ENZYME-REG-RXN-MOUSE-V2]
1=

[RP:A5-RECON2-LIVER-ENZYME-REG-RXN-HUMAN-V4 - ½Æ»S]
1=

[RP:A5-RECON2-LIVER-ENZYME-REG-RXN-HUMAN-V1]
1=

[RP:FBA01-LIVER-BIOCOMPOUND-ENZYME-REG-OVERALL-UPDOWN-MOUSE1]
1=

[RP:FBA01-LIVER-BIOCOMPOUND-ENZYME-REG-OVERALL-UPDOWN-MOUSE2]
1=

[RP:FBA01-LIVER-BIOCOMPOUND-ENZYME-REG-OVERALL-UPDOWN-MOUSE3]
1=

[RP:FBA01-LIVER-BIOCOMPOUND-ENZYME-REG-OVERALL-UPDOWN-MOUSE4]
1=

[RP:FBA01-LIVER-BIOCOMPOUND-ENZYME-REG-OVERALL-UPDOWN-MOUSE5]
1=

[RP:FBA01-LIVER-BIOCOMPOUND-ENZYME-REG-OVERALL-UPDOWN-MOUSE6]
1=

[RP:FBA01-LIVER-BIOCOMPOUND-ENZYME-REG-OVERALL-UPDOWN-MOUSE7]
1=

[RP:FBA01-LIVER-BIOCOMPOUND-ENZYME-REG-OVERALL-UPDOWN-MOUSE8]
1=

[RP:FBA01-LIVER-BIOCOMPOUND-ENZYME-REG-OVERALL-UPDOWN-MOUSE9]
1=

[RP:A5-TEST]
1=

[RP:FBA01-LIVER-BIOCOMPOUND-ENZYME-REG-OVERALL-UPDOWN-MOUSE11]
1=

[RP:FBA01-LIVER-BIOCOMPOUND-ENZYME-REG-OVERALL-UPDOWN-MOUSE-BACKUP]
1=

[RP:A5-RECON2-LIVER-ENZYME-REG-RXN-MOUSE-V4]
1=

[RP:A4-RECON2-LIVER-BIOMARKERSET-HUMAN-V3]
1=

[RP:Z-RECON2-LIVER-MOUSE-RDC-RFC]
1=

[RP:A8-RECON2-LIVER-BIOMARKERSET-MOUSE]
1=

[RP:A4-RECON2-LIVER-BIOMARKERSET-V2]
1=

[RP:A8-RECON2-LIVER-BIOMARKERSET-HUMAN]
1=

[RP:CONVERT-RDC-2-RFC]
1=

[RP:Z-RECON2-LIVER-HUMAN-RDC-RFC]
1=

[RP:FBA01-LIVER-BIOCOMPOUND-ENZYME-REG-OVERALL-UPDOWN-MOUSE01]
1=

[RP:FBA01-LIVER-BIOCOMPOUND-ENZYME-REG-OVERALL-UPDOWN-MOUSE02]
1=

[RP:FBA01-LIVER-BIOCOMPOUND-ENZYME-REG-OVERALL-UPDOWN-MOUSE03]
1=

[RP:FBA01-LIVER-BIOCOMPOUND-ENZYME-REG-OVERALL-UPDOWN-MOUSE04]
1=

[RP:FBA01-LIVER-BIOCOMPOUND-ENZYME-REG-OVERALL-UPDOWN-MOUSE05]
1=

[RP:FBA01-LIVER-BIOCOMPOUND-ENZYME-REG-OVERALL-UPDOWN-MOUSE06]
1=

[RP:FBA01-LIVER-BIOCOMPOUND-ENZYME-REG-OVERALL-UPDOWN-MOUSE07]
1=

[RP:FBA01-LIVER-BIOCOMPOUND-ENZYME-REG-OVERALL-UPDOWN-MOUSE08]
1=

[RP:FBA01-LIVER-BIOCOMPOUND-ENZYME-REG-OVERALL-UPDOWN-MOUSE09]
1=

[RP:FBA01-LIVER-BIOCOMPOUND-ENZYME-REG-OVERALL-UPDOWN-MOUSE10]
1=

[RP:FBA01-LIVER-BIOCOMPOUND-ENZYME-REG-OVERALL-UPDOWN-HUMAN10]
1=

[RP:FBA01-LIVER-BIOCOMPOUND-ENZYME-REG-OVERALL-UPDOWN-HUMAN09]
1=

[RP:FBA01-LIVER-BIOCOMPOUND-ENZYME-REG-OVERALL-UPDOWN-HUMAN08]
1=

[RP:FBA01-LIVER-BIOCOMPOUND-ENZYME-REG-OVERALL-UPDOWN-HUMAN07]
1=

[RP:FBA01-LIVER-BIOCOMPOUND-ENZYME-REG-OVERALL-UPDOWN-HUMAN06]
1=

[RP:FBA01-LIVER-BIOCOMPOUND-ENZYME-REG-OVERALL-UPDOWN-HUMAN05]
1=

[RP:FBA01-LIVER-BIOCOMPOUND-ENZYME-REG-OVERALL-UPDOWN-HUMAN04]
1=

[RP:FBA01-LIVER-BIOCOMPOUND-ENZYME-REG-OVERALL-UPDOWN-HUMAN03]
1=

[RP:FBA01-LIVER-BIOCOMPOUND-ENZYME-REG-OVERALL-UPDOWN-HUMAN02]
1=

[RP:FBA01-LIVER-BIOCOMPOUND-ENZYME-REG-OVERALL-UPDOWN-HUMAN01]
1=

[RP:A-PD_DYNAMIC_MODEL]
1=

[RP:A-PD_DYNAMIC_USERSETTING]
1=

[RP:A-PD-GMA-MODEL]
1=

[RP:A-PD-GMA-NV+BU-DESIGNMODEL-SS-SOLN-DS1-1]
1=

[RP:HDE-FUZZYOPTIM-TAM-BIOMARKERDISCOVERY-TWOGROUP-SUMZ]
1=

[RP:A-SCHIZOPHRENIA-GMA-NV+BU-DESIGNMODEL]
1=

[RP:A5-RECON2-LIVER-ENZYME-REG-RXN-FBA02-1-MOUSE]
1=

[RP:A5-RECON2-LIVER-ENZYME-REG-RXN-MOUSE-V3]
1=

[RP:A5-RECON2-LIVER-ENZYME-REG-RXN-HUMAN-V4]
1=

[RP:A4-RECON2-LIVER-BIOMARKERSET-HUMAN-CASE1-UP-VF]
1=

[RP:A4-RECON2-LIVER-BIOMARKERSET-HUMAN-CASE1-DOWN-VF]
1=

[RP:A4-RECON2-LIVER-BIOMARKERSET-HUMAN-CASE1-UP-VB]
1=

[RP:A4-RECON2-LIVER-BIOMARKERSET-HUMAN-CASE1-DOWN-VB]
1=

[RP:A4-RECON2-LIVER-BIOMARKERSET-HUMAN-CASE2-DOWN-VB]
1=

[RP:A4-RECON2-LIVER-BIOMARKERSET-HUMAN-CASE2-DOWN-VF]
1=

[RP:A4-RECON2-LIVER-BIOMARKERSET-HUMAN-CASE2-UP-VB]
1=

[RP:A4-RECON2-LIVER-BIOMARKERSET-HUMAN-CASE2-UP-VF]
1=

[RP:FBA01-LIVER-BIOCOMPOUND-ENZYME-REG-GENERAL-UPDOWN-HUMAN-1-1]
1=

[RP:FBA01-LIVER-BIOCOMPOUND-ENZYME-REG-GENERAL-UPDOWN-HUMAN-1-2]
1=

[RP:FBA01-LIVER-BIOCOMPOUND-ENZYME-REG-GENERAL-UPDOWN-HUMAN-1-3]
1=

[RP:FBA01-LIVER-BIOCOMPOUND-ENZYME-REG-GENERAL-UPDOWN-HUMAN-1-4]
1=

[RP:FBA01-LIVER-BIOCOMPOUND-ENZYME-REG-GENERAL-UPDOWN-HUMAN-2-1]
1=

[RP:FBA01-LIVER-BIOCOMPOUND-ENZYME-REG-GENERAL-UPDOWN-HUMAN-2-2]
1=

[RP:FBA01-LIVER-BIOCOMPOUND-ENZYME-REG-GENERAL-UPDOWN-HUMAN-2-3]
1=

[RP:FBA01-LIVER-BIOCOMPOUND-ENZYME-REG-GENERAL-UPDOWN-HUMAN-2-4]
1=

[RP:FBA01-LIVER-BIOCOMPOUND-ENZYME-REG-GENERAL-UPDOWN-HUMAN]
1=

[RP:FBA02-LIVER-BIOCOMPOUND-ENZYME-REG-ADJREG-HUMAN - ½Æ»S]
1=

[RP:FBA01-LIVER-BIOCOMPOUND-ENZYME-REG-OVERALL-UPDOWN-NORMALDISEASE]
1=

[RP:A3-RECON2-LIVER-MINMAXBOUND-HUMANNORMAL]
1=

[RP:A3-RECON2-LIVER-MINMAXBOUND-HUMANDISEASE]
1=

[RP:A3-RECON2-LIVER-MINMAXBOUND-HUMAN-V1]
1=

[RP:FBA01-LIVER-BIOCOMPOUND-ENZYME-REG-OVERALL-UPDOWN-NORMALDISEASE-1]
1=

[RP:HDE-FUZZYOPTIM-TA-BIOMARKERDISCOVERY-ONEGROUP]
1=

[RP:NHDE-ONCOKINASE-RECON2-LIVER-TWOGROUP-RFC-SCORE-ADJREG-MOUSE]
1=

[RP:NHDE-ONCOKINASE-RECON2-LIVER-TWOGROUP-RFC-SCORE-ADJREG-HUMAN]
1=

[RP:NHDE-ONCOKINASE-RECON2-LIVER-ONEGROUP-RFC-SCORE-ADJREG-HUMAN]
1=

[RP:NHDE-ONCOKINASE-RECON2-LIVER-TWOGROUP-LOG2-RFC-HUMAN]
1=

[RP:NHDE-ONCOKINASE-RECON2-LIVER-ONEGROUP-LOG2-RFC-HUMAN2]
1=

[RP:NHDE-ONCOKINASE-RECON2-LIVER-ONEGROUP-LOG2-RFC-HUMAN3]
1=

[RP:NHDE-ONCOKINASE-RECON2-LIVER-ONEGROUP-LOG2-RFC-HUMAN4]
1=

[RP:NHDE-ONCOKINASE-RECON2-LIVER-ONEGROUP-LOG2-RFC-HUMAN5]
1=

[RP:NHDE-ONCOKINASE-RECON2-LIVER-ONEGROUP-RFC-SCORE-ADJREG-MOUSE]
1=

[RP:NHDE-ONCOKINASE-RECON2-LIVER-ONEGROUP-LOG2-RFC-MOUSE5]
1=

[RP:NHDE-ONCOKINASE-RECON2-LIVER-ONEGROUP-LOG2-RFC-MOUSE4]
1=

[RP:NHDE-ONCOKINASE-RECON2-LIVER-ONEGROUP-LOG2-RFC-MOUSE3]
1=

[RP:NHDE-ONCOKINASE-RECON2-LIVER-ONEGROUP-LOG2-RFC-MOUSE2]
1=

[RP:A5-RECON2-LIVER-ENZYME-REG-RXN-HUMAN-V6-ADJREG1]
1=

[RP:A5-RECON2-LIVER-ENZYME-REG-RXN-MOUSE-ADJREG2]
1=

[RP:FBA01-LIVER-BIOCOMPOUND-ENZYME-REG-OVERALL-UPDOWN-HUMAN1]
1=

[RP:FBA01-LIVER-BIOCOMPOUND-ENZYME-REG-OVERALL-UPDOWN-HUMAN]
1=

[RP:FBA02-LIVER-BIOCOMPOUND-ENZYME-REG-ADJREG-HUMAN2]
1=

[RP:A5-RECON2-LIVER-ENZYME-REG-RXN-HUMAN-ADJREG1]
1=

[RP:A5-RECON2-LIVER-ENZYME-REG-RXN-HUMAN-V5]
1=

[RP:FBA04-LIVER-BIOCOMPOUND-VARIOUS-OBJ-LIMIT-RATIO-MOUSE]
1=

[RP:NHDE-ONCOKINASE-RECON2-LIVER-ONEGROUP-LOG2-RFC-MOUSE]
1=

[RP:NHDE-MINABS(ERROR)-PATHOGEN-LBUB-NLP-REG-FIXED]
1=

[RP:NHDE-ONCOKINASE-RECON2LIVER-ONEGROUP-LOG2RFC-MOUSE-FIXED7]
1=

[RP:NHDE-ONCOKINASE-RECON2LIVER-ONEGROUP-LOG2RFC-MOUSE-FIXED11]
1=

[RP:NHDE-ONCOKINASE-RECON2LIVER-ONEGROUP-LOG2RFC-MOUSE-FIXED21]
1=

[RP:NHDE-ONCOKINASE-RECON2LIVER-ONEGROUP-LOG2RFC-MOUSE-FIXED31]
1=

[RP:NHDE-ONCOKINASE-RECON2LIVER-ONEGROUP-LOG2RFC-MOUSE-FIXED41]
1=

[RP:NHDE-ONCOKINASE-RECON2LIVER-ONEGROUP-LOG2RFC-MOUSE-FIXED51]
1=

[RP:NHDE-ONCOKINASE-RECON2LIVER-ONEGROUP-LOG2RFC-MOUSE-FIXED61]
1=

[RP:NHDE-ONCOKINASE-RECON2LIVER-ONEGROUP-LOG2RFC-MOUSE-FIXED71]
1=

[RP:NHDE-ONCOKINASE-RECON2LIVER-TWOGROUP-LOG2RFC-MOUSE-INTERVEL]
1=

[RP:NHDE-ONCOKINASE-RECON2LIVER-ONEGROUP-LOG2RFC-MOUSE-FIXED2]
1=

[RP:NHDE-ONCOKINASE-RECON2LIVER-ONEGROUP-LOG2RFC-MOUSE-FIXED3]
1=

[RP:NHDE-ONCOKINASE-RECON2LIVER-ONEGROUP-LOG2RFC-MOUSE-FIXED4]
1=

[RP:NHDE-ONCOKINASE-RECON2LIVER-ONEGROUP-LOG2RFC-MOUSE-FIXED5]
1=

[RP:NHDE-ONCOKINASE-RECON2LIVER-ONEGROUP-LOG2RFC-MOUSE-FIXED6]
1=

[RP:NHDE-ONCOKINASE-RECON2LIVER-TWOGROUP-LOG2RFC-MOUSE-FIXED2]
1=

[RP:NHDE-ONCOKINASE-RECON2LIVER-TWOGROUP-LOG2RFC-MOUSE-FIXED3]
1=

[RP:NHDE-ONCOKINASE-RECON2LIVER-TWOGROUP-LOG2RFC-MOUSE-FIXED4]
1=

[RP:NHDE-ONCOKINASE-RECON2LIVER-TWOGROUP-LOG2RFC-MOUSE-FIXED5]
1=

[RP:NHDE-ONCOKINASE-RECON2LIVER-TWOGROUP-LOG2RFC-MOUSE-FIXED6]
1=

[RP:NHDE-ONCOKINASE-RECON2LIVER-TWOGROUP-LOG2RFC-MOUSE-FIXED1]
1=

[RP:NHDE-ONCOKINASE-RECON2LIVER-ONEGROUP-LOG2RFC-MOUSE-FIXED1]
1=

[RP:UPDOWNKO-HDE-LP-MFBA-IAF1260-COBRA-VFVB-RXNGROUPS]
1=

[RP:A5-RECON2-LIVER-ENZYME-REG-RXN-MOUSE-TEST]
1=

[RP:NHDE-ONCOKINASE-RECON2LIVER-SPECIFIEDGROUP-LOG2RFC-MOUSE-FIXED - ½Æ»S (2) - ½Æ»S]
1=

[RP:NHDE-ONCOKINASE-RECON2LIVER-SPECIFIEDGROUP-LOG2RFC-MOUSE-FIXED - ½Æ»S (2)]
1=

[RP:A4-RECON2-LIVER-BIOMARKERSET-MOUSE-20160105]
1=

[RP:HDE-DIFF-LB-UB-MEM-TAM-DRUGDISCOVERY-SPECIFIEDGROUP]
1=

[RP:NHDE-ONCOKINASE-RECON2LIVER-SPECIFIEDGROUP-LOG2RFC-MOUSE-FIXED - ½Æ»S]
1=

[RP:A5-RECON2-LIVER-ENZYME-REG-RXN-MOUSE-ADJREG20160105]
1=

[RP:NHDE-ONCOKINASE-RECON2LIVER-SPECIFIEDGROUP-UNIFORMINT-MOUSE-INTERVAL1]
1=

[RP:NHDE-ONCOKINASE-RECON2LIVER-SPECIFIEDGROUP-UNIFORMINT-MOUSE-INTERVAL2]
1=

[RP:NHDE-ONCOKINASE-RECON2LIVER-SPECIFIEDGROUP-UNIFORMINT-MOUSE-INTERVAL3]
1=

[RP:NHDE-ONCOKINASE-RECON2LIVER-SPECIFIEDGROUP-UNIFORMINT-MOUSE-INTERVAL4]
1=

[RP:A-YEAST-IMM904-MODEL]
1=

[RP:NHDE-ONCOKINASE-RECON2LIVER-SPECIFIEDGROUP-MUTATION-MOUSE-INTERVAL1]
1=

[RP:NHDE-ONCOKINASE-RECON2LIVER-SPECIFIEDGROUP-MUTATION-MOUSE-INTERVAL2]
1=

[RP:NHDE-ONCOKINASE-RECON2LIVER-SPECIFIEDGROUP-MUTATION-MOUSE-INTERVAL3]
1=

[RP:NHDE-ONCOKINASE-RECON2LIVER-SPECIFIEDGROUP-MUTATION-MOUSE-INTERVAL4]
1=

[RP:NHDE-ONCOKINASE-RECON2LIVER-SPECIFIEDGROUP-MUTATION-MOUSE-FIXED]
1=

[RP:EG_INT_S]
1=

[RP:UC_ZONDERVANE]
1=

[RP:NHDE-ONCOKINASE-RECON2LIVER-ONEGROUP-LOG2RFC-MOUSE-INTERVAL8]
1=

[RP:NHDE-ONCOKINASE-RECON2-LIVER-ONEGROUP-LOG2-RFC-HUMAN]
1=

[RP:NHDE-ONCOKINASE-RECON2LIVER-ONEGROUP-LOG2RFC-HUMAN-INTERVAL]
1=

[RP:NHDE-ONCOKINASE-RECON2LIVER-SPECIFIEDGROUP-UNIFORMINT-HUMAN-INTERVAL]
1=

[RP:NHDE-ONCOKINASE-RECON2LIVER-SPECIFIEDGROUP-MUTATION-HUMAN-INTERVAL]
1=

[RP:NHDE-ONCOKINASE-RECON2LIVER-ONEGROUP-LOG2RFC-HUMAN-INTERVAL11]
1=

[RP:NHDE-ONCOKINASE-RECON2LIVER-SPECIFIEDGROUP-MUTATION-HUMAN-INTERVAL11]
1=

[RP:FBA05-KO-RXN-NHDE-LP-MFBA-ECOLI-CORE-ONEGROUP-VFVB]
1=

[RP:NHDE-ONCOKINASE-RECON2LIVER-TWOGROUP-LOG2RFC-HUMAN-INTERVAL]
1=

[RP:NHDE-ONCOKINASE-RECON2LIVER-TWOGROUP-LOG2RFC-HUMAN-INTERVAL1]
1=

[RP:NHDE-ONCOKINASE-RECON2LIVER-TWOGROUP-LOG2RFC-HUMAN-INTERVAL2]
1=

[RP:NHDE-ONCOKINASE-RECON2LIVER-TWOGROUP-LOG2RFC-HUMAN-INTERVAL3]
1=

[RP:NHDE-ONCOKINASE-RECON2LIVER-TWOGROUP-LOG2RFC-HUMAN-INTERVAL4]
1=

[RP:NHDE-ONCOKINASE-RECON2LIVER-TWOGROUP-LOG2RFC-HUMAN-INTERVAL5]
1=

[RP:NHDE-ONCOKINASE-RECON2LIVER-TWOGROUP-LOG2RFC-HUMAN-INTERVAL6]
1=

[RP:NHDE-ONCOKINASE-RECON2LIVER-TWOGROUP-LOG2RFC-HUMAN-INTERVAL7]
1=

[RP:A5-RECON2-LIVER-ENZYME-REG-RXN-MOUSE-V5]
1=

[RP:NHDE-ONCOKINASE-RECON2LIVER-ONEGROUP-LOG2RFC-HUMAN-INTERVAL7]
1=

[RP:NHDE-ONCOKINASE-RECON2LIVER-ONEGROUP-LOG2RFC-HUMAN-INTERVAL1]
1=

[RP:NHDE-ONCOKINASE-RECON2LIVER-ONEGROUP-LOG2RFC-HUMAN-INTERVAL2]
1=

[RP:NHDE-ONCOKINASE-RECON2LIVER-ONEGROUP-LOG2RFC-HUMAN-INTERVAL3]
1=

[RP:NHDE-ONCOKINASE-RECON2LIVER-ONEGROUP-LOG2RFC-HUMAN-INTERVAL4]
1=

[RP:NHDE-ONCOKINASE-RECON2LIVER-ONEGROUP-LOG2RFC-HUMAN-INTERVAL5]
1=

[RP:NHDE-ONCOKINASE-RECON2LIVER-ONEGROUP-LOG2RFC-HUMAN-INTERVAL6]
1=

[RP:NHDE-ONCOKINASE-RECON2LIVER-SPECIFIEDGROUP-MUTATION-HUMAN-INTERVAL1]
1=

[RP:NHDE-ONCOKINASE-RECON2LIVER-SPECIFIEDGROUP-MUTATION-HUMAN-INTERVAL2]
1=

[RP:NHDE-ONCOKINASE-RECON2LIVER-SPECIFIEDGROUP-MUTATION-HUMAN-INTERVAL3]
1=

[RP:NHDE-ONCOKINASE-RECON2LIVER-SPECIFIEDGROUP-MUTATION-HUMAN-INTERVAL4]
1=

[RP:NHDE-ONCOKINASE-RECON2LIVER-SPECIFIEDGROUP-MUTATION-HUMAN-INTERVAL5]
1=

[RP:NHDE-ONCOKINASE-RECON2LIVER-SPECIFIEDGROUP-MUTATION-HUMAN-INTERVAL6]
1=

[RP:NHDE-ONCOKINASE-RECON2LIVER-SPECIFIEDGROUP-MUTATION-HUMAN-INTERVAL7]
1=

[RP:NHDE-ONCOKINASE-RECON2LIVER-SPECIFIEDGROUP-MUTATION-HUMAN-INTERVAL8]
1=

[RP:NHDE-ONCOKINASE-RECON2LIVER-SPECIFIEDGROUP-MUTATION-HUMAN-INTERVAL9]
1=

[RP:A5-RECON2-LIVER-ENZYME-REG-RXN-MOUSE-ADJREG]
1=

[RP:A5-RECON2-LIVER-ENZYME-REG-RXN-MOUSE-ADJREG0]
1=

[RP:A5-RECON2-LIVER-ENZYME-REG-RXN-MOUSE-ADJREG1]
1=

[RP:HDE-DIFF-LB-UB-MEM-TM-DRUGDISCOVERY-ONEGROUP]
1=

[RP:FBA04-FVA-REACTIONS-RECON2-LIVER-MOUSE]
1=

[RP:FBA04-FVA-REACTIONS-RECON2-LIVER-VFVB - ½Æ»S]
1=

[RP:FVA-WILDTYPE-ECOLITEXTMODEL-VFVB-FLUXBOUND]
1=

[RP:FBA04-FVA-SPECIES-RECON2-LIVER-NORMAL-MOUSE]
1=

[RP:FBA04-FVA-BIOCOMPOUND-RECON2-LIVER-NORMAL-MOUSE]
1=

[RP:FBA04-FVA-SPECIES-SYNTHESIS-RECON2-LIVER-NORMAL-MOUSE]
1=

[RP:FBA04-FVA-SPECIES-DEGRADATION-RECON2-LIVER-NORMAL-MOUSE]
1=

[RP:FBA04-FVA-BIOCOMPOUND-SYNTHESIS-RECON2-LIVER-NORMAL-MOUSE]
1=

[RP:FBA04-FVA-BIOCOMPOUND-DEGRADATION-RECON2-LIVER-NORMAL-MOUSE]
1=

[RP:FBA04-FVA-SPECIES-DEG-RECON2-LIVER-NORMAL-MOUSE]
1=

[RP:FBA04-FVA-SPCIES-SYNTHESIS-RECON2-LIVER-DISEASE-MOUSE]
1=

[RP:FBA04-FVA-SPECIES-SYN-RECON2-LIVER-DISEASE-MOUSE]
1=

[RP:FBA04-FVA-BIOCOMPOUND-DEG-RECON2-LIVER-NORMAL-MOUSE]
1=

[RP:FBA04-FVA-SPECIES-SYN-RECON2-LIVER-NORMAL-MOUSE]
1=

[RP:FVA-ADJRATIO-BIOCOMPOUND-SYN-RECON2-LIVER-DISEASE-MOUSE - ½Æ»S]
1=

[RP:FBA04-FVA-SPCIES-SYN-RECON2-LIVER-DISEASE-MOUSE]
1=

[RP:FVA-ADJRATIO-SPECIES-SYN-RECON2-LIVER-DISEASE-MOUSE]
1=

[RP:FBA-FEMA-ROOM-ECOLI-IAF1260-COBRA_VFVB]
1=

[RP:FBA-FEMA-ONLY-ECOLI-IAF1260-COBRA-VFVB]
1=

[RP:FBA06-NHDE-LP-UPDOWNKO-IAF1260-BIGG-VFVB-REG-INTERVAL-ENZ-FITNESS1]
1=

[RP:FBA06-NHDE-LP-UPDOWNKO-IAF1260-BIGG-VFVB-REG-INTERVAL-ENZ-FITNESS2]
1=

[RP:FBA06-NHDE-LP-UPDOWNKO-IAF1260-BIGG-VFVB-REG-INTERVAL-ENZ-FITNESS3]
1=

[RP:HDE-FUZZYEQUAL-TAM-DRUGDISCOVERY-ONEGROUP]
1=

[RP:A4-RECON2-LIVER-BIOMARKERSET-MOUSE-V03]
1=

[RP:A4-RECON2-LIVER-BIOMARKERSET-MOUSE]
1=

[RP:A4-RECON2-LIVER-BIOMARKERSET-MOUSE-V3-2015-7-28]
1=

[RP:HDE-DIFF-LB-UB-MEM-TA-DRUGDISCOVERY-ONEGROUP]
1=

[RP:HDE-DIFF-LB-UB-MEM-T-DRUGDISCOVERY-ONEGROUP]
1=

[RP:NHDE-THERAPEUTIC-RECON2LIVER-ONEGROUP-MOUSE-INTERVAL - ½Æ»S]
1=

[RP:NHDE-FUZZYMAXMIN-LBUB-PATHOGEN-NLP-REG-INTERVAL]
1=

[RP:NHDE-THERAPEUTIC-RECON2LIVER-ONEGROUP-MOUSE-INTERVAL]
1=

[RP:NHDE-THERAPY-RECON2LIVER-ONEGROUP-MOUSE-INTERVAL-4)]
1=

[RP:NHDE-THERAPY-RECON2LIVER-ONEGROUP-MOUSE-INTERVAL-7]
1=

[RP:NHDE-THERAPY-RECON2LIVER-ONEGROUP-MOUSE-INTERVAL-6]
1=

[RP:NHDE-THERAPY-RECON2LIVER-ONEGROUP-MOUSE-INTERVAL-5]
1=

[RP:NHDE-THERAPY-RECON2LIVER-ONEGROUP-MOUSE-INTERVAL-4]
1=

[RP:NHDE-THERAPY-RECON2LIVER-ONEGROUP-MOUSE-INTERVAL-3]
1=

[RP:NHDE-THERAPY-RECON2LIVER-ONEGROUP-MOUSE-INTERVAL-2]
1=

[RP:TESTPROGRAM]
1=

[RP:NHDE-THERAPY-RECON2LIVER-ONEGROUP-MOUSE-INTERVAL-1]
1=

[RP:NHDE-THERAPY-RECON2LIVER-ONEGROUP-MOUSE-FITNESS1-1]
1=

[RP:NHDE-THERAPY-RECON2LIVER-ONEGROUP-MOUSE-FITNESS1-2]
1=

[RP:NHDE-THERAPY-RECON2LIVER-ONEGROUP-MOUSE-FITNESS1-3]
1=

[RP:NHDE-THERAPY-RECON2LIVER-ONEGROUP-MOUSE-FITNESS1-4]
1=

[RP:NHDE-THERAPY-RECON2LIVER-ONEGROUP-MOUSE-FITNESS1-5]
1=

[RP:NHDE-THERAPY-RECON2LIVER-ONEGROUP-MOUSE-FITNESS1-6]
1=

[RP:NHDE-THERAPY-RECON2LIVER-ONEGROUP-MOUSE-FITNESS1-7]
1=

[RP:NHDE-THERAPY-RECON2LIVER-ONEGROUP-MOUSE-FITNESS2-1]
1=

[RP:NHDE-THERAPY-RECON2LIVER-ONEGROUP-MOUSE-FITNESS2-2]
1=

[RP:NHDE-THERAPY-RECON2LIVER-ONEGROUP-MOUSE-FITNESS2-3]
1=

[RP:NHDE-THERAPY-RECON2LIVER-ONEGROUP-MOUSE-FITNESS2-4]
1=

[RP:NHDE-THERAPY-RECON2LIVER-ONEGROUP-MOUSE-FITNESS2-5]
1=

[RP:NHDE-THERAPY-RECON2LIVER-ONEGROUP-MOUSE-FITNESS2-6]
1=

[RP:NHDE-THERAPY-RECON2LIVER-ONEGROUP-MOUSE-FITNESS2-7]
1=

[RP:NHDE-THERAPY-RECON2LIVER-ONEGROUP-MOUSE-FITNESS2]
1=

[RP:FBA06-NHDE-LP-UPDOWNKO-IAF1260-BIGG-VFVB-REG-FIXED-ENZ]
1=

[RP:FBA06-NHDE-LP-UPDOWNKO-IAF1260-BIGG-VFVB-REG-INTERVAL-ENZ]
1=

[RP:NHDE-THERAPY-RECON2LIVER-ONEGROUP-MOUSE-FITNESS1-S1]
1=

[RP:NHDE-THERAPY-RECON2LIVER-ONEGROUP-MOUSE-FITNESS1-S2]
1=

[RP:NHDE-THERAPY-RECON2LIVER-ONEGROUP-MOUSE-FITNESS1-S3]
1=

[RP:NHDE-THERAPY-RECON2LIVER-ONEGROUP-MOUSE-FITNESS1-S4]
1=

[RP:NHDE-THERAPY-RECON2LIVER-ONEGROUP-MOUSE-FITNESS1-S5]
1=

[RP:NHDE-THERAPY-RECON2LIVER-ONEGROUP-MOUSE-FITNESS1-S6]
1=

[RP:NHDE-THERAPY-RECON2LIVER-ONEGROUP-MOUSE-FITNESS1-S7]
1=

[RP:NHDE-THERAPY-RECON2LIVER-ONEGROUP-MOUSE-FITNESS1]
1=

[RP:SL_FINDER]
1=

[RP:ETHANOL]
1=

[RP:FBA02-PRIMAL-ECOLI-IAF1260-BIGG-VFVB-USERPROVIDED-VLBUB]
1=

[RP:FBA02-PRIMAL-ECOLI-IAF1260-BIGG-VFVB-MINMAXFLUXBOUNDS]
1=

[RP:A2-ECOLI-IAF1260-BIGG-USERSETTING]
1=

[RP:FBA90-MAX-BIOMASS-RECON2-LIVER-VFVB]
1=

[RP:A7-RECON2-LIVER-EXCHANGESET-MOUSE]
1=

[RP:DOPAMINE-NV+BU-LOGFORM-SS-SOLN-DESIGNMODEL-NLP-SCH]
1=

[RP:TEST-SYNTAX-FIXED]
1=

[RP:A3-RECON2-LIVER-MINMAXBOUND-HUMAN]
1=

[RP:Z-RECON2-LIVER-MINMAXBOUND-HUMAN-V6]
1=

[RP:Z-RECON2-LIVER-MOUSE-CANDIDATE-ENZ-RXN]
1=

[RP:FBA02-CANDIDATE-ENZ-RXN-SELECTION-MOUSE]
1=

[RP:SYN-LETH-BIOCOMPOUND-ENZYME-UPDOWNKO-MOUSE]
1=

[RP:FBA01-MINMAXBOUNDS-ECOLI-IAF1260-BIGG-VFVB]
1=

[RP:FBA00-MODELSPECIFICATION-VFVB]
1=

[RP:FBA-MINMAXBOUNDS-ECOLI-IAF1260-PALSSON-VFVB]
1=

[RP:FBA-MINMAXBD-RECON2-LIVER-VFVB-VNET-NORMAL-MOUSE-TEST]
1=

[RP:A1-RECON2-LIVER-MODEL-REVISED-WWU-TEST]
1=

[RP:NORMAL-DISEASE-FBA-RECON2-LIVER-KO-MAX-BIOMASS-MOUSE]
1=

[RP:A-HEPATONET2_MODEL]
1=

[RP:A-HEPATONET2_EXCHANGE]
1=

[RP:NORMAL-DISEASE-FBA-RECON2-LIVER-KO-BIOCOMPOUND-OBJ-MOUSE]
1=

[RP:FBA04-FVA-REACTIONS-RECON2-LIVER-NORMAL-MOUSE]
1=

[RP:FBA04-FVA-BIOCOMPOUND-SYN-RECON2-LIVER-DISEASE-MOUSE]
1=

[RP:FBA04-FVA-BIOCOMPOUND-SYN-RECON2-LIVER-NORMAL-MOUSE]
1=

[RP:SYNTHETIC-LETHALITY-BIOCOMPOUND-OBJ-RECON2-LIVER-KO-MOUSE]
1=

[RP:DOPAMINEMETABOLISM-NV+BU-POWERLAWFORM-SS-SOLN]
1=

[RP:LINEARCOLLOCATION_CATMIX3]
1=

[RP:LINEARCOLLOCATION-BATCHREACTOR]
1=

[RP:DIRECTCOLLOCATION-CATMIX2]
1=

[RP:LINEARCOLLOCATION_CATMIX]
1=

[RP:LINEARCOLLOCATION_CATMIX1]
1=

[RP:LINEARCOLLOCATION_CATMIX2]
1=

[RP:Z-RECON2-LIVER-MOUSE-UPDOWNKO-CANDIDATE-ENZ-RXN]
1=

[RP:Z-RECON2-LIVER-MOUSE-KO-CANDIDATE-ENZ-RXN]
1=

[RP:FBA02-KO-CANDIDATE-ENZ-RXN-SELECTION-IAF1260-BIGG]
1=

[RP:A6-RECON2-LIVER-TARGET-ENZYME-RXN-FBA03-1-MOUSE]
1=

[RP:NHDE-THERAPY-RECON2LIVER-ONEGROUP-MOUSE-MINERROR]
1=

[RP:NHDE-ONCOKINASE-RECON2LIVER-SPECIFIEDGROUP-UNIFORMINT-MOUSE-INTERVAL]
1=

[RP:NHDE-ONCOKINASE-RECON2LIVER-SPECIFIEDGROUP-MUTATION-MOUSE-INTERVAL]
1=

[RP:NHDE-ONCOKINASE-RECON2LIVER-SPECIFIEDGROUP-UNIFORMINT-MOUSE-FIXED]
1=

[RP:NHDE-ONCOKINASE-RECON2LIVER-ONEGROUP-LOG2RFC-MOUSE-INTERVAL-OLD]
1=

[RP:FBA06-NHDE-LP-UPDOWNKO-IAF1260-BIGG-VFVB-INTERVAL-ENZ]
1=

[RP:NHDE-ONCOKINASE-RECON2LIVER-SPECIFIEDGROUP-LOG2RFC-MOUSE-INTERVAL]
1=

[RP:NHDE-ONCOKINASE-RECON2LIVER-TWOGROUP-LOG2RFC-MOUSE-INTERVAL]
1=

[RP:NHDE-ONCOKINASE-RECON2LIVER-ONEGROUP-LOG2RFC-MOUSE-FIXED-OLD]
1=

[RP:NHDE-ONCOKINASE-RECON2LIVER-ONEGROUP-LOG2RFC-MOUSE-FIXED]
1=

[RP:NHDE-ONCOKINASE-RECON2LIVER-TWOGROUP-LOG2RFC-MOUSE-FIXED]
1=

[RP:NHDE-ONCOKINASE-RECON2LIVER-SPECIFIEDGROUP-LOG2RFC-MOUSE-FIXED]
1=

[RP:NHDE-ONCOKINASE-RECON2LIVER-ONEGROUP-LOG2RFC-MOUSE-INTERVAL]
1=

[RP:NHDE-ONCOKINASE-RECON2LIVER-ONEGROUP-LOG2RFC-HUMAN-OLD]
1=

[RP:A6-RECON2-LIVER-UPDOWNKO-CANDIDATE-ENZ-RXN-HUMAN-CASE1]
1=

[RP:FBA-MINMAXBD-RECON2-LIVER-VFVB-VNET-NORMAL-HUMAN]
1=

[RP:NHDE-ONCOKINASE-RECON2LIVER-ONEGROUP-INTERVAL-HUMAN-CASE1]
1=

[RP:NHDE-ONCOKINASE-RECON2LIVER-SPECIFIEDGROUP-INTERVAL-HUMAN-CASE1]
1=

[RP:NHDE-ONCOKINASE-RECON2LIVER-TWOGROUP-INTERVAL-HUMAN-CASE1]
1=

[RP:NHDE-ONCOKINASE-RECON2LIVER-TWOGROUP-LOG2RFC-MOUSE-INTERVAL1]
1=

[RP:NHDE-ONCOKINASE-RECON2LIVER-TWOGROUP-LOG2RFC-MOUSE-INTERVAL2]
1=

[RP:NHDE-ONCOKINASE-RECON2LIVER-TWOGROUP-LOG2RFC-MOUSE-INTERVAL3]
1=

[RP:NHDE-ONCOKINASE-RECON2LIVER-TWOGROUP-LOG2RFC-MOUSE-INTERVAL4]
1=

[RP:NHDE-ONCOKINASE-RECON2LIVER-TWOGROUP-LOG2RFC-MOUSE-INTERVAL5]
1=

[RP:NHDE-ONCOKINASE-RECON2LIVER-TWOGROUP-LOG2RFC-MOUSE-INTERVAL6]
1=

[RP:NHDE-ONCOKINASE-RECON2LIVER-TWOGROUP-LOG2RFC-MOUSE-INTERVAL7]
1=

[RP:NHDE-ONCOKINASE-RECON2LIVER-SPECIFIEDGROUP-LOG2RFC-MOUSE-INTERVAL1]
1=

[RP:NHDE-ONCOKINASE-RECON2LIVER-SPECIFIEDGROUP-LOG2RFC-MOUSE-INTERVAL2]
1=

[RP:NHDE-ONCOKINASE-RECON2LIVER-SPECIFIEDGROUP-LOG2RFC-MOUSE-INTERVAL3]
1=

[RP:NHDE-ONCOKINASE-RECON2LIVER-SPECIFIEDGROUP-LOG2RFC-MOUSE-INTERVAL4]
1=

[RP:NHDE-ONCOKINASE-RECON2LIVER-SPECIFIEDGROUP-LOG2RFC-MOUSE-INTERVAL5]
1=

[RP:NHDE-ONCOKINASE-RECON2LIVER-SPECIFIEDGROUP-LOG2RFC-MOUSE-INTERVAL6]
1=

[RP:NHDE-ONCOKINASE-RECON2LIVER-SPECIFIEDGROUP-LOG2RFC-MOUSE-INTERVAL7]
1=

[RP:NHDE-ONCOKINASE-RECON2LIVER-ONEGROUP-LOG2RFC-MOUSE-INTERVAL5)]
1=

[RP:FBA06-NHDE-LP-UPDOWNKO-IAF1260-BIGG-VFVB-INTERVAL-RXN]
1=

[RP:A5-ECOLI-IAF1260-BIGG-KO-CANDIDATE-ENZ-RXN]
1=

[RP:NHDE-ONCOKINASE-RECON2LIVER-ONEGROUP-LOG2RFC-MOUSE-INTERVAL1]
1=

[RP:NHDE-ONCOKINASE-RECON2LIVER-ONEGROUP-LOG2RFC-MOUSE-INTERVAL2]
1=

[RP:NHDE-ONCOKINASE-RECON2LIVER-ONEGROUP-LOG2RFC-MOUSE-INTERVAL3]
1=

[RP:NHDE-ONCOKINASE-RECON2LIVER-ONEGROUP-LOG2RFC-MOUSE-INTERVAL4]
1=

[RP:NHDE-ONCOKINASE-RECON2LIVER-ONEGROUP-LOG2RFC-MOUSE-INTERVAL5]
1=

[RP:NHDE-ONCOKINASE-RECON2LIVER-ONEGROUP-LOG2RFC-MOUSE-INTERVAL6]
1=

[RP:NHDE-ONCOKINASE-RECON2LIVER-ONEGROUP-LOG2RFC-MOUSE-INTERVAL7]
1=

[RP:HDE-FOPTIM-TAM-DRUGDISCOVERY-SPECIFIEDGROUP]
1=

[RP:NHDE-ONCOKINASE-RECON2LIVER-ONEGROUP-UPDOWNKO-MOUSE-FIXED - ½Æ»S]
1=

[RP:NHDE-ONCOKINASE-RECON2LIVER-ONEGROUP-REG-INTERVAL-HUMAN-CASE1 - ½Æ»S]
1=

[RP:A5-RECON2-LIVER-ENZYME-REG-RXN-HUMAN-V6]
1=

[RP:NHDE-ONCOKINASE-RECON2LIVER-ONEGROUP-UPDOWNKO-HUMAN-CASE1-INTL1]
1=

[RP:NHDE-ONCOKINASE-RECON2LIVER-ONEGROUP-UPDOWNKO-HUMAN-CASE1-INTL2]
1=

[RP:NHDE-ONCOKINASE-RECON2LIVER-ONEGROUP-UPDOWNKO-HUMAN-CASE1-INTL3]
1=

[RP:NHDE-ONCOKINASE-RECON2LIVER-ONEGROUP-UPDOWNKO-HUMAN-CASE1-INTL4]
1=

[RP:NHDE-ONCOKINASE-RECON2LIVER-ONEGROUP-UPDOWNKO-HUMAN-CASE1-INTL5]
1=

[RP:NHDE-ONCOKINASE-RECON2LIVER-ONEGROUP-UPDOWNKO-HUMAN-CASE1-INTL6]
1=

[RP:NHDE-ONCOKINASE-RECON2LIVER-ONEGROUP-UPDOWNKO-HUMAN-CASE1-INTL7]
1=

[RP:NHDE-ONCOKINASE-RECON2LIVER-TWOGROUP-UPDOWNKO-HUMAN-CASE1-INTL1]
1=

[RP:NHDE-ONCOKINASE-RECON2LIVER-TWOGROUP-UPDOWNKO-HUMAN-CASE1-INTL2]
1=

[RP:NHDE-ONCOKINASE-RECON2LIVER-TWOGROUP-UPDOWNKO-HUMAN-CASE1-INTL3]
1=

[RP:NHDE-ONCOKINASE-RECON2LIVER-TWOGROUP-UPDOWNKO-HUMAN-CASE1-INTL4]
1=

[RP:NHDE-ONCOKINASE-RECON2LIVER-TWOGROUP-UPDOWNKO-HUMAN-CASE1-INTL5]
1=

[RP:NHDE-ONCOKINASE-RECON2LIVER-TWOGROUP-UPDOWNKO-HUMAN-CASE1-INTL6]
1=

[RP:NHDE-ONCOKINASE-RECON2LIVER-TWOGROUP-UPDOWNKO-HUMAN-CASE1-INTL7]
1=

[RP:NHDE-ONCOKINASE-RECON2LIVER-SPECIFIEDGROUP-UPDOWNKO-HUMAN-CASE1-INTL7]
1=

[RP:NHDE-ONCOKINASE-RECON2LIVER-SPECIFIEDGROUP-UPDOWNKO-HUMAN-CASE1-INTL6]
1=

[RP:NHDE-ONCOKINASE-RECON2LIVER-SPECIFIEDGROUP-UPDOWNKO-HUMAN-CASE1-INTL5]
1=

[RP:NHDE-ONCOKINASE-RECON2LIVER-SPECIFIEDGROUP-UPDOWNKO-HUMAN-CASE1-INTL4]
1=

[RP:NHDE-ONCOKINASE-RECON2LIVER-SPECIFIEDGROUP-UPDOWNKO-HUMAN-CASE1-INTL3]
1=

[RP:NHDE-ONCOKINASE-RECON2LIVER-SPECIFIEDGROUP-UPDOWNKO-HUMAN-CASE1-INTL2]
1=

[RP:NHDE-ONCOKINASE-RECON2LIVER-SPECIFIEDGROUP-UPDOWNKO-HUMAN-CASE1-INTL1]
1=

[RP:NHDE-ONCOKINASE-RECON2LIVER-ONEGROUP-KO-ENZ-MOUSE-INTERVAL]
1=

[RP:A6-RECON2-LIVER-KO-CANDIDATE-ENZ-RXN-HUMAN]
1=

[RP:NLP_CONSTRAINED_RAO_P534_ORIGINAL]
1=

[RP:NLP_CONSTRAINED_RAO_P534]
1=

[RP:NONLINERREGRESSION]
1=

[RP:NHDE-ONCOKINASE-RECON2LIVER-TWOGROUP-UPDOWNKO-MOUSE-INTERVAL]
1=

[RP:NHDE-ONCOKINASE-RECON2LIVER-TWOGROUP-UPDOWNKO-MOUSE-FIXED]
1=

[RP:NHDE-ONCOKINASE-RECON2LIVER-ONEGROUP-UPDOWNKO-HUMAN-CASE1-INTL]
1=

[RP:NHDE-ONCOKINASE-RECON2LIVER-SPECIFIEDGROUP-UPDOWNKO-HUMAN-CASE1-INTL]
1=

[RP:NHDE-ONCOKINASE-RECON2LIVER-TWOGROUP-UPDOWNKO-HUMAN-CASE1-INTL]
1=

[RP:NHDE-ONCOKINASE-ID-RECON2LIVER-ONEGROUP-KO-HUMAN-CASE1]
1=

[RP:NHDE-ONCOKINASE-ID--RECON2LIVER-SPECIFIEDGROUP-KO-HUMAN-CASE1]
1=

[RP:FBA02-ONCOKINASE-RECON2LIVER-BIOCOMP-CLUSTERANALYSIS-MOUSE]
1=

[RP:A5-RECON2-LIVER-ENZYME-REG-RXN-MOUSE-V6-1]
1=

[RP:CLUSTERANALYSIS-PATHOGENICDETECTION-REG-INTERVAL]
1=

[RP:NHDE-ONCOKINASE-RECON2LIVER-SPECIFIEDGROUP-UPDOWNKO-MOUSE-INTERVAL]
1=

[RP:FVA-ADJRATIO-BIOCOMPOUND-SYN-RECON2-LIVER-DISEASE-MOUSE]
1=

[RP:FVA-BIOCOMPOUND-OBJ-SYN-RECON2-LIVER-NORMAL-MOUSE]
1=

[RP:FVA-ADJRATIO-BIOCOMPOUND-OBJ-SYN-RECON2-LIVER-DISEASE-MOUSE]
1=

[RP:A5-RECON2-LIVER-ENZYME-REG-RXN-MOUSE-V6-3-M]
1=

[RP:A5-RECON2-LIVER-ENZYME-REG-RXN-MOUSE-V6-3-N]
1=

[RP:A6-RECON2-LIVER-UPDOWNKO-CANDIDATE-ENZ-RXN-MOUSE-160414]
1=

[RP:A5-RECON2-LIVER-ENZYME-REG-RXN-MOUSE-160414]
1=

[RP:A4-RECON2-LIVER-BIOMARKERSET-MOUSE-160414]
1=

[RP:NHDE-ONCOKINASE-RECON2LIVER-ONEGROUP-UPDOWNKO-MOUSE-INTERVAL-N]
1=

[RP:NHDE-ONCOKINASE-RECON2LIVER-ONEGROUP-UPDOWNKO-MOUSE-INTERVAL-M]
1=

[RP:NHDE-UPDOWNKO-BIOCOMPOBJ-RECON2LIVER-ONEGROUP-MOUSE-INTERVAL-1]
1=

[RP:NHDE-UPDOWNKO-BIOCOMPOBJ-RECON2LIVER-ONEGROUP-MOUSE-INTERVAL-2]
1=

[RP:NHDE-UPDOWNKO-BIOCOMPOBJ-RECON2LIVER-ONEGROUP-MOUSE-INTERVAL-3]
1=

[RP:NHDE-UPDOWNKO-BIOCOMPOBJ-RECON2LIVER-ONEGROUP-MOUSE-INTERVAL-4]
1=

[RP:NHDE-UPDOWNKO-BIOCOMPOBJ-RECON2LIVER-ONEGROUP-MOUSE-INTERVAL-5]
1=

[RP:NHDE-UPDOWNKO-BIOCOMPOBJ-RECON2LIVER-ONEGROUP-MOUSE-INTERVAL-6]
1=

[RP:NHDE-UPDOWNKO-BIOCOMPOBJ-RECON2LIVER-ONEGROUP-MOUSE-INTERVAL-7]
1=

[RP:NHDE-UPDOWNKO-RXNOBJ-RECON2LIVER-ONEGROUP-MOUSE-INTERVAL-7]
1=

[RP:NHDE-UPDOWNKO-RXNOBJ-RECON2LIVER-ONEGROUP-MOUSE-INTERVAL-6]
1=

[RP:NHDE-UPDOWNKO-RXNOBJ-RECON2LIVER-ONEGROUP-MOUSE-INTERVAL-5]
1=

[RP:NHDE-UPDOWNKO-RXNOBJ-RECON2LIVER-ONEGROUP-MOUSE-INTERVAL-4]
1=

[RP:NHDE-UPDOWNKO-RXNOBJ-RECON2LIVER-ONEGROUP-MOUSE-INTERVAL-3]
1=

[RP:NHDE-UPDOWNKO-RXNOBJ-RECON2LIVER-ONEGROUP-MOUSE-INTERVAL-2]
1=

[RP:NHDE-UPDOWNKO-RXNOBJ-RECON2LIVER-ONEGROUP-MOUSE-INTERVAL-1]
1=

[RP:BIOCOMPOUND-OBJ-RECON2-LIVER-ENZYME-UPDOWNKO-REG-FIXED-MOUSE]
1=

[RP:FVA-BIOCOMPOUND-OBJ-SYN-RECON2-LIVER-DISEASE-MOUSE]
1=

[RP:FVA-BIOCOMPOUND-OBJ-SYN-RECON2-LIVER-DISEASE-REG-FIXED-MOUSE]
1=

[RP:BIOCOMPOUND-OBJ-RECON2-LIVER-ENZYME-KO-MOUSE]
1=

[RP:NHDE-UPDOWNKO-BIOCOMPOBJ-RECON2LIVER-ONEGROUP-MOUSE-FIXED]
1=

[RP:NHDE-UPDOWNKO-BIOCOMPOBJ-RECON2LIVER-SPECGROUP-MOUSE-FIXED]
1=

[RP:FBA02-ONCOKINASE-RECON2LIVER-BIOCOMPOBJ-CLUSTERANAL-MOUSE-FIXED]
1=

[RP:TEST-NHDE-ONCOKINASE-RECON2LIVER-BIOCOMPOBJ-MOUSE-INTERVAL]
1=

[RP:NHDE-KO-BIOCOMPOBJ-RECON2LIVER-ONEGROUP-MOUSE]
1=

[RP:NHDE-ONCOKINASE-ID-RECON2LIVER-ONEGROUP-KO-MOUSE]
1=

[RP:NHDE-KO-BIOCOMPOBJ-RECON2LIVER-SPECGROUP-MOUSE]
1=

[RP:NHDE-ONCOKINASE-ID--RECON2LIVER-SPECIFIEDGROUP-KO-MOUSE]
1=

[RP:NHDE-ONCOKINASE-RECON2LIVER-SPECIFIEDGROUP-UPDOWNKO-MOUSE-FIXED]
1=

[RP:NHDE-ONCOKINASE-RECON2LIVER-ONEGROUP-UPDOWNKO-MOUSE-FIXED]
1=

[RP:NHDE-UPDOWNKO-BIOCOMPOBJ-RECON2LIVER-SPECGROUP-MOUSE-INTERVAL]
1=

[RP:NHDE-UPDOWNKO-BIOCOMPOBJ-RECON2LIVER-TWOGROUP-MOUSE-INTERVAL]
1=

[RP:NHDE-KO-RXNOBJ-RECON2LIVER-ONEGROUP-MOUSE]
1=

[RP:NHDE-KO-RXNOBJ-RECON2LIVER-SPECGROUP-MOUSE]
1=

[RP:NHDE-UPDOWNKO-RXNOBJ-RECON2LIVER-ONEGROUP-MOUSE-FIXED]
1=

[RP:NHDE-UPDOWNKO-RXNOBJ-RECON2LIVER-SPECIFIEDGROUP-MOUSE-FIXED]
1=

[RP:NHDE-UPDOWNKO-RXNOBJ-RECON2LIVER-ONEGROUP-MOUSE-INTERVAL]
1=

[RP:NHDE-UPDOWNKO-RXNOBJ-RECON2LIVER-SPECGROUP-MOUSE-INTERVAL]
1=

[RP:NHDE-UPDOWNKO-RXNOBJ-RECON2LIVER-TWOGROUP-MOUSE-INTERVAL]
1=

[RP:FBA03-LIVER-BIOCOMPOUND-ENZYME-REG-REMEDY-ADJREG-MOUSE]
1=

[RP:BIOCOMPOUNDOBJ-RECON2LIVER-USER-UPDOWNKO-MOUSE-FIXED]
1=

[RP:BIOCOMPOUNDOBJ-RECON2LIVERL-ENUMERATE-UPDOWNKO-MOUSE-INTERVAL]
1=

[RP:FBA02-ONCOKINASE-RECON2LIVER-BIOCOMPOBJ-CLUSTERANAL-MOUSE-INTEVEL]
1=

[RP:FBA01-LIVER-BIOCOMPOUND-ENZYME-REG-OVERALL-UPDOWN-MOUSE]
1=

[RP:A5-RECON2-LIVER-ENZYME-REG-RXN-MOUSE-0415]
1=

[RP:A6-RECON2-LIVER-KO-CANDIDATE-ENZ-RXN-MOUSE]
1=

[RP:A6-RECON2-LIVER-UPDOWNKO-CANDIDATE-ENZ-RXN-MOUSE]
1=

[RP:METCENTRICOBJ-RECON2LIVERL-ENUMERATECANDIDATEENZ-UPDOWNKO-MOUSE-INTERVAL - ½Æ»S]
1=

[RP:BIOCOMPOUND-OBJ-RECON2-LIVER-ENZYME-REG-ADJREG-MOUSE]
1=

[RP:NHDE-UPDOWNKO-BIOCOMPOBJ-RECON2LIVER-ONEGROUP-MOUSE-INTERVAL]
1=

[RP:A6-RECON2-LIVER-UPDOWNKO-CANDIDATE-ENZ-RXN-MOUSE-160314]
1=

[RP:METCENTRICOBJ-RECON2LIVERL-ENUMERATECANDIDATEENZ-UPDOWNKO-MOUSE-INTERVAL]
1=

[RP:METCENTRICOBJ-RECON2LIVER-USERPROVIDEDENZ-KO-MOUSE]
1=

[RP:FBA02-ONCOKINASE-RECON2LIVER-BIOCOMP-CLUSTERANAL-MOUSE-FIXED]
1=

[RP:A2-RECON2-LIVER-OBJECTIVE-ATP-N]
1=

[RP:METCENTRICOBJ-RECON2LIVERL-ENUMERATECANDIDATEENZ-UPDOWNKO-MOUSE-TEST]
1=

[RP:MET-CENTRICOBJ-RECON2LIVER-ENUMERATEENZ-UPDOWNKO-MOUSE-INTERVAL]
1=

[RP:RXN-CENTRICOBJ-RECON2LIVER-ENUMERATEENZ-UPDOWNKO-MOUSE-INTERVAL]
1=

[RP:A4-RECON2-LIVER-BIOMARKERSET-MOUSE-V1]
1=

[RP:MET-BASEDOBJ-RECON2LIVER-ENUMERATEENZ-UPDOWNKO-MOUSE-INTERVAL1]
1=

[RP:MET-BASEDOBJ-RECON2LIVER-ENUMERATEENZ-UPDOWNKO-MOUSE-INTERVAL2]
1=

[RP:MET-BASEDOBJ-RECON2LIVER-ENUMERATEENZ-UPDOWNKO-MOUSE-INTERVAL3]
1=

[RP:MET-BASEDOBJ-RECON2LIVER-ENUMERATEENZ-UPDOWNKO-MOUSE-INTERVAL4]
1=

[RP:RXN-BASEDOBJ-RECON2LIVER-ENUMERATEENZ-UPDOWNKO-MOUSE-INTERVAL1]
1=

[RP:RXN-BASEDOBJ-RECON2LIVER-ENUMERATEENZ-UPDOWNKO-MOUSE-INTERVAL2]
1=

[RP:RXN-BASEDOBJ-RECON2LIVER-ENUMERATEENZ-UPDOWNKO-MOUSE-INTERVAL3]
1=

[RP:RXN-BASEDOBJ-RECON2LIVER-ENUMERATEENZ-UPDOWNKO-MOUSE-INTERVAL4]
1=

[RP:NHDE-UPDOWNKO-MET-BASEDOBJ-RECON2LIVER-ONEGROUP-MOUSE-FIXED - ½Æ»S]
1=

[RP:NHDE-KO-MET-BASEDOBJ-RECON2LIVER-TWOGROUP-MOUSE]
1=

[RP:NHDE-KO-MET-BASEDOBJ-RECON2LIVER-ONEGROUP-MOUSE-OLD]
1=

[RP:NHDE-KO-MET-BASEDOBJ-RECON2LIVER-SPECGROUP-MOUSE-OLD]
1=

[RP:NHDE-UPDOWNKO-RXN-BASEDOBJ-RECON2LIVER-ONEGROUP-MOUSE-FIXED - ½Æ»S]
1=

[RP:A4-RECON2-LIVER-BIOMARKERSET-MOUSE-V0]
1=

[RP:NHDE-UPDOWNKO-RXN-BASEDOBJ-RECON2LIVER-ONEGROUP-MOUSE-INTERVAL10]
1=

[RP:NHDE-UPDOWNKO-RXN-BASEDOBJ-RECON2LIVER-ONEGROUP-MOUSE-INTERVAL12]
1=

[RP:NHDE-UPDOWNKO-RXN-BASEDOBJ-RECON2LIVER-ONEGROUP-MOUSE-INTERVAL13]
1=

[RP:NHDE-UPDOWNKO-RXN-BASEDOBJ-RECON2LIVER-ONEGROUP-MOUSE-INTERVAL14]
1=

[RP:NHDE-UPDOWNKO-RXN-BASEDOBJ-RECON2LIVER-ONEGROUP-MOUSE-INTERVAL8]
1=

[RP:NHDE-UPDOWNKO-RXN-BASEDOBJ-RECON2LIVER-ONEGROUP-MOUSE-INTERVAL9]
1=

[RP:NHDE-UPDOWNKO-MET-BASEDOBJ-RECON2LIVER-ONEGROUP-MOUSE-INTERVAL1]
1=

[RP:NHDE-UPDOWNKO-MET-BASEDOBJ-RECON2LIVER-ONEGROUP-MOUSE-INTERVAL10]
1=

[RP:NHDE-UPDOWNKO-MET-BASEDOBJ-RECON2LIVER-ONEGROUP-MOUSE-INTERVAL11]
1=

[RP:NHDE-UPDOWNKO-MET-BASEDOBJ-RECON2LIVER-ONEGROUP-MOUSE-INTERVAL12]
1=

[RP:NHDE-UPDOWNKO-MET-BASEDOBJ-RECON2LIVER-ONEGROUP-MOUSE-INTERVAL13]
1=

[RP:NHDE-UPDOWNKO-MET-BASEDOBJ-RECON2LIVER-ONEGROUP-MOUSE-INTERVAL14]
1=

[RP:NHDE-UPDOWNKO-MET-BASEDOBJ-RECON2LIVER-ONEGROUP-MOUSE-INTERVAL2]
1=

[RP:NHDE-UPDOWNKO-MET-BASEDOBJ-RECON2LIVER-ONEGROUP-MOUSE-INTERVAL3]
1=

[RP:NHDE-UPDOWNKO-MET-BASEDOBJ-RECON2LIVER-ONEGROUP-MOUSE-INTERVAL4]
1=

[RP:NHDE-UPDOWNKO-MET-BASEDOBJ-RECON2LIVER-ONEGROUP-MOUSE-INTERVAL5]
1=

[RP:NHDE-UPDOWNKO-MET-BASEDOBJ-RECON2LIVER-ONEGROUP-MOUSE-INTERVAL7]
1=

[RP:NHDE-UPDOWNKO-MET-BASEDOBJ-RECON2LIVER-ONEGROUP-MOUSE-INTERVAL8]
1=

[RP:NHDE-UPDOWNKO-MET-BASEDOBJ-RECON2LIVER-ONEGROUP-MOUSE-INTERVAL9]
1=

[RP:NHDE-UPDOWNKO-MET-BASEDOBJ-RECON2LIVER-ONEGROUP-MOUSE-INTERVAL6]
1=

[RP:FBA04-FLUXENVELOPE-GENEKNOCKOUT-ECOLI-IAF1260-BIGG-VFVB-UPTAL]
1=

[RP:NHDE-UPDOWNKO-RXN-BASEDOBJ-RECON2LIVER-ONEGROUP-MOUSE-FIXED10]
1=

[RP:NHDE-UPDOWNKO-RXN-BASEDOBJ-RECON2LIVER-ONEGROUP-MOUSE-FIXED11]
1=

[RP:NHDE-UPDOWNKO-RXN-BASEDOBJ-RECON2LIVER-ONEGROUP-MOUSE-FIXED12]
1=

[RP:NHDE-UPDOWNKO-RXN-BASEDOBJ-RECON2LIVER-ONEGROUP-MOUSE-FIXED13]
1=

[RP:NHDE-UPDOWNKO-RXN-BASEDOBJ-RECON2LIVER-ONEGROUP-MOUSE-FIXED14]
1=

[RP:NHDE-UPDOWNKO-RXN-BASEDOBJ-RECON2LIVER-ONEGROUP-MOUSE-FIXED8]
1=

[RP:NHDE-UPDOWNKO-RXN-BASEDOBJ-RECON2LIVER-ONEGROUP-MOUSE-FIXED9]
1=

[RP:NHDE-PATHOGENDETEC-REG-INTERVAL-MINSQR(ERROR)-ONEGROUP]
1=

[RP:Z-RECON2-LIVER-REG-CANDIDATE-ENZ-VNET-BASED-MOUSE-ATP-M]
1=

[RP:FBA02-UPDOWNKO-CANDIDATE-ENZ-RXN-VNET-BASED-MOUSE]
1=

[RP:NHDE-UPDOWNKO-RXN-BASEDOBJ-RECON2LIVER-ONEGROUP-REG-RATIOLIMIT-MOUSE]
1=

[RP:NHDE-UPDOWNKO-RXN-BASEDOBJ-RECON2LIVER-TWOGROUP-REG-RATIO-LIMIT-MOUSE]
1=

[RP:NHDE-UPDOWNKO-RXN-BASEDOBJ-RECON2LIVER-ONEGROUP-MOUSE-INTERVAL22]
1=

[RP:NHDE-UPDOWNKO-RXN-BASEDOBJ-RECON2LIVER-ONEGROUP-MOUSE-INTERVAL33]
1=

[RP:NHDE-UPDOWNKO-RXN-BASEDOBJ-RECON2LIVER-ONEGROUP-MOUSE-INTERVAL44]
1=

[RP:NHDE-UPDOWNKO-RXN-BASEDOBJ-RECON2LIVER-ONEGROUP-MOUSE-INTERVAL55]
1=

[RP:NHDE-UPDOWNKO-RXN-BASEDOBJ-RECON2LIVER-ONEGROUP-MOUSE-INTERVAL66]
1=

[RP:NHDE-UPDOWNKO-RXN-BASEDOBJ-RECON2LIVER-ONEGROUP-MOUSE-INTERVAL7]
1=

[RP:NHDE-UPDOWNKO-RXN-BASEDOBJ-RECON2LIVER-ONEGROUP-MOUSE-INTERVAL77]
1=

[RP:NHDE-UPDOWNKO-RXN-BASEDOBJ-RECON2LIVER-ONEGROUP-MOUSE-FIXED7]
1=

[RP:NHDE-UPDOWNKO-RXN-BASEDOBJ-RECON2LIVER-ONEGROUP-MOUSE-FIXED6]
1=

[RP:NHDE-UPDOWNKO-RXN-BASEDOBJ-RECON2LIVER-ONEGROUP-MOUSE-FIXED5]
1=

[RP:NHDE-UPDOWNKO-RXN-BASEDOBJ-RECON2LIVER-ONEGROUP-MOUSE-FIXED4]
1=

[RP:NHDE-UPDOWNKO-RXN-BASEDOBJ-RECON2LIVER-ONEGROUP-MOUSE-FIXED3]
1=

[RP:NHDE-UPDOWNKO-RXN-BASEDOBJ-RECON2LIVER-ONEGROUP-MOUSE-FIXED2]
1=

[RP:NHDE-UPDOWNKO-RXN-BASEDOBJ-RECON2LIVER-ONEGROUP-MOUSE-FIXED1]
1=

[RP:NHDE-UPDOWNKO-RXN-BASEDOBJ-RECON2LIVER-ONEGROUP-MOUSE-FIXED07]
1=

[RP:NHDE-UPDOWNKO-RXN-BASEDOBJ-RECON2LIVER-ONEGROUP-MOUSE-FIXED06]
1=

[RP:NHDE-UPDOWNKO-RXN-BASEDOBJ-RECON2LIVER-ONEGROUP-MOUSE-FIXED05]
1=

[RP:NHDE-UPDOWNKO-RXN-BASEDOBJ-RECON2LIVER-ONEGROUP-MOUSE-FIXED04]
1=

[RP:NHDE-UPDOWNKO-RXN-BASEDOBJ-RECON2LIVER-ONEGROUP-MOUSE-FIXED03]
1=

[RP:NHDE-UPDOWNKO-RXN-BASEDOBJ-RECON2LIVER-ONEGROUP-MOUSE-FIXED02]
1=

[RP:NHDE-UPDOWNKO-RXN-BASEDOBJ-RECON2LIVER-ONEGROUP-MOUSE-FIXED01]
1=

[RP:Z-RECON2-LIVER-KO-CANDIDATE-ENZ-RXN-MOUSE]
1=

[RP:NHDE-UPDOWNKO-RXN-BASEDOBJ-RECON2LIVER-ONEGROUP-MOUSE-INTERVAL61]
1=

[RP:NHDE-UPDOWNKO-RXN-BASEDOBJ-RECON2LIVER-ONEGROUP-MOUSE-INTERVAL6]
1=

[RP:NHDE-UPDOWNKO-RXN-BASEDOBJ-RECON2LIVER-ONEGROUP-MOUSE-INTERVAL51]
1=

[RP:NHDE-UPDOWNKO-RXN-BASEDOBJ-RECON2LIVER-ONEGROUP-MOUSE-INTERVAL5]
1=

[RP:NHDE-UPDOWNKO-RXN-BASEDOBJ-RECON2LIVER-ONEGROUP-MOUSE-INTERVAL41]
1=

[RP:NHDE-UPDOWNKO-RXN-BASEDOBJ-RECON2LIVER-ONEGROUP-MOUSE-INTERVAL4]
1=

[RP:NHDE-UPDOWNKO-RXN-BASEDOBJ-RECON2LIVER-ONEGROUP-MOUSE-INTERVAL31]
1=

[RP:NHDE-UPDOWNKO-RXN-BASEDOBJ-RECON2LIVER-ONEGROUP-MOUSE-INTERVAL3]
1=

[RP:NHDE-UPDOWNKO-RXN-BASEDOBJ-RECON2LIVER-ONEGROUP-MOUSE-INTERVAL21]
1=

[RP:NHDE-UPDOWNKO-RXN-BASEDOBJ-RECON2LIVER-ONEGROUP-MOUSE-INTERVAL2]
1=

[RP:NHDE-UPDOWNKO-RXN-BASEDOBJ-RECON2LIVER-ONEGROUP-MOUSE-INTERVAL11]
1=

[RP:A1-PD-GMA-NV+BU-DESIGNMODEL]
1=

[RP:A6-RECON2-LIVER-UPDOWNKO-CANDIDATE-ENZ-RXN-MOUSE-ATP-N]
1=

[RP:A6-RECON2-LIVER-UPDOWNKO-CANDIDATE-ENZ-RXN-MOUSE-ATP-M]
1=

[RP:NHDE-KO-RXN-BASEDOBJ-RECON2LIVER-ONEGROUP-MOUSE1]
1=

[RP:NHDE-KO-RXN-BASEDOBJ-RECON2LIVER-ONEGROUP-MOUSE2]
1=

[RP:NHDE-KO-RXN-BASEDOBJ-RECON2LIVER-ONEGROUP-MOUSE3]
1=

[RP:NHDE-KO-RXN-BASEDOBJ-RECON2LIVER-ONEGROUP-MOUSE4]
1=

[RP:A-RECON2-LIVER-ABNORMALSET]
1=

[RP:A1-RECON2-LIVER-OBJECTIVE-ATP_M]
1=

[RP:A1-RECON2-LIVER-OBJECTIVE-ATP_N]
1=

[RP:A1-RECON2-LIVER-OBJECTIVE-NADH_C]
1=

[RP:A1-RECON2-LIVER-OBJECTIVE-NADH_M]
1=

[RP:A1-RECON2-LIVER-OBJECTIVE-NADPH_C]
1=

[RP:A1-RECON2-LIVER-OBJECTIVE-NADPH_M]
1=

[RP:FBA02-LIVER-BIOCOMPOUND-ENZYME-REG-ADJREG-HUMAN]
1=

[RP:A4-RECON2-LIVER-BIOMARKERSET-HUMAN-CASE1-0425]
1=

[RP:A4-RECON2-LIVER-BIOMARKERSET-HUMAN-CASE2-0425]
1=

[RP:A5-RECON2-LIVER-ENZYME-REG-RXN-MOUSE-0417]
1=

[RP:NHDE-UPDOWNKO-RXN-BASEDOBJ-RECON2LIVER-ONEGROUP-HUMANCASE2-INTERVAL]
1=

[RP:NHDE-UPDOWNKO-RXN-BASEDOBJ-RECON2LIVER-ONEGROUP-HUMANCASE1-INTERVAL]
1=

[RP:TEST-NHDE-ONCOKINASE-RECON2LIVER-RXN-BASEDOBJ-MOUSE-INTERVAL]
1=

[RP:Z-RECON2-LIVER-MOUSE-ATP_M-TEST]
1=

[RP:NHDE-UPDOWN-RXN-BASEDOBJ-RECON2LIVER-SPECGROUP-MOUSE-INTERVAL]
1=

[RP:NHDE-UPDOWN-RXN-BASEDOBJ-RECON2LIVER-TWOGROUP-MOUSE-INTERVAL]
1=

[RP:NHDE-UPDOWN-RXN-BASEDOBJ-RECON2LIVER-ONEGROUP-MOUSE-INTERVAL - ½Æ»S]
1=

[RP:Z-RECON2-LIVER-SPECCANDIDATE-ENZ-RXN-MOUSE-ATP_M]
1=

[RP:TEST-CANDIDATE-ENZ-RXN-EXCLUDED-KO]
1=

[RP:NHDE-KO-RXN-BASEDOBJ-RECON2LIVER-ONEGROUP-HUMAN-CASE1-11]
1=

[RP:NHDE-KO-RXN-BASEDOBJ-RECON2LIVER-ONEGROUP-HUMAN-CASE1-21]
1=

[RP:NHDE-KO-RXN-BASEDOBJ-RECON2LIVER-ONEGROUP-HUMAN-CASE1-31]
1=

[RP:NHDE-KO-RXN-BASEDOBJ-RECON2LIVER-ONEGROUP-HUMAN-CASE1-41]
1=

[RP:NHDE-KO-RXN-BASEDOBJ-RECON2LIVER-ONEGROUP-HUMAN-CASE1-51]
1=

[RP:NHDE-KO-RXN-BASEDOBJ-RECON2LIVER-ONEGROUP-MOUSE-11]
1=

[RP:NHDE-KO-RXN-BASEDOBJ-RECON2LIVER-ONEGROUP-MOUSE-21]
1=

[RP:NHDE-KO-RXN-BASEDOBJ-RECON2LIVER-ONEGROUP-MOUSE-31]
1=

[RP:NHDE-KO-RXN-BASEDOBJ-RECON2LIVER-ONEGROUP-MOUSE-41]
1=

[RP:NHDE-KO-RXN-BASEDOBJ-RECON2LIVER-ONEGROUP-MOUSE-51]
1=

[RP:NHDE-KO-RXN-BASEDOBJ-RECON2LIVER-ONEGROUP-MOUSE-61]
1=

[RP:NHDE-KO-RXN-BASEDOBJ-RECON2LIVER-ONEGROUP-HUMAN-CASE2-51]
1=

[RP:NHDE-KO-RXN-BASEDOBJ-RECON2LIVER-ONEGROUP-HUMAN-CASE2-41]
1=

[RP:NHDE-KO-RXN-BASEDOBJ-RECON2LIVER-ONEGROUP-HUMAN-CASE2-31]
1=

[RP:NHDE-KO-RXN-BASEDOBJ-RECON2LIVER-ONEGROUP-HUMAN-CASE2-21]
1=

[RP:NHDE-KO-RXN-BASEDOBJ-RECON2LIVER-ONEGROUP-HUMAN-CASE2-11]
1=

[RP:NHDE-KO-RXN-BASEDOBJ-RECON2LIVER-ONEGROUP-HUMAN-CASE2-61]
1=

[RP:SET_TESTING]
1=

[RP:TEST-SYNTAX-1]
1=

[RP:TEST-SYNTAX-2]
1=

[RP:SET_AND_OR]
1=

[RP:SET_OPERATION]
1=

[RP:NHDE-UPDOWN-RXN-BASEDOBJ-RECON2LIVER-ONEGROUP-MOUSE-INTERVAL]
1=

[RP:A5-RECON2-LIVER-ENZYME-REG-RXN-MOUSE-V0]
1=

[RP:Z-RECON2-LIVER-UPDOWNKO-CANDIDATE-ENZ-RXN-MOUSE-ATP_M-1]
1=

[RP:Z-RECON2-LIVER-KO-CANDIDATE-ENZ-RXN-MOUSE-NADPH_M]
1=

[RP:A6-RECON2-LIVER-KO-CANDIDATE-ENZ-RXN-HUMAN-ATP_N]
1=

[RP:A6-RECON2-LIVER-KO-CANDIDATE-ENZ-RXN-HUMAN-NADH_C]
1=

[RP:A6-RECON2-LIVER-KO-CANDIDATE-ENZ-RXN-HUMAN-NADH_M]
1=

[RP:A6-RECON2-LIVER-KO-CANDIDATE-ENZ-RXN-HUMAN-NADPH_C]
1=

[RP:A6-RECON2-LIVER-KO-CANDIDATE-ENZ-RXN-HUMAN-NADPH_M]
1=

[RP:A6-RECON2-LIVER-KO-CANDIDATE-ENZ-RXN-MOUSE-ATP_M]
1=

[RP:A6-RECON2-LIVER-KO-CANDIDATE-ENZ-RXN-MOUSE-ATP_N]
1=

[RP:A6-RECON2-LIVER-KO-CANDIDATE-ENZ-RXN-MOUSE-NADH_C]
1=

[RP:A6-RECON2-LIVER-KO-CANDIDATE-ENZ-RXN-MOUSE-NADH_M]
1=

[RP:A6-RECON2-LIVER-KO-CANDIDATE-ENZ-RXN-MOUSE-NADPH_C]
1=

[RP:A6-RECON2-LIVER-KO-CANDIDATE-ENZ-RXN-MOUSE-NADPH_M]
1=

[RP:A6-RECON2-LIVER-REDUCED-CANDIDATE-ENZ-RXN-HUMAN-ATP_M]
1=

[RP:A6-RECON2-LIVER-REDUCED-CANDIDATE-ENZ-RXN-HUMAN-ATP_N]
1=

[RP:A6-RECON2-LIVER-REDUCED-CANDIDATE-ENZ-RXN-HUMAN-NADH_C]
1=

[RP:A6-RECON2-LIVER-REDUCED-CANDIDATE-ENZ-RXN-HUMAN-NADH_M]
1=

[RP:A6-RECON2-LIVER-REDUCED-CANDIDATE-ENZ-RXN-HUMAN-NADPH_C]
1=

[RP:A6-RECON2-LIVER-REDUCED-CANDIDATE-ENZ-RXN-HUMAN-NADPH_M]
1=

[RP:A6-RECON2-LIVER-REDUCED-CANDIDATE-ENZ-RXN-MOUSE-ATP_M]
1=

[RP:A6-RECON2-LIVER-REDUCED-CANDIDATE-ENZ-RXN-MOUSE-ATP_N]
1=

[RP:A6-RECON2-LIVER-REDUCED-CANDIDATE-ENZ-RXN-MOUSE-NADH_C]
1=

[RP:A6-RECON2-LIVER-REDUCED-CANDIDATE-ENZ-RXN-MOUSE-NADH_M]
1=

[RP:A6-RECON2-LIVER-REDUCED-CANDIDATE-ENZ-RXN-MOUSE-NADPH_C]
1=

[RP:A6-RECON2-LIVER-REDUCED-CANDIDATE-ENZ-RXN-MOUSE-NADPH_M]
1=

[RP:NHDE-KO-RXN-BASEDOBJ-RECON2LIVER-ONEGROUP-HUMAN-CASE1-61]
1=

[RP:NHDE-KO-RXN-BASEDOBJ-RECON2LIVER-ONEGROUP-HUMAN-CASE2-6]
1=

[RP:NHDE-KO-RXN-BASEDOBJ-RECON2LIVER-ONEGROUP-HUMAN-CASE2-5]
1=

[RP:NHDE-KO-RXN-BASEDOBJ-RECON2LIVER-ONEGROUP-HUMAN-CASE2-4]
1=

[RP:NHDE-KO-RXN-BASEDOBJ-RECON2LIVER-ONEGROUP-HUMAN-CASE2-3]
1=

[RP:NHDE-KO-RXN-BASEDOBJ-RECON2LIVER-ONEGROUP-HUMAN-CASE2-2]
1=

[RP:NHDE-KO-RXN-BASEDOBJ-RECON2LIVER-ONEGROUP-HUMAN-CASE2-1]
1=

[RP:NHDE-REDUCED-RXN-BASEDOBJ-RECON2LIVER-ONEGROUP-HUMAN-CASE1-1]
1=

[RP:NHDE-REDUCED-RXN-BASEDOBJ-RECON2LIVER-ONEGROUP-HUMAN-CASE1-2]
1=

[RP:NHDE-REDUCED-RXN-BASEDOBJ-RECON2LIVER-ONEGROUP-HUMAN-CASE1-3]
1=

[RP:NHDE-REDUCED-RXN-BASEDOBJ-RECON2LIVER-ONEGROUP-HUMAN-CASE1-4]
1=

[RP:NHDE-REDUCED-RXN-BASEDOBJ-RECON2LIVER-ONEGROUP-HUMAN-CASE1-5]
1=

[RP:NHDE-REDUCED-RXN-BASEDOBJ-RECON2LIVER-ONEGROUP-HUMAN-CASE1-6]
1=

[RP:NHDE-REDUCED-RXN-BASEDOBJ-RECON2LIVER-ONEGROUP-MOUSE-INTERVAL-1]
1=

[RP:NHDE-REDUCED-RXN-BASEDOBJ-RECON2LIVER-ONEGROUP-MOUSE-INTERVAL-2]
1=

[RP:NHDE-REDUCED-RXN-BASEDOBJ-RECON2LIVER-ONEGROUP-MOUSE-INTERVAL-3]
1=

[RP:NHDE-REDUCED-RXN-BASEDOBJ-RECON2LIVER-ONEGROUP-MOUSE-INTERVAL-4]
1=

[RP:NHDE-REDUCED-RXN-BASEDOBJ-RECON2LIVER-ONEGROUP-MOUSE-INTERVAL-5]
1=

[RP:NHDE-REDUCED-RXN-BASEDOBJ-RECON2LIVER-ONEGROUP-MOUSE-INTERVAL-6]
1=

[RP:NHDE-UPDOWNKO-RXN-BASEDOBJ-RECON2LIVER-ONEGROUP-MOUSE-INTERVAL1]
1=

[RP:NHDE-REDUCED-RXN-BASEDOBJ-RECON2LIVER-ONEGROUP-MOUSE-INTERVAL]
1=

[RP:NHDE-REDUCED-RXN-BASEDOBJ-RECON2LIVER-SPECGROUP-MOUSE-INTERVAL]
1=

[RP:NHDE-UPDOWNKO-RXN-BASEDOBJ-RECON2LIVER-ONEGROUP-MOUSE-INTERVAL]
1=

[RP:NHDE-UPDOWNKO-RXN-BASEDOBJ-RECON2LIVER-SPECGROUP-MOUSE-INTERVAL]
1=

[RP:NHDE-UPDOWNKO-RXN-BASEDOBJ-RECON2LIVER-TWOGROUP-MOUSE-INTERVAL]
1=

[RP:A6-RECON2-LIVER-KO-CANDIDATE-ENZ-RXN-HUMAN-ATP_M]
1=

[RP:TEST-NHDE-RECON2LIVER-RXN-BASEDOBJ-HUMAN-CASE2-INTERVAL - ½Æ»S]
1=

[RP:TEST-NHDE-ONCOKINASE-RECON2LIVER-MET-BASEDOBJ-MOUSE-INTERVAL]
1=

[RP:CLUSTERANALYSIS-RECON2LIVER-MET-BASEDOBJ-MOUSE-INTEVEL]
1=

[RP:CLUSTERANALYSIS-RECON2LIVER-MET-BASEDOBJ-MOUSE-FIXED]
1=

[RP:NHDE-REDUCED-RXN-BASEDOBJ-RECON2LIVER-SPECGROUP-HUMAN-CASE1]
1=

[RP:NHDE-REDUCED-RXN-BASEDOBJ-RECON2LIVER-SPECGROUP-HUMAN-CASE2]
1=

[RP:CLUSTERANALYSIS-RECON2LIVER-RXN-BASEDOBJ-MOUSE-FIXED - ½Æ»S]
1=

[RP:CLUSTERANALYSIS-RECON2LIVER-RXN-BASEDOBJ-MOUSE-INTEVEL - ½Æ»S]
1=

[RP:TEST-NHDE-ONCOKINASE-RECON2LIVER-RXN-BASEDOBJ-MOUSE-INTERVAL - ½Æ»S]
1=

[RP:NHDE-KO-RXN-BASEDOBJ-RECON2LIVER-ONEGROUP-MOUSE - ½Æ»S]
1=

[RP:NHDE-KO-RXN-BASEDOBJ-RECON2LIVER-SPECGROUP-MOUSE - ½Æ»S]
1=

[RP:NHDE-REDUCED-RXN-BASEDOBJ-RECON2LIVER-ONEGROUP-MOUSE-INTERVAL - ½Æ»S]
1=

[RP:NHDE-REDUCED-RXN-BASEDOBJ-RECON2LIVER-ONEGROUP-MOUSE]
1=

[RP:NHDE-REDUCED-RXN-BASEDOBJ-RECON2LIVER-SPECGROUP-MOUSE-INTERVAL - ½Æ»S]
1=

[RP:NHDE-REDUCED-RXN-BASEDOBJ-RECON2LIVER-SPECGROUP-MOUSE]
1=

[RP:NHDE-UPDOWNKO-RXN-BASEDOBJ-RECON2LIVER-ONEGROUP-MOUSE-INTERVAL - ½Æ»S]
1=

[RP:NHDE-UPDOWNKO-RXN-BASEDOBJ-RECON2LIVER-SPECGROUP-MOUSE-INTERVAL - ½Æ»S]
1=

[RP:NHDE-UPDOWNKO-RXN-BASEDOBJ-RECON2LIVER-TWOGROUP-MOUSE-INTERVAL - ½Æ»S]
1=

[RP:NHDE-UPDOWNKO-RXN-BASEDOBJ-RECON2LIVER-ONEGROUP-MOUSE-INT7]
1=

[RP:NHDE-REDUCED-RXN-BASEDOBJ-RECON2LIVER-ONEGROUP-MOUSE-INT2]
1=

[RP:NHDE-REDUCED-RXN-BASEDOBJ-RECON2LIVER-ONEGROUP-MOUSE-INT3]
1=

[RP:NHDE-REDUCED-RXN-BASEDOBJ-RECON2LIVER-ONEGROUP-MOUSE-INT4]
1=

[RP:NHDE-REDUCED-RXN-BASEDOBJ-RECON2LIVER-ONEGROUP-MOUSE-INT5]
1=

[RP:NHDE-REDUCED-RXN-BASEDOBJ-RECON2LIVER-ONEGROUP-MOUSE-INT6]
1=

[RP:NHDE-REDUCED-RXN-BASEDOBJ-RECON2LIVER-ONEGROUP-MOUSE-INT7]
1=

[RP:NHDE-REDUCED-RXN-BASEDOBJ-RECON2LIVER-ONEGROUP-MOUSE-INT1]
1=

[RP:NHDE-KO-RXN-BASEDOBJ-RECON2LIVER-ONEGROUP-MOUSE-1]
1=

[RP:NHDE-KO-RXN-BASEDOBJ-RECON2LIVER-ONEGROUP-MOUSE-2]
1=

[RP:NHDE-KO-RXN-BASEDOBJ-RECON2LIVER-ONEGROUP-MOUSE-3]
1=

[RP:NHDE-KO-RXN-BASEDOBJ-RECON2LIVER-ONEGROUP-MOUSE-4]
1=

[RP:NHDE-KO-RXN-BASEDOBJ-RECON2LIVER-ONEGROUP-MOUSE-5]
1=

[RP:NHDE-KO-RXN-BASEDOBJ-RECON2LIVER-ONEGROUP-MOUSE-6]
1=

[RP:NHDE-KO-RXN-BASEDOBJ-RECON2LIVER-ONEGROUP-MOUSE-7]
1=

[RP:NHDE-REDUCED-RXN-BASEDOBJ-RECON2LIVER-ONEGROUP-HUMAN-CASE1]
1=

[RP:NHDE-REDUCED-RXN-BASEDOBJ-RECON2LIVER-ONEGROUP-HUMAN-CASE2]
1=

[RP:NHDE-REDUCED-RXN-BASEDOBJ-RECON2LIVER-ONEGROUP-HUMAN-CASE2-INT1]
1=

[RP:NHDE-REDUCED-RXN-BASEDOBJ-RECON2LIVER-ONEGROUP-HUMAN-CASE2-INT2]
1=

[RP:NHDE-REDUCED-RXN-BASEDOBJ-RECON2LIVER-ONEGROUP-HUMAN-CASE2-INT3]
1=

[RP:NHDE-REDUCED-RXN-BASEDOBJ-RECON2LIVER-ONEGROUP-HUMAN-CASE2-INT4]
1=

[RP:NHDE-REDUCED-RXN-BASEDOBJ-RECON2LIVER-ONEGROUP-HUMAN-CASE2-INT5]
1=

[RP:NHDE-REDUCED-RXN-BASEDOBJ-RECON2LIVER-ONEGROUP-HUMAN-CASE2-INT6]
1=

[RP:NHDE-REDUCED-RXN-BASEDOBJ-RECON2LIVER-ONEGROUP-HUMAN-CASE2-INT7]
1=

[RP:NHDE-UPDOWNKO-RXN-BASEDOBJ-RECON2LIVER-ONEGROUP-HUMAN-CASE1-INT3)]
1=

[RP:NHDE-UPDOWNKO-RXN-BASEDOBJ-RECON2LIVER-ONEGROUP-HUMAN-CASE1-INT6)]
1=

[RP:NHDE-UPDOWNKO-RXN-BASEDOBJ-RECON2LIVER-ONEGROUP-HUMAN-CASE1-INT7]
1=

[RP:NHDE-UPDOWNKO-RXN-BASEDOBJ-RECON2LIVER-ONEGROUP-HUMAN-CASE2-INT5]
1=

[RP:NHDE-UPDOWNKO-RXN-BASEDOBJ-RECON2LIVER-ONEGROUP-HUMAN-CASE2-INT7]
1=

[RP:NHDE-REDUCED-RXN-BASEDOBJ-RECON2LIVER-ONEGROUP-HUMAN-CASE2-7]
1=

[RP:NHDE-REDUCED-RXN-BASEDOBJ-RECON2LIVER-ONEGROUP-HUMAN-CASE2-6]
1=

[RP:NHDE-REDUCED-RXN-BASEDOBJ-RECON2LIVER-ONEGROUP-HUMAN-CASE2-5]
1=

[RP:NHDE-REDUCED-RXN-BASEDOBJ-RECON2LIVER-ONEGROUP-HUMAN-CASE2-2]
1=

[RP:NHDE-REDUCED-RXN-BASEDOBJ-RECON2LIVER-ONEGROUP-HUMAN-CASE2-3]
1=

[RP:NHDE-KO-RXN-BASEDOBJ-RECON2LIVER-ONEGROUP-HUMAN-CASE1-1]
1=

[RP:NHDE-KO-RXN-BASEDOBJ-RECON2LIVER-ONEGROUP-HUMAN-CASE1-2]
1=

[RP:NHDE-KO-RXN-BASEDOBJ-RECON2LIVER-ONEGROUP-HUMAN-CASE1-3]
1=

[RP:NHDE-KO-RXN-BASEDOBJ-RECON2LIVER-ONEGROUP-HUMAN-CASE1-4]
1=

[RP:NHDE-KO-RXN-BASEDOBJ-RECON2LIVER-ONEGROUP-HUMAN-CASE1-5]
1=

[RP:NHDE-KO-RXN-BASEDOBJ-RECON2LIVER-ONEGROUP-HUMAN-CASE1-6]
1=

[RP:NHDE-KO-RXN-BASEDOBJ-RECON2LIVER-ONEGROUP-HUMAN-CASE1-7]
1=

[RP:NHDE-REDUCED-RXN-BASEDOBJ-RECON2LIVER-ONEGROUP-HUMAN-CASE2-4]
1=

[RP:NHDE-REDUCED-RXN-BASEDOBJ-RECON2LIVER-ONEGROUP-HUMAN-CASE2-1]
1=

[RP:NHDE-UPDOWNKO-MIN{WARBURG,EXP}-RECON2LIVER-ONEGROUP-HUMAN-CASE2-INT - ½Æ»S]
1=

[RP:NHDE-UPDOWNKO-RXN-BASEDOBJ-RECON2LIVER-ONEGROUP-MOUSE-INT - ½Æ»S]
1=

[RP:NHDE-UPDOWNKO-MINWARBURGEXP-RECON2LIVER-ONEGROUP-MOUSE-INT]
1=

[RP:NHDE-UPDOWNKO-MINWARBURGEXP-RECON2LIVER-ONEGROUP-MOUSE-INT2]
1=

[RP:NHDE-UPDOWNKO-MINWARBURGEXP-RECON2LIVER-ONEGROUP-MOUSE-INT1]
1=

[RP:NHDE-UPDOWNKO-RXN-BASEDOBJ-RECON2LIVER-ONEGROUP-MOUSE-INT1]
1=

[RP:NHDE-UPDOWNKO-RXN-BASEDOBJ-RECON2LIVER-ONEGROUP-HUMAN-CASE1-INT - ½Æ»S]
1=

[RP:NHDE-UPDOWNKO-RXN-BASEDOBJ-RECON2LIVER-ONEGROUP-HUMAN-CASE2-INT - ½Æ»S]
1=

[RP:NHDE-UPDOWNKO-MINWARBURGEXP-RECON2LIVER-ONEGROUP-HUMAN-CASE2-INT - ½Æ»S]
1=

[RP:NHDE-UPDOWNKO-MINWARBURGEXP-RECON2LIVER-ONEGROUP-MOUSE-INT - ½Æ»S]
1=

[RP:NHDE-UPDOWNKO-RXN-BASEDOBJ-RECON2LIVER-ONEGROUP-HUMAN-CASE1-INT1]
1=

[RP:NHDE-UPDOWNKO-RXN-BASEDOBJ-RECON2LIVER-ONEGROUP-HUMAN-CASE1-INT2]
1=

[RP:NHDE-UPDOWNKO-RXN-BASEDOBJ-RECON2LIVER-ONEGROUP-HUMAN-CASE1-INT3]
1=

[RP:NHDE-UPDOWNKO-RXN-BASEDOBJ-RECON2LIVER-ONEGROUP-HUMAN-CASE1-INT4]
1=

[RP:NHDE-UPDOWNKO-RXN-BASEDOBJ-RECON2LIVER-ONEGROUP-HUMAN-CASE1-INT5]
1=

[RP:NHDE-UPDOWNKO-RXN-BASEDOBJ-RECON2LIVER-ONEGROUP-HUMAN-CASE1-INT6]
1=

[RP:NHDE-UPDOWNKO-RXN-BASEDOBJ-RECON2LIVER-ONEGROUP-HUMAN-CASE2-INT1]
1=

[RP:NHDE-UPDOWNKO-RXN-BASEDOBJ-RECON2LIVER-ONEGROUP-HUMAN-CASE2-INT2]
1=

[RP:NHDE-UPDOWNKO-RXN-BASEDOBJ-RECON2LIVER-ONEGROUP-HUMAN-CASE2-INT3]
1=

[RP:NHDE-UPDOWNKO-RXN-BASEDOBJ-RECON2LIVER-ONEGROUP-HUMAN-CASE2-INT4]
1=

[RP:NHDE-UPDOWNKO-RXN-BASEDOBJ-RECON2LIVER-ONEGROUP-HUMAN-CASE2-INT5)]
1=

[RP:NHDE-UPDOWNKO-RXN-BASEDOBJ-RECON2LIVER-ONEGROUP-HUMAN-CASE2-INT6]
1=

[RP:NHDE-UPDOWNKO-RXN-BASEDOBJ-RECON2LIVER-ONEGROUP-MOUSE-INT2]
1=

[RP:NHDE-UPDOWNKO-RXN-BASEDOBJ-RECON2LIVER-ONEGROUP-MOUSE-INT3]
1=

[RP:NHDE-UPDOWNKO-RXN-BASEDOBJ-RECON2LIVER-ONEGROUP-MOUSE-INT4]
1=

[RP:NHDE-UPDOWNKO-RXN-BASEDOBJ-RECON2LIVER-ONEGROUP-MOUSE-INT5]
1=

[RP:NHDE-UPDOWNKO-RXN-BASEDOBJ-RECON2LIVER-ONEGROUP-MOUSE-INT6]
1=

[RP:NHDE-UPDOWNKO-MINWARBURGEXP-RECON2LIVER-ONEGROUP-HUMAN-CASE1-INT1 - ½Æ»S]
1=

[RP:NHDE-UPDOWNKO-MINWARBURGEXP-RECON2LIVER-ONEGROUP-HUMAN-CASE1-INT1]
1=

[RP:NHDE-UPDOWNKO-MINWARBURGEXP-RECON2LIVER-ONEGROUP-HUMAN-CASE1-INT2]
1=

[RP:NHDE-UPDOWNKO-MINWARBURGEXP-RECON2LIVER-ONEGROUP-HUMAN-CASE1-INT3]
1=

[RP:NHDE-UPDOWNKO-MINWARBURGEXP-RECON2LIVER-ONEGROUP-HUMAN-CASE1-INT4]
1=

[RP:NHDE-UPDOWNKO-MINWARBURGEXP-RECON2LIVER-ONEGROUP-HUMAN-CASE1-INT5]
1=

[RP:NHDE-UPDOWNKO-MINWARBURGEXP-RECON2LIVER-ONEGROUP-HUMAN-CASE1-INT6]
1=

[RP:NHDE-UPDOWNKO-MINWARBURGEXP-RECON2LIVER-ONEGROUP-HUMAN-CASE2-INT1]
1=

[RP:NHDE-UPDOWNKO-MINWARBURGEXP-RECON2LIVER-ONEGROUP-HUMAN-CASE2-INT2]
1=

[RP:NHDE-UPDOWNKO-MINWARBURGEXP-RECON2LIVER-ONEGROUP-HUMAN-CASE2-INT3]
1=

[RP:NHDE-UPDOWNKO-MINWARBURGEXP-RECON2LIVER-ONEGROUP-HUMAN-CASE2-INT4]
1=

[RP:NHDE-UPDOWNKO-MINWARBURGEXP-RECON2LIVER-ONEGROUP-HUMAN-CASE2-INT5]
1=

[RP:NHDE-UPDOWNKO-MINWARBURGEXP-RECON2LIVER-ONEGROUP-HUMAN-CASE2-INT6]
1=

[RP:NHDE-UPDOWNKO-MINWARBURGEXP-RECON2LIVER-ONEGROUP-MUOSE-INT6]
1=

[RP:NHDE-UPDOWNKO-MINWARBURGEXP-RECON2LIVER-ONEGROUP-MUOSE-INT5]
1=

[RP:NHDE-UPDOWNKO-MINWARBURGEXP-RECON2LIVER-ONEGROUP-MUOSE-INT4]
1=

[RP:NHDE-UPDOWNKO-MINWARBURGEXP-RECON2LIVER-ONEGROUP-MUOSE-INT3]
1=

[RP:NHDE-UPDOWNKO-MINWARBURGEXP-RECON2LIVER-ONEGROUP-MUOSE-INT2]
1=

[RP:NHDE-UPDOWNKO-MINWARBURGEXP-RECON2LIVER-ONEGROUP-MUOSE-INT1]
1=

[RP:NHDE-UPDOWNKO-RXN-BASEDOBJ-RECON2LIVER-SPECGROUP-HUMAN-CASE2-INT - ½Æ»S]
1=

[RP:NHDE-UPDOWNKO-RXN-BASEDOBJ-RECON2LIVER-TWOGROUP-HUMAN-CASE2-INT - ½Æ»S]
1=

[RP:NHDE-UPDOWNKO-RXN-BASEDOBJ-RECON2LIVER-SPECGROUP-MOUSE-INT - ½Æ»S]
1=

[RP:NHDE-UPDOWNKO-RXN-BASEDOBJ-RECON2LIVER-TWOGROUP-MOUSE-INT - ½Æ»S]
1=

[RP:A5-RECON2-LIVER-ENZYME-REG-RXN-MOUSE-V6-2]
1=

[RP:A2--RECON2-LIVER-OBJECTIVE-ATP_C_M_N_R]
1=

[RP:NHDE-KO-MET-BASEDOBJ-RECON2LIVER-SPECGROUP-MOUSE]
1=

[RP:NHDE-KO-MET-BASEDOBJ-RECON2LIVER-ONEGROUP-MOUSE]
1=

[RP:NHDE-UPDOWNKO-MET-BASEDOBJ-RECON2LIVER-SPECGROUP-MOUSE-FIXED]
1=

[RP:NHDE-UPDOWNKO-MET-BASEDOBJ-RECON2LIVER-TWOGROUP-MOUSE-FIXED]
1=

[RP:NHDE-UPDOWNKO-MET-BASEDOBJ-RECON2LIVER-ONEGROUP-MOUSE-INTERVAL]
1=

[RP:NHDE-UPDOWNKO-MET-BASEDOBJ-RECON2LIVER-SPECGROUP-MOUSE-INTERVAL]
1=

[RP:NHDE-UPDOWNKO-MET-BASEDOBJ-RECON2LIVER-TWOGROUP-MOUSE-INTERVAL]
1=

[RP:NHDE-KO-RXN-BASEDOBJ-RECON2LIVER-ONEGROUP-HUMAN-CASE1]
1=

[RP:NHDE-KO-RXN-BASEDOBJ-RECON2LIVER-SPECGROUP-HUMAN-CASE1]
1=

[RP:NHDE-KO-RXN-BASEDOBJ-RECON2LIVER-ONEGROUP-HUMAN-CASE2]
1=

[RP:NHDE-KO-RXN-BASEDOBJ-RECON2LIVER-SPECGROUP-HUMAN-CASE2]
1=

[RP:NHDE-REDUCED-RXN-BASEDOBJ-RECON2LIVER-ONEGROUP-HUMAN-CASE1-INT]
1=

[RP:NHDE-REDUCED-RXN-BASEDOBJ-RECON2LIVER-SPECGROUP-HUMAN-CASE1-INT]
1=

[RP:NHDE-REDUCED-RXN-BASEDOBJ-RECON2LIVER-ONEGROUP-HUMAN-CASE2-INT]
1=

[RP:NHDE-REDUCED-RXN-BASEDOBJ-RECON2LIVER-SPECGROUP-HUMAN-CASE2-INT]
1=

[RP:NHDE-UPDOWNKO-RXN-BASEDOBJ-RECON2LIVER-SPECGROUP-HUMAN-CASE1-INT]
1=

[RP:NHDE-UPDOWNKO-RXN-BASEDOBJ-RECON2LIVER-TWOGROUP-HUMAN-CASE1-INT]
1=

[RP:NHDE-UPDOWNKO-RXN-BASEDOBJ-RECON2LIVER-SPECGROUP-HUMAN-CASE2-INT]
1=

[RP:NHDE-UPDOWNKO-RXN-BASEDOBJ-RECON2LIVER-TWOGROUP-HUMAN-CASE2-INT]
1=

[RP:NHDE-KO-RXN-BASEDOBJ-RECON2LIVER-SPECGROUP-MOUSE]
1=

[RP:NHDE-REDUCED-RXN-BASEDOBJ-RECON2LIVER-ONEGROUP-MOUSE-INT]
1=

[RP:NHDE-REDUCED-RXN-BASEDOBJ-RECON2LIVER-SPECGROUP-MOUSE-INT]
1=

[RP:NHDE-UPDOWNKO-RXN-BASEDOBJ-RECON2LIVER-ONEGROUP-MOUSE-FIXED]
1=

[RP:NHDE-UPDOWNKO-RXN-BASEDOBJ-RECON2LIVER-SPECGROUP-MOUSE-FIXED]
1=

[RP:NHDE-UPDOWNKO-RXN-BASEDOBJ-RECON2LIVER-TWOGROUP-MOUSE-FIXED]
1=

[RP:NHDE-UPDOWNKO-MINWARBURGEXP-RECON2LIVER-ONEGROUP-HUMAN-CASE1-INT]
1=

[RP:NHDE-UPDOWNKO-MINWARBURGEXP-RECON2LIVER-ONEGROUP-HUMAN-CASE2-INT]
1=

[RP:NHDE-UPDOWNKO-MINWARBURGEXP-RECON2LIVER-ONEGROUP-MUOSE-INT]
1=

[RP:A6-RECON2-LIVER-UPDOWNKO-CANDIDATE-ENZ-RXN-HUMAN-NADPH_M]
1=

[RP:A6-RECON2-LIVER-UPDOWNKO-CANDIDATE-ENZ-RXN-MOUSE-NADH_C]
1=

[RP:A6-RECON2-LIVER-UPDOWNKO-CANDIDATE-ENZ-RXN-MOUSE-NADPH_M]
1=

[RP:NHDE-UPDOWNKO-RXN-BASEDOBJ-RECON2LIVER-ONEGROUP-MOUSE-INT1-1]
1=

[RP:NHDE-UPDOWNKO-RXN-BASEDOBJ-RECON2LIVER-ONEGROUP-MOUSE-INT1-2]
1=

[RP:NHDE-UPDOWNKO-RXN-BASEDOBJ-RECON2LIVER-ONEGROUP-MOUSE-INT1-3]
1=

[RP:NHDE-UPDOWNKO-RXN-BASEDOBJ-RECON2LIVER-ONEGROUP-MOUSE-INT1-4]
1=

[RP:NHDE-UPDOWNKO-RXN-BASEDOBJ-RECON2LIVER-ONEGROUP-MOUSE-INT1-5]
1=

[RP:NHDE-UPDOWNKO-RXN-BASEDOBJ-RECON2LIVER-ONEGROUP-MOUSE-INT1-6]
1=

[RP:NHDE-UPDOWNKO-RXN-BASEDOBJ-RECON2LIVER-ONEGROUP-MOUSE-INT1-7]
1=

[RP:NHDE-UPDOWNKO-RXN-BASEDOBJ-RECON2LIVER-ONEGROUP-HUMAN-CASE1-INT]
1=

[RP:NHDE-UPDOWNKO-RXN-BASEDOBJ-RECON2LIVER-ONEGROUP-HUMANCASE1-INT1-1]
1=

[RP:NHDE-UPDOWNKO-RXN-BASEDOBJ-RECON2LIVER-ONEGROUP-HUMANCASE1-INT1-2]
1=

[RP:NHDE-UPDOWNKO-RXN-BASEDOBJ-RECON2LIVER-ONEGROUP-HUMANCASE1-INT1-3]
1=

[RP:NHDE-UPDOWNKO-RXN-BASEDOBJ-RECON2LIVER-ONEGROUP-HUMANCASE1-INT1-4]
1=

[RP:NHDE-UPDOWNKO-RXN-BASEDOBJ-RECON2LIVER-ONEGROUP-HUMANCASE1-INT1-5]
1=

[RP:NHDE-UPDOWNKO-RXN-BASEDOBJ-RECON2LIVER-ONEGROUP-HUMANCASE1-INT1-6]
1=

[RP:NHDE-UPDOWNKO-RXN-BASEDOBJ-RECON2LIVER-ONEGROUP-HUMANCASE1-INT1-7]
1=

[RP:NHDE-UPDOWNKO-RXN-BASEDOBJ-RECON2LIVER-ONEGROUP-HUMANCASE1-INT9-1]
1=

[RP:NHDE-UPDOWNKO-RXN-BASEDOBJ-RECON2LIVER-ONEGROUP-HUMANCASE1-INT9-2]
1=

[RP:NHDE-UPDOWNKO-RXN-BASEDOBJ-RECON2LIVER-ONEGROUP-HUMANCASE1-INT9-3]
1=

[RP:NHDE-UPDOWNKO-RXN-BASEDOBJ-RECON2LIVER-ONEGROUP-HUMANCASE1-INT9-4]
1=

[RP:NHDE-UPDOWNKO-RXN-BASEDOBJ-RECON2LIVER-ONEGROUP-HUMANCASE1-INT9-5]
1=

[RP:NHDE-UPDOWNKO-RXN-BASEDOBJ-RECON2LIVER-ONEGROUP-HUMANCASE1-INT9-6]
1=

[RP:NHDE-UPDOWNKO-RXN-BASEDOBJ-RECON2LIVER-ONEGROUP-HUMANCASE1-INT9-7]
1=

[RP:NHDE-UPDOWNKO-RXN-BASEDOBJ-RECON2LIVER-ONEGROUP-HUMAN-CASE2-INT]
1=

[RP:NHDE-UPDOWNKO-RXN-BASEDOBJ-RECON2LIVER-ONEGROUP-HUMANCASE2-INT1-1]
1=

[RP:NHDE-UPDOWNKO-RXN-BASEDOBJ-RECON2LIVER-ONEGROUP-HUMANCASE2-INT1-2]
1=

[RP:NHDE-UPDOWNKO-RXN-BASEDOBJ-RECON2LIVER-ONEGROUP-HUMANCASE2-INT1-3]
1=

[RP:NHDE-UPDOWNKO-RXN-BASEDOBJ-RECON2LIVER-ONEGROUP-HUMANCASE2-INT1-4]
1=

[RP:NHDE-UPDOWNKO-RXN-BASEDOBJ-RECON2LIVER-ONEGROUP-HUMANCASE2-INT1-5]
1=

[RP:NHDE-UPDOWNKO-RXN-BASEDOBJ-RECON2LIVER-ONEGROUP-HUMANCASE2-INT1-6]
1=

[RP:NHDE-UPDOWNKO-RXN-BASEDOBJ-RECON2LIVER-ONEGROUP-HUMANCASE2-INT1-7]
1=

[RP:NHDE-UPDOWNKO-RXN-BASEDOBJ-RECON2LIVER-ONEGROUP-HUMANCASE2-INT9-1]
1=

[RP:NHDE-UPDOWNKO-RXN-BASEDOBJ-RECON2LIVER-ONEGROUP-HUMANCASE2-INT9-2]
1=

[RP:NHDE-UPDOWNKO-RXN-BASEDOBJ-RECON2LIVER-ONEGROUP-HUMANCASE2-INT9-3]
1=

[RP:NHDE-UPDOWNKO-RXN-BASEDOBJ-RECON2LIVER-ONEGROUP-HUMANCASE2-INT9-4]
1=

[RP:NHDE-UPDOWNKO-RXN-BASEDOBJ-RECON2LIVER-ONEGROUP-HUMANCASE2-INT9-5]
1=

[RP:NHDE-UPDOWNKO-RXN-BASEDOBJ-RECON2LIVER-ONEGROUP-HUMANCASE2-INT9-6]
1=

[RP:NHDE-UPDOWNKO-RXN-BASEDOBJ-RECON2LIVER-ONEGROUP-HUMANCASE2-INT9-7]
1=

[RP:NHDE-UPDOWNKO-RXN-BASEDOBJ-RECON2LIVER-ONEGROUP-MOUSE-INT9-7]
1=

[RP:NHDE-UPDOWNKO-RXN-BASEDOBJ-RECON2LIVER-ONEGROUP-MOUSE-INT9-6]
1=

[RP:NHDE-UPDOWNKO-RXN-BASEDOBJ-RECON2LIVER-ONEGROUP-MOUSE-INT9-5]
1=

[RP:NHDE-UPDOWNKO-RXN-BASEDOBJ-RECON2LIVER-ONEGROUP-MOUSE-INT9-4]
1=

[RP:NHDE-UPDOWNKO-RXN-BASEDOBJ-RECON2LIVER-ONEGROUP-MOUSE-INT9-3]
1=

[RP:NHDE-UPDOWNKO-RXN-BASEDOBJ-RECON2LIVER-ONEGROUP-MOUSE-INT9-2]
1=

[RP:NHDE-UPDOWNKO-RXN-BASEDOBJ-RECON2LIVER-ONEGROUP-MOUSE-INT9-1]
1=

[RP:NHDE-UPDOWNKO-MAXMIN-OBJ-RECON2LIVER-ONEG-MUOSE-INT]
1=

[RP:NHDE-UPDOWNKO-MAXMIN-OBJ-RECON2LIVER-ONEG-HUMAN-CASE1-INT - ½Æ»S]
1=

[RP:NHDE-UPDOWNKO-MAXMIN-3OBJ-RECON2LIVER-ONEG-HUMAN-CASE1]
1=

[RP:NHDE-UPDOWNKO-MAXMIN-OBJ-RECON2LIVER-ONEG-HUMAN-CASE2-INT - ½Æ»S]
1=

[RP:NHDE-UPDOWNKO-MAXMIN-3OBJ-RECON2LIVER-ONEG-HUMAN-CASE2]
1=

[RP:NHDE-UPDOWNKO-MAXMIN-3OBJ-RECON2LIVER-ONEG-HUMAN-CASE1 - ½Æ»S]
1=

[RP:NHDE-UPDOWNKO-MAXMIN-3OBJ-RECON2LIVER-ONEG-HUMAN-CASE2 - ½Æ»S]
1=

[RP:NHDE-UPDOWNKO-MAXMIN-2OBJ-RECON2LIVER-ONEG-HUMAN-CASE1 - ½Æ»S]
1=

[RP:NHDE-UPDOWNKO-MAXMIN-2OBJ-RECON2LIVER-ONEG-HUMAN-CASE2 - ½Æ»S]
1=

[RP:A5-RECON2-LIVER-ENZYME-REG-RXN-MOUSE-OLD]
1=

[RP:NHDE-UPDOWNKO-RXN-BASEDOBJ-RECON2LIVER-ONEGROUP-MOUSE-INT]
1=

[RP:NHDE-UPDOWNKO-MAXMIN-2OBJ-RECON2LIVER-ONEG-HUMAN-CASE1-INT]
1=

[RP:NHDE-UPDOWNKO-MAXMIN-2OBJ-RECON2LIVER-ONEG-HUMAN-CASE2-INT]
1=

[RP:NHDE-UPDOWNKO-MAXMIN-2OBJ-RECON2LIVER-ONEG-HUMAN-CASE1-INT - ½Æ»S]
1=

[RP:NHDE-UPDOWNKO-MAXMIN-2OBJ-RECON2LIVER-ONEG-HUMAN-CASE2-INT - ½Æ»S]
1=

[RP:PUT-WRITING]
1=

[RP:A6-RECON2-LIVER-KO-CANDIDATE-ENZ-RXN-HUMAN-ATP_M_N]
1=

[RP:RXN-BASEDOBJ-RECON2LIVER-ENUMERATEENZ-UPDOWNKO-HUMANCASE2-INT]
1=

[RP:RXN-BASEDOBJ-RECON2LIVER-ENUMERATEENZ-UPDOWNKO-MOUSE-INT]
1=

[RP:RXN-BASEDOBJ-RECON2LIVER-ENUMERATEENZ-UPDOWNKO-HUMANCASE1-INT]
1=

[RP:RXN-BASEDOBJ-RECON2LIVER-ENUMERATEENZ-UPDOWNKO-HUMANCASE2-INT1]
1=

[RP:RXN-BASEDOBJ-RECON2LIVER-ENUMERATEENZ-UPDOWNKO-HUMANCASE2-INT2]
1=

[RP:RXN-BASEDOBJ-RECON2LIVER-ENUMERATEENZ-UPDOWNKO-HUMANCASE2-INT3]
1=

[RP:RXN-BASEDOBJ-RECON2LIVER-ENUMERATEENZ-UPDOWNKO-HUMANCASE2-INT4]
1=

[RP:RXN-BASEDOBJ-RECON2LIVER-ENUMERATEENZ-UPDOWNKO-HUMANCASE2-INT5]
1=

[RP:RXN-BASEDOBJ-RECON2LIVER-ENUMERATEENZ-UPDOWNKO-HUMANCASE2-INT6]
1=

[RP:RXN-BASEDOBJ-RECON2LIVER-ENUMERATEENZ-UPDOWNKO-HUMANCASE2-INT7]
1=

[RP:RXN-BASEDOBJ-RECON2LIVER-ENUMERATEENZ-UPDOWNKO-HUMANCASE2-INT8]
1=

[RP:RXN-BASEDOBJ-RECON2LIVER-ENUMERATEENZ-UPDOWNKO-MOUSE-INT7]
1=

[RP:RXN-BASEDOBJ-RECON2LIVER-ENUMERATEENZ-UPDOWNKO-MOUSE-INT6]
1=

[RP:RXN-BASEDOBJ-RECON2LIVER-ENUMERATEENZ-UPDOWNKO-MOUSE-INT5]
1=

[RP:RXN-BASEDOBJ-RECON2LIVER-ENUMERATEENZ-UPDOWNKO-MOUSE-INT4]
1=

[RP:RXN-BASEDOBJ-RECON2LIVER-ENUMERATEENZ-UPDOWNKO-MOUSE-INT3]
1=

[RP:RXN-BASEDOBJ-RECON2LIVER-ENUMERATEENZ-UPDOWNKO-MOUSE-INT2]
1=

[RP:RXN-BASEDOBJ-RECON2LIVER-ENUMERATEENZ-UPDOWNKO-MOUSE-INT1]
1=

[RP:RXN-BASEDOBJ-RECON2LIVER-ENUMERATEENZ-UPDOWNKO-HUMANCASE1-INT8]
1=

[RP:RXN-BASEDOBJ-RECON2LIVER-ENUMERATEENZ-UPDOWNKO-HUMANCASE1-INT7]
1=

[RP:RXN-BASEDOBJ-RECON2LIVER-ENUMERATEENZ-UPDOWNKO-HUMANCASE1-INT6]
1=

[RP:RXN-BASEDOBJ-RECON2LIVER-ENUMERATEENZ-UPDOWNKO-HUMANCASE1-INT5]
1=

[RP:RXN-BASEDOBJ-RECON2LIVER-ENUMERATEENZ-UPDOWNKO-HUMANCASE1-INT4]
1=

[RP:RXN-BASEDOBJ-RECON2LIVER-ENUMERATEENZ-UPDOWNKO-HUMANCASE1-INT3]
1=

[RP:RXN-BASEDOBJ-RECON2LIVER-ENUMERATEENZ-UPDOWNKO-HUMANCASE1-INT2]
1=

[RP:RXN-BASEDOBJ-RECON2LIVER-ENUMERATEENZ-UPDOWNKO-HUMANCASE1-INT1]
1=

[RP:RXN-BASEDOBJ-RECON2LIVERL-ENUMERATECANDIDATEENZ-UPDOWNKO-MOUSE-INTERVAL]
1=

[RP:RXN-BASEDOBJ-RECON2LIVER-ENUMERATEENZ-UPDOWNKO-MOUSE-INT8]
1=

[RP:RXN-BASEDOBJ-RECON2LIVER-ENUMERATEENZ-UPDOWNKO-MOUSE-INT - ½Æ»S]
1=

[RP:RXN-BASEDOBJ-RECON2LIVER-ENUMERATEENZ-UPDOWNKO-HUMANCASE1-INT - ½Æ»S]
1=

[RP:RXN-BASEDOBJ-RECON2LIVER-ENUMERATEENZ-UPDOWNKO-HUMANCASE2-INT - ½Æ»S]
1=

[RP:TEST-NHDE-RECON2LIVER-RXN-BASEDOBJ-HUMAN-CASE1-INTERVAL]
1=

[RP:TEST-NHDE-RECON2LIVER-RXN-BASEDOBJ-HUMAN-CASE2-INTERVAL]
1=

[RP:TEST-NHDE-RECON2LIVER-RXN-BASEDOBJ-MOUSE-INTERVAL]
1=

[RP:FBA02-KO-CANDIDATE-ENZ-RXN-SELECTION-MOUSE]
1=

[RP:FBA02-KO-CANDIDATE-ENZ-RXN-SELECTION-HUMAN]
1=

[RP:REDUCED-UPDOWNKO-CANDIDATE-ENZ-RXN-SELCETION]
1=

[RP:MET-BASEDOBJ-RECON2LIVER-USERPROVIDEDENZ-KO-MOUSE]
1=

[RP:MET-BASEDOBJ-RECON2LIVER-USERPROVIDEDENZ-UPDOWNKO-MOUSE-FIXED]
1=

[RP:MET-BASEDOBJ-RECON2LIVER-USERPROVIDEDENZ-KO-HUMAN-CASE1]
1=

[RP:FVA-MET-BASEDOBJ-SYN-RECON2-LIVER-DISEASE-REG-FIXED-MOUSE]
1=

[RP:FVA-MET-BASEDOBJ-SYN-RECON2-LIVER-DISEASE-REG-INTERVAL-MOUSE]
1=

[RP:NHDE-UPDOWNKO-MAXMIN-3OBJ-RECON2LIVER-ONEG-HUMAN-CASE1-INT]
1=

[RP:NHDE-UPDOWNKO-MAXMIN-3OBJ-RECON2LIVER-ONEG-HUMAN-CASE2-IN]
1=

[RP:A-RECON2-LIVER-OBJECTIVE-ATP]
1=

[RP:A2-RECON2-LIVER-OBJECTIVE-ATP]
1=

[RP:A2-RECON2-LIVER-OBJECTIVE-ATP_OLD]
1=

[RP:CHECJ-SYNTHESIS-VFVB-RXN-OBJECTIVE]
1=

[RP:Z-RECON2-LIVER-SPECIES-VFVB-2]
1=

[RP:A2-RECON2-LIVER-OBJECTIVE-ATP_E]
1=

[RP:A2-RECON2-LIVER-OBJECTIVE-ATP_R]
1=

[RP:A2-RECON2-LIVER-OBJECTIVE-ATP_X]
1=

[RP:A2-RECON2-LIVER-OBJECTIVE-ATP_C_M_N_R_X]
1=

[RP:A2-RECON2-LIVER-OBJECTIVE-ATP_M_N]
1=

[RP:A2-RECON2-LIVER-OBJECTIVE-ATP_C]
1=

[RP:A6-RECON2-LIVER-KO-CANDIDATE-ENZ-RXN-HUMAN-ATP_C_M_N_R]
1=

[RP:Z-RECON2-LIVER-UPDOWNKO-CANDIDATE-ENZ-RXN-MOUSE-NADH_C]
1=

[RP:A6-RECON2-LIVER-UPDOWNKO-CANDIDATE-ENZ-RXN-HUMAN-NADH_C]
1=

[RP:Z-RECON2-LIVER-UPDOWNKO-CANDIDATE-ENZ-RXN-MOUSE-ATP_M]
1=

[RP:Z-RECON2-LIVER-UPDOWNKO-CANDIDATE-ENZ-RXN-MOUSE-ATP_M_N]
1=

[RP:Z-RECON2-LIVER-UPDOWNKO-CANDIDATE-ENZ-RXN-MOUSE-ATP_C_M]
1=

[RP:Z-RECON2-LIVER-UPDOWNKO-CANDIDATE-ENZ-RXN-MOUSE-ATP_C_M_N]
1=

[RP:Z-RECON2-LIVER-UPDOWNKO-CANDIDATE-ENZ-RXN-MOUSE-ATP_C_M_N_R]
1=

[RP:Z-RECON2-LIVER-UPDOWNKO-CANDIDATE-ENZ-RXN-HUMAN-ATP_C]
1=

[RP:Z-RECON2-LIVER-UPDOWNKO-CANDIDATE-ENZ-RXN-HUMAN-ATP_M]
1=

[RP:Z-RECON2-LIVER-UPDOWNKO-CANDIDATE-ENZ-RXN-HUMAN-ATP_M_N]
1=

[RP:Z-RECON2-LIVER-UPDOWNKO-CANDIDATE-ENZ-RXN-HUMAN-ATP_C_M]
1=

[RP:Z-RECON2-LIVER-UPDOWNKO-CANDIDATE-ENZ-RXN-HUMAN-ATP_C_M_N]
1=

[RP:Z-RECON2-LIVER-UPDOWNKO-CANDIDATE-ENZ-RXN-HUMAN-ATP_C_M_N_R]
1=

[RP:A4-RECON2-LIVER-BIOMARKERSET-MOUSE-0509]
1=

[RP:A4-RECON2-LIVER-BIOMARKERSET-MOUSE-0417]
1=

[RP:A4-RECON2-LIVER-BIOMARKERSET-MOUSE-V4]
1=

[RP:A4-RECON2-LIVER-BIOMARKERSET-MOUSE-V3]
1=

[RP:RXN-BASEDOBJ-RECON2LIVERL-ENUMERATEENZRXN-UPDOWNKO-MOUSE-INT - ½Æ»S]
1=

[RP:RXN-BASEDOBJ-RECON2LIVERL-ENUMERATEENZRXN-UPDOWNKO-HUMANCASE2-INT - ½Æ»S]
1=

[RP:A2-RECON2-LIVER-OBJECTIVE-NADH_M]
1=

[RP:A2-RECON2-LIVER-OBJECTIVE-NADH_C]
1=

[RP:A2-RECON2-LIVER-OBJECTIVE-NADPH_M]
1=

[RP:A2-RECON2-LIVER-OBJECTIVE-NADPH_C]
1=

[RP:A6-RECON2-LIVER-UPDOWNKO-CANDIDATE-ENZ-RXN-MOUSE-NADH_M]
1=

[RP:A6-RECON2-LIVER-UPDOWNKO-CANDIDATE-ENZ-RXN-MOUSE-ATP_N]
1=

[RP:A6-RECON2-LIVER-UPDOWNKO-CANDIDATE-ENZ-RXN-MOUSE-ATP_M]
1=

[RP:A6-RECON2-LIVER-UPDOWNKO-CANDIDATE-ENZ-RXN-MOUSE-ATP_C_M_N]
1=

[RP:A6-RECON2-LIVER-UPDOWNKO-CANDIDATE-ENZ-RXN-MOUSE-ATP_C_M]
1=

[RP:A6-RECON2-LIVER-UPDOWNKO-CANDIDATE-ENZ-RXN-HUMAN-NADPH_C]
1=

[RP:A6-RECON2-LIVER-UPDOWNKO-CANDIDATE-ENZ-RXN-HUMAN-NADH_M]
1=

[RP:A6-RECON2-LIVER-UPDOWNKO-CANDIDATE-ENZ-RXN-HUMAN-ATP_N]
1=

[RP:A6-RECON2-LIVER-UPDOWNKO-CANDIDATE-ENZ-RXN-HUMAN-ATP_M_N]
1=

[RP:A6-RECON2-LIVER-UPDOWNKO-CANDIDATE-ENZ-RXN-HUMAN-ATP_M]
1=

[RP:A6-RECON2-LIVER-UPDOWNKO-CANDIDATE-ENZ-RXN-HUMAN-ATP_C_M_N]
1=

[RP:A6-RECON2-LIVER-UPDOWNKO-CANDIDATE-ENZ-RXN-HUMAN-ATP_C_M]
1=

[RP:TEST-SYNTAX-MULTIDISEASE]
1=

[RP:A6-RECON2-LIVER-UPDOWNKO-CANDIDATE-ENZ-RXN-MOUSE-ATP_C]
1=

[RP:A6-RECON2-LIVER-UPDOWNKO-CANDIDATE-ENZ-RXN-MOUSE-ATP_TEST]
1=

[RP:RXN-BASEDOBJ-RECON2LIVERL-ENUMERATEENZRXN-UPDOWNKO-HUMANCASE1-INT - ½Æ»S]
1=

[RP:RXN-BASEDOBJ-RECON2LIVERL-ENUMERATEENZRXN-UPDOWNKO-HUMANCASE1-INT1]
1=

[RP:RXN-BASEDOBJ-RECON2LIVERL-ENUMERATEENZRXN-UPDOWNKO-HUMANCASE1-INT2]
1=

[RP:RXN-BASEDOBJ-RECON2LIVERL-ENUMERATEENZRXN-UPDOWNKO-HUMANCASE1-INT3]
1=

[RP:RXN-BASEDOBJ-RECON2LIVERL-ENUMERATEENZRXN-UPDOWNKO-HUMANCASE1-INT4]
1=

[RP:RXN-BASEDOBJ-RECON2LIVERL-ENUMERATEENZRXN-UPDOWNKO-HUMANCASE1-INT5]
1=

[RP:RXN-BASEDOBJ-RECON2LIVERL-ENUMERATEENZRXN-UPDOWNKO-HUMANCASE1-INT6]
1=

[RP:RXN-BASEDOBJ-RECON2LIVERL-ENUMERATEENZRXN-UPDOWNKO-HUMANCASE1-INT7]
1=

[RP:RXN-BASEDOBJ-RECON2LIVERL-ENUMERATEENZRXN-UPDOWNKO-HUMANCASE1-INT8]
1=

[RP:RXN-BASEDOBJ-RECON2LIVERL-ENUMERATEENZRXN-UPDOWNKO-HUMANCASE1-INT9]
1=

[RP:RXN-BASEDOBJ-RECON2LIVERL-ENUMERATEENZRXN-UPDOWNKO-MOUSE-INT1]
1=

[RP:RXN-BASEDOBJ-RECON2LIVERL-ENUMERATEENZRXN-UPDOWNKO-MOUSE-INT2]
1=

[RP:RXN-BASEDOBJ-RECON2LIVERL-ENUMERATEENZRXN-UPDOWNKO-MOUSE-INT3]
1=

[RP:RXN-BASEDOBJ-RECON2LIVERL-ENUMERATEENZRXN-UPDOWNKO-MOUSE-INT4]
1=

[RP:RXN-BASEDOBJ-RECON2LIVERL-ENUMERATEENZRXN-UPDOWNKO-MOUSE-INT5]
1=

[RP:RXN-BASEDOBJ-RECON2LIVERL-ENUMERATEENZRXN-UPDOWNKO-MOUSE-INT6]
1=

[RP:RXN-BASEDOBJ-RECON2LIVERL-ENUMERATEENZRXN-UPDOWNKO-MOUSE-INT7]
1=

[RP:RXN-BASEDOBJ-RECON2LIVERL-ENUMERATEENZRXN-UPDOWNKO-MOUSE-INT8]
1=

[RP:RXN-BASEDOBJ-RECON2LIVERL-ENUMERATEENZRXN-UPDOWNKO-HUMANCASE2-INT9]
1=

[RP:RXN-BASEDOBJ-RECON2LIVERL-ENUMERATEENZRXN-UPDOWNKO-HUMANCASE2-INT8]
1=

[RP:RXN-BASEDOBJ-RECON2LIVERL-ENUMERATEENZRXN-UPDOWNKO-HUMANCASE2-INT7]
1=

[RP:RXN-BASEDOBJ-RECON2LIVERL-ENUMERATEENZRXN-UPDOWNKO-HUMANCASE2-INT6]
1=

[RP:RXN-BASEDOBJ-RECON2LIVERL-ENUMERATEENZRXN-UPDOWNKO-HUMANCASE2-INT5]
1=

[RP:RXN-BASEDOBJ-RECON2LIVERL-ENUMERATEENZRXN-UPDOWNKO-HUMANCASE2-INT4]
1=

[RP:RXN-BASEDOBJ-RECON2LIVERL-ENUMERATEENZRXN-UPDOWNKO-HUMANCASE2-INT3]
1=

[RP:RXN-BASEDOBJ-RECON2LIVERL-ENUMERATEENZRXN-UPDOWNKO-HUMANCASE2-INT2]
1=

[RP:NHDE-UPDOWNKO-MET-BASEDOBJ-RECON2LIVER-ONEGROUP-MOUSE-FIXED]
1=

[RP:A5-RECON2-LIVER-ENZYME-REG-RXN-MOUSE-V6]
1=

[RP:RXN-BASEDOBJ-RECON2LIVERL-ENUMERATEENZRXN-UPDOWNKO-MOUSE-INT9]
1=

[RP:RXN-BASEDOBJ-RECON2LIVER-ENUMERATEENZ-UPDOWNKO-MOUSE-INTERVAL]
1=

[RP:RXN-BASEDOBJ-RECON2LIVER-ENUMERATEENZ-UPDOWNKO-HUMAN-CASE1-INTERVAL]
1=

[RP:FBA02-LIVER-BIOCOMPOUND-ENZYME-REG-ADJREG-MOUSE-INTERVAL]
1=

[RP:RXN-BASEDOBJ-RECON2LIVERL-ENUMERATEENZRXN-UPDOWNKO-HUMANCASE2-INT1]
1=

[RP:NHDE-UPDOWNKO-MAXMIN-3OBJ-RECON2LIVER-ONEG-MUOSE-INT]
1=

[RP:NHDE-UPDOWNKO-RXN-BASEDOBJ-RECON2LIVER-SPECGROUP-MOUSE-INT]
1=

[RP:NHDE-UPDOWNKO-RXN-BASEDOBJ-RECON2LIVER-TWOGROUP-MOUSE-INT]
1=

[RP:NHDE-UPDOWNKO-MAXMIN-2OBJ-RECON2LIVER-TWOG-HUMANCASE1-INT]
1=

[RP:NHDE-UPDOWNKO-MAXMIN-2OBJ-RECON2LIVER-TWOG-HUMANCASE2-INT]
1=

[RP:NHDE-TAM-DRUGDISCOVERY-MULTRIDISEASES-ONEGROUP]
1=

[RP:NHDE-KO-RXN-BASEDOBJ-RECON2LIVER-ONEGROUP-MOUSE]
1=

[RP:NHDE-UPDOWNKO-MAXMIN-2OBJ-RECON2LIVER-SPECG-HUMANCASE1-INT]
1=

[RP:NHDE-UPDOWNKO-MAXMIN-2OBJ-RECON2LIVER-SPECG-HUMANCASE2-INT]
1=

[RP:A5-RECON2-LIVER-ENZYME-REG-RXN-MOUSE-V6-3]
1=

[RP:A5-RECON2-LIVER-ENZYME-REG-RXN-MOUSE-V6-3-NM]
1=

[RP:A5-RECON2-LIVER-ENZYME-REG-RXN-MOUSE-0520]
1=

[RP:A6-RECON2-LIVER-UPDOWNKO-CANDIDATE-ENZ-RXN-MOUSE-ATP_C_M_N_R]
1=

[RP:FBA02-ONCOKINASE-RECON2LIVER-BIOCOMP-CLUSTERANAL-MOUSE-INTEVEL]
1=

[RP:CLUSTERANALYSIS-RECON2LIVER-RXN-BASEDOBJ-HUMAN-CASE1-INTEVEL - ½Æ»S]
1=

[RP:FVA-MET-BASEDOBJ-SYN-RECON2-LIVER-DISEASE-MOUSE]
1=

[RP:FVA-RXN-BASEDOBJ-SYN-RECON2-LIVER-DISEASE-REG-INTERVAL-MOUSE]
1=

[RP:FVA-RXN-BASEDOBJ-SYN-RECON2-LIVER-UPDOWNKO-HUMAN-CASE1-INT]
1=

[RP:RXN-BASEDOBJ-RECON2LIVERL-ENUMERATEENZRXN-UPDOWNKO-HUMANCASE2-INT]
1=

[RP:CLUSTERANALYSIS-RECON2LIVER-RXN-BASEDOBJ-HUMAN-CASE2-INTEVEL]
1=

[RP:CLUSTERANALYSIS-RECON2LIVER-RXN-BASEDOBJ-HUMAN-CASE2-FIXED]
1=

[RP:CLUSTERANALYSIS-RECON2LIVER-RXN-BASEDOBJ-HUMAN-CASE1-INTEVEL]
1=

[RP:CLUSTERANALYSIS-RECON2LIVER-RXN-BASEDOBJ-HUMAN-CASE1-FIXED]
1=

[RP:NHDE-UPDOWNKO-MAXMIN-2OBJ-RECON2LIVER-ONEG-HUMANCASE1-VAR-RSP]
1=

[RP:FITNESS23-HDE-LP-MUTANT-FBA-ECOLI-IAF1260-COBRA-V3]
1=

[RP:CONSTRAINED-NLP-MAX-HDE-TESTPROB-01]
1=

[RP:CONSTRAINED-NLP-MAX-HDE-TESTPROB-02]
1=

[RP:CONSTRAINED-NLP-MIN-HDE-TESTPROB-01]
1=

[RP:CONSTRAINED-NLP-MIN-HDE-TESTPROB-02]
1=

[RP:UNCONSTRAINED-NLP-MAX-HDE-TESTPROB-03]
1=

[RP:UNCONSTRAINED-NLP-MAX-HDE-TESTPROB-10]
1=

[RP:UNCONSTRAINED-NLP-MIN-HDE-TESTPROB-01]
1=

[RP:UNCONSTRAINED-NLP-MIN-HDE-TESTPROB-03]
1=

[RP:UNCONSTRAINED-NLP-MIN-HDE-TESTPROB-10]
1=

[RP:NLP-HDE-MAXIMIZATION-TESTPROB-01]
1=

[RP:NLP-HDE-MAXIMIZATION-TESTPROB-03]
1=

[RP:NLP-HDE-MAXIMIZATION-TESTPROB-10]
1=

[RP:NLP-HDE-MINIMIZATION-TESTPROB-01]
1=

[RP:NLP-HDE-MINIMIZATION-TESTPROB-03]
1=

[RP:NLP-HDE-MINIMIZATION-TESTPROB-10]
1=

[RP:MINLP_EXAMPLE4]
1=

[RP:MINLP-HDE-MAXIMIZATION-VTRG-TESTPROB04]
1=

[RP:MINLP-HDE-MAXIMIZATION-EXAMPLE1]
1=

[RP:UNCONSTRAINED-NLP-MAX-HDE-TESTPROB-01]
1=

[RP:NHDE-UPDOWNKO-MAXMIN-2OBJ-RECON2LIVER-ONEG-HUMANCASE1-INTEGERVAR-RSP]
1=

[RP:NHDE-UPDOWNKO-MAXMIN-2OBJ-RECON2LIVER-ONEG-MOUSE-REALVAR-RSP]
1=

[RP:NHDE-UPDOWNKO-MAXMIN-2OBJ-RECON2LIVER-ONEG-HUMANCASE1-INTGERVAR]
1=

[RP:NHDE-UPDOWNKO-MAXMIN-2OBJ-RECON2LIVER-ONEG-HUMANCASE1-INTGERVAR2]
1=

[RP:NHDE-UPDOWNKO-MAXMIN-2OBJ-RECON2LIVER-ONEG-HUMANCASE1-INTGERVAR3]
1=

[RP:NHDE-UPDOWNKO-MAXMIN-2OBJ-RECON2LIVER-ONEG-HUMANCASE1-INTGERVAR4]
1=

[RP:NHDE-UPDOWNKO-MAXMIN-2OBJ-RECON2LIVER-ONEG-HUMANCASE1-INTGERVAR5]
1=

[RP:NHDE-UPDOWNKO-MAXMIN-2OBJ-RECON2LIVER-ONEG-HUMANCASE1-INTGERVAR6]
1=

[RP:NHDE-UPDOWNKO-MAXMIN-2OBJ-RECON2LIVER-ONEG-HUMANCASE1-INTGERVAR7]
1=

[RP:NHDE-UPDOWNKO-MAXMIN-2OBJ-RECON2LIVER-ONEG-HUMANCASE1-INTGERVAR1]
1=

[RP:NHDE-UPDOWNKO-MAXMIN-2OBJ-RECON2LIVER-ONEG-MOUSE-INTGERVAR-RSP7]
1=

[RP:NHDE-UPDOWNKO-MAXMIN-2OBJ-RECON2LIVER-ONEG-MOUSE-INTGERVAR-RSP5]
1=

[RP:NHDE-UPDOWNKO-MAXMIN-2OBJ-RECON2LIVER-ONEG-MOUSE-INTGERVAR-RSP4]
1=

[RP:NHDE-UPDOWNKO-MAXMIN-2OBJ-RECON2LIVER-ONEG-MOUSE-INTGERVAR-RSP3]
1=

[RP:NHDE-UPDOWNKO-MAXMIN-2OBJ-RECON2LIVER-ONEG-MOUSE-INTGERVAR-RSP2]
1=

[RP:NHDE-UPDOWNKO-MAXMIN-2OBJ-RECON2LIVER-ONEG-MOUSE-INTGERVAR-RSP1]
1=

[RP:NHDE-UPDOWNKO-MAXMIN-2OBJ-RECON2LIVER-ONEG-MOUSE-INTGERVAR-RSP6]
1=

[RP:NHDE-UPDOWNKO-MAXMIN-2OBJ-RECON2LIVER-ONEG-MOUSE-INTGERVAR-RSP]
1=

[RP:NHDE-UPDOWNKO-MAXMIN-2OBJ-RECON2LIVER-ONEG-HUMANCASE1-INTGE - ½Æ»S]
1=

[RP:NHDE-UPDOWNKO-MAXMIN-2OBJ-RECON2LIVER-ONEG-HUMANCASE2-INT]
1=

[RP:NHDE-UPDOWNKO-2OBJ-RECON2LIVER-ONEG-HUMANCASE2-INTGERVAR-RS1 - ½Æ»S]
1=

[RP:NHDE-UPDOWNKO-2OBJ-RECON2LIVER-ONEG-MOUSE-INTGERVAR-RSP1 - ½Æ»S]
1=

[RP:NHDE-UPDOWNKO-2OBJ-RECON2LIVER-ONEG-HUMANCASE1-INTGERVAR-RSP8]
1=

[RP:NHDE-UPDOWNKO-2OBJ-RECON2LIVER-ONEG-HUMANCASE2-INTGERVAR-RSP8]
1=

[RP:NHDE-UPDOWNKO-2OBJ-RECON2LIVER-ONEG-HUMANCASE2-INTGERVAR-RSP7]
1=

[RP:NHDE-UPDOWNKO-2OBJ-RECON2LIVER-ONEG-HUMANCASE2-INTGERVAR-RSP1]
1=

[RP:NHDE-UPDOWNKO-2OBJ-RECON2LIVER-ONEG-HUMANCASE2-INTGERVAR-RSP2]
1=

[RP:NHDE-UPDOWNKO-2OBJ-RECON2LIVER-ONEG-HUMANCASE2-INTGERVAR-RSP3]
1=

[RP:NHDE-UPDOWNKO-2OBJ-RECON2LIVER-ONEG-HUMANCASE2-INTGERVAR-RSP4]
1=

[RP:NHDE-UPDOWNKO-2OBJ-RECON2LIVER-ONEG-HUMANCASE2-INTGERVAR-RSP5]
1=

[RP:NHDE-UPDOWNKO-2OBJ-RECON2LIVER-ONEG-HUMANCASE2-INTGERVAR-RSP6]
1=

[RP:NHDE-UPDOWNKO-2OBJ-RECON2LIVER-ONEG-HUMANCASE3-INTGERVAR-RSP6]
1=

[RP:NHDE-UPDOWNKO-2OBJ-RECON2LIVER-ONEG-HUMANCASE3-INTGERVAR-RSP5]
1=

[RP:NHDE-UPDOWNKO-2OBJ-RECON2LIVER-ONEG-HUMANCASE3-INTGERVAR-RSP4]
1=

[RP:A6-RECON2-LIVER-UPDOWNKO-CANDIDATE-ENZ-RXN-MOUSE-ATP_M_N]
1=

[RP:A5-RECON2-LIVER-ENZYME-REG-RXN-MOUSE-0615]
1=

[RP:CLUSTERANALYSIS-PURINE-PATHOGEN-REG-INTERVAL]
1=

[RP:NHDE-PURINE-PATHOGEN-REG-INTERVAL-MINSQR(ERROR)-ONEG]
1=

[RP:TEST-RECON2LIVER-ONEG-MOUSE-INTGERVAR-RSP]
1=

[RP:TEST-RECON2LIVER-ONEG-MOUSE-INTGERVAR-RSP - ½Æ»S]
1=

[RP:TEST-RECON2LIVER-ONEG-MOUSE-INTGERVAR-RSP - ½Æ»S - ½Æ»S]
1=

[RP:NHDE-UPDOWNKO-MAXMIN-2OBJ-RECON2LIVER-SPECG-MOUSE-INT]
1=

[RP:NHDE-UPDOWNKO-MAXMIN-2OBJ-RECON2LIVER-TWOG-MOUSE-INT]
1=

[RP:NHDE-UPDOWNKO-2OBJ-RECON2LIVER-ONEG-MOUSE-INTGERVAR-RSP8]
1=

[RP:NHDE-UPDOWNKO-2OBJ-RECON2LIVER-ONEG-HUMANCASE1-INTGERVAR-RSP1]
1=

[RP:NHDE-UPDOWNKO-2OBJ-RECON2LIVER-ONEG-HUMANCASE1-INTGERVAR-RSP2]
1=

[RP:NHDE-UPDOWNKO-2OBJ-RECON2LIVER-ONEG-HUMANCASE1-INTGERVAR-RSP3]
1=

[RP:NHDE-UPDOWNKO-2OBJ-RECON2LIVER-ONEG-HUMANCASE1-INTGERVAR-RSP4]
1=

[RP:NHDE-UPDOWNKO-2OBJ-RECON2LIVER-ONEG-HUMANCASE1-INTGERVAR-RSP5]
1=

[RP:NHDE-UPDOWNKO-2OBJ-RECON2LIVER-ONEG-HUMANCASE1-INTGERVAR-RSP6]
1=

[RP:NHDE-UPDOWNKO-2OBJ-RECON2LIVER-ONEG-HUMANCASE1-INTGERVAR-RSP7]
1=

[RP:NHDE-UPDOWNKO-2OBJ-RECON2LIVER-ONEG-HUMANCASE2-INTGERVAR-RS1]
1=

[RP:NHDE-UPDOWNKO-2OBJ-RECON2LIVER-ONEG-HUMANCASE2-INTGERVAR-RS2]
1=

[RP:NHDE-UPDOWNKO-2OBJ-RECON2LIVER-ONEG-HUMANCASE2-INTGERVAR-RS3]
1=

[RP:NHDE-UPDOWNKO-2OBJ-RECON2LIVER-ONEG-HUMANCASE2-INTGERVAR-RS4]
1=

[RP:NHDE-UPDOWNKO-2OBJ-RECON2LIVER-ONEG-HUMANCASE2-INTGERVAR-RS5]
1=

[RP:NHDE-UPDOWNKO-2OBJ-RECON2LIVER-ONEG-HUMANCASE2-INTGERVAR-RS6]
1=

[RP:NHDE-UPDOWNKO-2OBJ-RECON2LIVER-ONEG-HUMANCASE2-INTGERVAR-RS7]
1=

[RP:NHDE-UPDOWNKO-2OBJ-RECON2LIVER-ONEG-MOUSE-INTGERVAR-RSP1]
1=

[RP:NHDE-UPDOWNKO-2OBJ-RECON2LIVER-ONEG-MOUSE-INTGERVAR-RSP2]
1=

[RP:NHDE-UPDOWNKO-2OBJ-RECON2LIVER-ONEG-MOUSE-INTGERVAR-RSP3]
1=

[RP:NHDE-UPDOWNKO-2OBJ-RECON2LIVER-ONEG-MOUSE-INTGERVAR-RSP4]
1=

[RP:NHDE-UPDOWNKO-2OBJ-RECON2LIVER-ONEG-MOUSE-INTGERVAR-RSP5]
1=

[RP:NHDE-UPDOWNKO-2OBJ-RECON2LIVER-ONEG-MOUSE-INTGERVAR-RSP6]
1=

[RP:NHDE-UPDOWNKO-2OBJ-RECON2LIVER-ONEG-MOUSE-INTGERVAR-RSP7]
1=

[RP:FBA05-NHDE-LP-KO-IAF1260-BIGG-ONEGROUP-VFVB-ENZ]
1=

[RP:TEST-RECON2LIVER-ONEG-MOUSE-INTGERVAR-RSP ]
1=

[RP:TEST-SYNTAX]
1=

[RP:NHDE-UPDOWNKO-MAXMIN-2OBJ-RECON2LIVER-ONEG-MUOSE-INT]
1=

[RP:GMA-NV+BU-LOGFORM-SS-SOLN-MULTI-DISEASES-NLP]
1=

[RP:RXN-BASEDOBJ-RECON2LIVERL-ENUMERATEENZRXN-UPDOWNKO-HUMANCASE1-INT]
1=

[RP:NHDE-UPDOWNKO-2OBJ-RECON2LIVER-ONEG-HUMANCASE2-INTGERVAR-RS]
1=

[RP:ITEREXCLUDED-NHDE-UPDOWNKO-2OBJ-RECON2LIVER-ONEG-HUMANCASE1-IV-RSP7]
1=

[RP:ITEREXCLUDED-NHDE-UPDOWNKO-2OBJ-RECON2LIVER-ONEG-HUMANCASE1-IV-RSP6]
1=

[RP:ITEREXCLUDED-NHDE-UPDOWNKO-2OBJ-RECON2LIVER-ONEG-HUMANCASE1-IV-RSP5]
1=

[RP:ITEREXCLUDED-NHDE-UPDOWNKO-2OBJ-RECON2LIVER-ONEG-HUMANCASE1-IV-RSP4]
1=

[RP:ITEREXCLUDED-NHDE-UPDOWNKO-2OBJ-RECON2LIVER-ONEG-HUMANCASE1-IV-RSP3]
1=

[RP:ITEREXCLUDED-NHDE-UPDOWNKO-2OBJ-RECON2LIVER-ONEG-HUMANCASE1-IV-RSP2]
1=

[RP:ITEREXCLUDED-NHDE-UPDOWNKO-2OBJ-RECON2LIVER-ONEG-HUMANCASE1-IV-RSP1]
1=

[RP:NHDE-ONCOKINASE-RECON2LIVER-ONEGROUP-UPDOWNKO-MOUSE-INTERVAL]
1=

[RP:SYNTHETIC-LETHALITY-RECON2-LIVER-KO-MOUSE]
1=

[RP:NORMAL-DISEASE-FBA-RECON2-LIVER-KO-MOUSE]
1=

[RP:BIOCOMPOUND-OBJ-RECON2-LIVER-ENZYME-KO-FBA-UFD-MOUSE]
1=

[RP:NHDE-UPDOWNKO-2OBJ-RECON2LIVER-ONEG-MOUSE-INTGERVAR-RSP]
1=

[RP:NHDE-UPDOWNKO-2OBJ-RECON2LIVER-ONEG-HUMANCASE1-INTGERVAR-RSP]
1=

[RP:A2-RECON2-LIVER-OBJECTIVE-FADH2_M]
1=

[RP:A4-RECON2-LIVER-BIOMARKERSET-HUMAN-CASE3-0527]
1=

[RP:A4-RECON2-LIVER-BIOMARKERSET-HUMAN-CASE1]
1=

[RP:A4-RECON2-LIVER-BIOMARKERSET-HUMAN-CASE3-0728]
1=

[RP:ITEREXCLUDED-NHDE-UPDOWNKO-2OBJ-RECON2LIVER-ONEG-HUMANCASE3-IV-RSP1]
1=

[RP:ITEREXCLUDED-NHDE-UPDOWNKO-2OBJ-RECON2LIVER-ONEG-HUMANCASE3-IV-RSP8]
1=

[RP:ITEREXCLUDED-NHDE-UPDOWNKO-2OBJ-RECON2LIVER-ONEG-HUMANCASE3-IV-RSP2]
1=

[RP:ITEREXCLUDED-NHDE-UPDOWNKO-2OBJ-RECON2LIVER-ONEG-HUMANCASE3-IV-RSP3]
1=

[RP:ITEREXCLUDED-NHDE-UPDOWNKO-2OBJ-RECON2LIVER-ONEG-HUMANCASE3-IV-RSP4]
1=

[RP:ITEREXCLUDED-NHDE-UPDOWNKO-2OBJ-RECON2LIVER-ONEG-HUMANCASE3-IV-RSP5]
1=

[RP:ITEREXCLUDED-NHDE-UPDOWNKO-2OBJ-RECON2LIVER-ONEG-HUMANCASE3-IV-RSP6]
1=

[RP:ITEREXCLUDED-NHDE-UPDOWNKO-2OBJ-RECON2LIVER-ONEG-HUMANCASE3-IV-RSP7]
1=

[RP:A4-RECON2-LIVER-BIOMARKERSET-HUMAN-CASE2]
1=

[RP:TEST-NHDE-ONCOKINASE-RECON2LIVER-UPDOWNKO-MOUSE-INTERVAL]
1=

[RP:A4-RECON2-LIVER-BIOMARKERSET-MOUSE-V5]
1=

[RP:FBA-MINMAXBD-RECON2-LIVER-VFVB-VNET-NORMAL-MOUSE]
1=

[RP:A6-RECON2-LIVER-UPDOWNKO-CANDIDATE-ENZ-RXN-MOUSE-NADPH_C]
1=

[RP:ITEREXCLUDED-NHDE-UPDOWNKO-2OBJ-RECON2LIVER-ONEG-HUMANCASE3-IV-RSP]
1=

[SOLVERS]
MIP=GUROBI
CNS=KNITRO
DNLP=KNITRO
LP=KNITRO
MINLP=KNITRO
MIQCP=KNITRO
MPEC=KNITRO
NLP=KNITRO
QCP=KNITRO
RMINLP=KNITRO
RMIP=KNITRO
RMIQCP=KNITRO
RMPEC=KNITRO
EMP=LINDO

[RP:A6-RECON2-LIVER-UPDOWNKO-CANDIDATE-ENZ-RXN-MOUSE-FADH2_M]
1=

[RP:A1-RECON2-ORALMUCOSA-SQUAMOUSEPITHELIAL-CELL]
1=

[RP:A1-RECON2-ORALMUCOSA-MODEL]
1=

[RP:ORALMUSOCA-UPDATEL]
1=

[RP:FBA02-UPDOWNKO-CANDIDATE-ENZ-RXN-SELECTION-HMAN]
1=

[RP:A6-RECON2-LIVER-UPDOWNKO-CANDIDATE-ENZ-RXN-HUMAN-FADH2_M]
1=

[RP:A2-RECON2-LIVER-OBJECTIVE-ATP_N]
1=

[RP:A2-RECON2-LIVER-OBJECTIVE-ATP_M]
1=

[RP:NHDE-TA-DRUGDISCOVERY-MULTIDISEASES-ONEGROUP]
1=

[RP:UNTITLED_1]
1=

[RP:A1-MODEL-IHEPATOCYTE2322]
1=

[RP:FBA-FLUXDISTRIBUTION-HEPATONET1-VF-VB]
1=

[RP:A2-RECON2-LIVER-OBJECTIVE-ATP_C_M_N]
1=

[RP:ITEREXCLUDED-NHDE-UPDOWNKO-2OBJ-RECON2LIVER-ONEG-HUMANCASE2-IV-RSP1]
1=

[RP:ITEREXCLUDED-NHDE-UPDOWNKO-2OBJ-RECON2LIVER-ONEG-HUMANCASE2-IV-RSP2]
1=

[RP:ITEREXCLUDED-NHDE-UPDOWNKO-2OBJ-RECON2LIVER-ONEG-HUMANCASE2-IV-RSP3]
1=

[RP:ITEREXCLUDED-NHDE-UPDOWNKO-2OBJ-RECON2LIVER-ONEG-HUMANCASE2-IV-RSP4]
1=

[RP:ITEREXCLUDED-NHDE-UPDOWNKO-2OBJ-RECON2LIVER-ONEG-HUMANCASE2-IV-RSP5]
1=

[RP:ITEREXCLUDED-NHDE-UPDOWNKO-2OBJ-RECON2LIVER-ONEG-HUMANCASE2-IV-RSP6]
1=

[RP:ITEREXCLUDED-NHDE-UPDOWNKO-2OBJ-RECON2LIVER-ONEG-HUMANCASE2-IV-RSP7]
1=

[RP:ITEREXCLUDED-NHDE-UPDOWNKO-2OBJ-RECON2LIVER-ONEG-MOUSE-IV-RSP7]
1=

[RP:ITEREXCLUDED-NHDE-UPDOWNKO-2OBJ-RECON2LIVER-ONEG-MOUSE-IV-RSP6]
1=

[RP:ITEREXCLUDED-NHDE-UPDOWNKO-2OBJ-RECON2LIVER-ONEG-MOUSE-IV-RSP5]
1=

[RP:ITEREXCLUDED-NHDE-UPDOWNKO-2OBJ-RECON2LIVER-ONEG-MOUSE-IV-RSP4]
1=

[RP:ITEREXCLUDED-NHDE-UPDOWNKO-2OBJ-RECON2LIVER-ONEG-MOUSE-IV-RSP3]
1=

[RP:ITEREXCLUDED-NHDE-UPDOWNKO-2OBJ-RECON2LIVER-ONEG-MOUSE-IV-RSP2]
1=

[RP:ITEREXCLUDED-NHDE-UPDOWNKO-2OBJ-RECON2LIVER-ONEG-MOUSE-IV-RSP1]
1=

[RP:OUTPUT_MODEL]
1=

[RP:LIVER_MODEL]
1=

[RP:LIVER_HEPATOCYTES_CORDA]
1=

[RP:TEST_MODEL]
1=

[RP:LIVER_CANCER]
1=

[RP:HT_LIVER_HEPATOCYTE_CORDA]
1=

[RP:HT_ORAL_MUCOSA_REVISED]
1=

[RP:HEAD_AND_NECK_CANCER]
1=

[RP:RECON2_2_CURATED]
1=

[RP:ORAL_MUCOSA]
1=

[RP:A4-RECON2-LIVER-BIOMARKERSET-HUMAN-CASE2-0512]
1=

[RP:ITEREXCLUDED-NHDE-UPDOWNKO-2OBJ-RECON2LIVER-ONEG-HUMANCASE2-IV-RSP]
1=

[RP:ITEREXCLUDED-NHDE-UPDOWNKO-2OBJ-RECON2LIVER-ONEG-HUMANCASE1-IV-RSP]
1=

[RP:A2-RECON2-LIVER-OBJECTIVE-ATP_C_M]
1=

[RP:A1-OBJECT-CHECK-RECON2-LIVER-SPECIES-VFVB]
1=

[RP:CHECK-SYN-VFVB-REACTIONS]
1=

[RP:A5-RECON2-LIVER-ENZYME-REG-RXN-CHECK]
1=

[RP:NHDE-PATHOGENDETEC-REG-INTERVAL-MINSQR(ERROR+VARIATION)-ONEGROUP]
1=

[RP:PRINT-CHECK-RENZ-RXN-RELATIONSHIP]
1=

[RP:CLUSTERANALYSIS-PATHOGENICDETECT-TWOHIT-ALL-FEASIBLESOLN-V1314]
1=

[RP:CHECK-BIOCOMPOUND-SPECIES]
1=

[RP:CHECK-SYNTHESIS-VFVB-RXN-OBJECTIVE]
1=

[RP:FVA-BIOCOMPOUND-OBJ-SYN-RECON2-LIVER-DISEASE-REG-INTERVAL-MOUSE]
1=

[RP:A3-RECON2-LIVER-MINMAXBOUND-MOUSE]
1=

[RP:A4-RECON2-LIVER-BIOMARKERSET-HUMAN-CASE1-0512]
1=

[RP:A6-RECON2-LIVER-UPDOWNKO-CANDIDATE-ENZ-RXN-HUMAN-ATP_C_M_N_R]
1=

[RP:FVA-RXN-BASEDOBJ-SYN-RECON2-LIVER-UPDOWNKO-HUMANCASE1-INT-BACLUP]
1=

[RP:FVA-RXN-BASEDOBJ-SYN-RECON2-LIVER-UPDOWNKO-HUMANCASE2-INT-BACKUP]
1=

[RP:A6-RECON2-LIVER-UPDOWNKO-CANDIDATE-ENZ-RXN-HUMAN-ATP_C]
1=

[RP:FVA-RXN-BASEDOBJ-SYN-RECON2-LIVER-UPDOWNKO-HUMANCASE2]
1=

[RP:NHDE-UPDOWNKO-MAXMIN-2OBJ-RECON2LIVER-ONEG-HUMANCASE1-INT]
1=

[RP:FVA-RXN-BASEDOBJ-SYN-RECON2-LIVER-UPDOWNKO-HUMANCASE1 - ½Æ»S]
1=

[RP:FVA-RXN-BASEDOBJ-SYN-RECON2-LIVER-UPDOWNKO-HUMANCASE1-INT]
1=

[RP:FVA-RXN-BASEDOBJ-SYN-RECON2-LIVER-UPDOWNKO-HUMANCASE2 - ½Æ»S]
1=

[RP:HDE-FUZZYOPTIM-TAM-DRUGDISCOVERY-ONEGROUP-1200-V14]
1=

[RP:NHDE-TAM-DRUGDISCOVERY-MULTIDISEASES-ONEGROUP-S11]
1=

[RP:Z-RECON2-LIVER-SPECIES-VFVB]
1=

[RP:HDE-FUZZYOPTIM-TAM-DRUGDISCOVERY-ONEGROUP-1200-V13]
1=

[RP:NHDE-TAM-DRUGDISCOVERY-MULTIDISEASES-ONEGROUP]
1=

[RP:CHECK-MET-CHOKEPOINT-REACTIONS - ½Æ»S]
1=

[RP:CHECK-MET-CHOKEPOINT-REACTIONS]
1=

[RP:CHECK-MET-CHOKEPOINT-REACTIONS-HUMANCASE2]
1=

[RP:A5-RECON2-LIVER-ENZYME-REG-RXN-HUMAN]
1=

[RP:FVA-RXN-BASEDOBJ-SYN-RECON2-LIVER-UPDOWNKO-HUMANCASE2-INT]
1=

[RP:FVA-RXN-BASEDOBJ-SYN-RECON2-LIVER-UPDOWNKO-MOUSE-INT]
1=

[RP:CHECK-MET-CHOKEPOINT-REACTIONS-MOUSE]
1=

[RP:MET-BASEDOBJ-RECON2LIVER-ENUMERATEENZ-UPDOWNKO-MOUSE-INTERVAL]
1=

[RP:FBA02-LIVER-SPECIES-REACTIONS-REG-ADJREG-MOUSE-INT - ½Æ»S]
1=

[RP:FBA02-LIVER-SPECIES-REACTIONS-REG-ADJREG-MOUSE-INT]
1=

[RP:FBA02-LIVER-BIOCOMPOUND-ENZYME-REG-ADJREG-HUMANCASE1-INT - ½Æ»S]
1=

[RP:FBA02-LIVER-BIOCOMPOUND-ENZYME-REG-ADJREG-HUMANCASE1-INT]
1=

[RP:FBA02-LIVER-BIOCOMPOUND-ENZYME-REG-ADJREG-HUMANCASE2-INT - ½Æ»S]
1=

[RP:FBA02-LIVER-BIOCOMPOUND-ENZYME-REG-ADJREG-HUMANCASE2-INT]
1=

[RP:FBA02-LIVER-BIOCOMPOUND-ENZYME-REG-ADJREG-MOUSE]
1=

[RP:FBA-MODELSPECIFICATION-VFVB]
1=

[RP:ITEREXCLUDED-NHDE-UPDOWNKO-2OBJ-RECON2LIVER-ONEG-MOUSE-IV-RSP]
1=

[RP:CLUSTERANALYSIS-RECON2.02-LIVER-RXN-BASEDOBJ-MOUSE-INT]
1=

[RP:CLUSTERANALYSIS-RECON2LIVER-RXN-BASEDOBJ-MOUSE-FIXED]
1=

[RP:NHDE-C-SVM-DUAL-PROBLEM-MULTICLASS-OAO-2G-DETERMZ]
1=

[RP:C-SVM-KERNEL-DUAL-PROBLEM-MULTI-CLASS-OAO-ALL-VAR-BST]
1=

[RP:C-SVM-KERNEL-DUAL-PROBLEM-MULTI-CLASS-OAO-ALL-VAR-EXAMPLE3]
1=

[RP:A4-RECON2-LIVER-BIOMARKERSET-MOUSE-0512]
1=

[RP:A4-RECON2-LIVER-BIOMARKERSET-HUMAN-CASE2-0728]
1=

[RP:A4-RECON2-LIVER-BIOMARKERSET-MOUSE-0728]
1=

[RP:A2-RECON2-LIVER-OBJECTIVE-ATP_C_M_N_R]
1=

[RP:RXN-BASEDOBJ-RECON2LIVERL-ENUMERATEENZRXN-UPDOWNKO-MOUSE-INT]
1=

[RP:A5-RECON2-LIVER-ENZYME-REG-RXN-MOUSE]
1=

[RP:A1-RECON2-LIVER-MODEL-REVISED-WWU-V1]
1=

[RP:CLUSTERANALYSIS-RECON2LIVER-RXN-BASEDOBJ-MOUSE-INTEVEL]
1=

[OPENWINDOW_1]
MAXIM=0
TOP=33
LEFT=424
HEIGHT=983
WIDTH=1365

[RP:FBA02-UPDOWNKO-CANDIDATE-ENZ-RXN-SELECTION-MOUSE]
1=

[RP:FBA02-LIVER-BIOCOMPOUND-ENZYME-REG-ADJREG-MOUSE-INT]
1=

[MRUFILES]
1=D:\A000\My_GAMS\FBA-SystemsBiology\FBA-RECON2.02-Liver-Version4\mutant-FBA\FBA02-UpDownKO-Candidate-Enz-Rxn-Selection-mouse.gms
2=D:\A000\My_GAMS\FBA-SystemsBiology\FBA-RECON2.02-Liver-Version4\mutant-FBA\FBA02-Liver-BioCompound-Enzyme-Reg-adjReg-mouse-int.gms
3=D:\A000\My_GAMS\FBA-SystemsBiology\FBA-RECON2.02-Liver-Version4\mutant-FBA\Ex-Project\FBA02-UpDownKO-Candidate-Enz-Rxn-Selection-mouse.lst
4=D:\A000\My_GAMS\FBA-SystemsBiology\FBA-RECON2.02-Liver-Version4\mutant-FBA\Ex-Project\FBA02-Liver-BioCompound-Enzyme-Reg-adjReg-mouse-int.lst
5=D:\A000\My_GAMS\FBA-SystemsBiology\FBA-RECON2.02-Liver-Version4\FBA03-mutant-FBA-Enzyme-Reg\FBA02-Liver-BioCompound-Enzyme-Reg-adjReg-mouse-int.gms
6=D:\A000\My_GAMS\FBA-SystemsBiology\FBA-RECON2.02-Liver-Version4\FBA07-ClusterAnalysis\ClusterAnalysis-Rxn-BasedObj-mouse\ClusterAnalysis-Recon2Liver-Rxn-BasedObj-mouse-Intevel.gms
7=D:\A000\My_GAMS\FBA-SystemsBiology\FBA-RECON2.02-Liver-Version4\A0-Ex-Recon2-liver-v4\FBA02-Liver-BioCompound-Enzyme-Reg-adjReg-mouse-int.lst
8=D:\A000\My_GAMS\FBA-SystemsBiology\FBA-RECON2.02-Liver-Version4\A0-Ex-Recon2-liver-v4\ClusterAnalysis-Recon2Liver-Rxn-BasedObj-mouse-Intevel.lst
9=D:\A000\My_GAMS\FBA-SystemsBiology\FBA-RECON2.02-Liver-Version4\A0-Ex-Recon2-liver-v4\A5-Recon2-Liver-Enzyme-Reg-Rxn-mouse.lst
