# Supplementary material for: Flux balance analysis predicts Warburg-like effects of mouse hepatocyte deficient in miR-122a
Source: PLoS Comput Biol. 2017 Jul 7;13(7):e1005618. doi: 10.1371/journal.pcbi.1005618 (PMC5536358; doi:10.1371/journal.pcbi.1005618)
Supplement: S1 File — GAMS file used for evaluating similarity ratio. (ZIP) [file pcbi.1005618.s014.zip › Ex-Project/A1-Recon2-Liver-Model-revised-wwu-v1.gms]

*  R_ICDHyrm: M_nadp_m + M_icit_m <=> M_nadph_m + M_akg_m + M_co2_m is modified to M_nad_m + M_icit_m <=> M_nadh_m + M_akg_m + M_co2_m

* The following reactions are added into the original Recon2-liver model
*  R_CSm: Acetyl-CoA + H2O + Oxaloacetate �� citrate + CoA+proton
*  R_PCm: pyruvate + ATP(4-) + Bicarbonate --> (2) proton + ADP + hydrogenphosphate + Oxaloacetate
*  R_G6PPer: H2O + D-Glucose 6-phosphate --> D-glucose + hydrogenphosphate
*  R_ACITL: ATP(4-) + Coenzyme A + Citrate + (3) proton --> ADP + hydrogenphosphate + Acetyl-CoA + Oxaloacetate
*  R_PGM: D-Glycerate 2-phosphate <=> 3-Phospho-D-glycerate
*  R_ENO: D-Glycerate 2-phosphate <=> H2O + Phosphoenolpyruvate

$onempty
sets
    compartment 'compartment'
        /c, e, g, l, m
         n, r, x /

    species 'species in the Recon2-liver model'
        /"M_10fthf_c", "M_10fthf_m", "M_13dampp_c", "M_h2o_c", "M_o2_c"
         "M_bamppald_c", "M_h2o2_c", "M_nh4_c", "M_h_m", "M_nadph_m"
         "M_o2_m", "M_h2o_m", "M_nadp_m", "M_atp_c", "M_adp_c"
         "M_h_c", "M_pi_c", "M_1pipdn2c_x", "M_h_x", "M_nadh_x"
         "M_Lpipecol_x", "M_nad_x", "M_24nph_e", "M_24nph_c", "M_2amac_c"
         "M_pyr_c", "M_nadph_c", "M_paps_c", "M_Lcyst_c", "M_nadp_c"
         "M_pap_c", "M_L2aadp_c", "M_akg_m", "M_L2aadp_m", "M_akg_c"
         "M_2dr1p_c", "M_drib_c", "M_2hb_c", "M_nad_c", "M_2obut_c"
         "M_nadh_c", "M_2hb_e", "M_h_e", "M_hco3_e", "M_na1_e"
         "M_hco3_c", "M_na1_c", "M_2mcit_c", "M_2mcit_e", "M_2oxoadp_m"
         "M_coa_m", "M_nad_m", "M_co2_m", "M_glutcoa_m", "M_nadh_m"
         "M_2oxoadp_c", "M_34dhmald_c", "M_34dhoxpeg_c", "M_34dhoxpeg_e", "M_amet_c"
         "M_ahcys_c", "M_34dhphe_e", "M_34dhphe_c", "M_34hpp_c", "M_co2_c"
         "M_hgentis_c", "M_3aib_c", "M_3aib_e", "M_2mop_m", "M_glu_L_m"
         "M_3aib_m", "M_3dsphgn_c", "M_sphgn_c", "M_3hanthrn_c", "M_cmusa_c"
         "M_b2coa_m", "M_3hbcoa_R_m", "M_3hibutcoa_m", "M_3hmp_m", "M_hLkynr_c"
         "M_42A3HP24DB_c", "M_glu_L_c", "M_dopa_c", "M_coa_c", "M_3mob_c"
         "M_3mob_m", "M_3mop_c", "M_3mop_m", "M_h2o_l", "M_pi_l"
         "M_3sala_m", "M_asp_L_c", "M_3sala_c", "M_asp_L_m", "M_3snpyr_m"
         "M_so3_c", "M_pyr_m", "M_so3_m", "M_nrpphr_c", "M_4abut_c"
         "M_4abut_m", "M_accoa_m", "M_4hglusa_m", "M_e4hglu_m", "M_4hoxpacd_c"
         "M_4hphac_c", "M_4mop_c", "M_4mop_m", "M_4mtolbutamide_e", "M_4mtolbutamide_c"
         "M_4nphsf_e", "M_4nphsf_c", "M_4nph_c", "M_4nph_e", "M_4pyrdx_c"
         "M_4pyrdx_e", "M_5adtststerones_c", "M_5adtststerones_e", "M_5adtststerone_c", "M_5adtststerone_e"
         "M_5aop_c", "M_5aop_m", "M_h2o_e", "M_5htrp_c", "M_srtn_c"
         "M_5homeprazole_e", "M_5homeprazole_c", "M_5hoxindact_c", "M_5hoxindoa_c", "M_5mthf_e"
         "M_5mthf_c", "M_man_c", "M_m2mn_l", "M_man_l", "M_mn_l"
         "M_udpgal_c", "M_udp_c", "M_galgluside_hs_g", "M_udpgal_g", "M_h_g"
         "M_thcrm_hs_g", "M_udp_g", "M_T_antigen_g", "M_uacgam_g", "M_core2_g"
         "M_gncore2_g", "M_acac_c", "M_aacoa_c", "M_amp_c", "M_ppi_c"
         "M_mthgxl_c", "M_L2aadp6sa_m", "M_udpacgal_g", "M_fuc12gal14acglcgalgluside_hs_g", "M_acgalfuc12gal14acglcgalgluside_hs_g"
         "M_fucgalacgalfuc12gal14acglcgalgluside_hs_g", "M_acgalfucgalacgalfuc12gal14acglcgalgluside_hs_g", "M_fucgalacglcgal14acglcgalgluside_hs_g", "M_acgalfucgalacglcgal14acglcgalgluside_hs_g", "M_fucgalacgalfucgalacglcgal14acglcgalgluside_hs_g"
         "M_acgalfucgalacgalfucgalacglcgal14acglcgalgluside_hs_g", "M_fucfucgalacglcgalacglcgal14acglcgalgluside_hs_g", "M_galgalfucfucgalacglcgalacglcgal14acglcgalgluside_hs_g", "M_sucsal_m", "M_abt_c"
         "M_xylu_L_c", "M_abt_e", "M_4abutn_c", "M_4abut_e", "M_h_l"
         "M_2maacoa_m", "M_ppcoa_m", "M_accoa_c", "M_aacoa_m", "M_accoa_x"
         "M_aacoa_x", "M_coa_x", "M_acac_e", "M_acac_m", "M_3odcoa_x"
         "M_occoa_x", "M_3oddcoa_x", "M_dcacoa_x", "M_3otdcoa_x", "M_ddcacoa_x"
         "M_3ohdcoa_x", "M_tdcoa_x", "M_pmtcoa_x", "M_acald_e", "M_acald_c"
         "M_acald_m", "M_malcoa_c", "M_atp_m", "M_hco3_m", "M_adp_m"
         "M_pi_m", "M_accoa_g", "M_ppa_c", "M_ppcoa_c", "M_amp_m"
         "M_ppi_m", "M_accoa_n", "M_acetone_e", "M_acetone_c", "M_acgalfucgalacgalfuc12gal14acglcgalgluside_hs_e"
         "M_acgalfucgalacgalfuc12gal14acglcgalgluside_hs_c", "M_acgalfucgalacgalfucgalacglcgal14acglcgalgluside_hs_e", "M_acgalfucgalacgalfucgalacglcgal14acglcgalgluside_hs_c", "M_acgal_c", "M_acgal1p_c"
         "M_itp_c", "M_idp_c", "M_acgal_g", "M_acgal_l", "M_acgam_c"
         "M_acmana_c", "M_gam6p_c", "M_acgam6p_c", "M_acgam1p_c", "M_acgam_l"
         "M_acgbgbside_hs_c", "M_acgbgbside_hs_g", "M_acgbgbside_hs_l", "M_acgpail_hs_c", "M_ac_c"
         "M_gpail_hs_c", "M_ach_e", "M_ac_e", "M_chol_e", "M_ach_n"
         "M_ach_c", "M_cit_c", "M_oaa_c", "M_acnacngalgbside_hs_c", "M_acnacngalgbside_hs_e"
         "M_acnacngalgbside_hs_g", "M_acmanap_c", "M_pep_c", "M_acnamp_c", "M_man6p_c"
         "M_acnam_c", "M_acnam_l", "M_acnam_n", "M_2mbcoa_m", "M_fad_m"
         "M_2mb2coa_m", "M_fadh2_m", "M_btcoa_m", "M_ivcoa_m", "M_3mb2coa_m"
         "M_ibcoa_m", "M_2mp2coa_m", "M_o2_x", "M_h2o2_x", "M_hdd2coa_x"
         "M_orn_c", "M_icit_c", "M_cit_m", "M_icit_m", "M_dhcholoylcoa_x"
         "M_fadh2_x", "M_fad_x", "M_thcholoylcoa_x", "M_h2o_x", "M_cholcoas_x"
         "M_cholcoads_x", "M_fmn_c", "M_ribflv_c", "M_acrn_c", "M_acrn_m"
         "M_ac_m", "M_melatn_c", "M_acetol_c", "M_13dpg_c", "M_3pg_c"
         "M_adn_c", "M_ins_c", "M_adn_e", "M_ins_e", "M_nh4_e"
         "M_ade_e", "M_ade_c", "M_gtp_c", "M_gdp_c", "M_gtp_m"
         "M_gdp_m", "M_damp_c", "M_datp_c", "M_dadp_c", "M_ametam_c"
         "M_camp_c", "M_adn_m", "M_g1p_c", "M_man1p_c", "M_adprib_c"
         "M_r5p_c", "M_prpp_c", "M_adp_x", "M_adrncoa_c", "M_adrncoa_x"
         "M_crn_c", "M_adrncrn_c", "M_adrncrn_m", "M_adrncoa_m", "M_crn_m"
         "M_adrn_e", "M_adrn_c", "M_aps_c", "M_dcamp_c", "M_fum_c"
         "M_imp_c", "M_ksi_pre18_g", "M_ksi_pre19_g", "M_ksi_pre21_g", "M_ksi_pre22_g"
         "M_ksi_pre24_g", "M_ksi_pre25_g", "M_ksi_pre27_g", "M_ksi_pre28_g", "M_ksi_pre30_g"
         "M_ksi_pre31_g", "M_ksi_pre33_g", "M_ksi_pre34_g", "M_ksii_core4_pre2_g", "M_ksii_core4_pre3_g"
         "M_ksii_core4_pre4_g", "M_ksii_core4_pre5_g", "M_ksii_core4_pre7_g", "M_ksii_core4_pre8_g", "M_ksii_core2_pre2_g"
         "M_ksii_core2_pre3_g", "M_ksii_core2_pre4_g", "M_ksii_core2_pre5_g", "M_ksii_core2_pre7_g", "M_ksii_core2_pre8_g"
         "M_ksi_pre1_g", "M_ksi_pre2_g", "M_ksi_pre3_g", "M_ksi_pre4_g", "M_ksi_pre6_g"
         "M_ksi_pre7_g", "M_ksi_pre9_g", "M_ksi_pre10_g", "M_ksi_pre12_g", "M_ksi_pre13_g"
         "M_ksi_pre15_g", "M_ksi_pre16_g", "M_cdpchol_c", "M_cmp_c", "M_cdpea_c"
         "M_Rtotal2coa_c", "M_pa_hs_c", "M_ala_L_m", "M_glx_m", "M_gly_m"
         "M_ala_L_x", "M_glx_x", "M_gly_x", "M_pyr_x", "M_hcys_L_c"
         "M_thf_c", "M_ak2lgchol_hs_e", "M_succoa_m", "M_mal_L_c", "M_mal_L_m"
         "M_akg_e", "M_akg_x", "M_prgstrn_c", "M_aprgstrn_c", "M_xol7ah_c"
         "M_xol7ah2_c", "M_xoldioloneh_c", "M_xoltriol_c", "M_xoldiolone_c", "M_ala_L_e"
         "M_asn_L_c", "M_ala_L_c", "M_asn_L_e", "M_cys_L_c", "M_cys_L_e"
         "M_ala_D_e", "M_gln_L_c", "M_ala_D_c", "M_gln_L_e", "M_gly_c"
         "M_gly_e", "M_ser_L_c", "M_ser_L_e", "M_thr_L_c", "M_thr_L_e"
         "M_meoh_c", "M_fald_c", "M_12ppd_R_c", "M_lald_D_c", "M_12ppd_S_c"
         "M_lald_L_c", "M_etoh_c", "M_pristanal_c", "M_prist_c", "M_dhap_c"
         "M_arachd_c", "M_5HPET_c", "M_leuktrA4_c", "M_dhcholestancoa_x", "M_dhcholestancoa_r"
         "M_o2_r", "M_h2o_r", "M_cholcoar_x", "M_cholcoar_r", "M_amuco_c"
         "M_ahcys_m", "M_amet_m", "M_cgly_c", "M_cgly_e", "M_amp_x"
         "M_amp_r", "M_glc_D_e", "M_strch2_e", "M_glygn4_e", "M_andrstrn_r"
         "M_ala_B_m", "M_msa_m", "M_apnnox_e", "M_apnnox_c", "M_apoC_c"
         "M_lys_L_c", "M_apoC_Lys_c", "M_apoC_m", "M_lys_L_m", "M_apoC_Lys_m"
         "M_apoC_Lys_btn_c", "M_biocyt_c", "M_apoC_Lys_btn_m", "M_biocyt_m", "M_appnn_e"
         "M_appnn_c", "M_aprgstrn_e", "M_arab_L_e", "M_arab_L_c", "M_arachcoa_c"
         "M_arachcoa_x", "M_arachcrn_c", "M_arachcrn_m", "M_arachcoa_m", "M_arachdcoa_c"
         "M_arachdcoa_x", "M_arachd_e", "M_arachd_r", "M_arach_e", "M_arach_c"
         "M_arg_L_m", "M_arg_L_e", "M_arg_L_c", "M_lys_L_e", "M_urea_c"
         "M_orn_m", "M_argsuc_c", "M_citr_L_c", "M_sgalside_hs_l", "M_galside_hs_l"
         "M_so4_l", "M_Rtotalcoa_c", "M_Rtotal_c", "M_Rtotal3coa_c", "M_pmtcoa_c"
         "M_hdcoa_c", "M_tdcoa_c", "M_lnlncacoa_c", "M_lnlncgcoa_c", "M_strdnccoa_c"
         "M_dlnlcgcoa_c", "M_tmndnccoa_c", "M_lnlccoa_c", "M_clpndcoa_c", "M_dcsptn1coa_c"
         "M_c226coa_c", "M_stcoa_c", "M_odecoa_c", "M_vacccoa_c", "M_lneldccoa_c"
         "M_nrvnccoa_c", "M_od2coa_c", "M_lgnccoa_c", "M_hexccoa_c", "M_eicostetcoa_c"
         "M_tetpent6coa_c", "M_tetpent3coa_c", "M_tettet6coa_c", "M_tethex3coa_c", "M_hdd2coa_c"
         "M_pmtcoa_m", "M_crm_hs_l", "M_Rtotal_l", "M_sphings_l", "M_ascb_L_c"
         "M_o2s_c", "M_dhdascb_c", "M_ascb_L_e", "M_asn_L_m", "M_nh4_m"
         "M_Asn_X_Ser_Thr_r", "M_Asn_X_Ser_Thr_l", "M_ala_B_c", "M_cbasp_c", "M_asp_D_e"
         "M_k_c", "M_asp_D_c", "M_k_e", "M_asp_D_x", "M_Nacasp_m"
         "M_asp_L_e", "M_oaa_m", "M_adp_r", "M_atp_r", "M_atp_e"
         "M_amp_e", "M_pi_e", "M_adp_e", "M_atp_n", "M_atp_x"
         "M_gbside_hs_g", "M_galgbside_hs_g", "M_acglcgalgluside_hs_g", "M_gal14acglcgalgluside_hs_g", "M_acglcgal14acglcgalgluside_hs_g"
         "M_galacglcgal14acglcgalgluside_hs_g", "M_acglc13galacglcgal14acglcgalgluside_hs_g", "M_galacgalfuc12gal14acglcgalgluside_hs_g", "M_galacgalfucgalacglcgal14acglcgalgluside_hs_g", "M_acglcgalacglcgal14acglcgalgluside_hs_g"
         "M_galacglcgalacglcgal14acglcgalgluside_hs_g", "M_galacglc13galacglcgal14acglcgalgluside_hs_g", "M_galthcrm_hs_g", "M_galgalthcrm_hs_g", "M_galgalgalthcrm_hs_g"
         "M_acglcgalgbside_hs_g", "M_galacglcgalgbside_hs_g", "M_h2o_g", "M_gluside_hs_g", "M_cholcoa_x"
         "M_taur_x", "M_tchola_x", "M_dgcholcoa_x", "M_dgchol_x", "M_dcholcoa_x"
         "M_btn_c", "M_btamp_c", "M_btn_m", "M_btamp_m", "M_ala_B_e"
         "M_succ_c", "M_retinal_c", "M_glc_D_c", "M_bhb_m", "M_chito2pdol_L_c"
         "M_gdpmann_c", "M_mpdol_L_c", "M_bhb_e", "M_bhb_c", "M_glyb_c"
         "M_dmgly_c", "M_met_L_c", "M_bildglcur_e", "M_bildglcur_c", "M_bildglcur_r"
         "M_bilglcur_e", "M_bilglcur_c", "M_bilglcur_r", "M_biliverd_c", "M_bilirub_c"
         "M_bilirub_e", "M_bilirub_r", "M_biocyt_n", "M_dolmanp_L_r", "M_memgacpail_hs_r"
         "M_dolp_L_r", "M_h_r", "M_m2emgacpail_hs_r", "M_dolmanp_U_r", "M_dolp_U_r"
         "M_h2o_n", "M_btn_n", "M_lys_L_n", "M_biocyt_e", "M_btn_e"
         "M_but_c", "M_but_e", "M_44mctr_r", "M_nadph_r", "M_44mzym_r"
         "M_nadp_r", "M_pmtcrn_c", "M_pmtcrn_m", "M_hdcecrn_c", "M_hdd2crn_c"
         "M_hdcecrn_m", "M_hdcoa_m", "M_hdd2crn_m", "M_hdd2coa_m", "M_stcrn_c"
         "M_stcrn_m", "M_stcoa_m", "M_odecrn_c", "M_odecrn_m", "M_odecoa_m"
         "M_arachdcrn_c", "M_arachdcrn_m", "M_arachdcoa_m", "M_c226coa_x", "M_c226crn_c"
         "M_c226crn_m", "M_c226coa_m", "M_4mzym_int1_r", "M_4mzym_int2_r", "M_co2_r"
         "M_nad_r", "M_nadh_r", "M_zym_int2_r", "M_zymst_r", "M_ca2_c"
         "M_ca2_e", "M_carveol_e", "M_carveol_c", "M_h2o2_m", "M_glc_D_r"
         "M_g6p_r", "M_cbp_m", "M_pi_r", "M_ppi_r", "M_prostge1_c"
         "M_prostge2_c", "M_prostgf2_c", "M_cdpdag_hs_c", "M_inost_c", "M_pail_hs_c"
         "M_cdpdag_hs_m", "M_ctp_c", "M_ctp_m", "M_pa_hs_m", "M_dag_hs_c"
         "M_pchol_hs_c", "M_pe_hs_c", "M_crm_hs_c", "M_crm_hs_r", "M_gluside_hs_c"
         "M_gluside_hs_r", "M_chsterol_r", "M_xol25oh_r", "M_chol_c", "M_chol_n"
         "M_coa_n", "M_cholp_c", "M_chol_m", "M_cholate_e", "M_cholate_c"
         "M_chsterol_c", "M_chsterol_e", "M_chsterol_l", "M_chsterol_m", "M_itaccoa_m"
         "M_citr_L_m", "M_cit_e", "M_pep_m", "M_creat_c", "M_cl_e"
         "M_for_c", "M_cl_c", "M_for_e", "M_i_c", "M_i_e"
         "M_oxa_c", "M_oxa_e", "M_clpndcoa_x", "M_clpnd_e", "M_clpnd_c"
         "M_cmp_g", "M_cmpacna_c", "M_cmpacna_g", "M_cmpacna_n", "M_ctp_n"
         "M_ppi_n", "M_co2_e", "M_co2_x", "M_coa_g", "M_coa_l"
         "M_coa_r", "M_q10_m", "M_Tn_antigen_g", "M_core3_g", "M_core4_g"
         "M_core6_g", "M_co_c", "M_co_e", "M_cpppg3_c", "M_pppg9_c"
         "M_creat_e", "M_crn_x", "M_acrn_x", "M_crn_e", "M_dmnoncrn_x"
         "M_dmnoncrn_m", "M_crvnc_e", "M_crvnc_c", "M_cspg_a_l", "M_Ser_Gly_Ala_X_Gly_l"
         "M_cs_a_l", "M_cspg_b_l", "M_cs_b_l", "M_cspg_e_l", "M_cs_e_l"
         "M_dmnoncoa_x", "M_ppcoa_x", "M_crn_r", "M_ura_c", "M_cspg_a_e"
         "M_cspg_b_e", "M_cspg_e_e", "M_utp_c", "M_cyan_e", "M_cyan_c"
         "M_cyan_m", "M_focytC_m", "M_ficytC_m", "M_q10h2_m", "M_Lcystin_c"
         "M_gthrd_c", "M_gthox_c", "M_mercppyr_c", "M_cyst_L_c", "M_glu_L_e"
         "M_cytd_c", "M_uri_c", "M_cytd_m", "M_cmp_m", "M_h_n"
         "M_nh4_n", "M_cdp_c", "M_dgtp_c", "M_dgdp_c", "M_cmp_n"
         "M_dgtp_n", "M_cdp_n", "M_dgdp_n", "M_dcmp_c", "M_dcdp_c"
         "M_dcmp_n", "M_dcdp_n", "M_dctp_c", "M_dctp_n", "M_datp_n"
         "M_dadp_n", "M_utp_n", "M_udp_n", "M_cdp_m", "M_adp_n"
         "M_gtp_n", "M_gdp_n", "M_3aib_D_m", "M_din_c", "M_din_e"
         "M_dag_hs_r", "M_dag_hs_e", "M_ala_D_x", "M_nh4_x", "M_oaa_x"
         "M_dd2coa_m", "M_dcyt_n", "M_dump_c", "M_dcsptn1coa_x", "M_dcsptn1crn_c"
         "M_dcsptn1crn_m", "M_dcsptn1coa_m", "M_dcsptn1_e", "M_dcsptn1_c", "M_dcyt_c"
         "M_duri_c", "M_duri_n", "M_dcyt_e", "M_4h2oglt_m", "M_tag_hs_c"
         "M_dgchol_e", "M_dgchol_c", "M_dgmp_c", "M_datp_m", "M_dadp_m"
         "M_dgdp_m", "M_dgsn_c", "M_3dhguln_c", "M_dhap_x", "M_dhcholestanate_m"
         "M_dhcholestanate_x", "M_fadh2_r", "M_fad_r", "M_zymstnl_r", "M_chlstol_r"
         "M_lthstrl_r", "M_dsmsterol_r", "M_ddsmsterol_r", "M_dhcrm_hs_c", "M_fad_c"
         "M_fadh2_c", "M_dheas_e", "M_dheas_c", "M_dhea_c", "M_dhf_c"
         "M_dhf_m", "M_dhor_S_c", "M_orot_c", "M_56dura_c", "M_cala_c"
         "M_dhbpt_c", "M_thbpt_c", "M_mlthf_c", "M_lac_D_e", "M_lac_D_c"
         "M_dlnlcgcrn_c", "M_dlnlcgcrn_m", "M_dlnlcgcoa_m", "M_dlnlcg_e", "M_dlnlcg_c"
         "M_13_cis_retn_n", "M_dctp_m", "M_dgpi_prot_hs_r", "M_dgtp_e", "M_dttp_m"
         "M_dttp_e", "M_ethamp_r", "M_gpi_sig_r", "M_Ser_Thr_l", "M_ipdp_c"
         "M_dmpp_x", "M_ipdp_x", "M_grdp_x", "M_ppi_x", "M_dmgly_m"
         "M_fald_m", "M_sarcs_m", "M_dmhptcrn_c", "M_dmhptcrn_m", "M_dmhptcoa_m"
         "M_dmhptcrn_e", "M_dmnoncoa_c", "M_dmnoncrn_c", "M_dmnoncoa_m", "M_dnad_c"
         "M_dcdp_m", "M_dtdp_m", "M_dudp_c", "M_dtdp_c", "M_dudp_m"
         "M_dutp_c", "M_dutp_m", "M_g3m8mpdol_L_r", "M_doldp_L_r", "M_g3m8masn_r"
         "M_dolglcp_L_c", "M_dolglcp_L_r", "M_dolp_L_c", "M_dolp_U_c", "M_dolmanp_L_c"
         "M_dolmanp_U_c", "M_m8mpdol_L_r", "M_g1m8mpdol_L_r", "M_g2m8mpdol_L_r", "M_m4mpdol_L_r"
         "M_m5mpdol_L_r", "M_m6mpdol_L_r", "M_m7mpdol_L_r", "M_dopasf_c", "M_dopasf_e"
         "M_dopa_e", "M_dpcoa_c", "M_dpcoa_l", "M_pi_x", "M_frdp_c"
         "M_2dr5p_c", "M_drib_e", "M_g3p_c", "M_dtmp_c", "M_duri_e"
         "M_3hbcoa_m", "M_3hmbcoa_m", "M_eicostetcrn_c", "M_eicostetcrn_m", "M_eicostetcoa_m"
         "M_eicostet_e", "M_eicostet_c", "M_elaidcrn_c", "M_elaidcrn_m", "M_od2coa_m"
         "M_elaid_e", "M_elaid_c", "M_ksi_deg2_l", "M_ksi_deg3_l", "M_m6masnB2_g"
         "M_estradiolglc_e", "M_estradiolglc_c", "M_estradiolglc_r", "M_estradiol_e", "M_estradiol_c"
         "M_estradiol_r", "M_estrones_e", "M_estrones_c", "M_estrone_c", "M_etfox_m"
         "M_etfrd_m", "M_ethamp_c", "M_etoh_e", "M_10fthf_e", "M_10fthf5glu_e"
         "M_10fthf6glu_e", "M_10fthf7glu_e", "M_1glyc_hs_e", "M_4hphac_e", "M_5dhf_e"
         "M_5thf_e", "M_6dhf_e", "M_6thf_e", "M_7dhf_e", "M_7thf_e"
         "M_cmp_e", "M_dhf_e", "M_fe2_e", "M_fe3_e", "M_fol_e"
         "M_fru_e", "M_fucfucfucgalacglc13galacglcgal14acglcgalgluside_hs_e", "M_fuc_L_e", "M_gal_e", "M_galacglcgalgbside_hs_e"
         "M_galgalfucfucgalacglcgalacglcgal14acglcgalgluside_hs_e", "M_galgalgalthcrm_hs_e", "M_gam_e", "M_gbside_hs_e", "M_gchola_e"
         "M_gdp_e", "M_gluala_e", "M_glyb_e", "M_glyc_e", "M_glyc_S_e"
         "M_glygn5_e", "M_gmp_e", "M_gthrd_e", "M_gtp_e", "M_gua_e"
         "M_h2o2_e", "M_ha_e", "M_ha_pre1_e", "M_hdca_e", "M_hdcea_e"
         "M_hexc_e", "M_his_L_e", "M_hista_e", "M_hom_L_e", "M_hpdca_e"
         "M_hspg_e", "M_htaxol_e", "M_hxan_e", "M_idp_e", "M_ile_L_e"
         "M_imp_e", "M_inost_e", "M_ksi_e", "M_ksii_core2_e", "M_ksii_core4_e"
         "M_lac_L_e", "M_leuktrA4_e", "M_leuktrB4_e", "M_leuktrC4_e", "M_leuktrD4_e"
         "M_leuktrE4_e", "M_leuktrF4_e", "M_leu_L_e", "M_lgnc_e", "M_limnen_e"
         "M_lneldc_e", "M_lnlc_e", "M_lnlnca_e", "M_lnlncg_e", "M_mag_hs_e"
         "M_malt_e", "M_malttr_e", "M_man_e", "M_meoh_e", "M_met_L_e"
         "M_mthgxl_e", "M_nac_e", "M_no_e", "M_nrpphr_e", "M_nrpphrsf_e"
         "M_nrvnc_e", "M_o2_e", "M_o2s_e", "M_oagd3_hs_e", "M_ocdca_e"
         "M_ocdcea_e", "M_octa_e", "M_omeprazole_e", "M_orn_e", "M_paf_hs_e"
         "M_pchol_hs_e", "M_pe_hs_e", "M_pglyc_hs_e", "M_pheacgln_e", "M_phe_L_e"
         "M_pheme_e", "M_phyt_e", "M_pnto_R_e", "M_ppa_e", "M_prgstrn_e"
         "M_pro_D_e", "M_pro_L_e", "M_prostgd2_e", "M_prostge1_e", "M_prostge2_e"
         "M_prostgf2_e", "M_ps_hs_e", "M_ptdca_e", "M_pydxn_e", "M_pyr_e"
         "M_rbt_e", "M_retfa_e", "M_retinol_e", "M_retn_e", "M_rib_D_e"
         "M_ribflv_e", "M_Rtotal_e", "M_Rtotal2_e", "M_Rtotal3_e", "M_s2l2fn2m2masn_e"
         "M_s2l2n2m2masn_e", "M_ser_D_e", "M_sl_L_e", "M_so4_e", "M_spc_hs_e"
         "M_sph1p_e", "M_sphs1p_e", "M_srtn_e", "M_strdnc_e", "M_succ_e"
         "M_sucr_e", "M_tag_hs_e", "M_tagat_D_e", "M_taur_e", "M_taxol_e"
         "M_tchola_e", "M_tcynt_e", "M_tdchola_e", "M_tethex3_e", "M_tetpent3_e"
         "M_tetpent6_e", "M_tettet6_e", "M_thf_e", "M_thyox_L_e", "M_tmndnc_e"
         "M_tolbutamide_e", "M_tre_e", "M_triodthy_e", "M_trp_L_e", "M_tststerone_e"
         "M_tststerones_e", "M_tsul_e", "M_ttdca_e", "M_txa2_e", "M_tymsf_e"
         "M_tyr_L_e", "M_udp_e", "M_ump_e", "M_urate_e", "M_urea_e"
         "M_uri_e", "M_utp_e", "M_vacc_e", "M_val_L_e", "M_xolest2_hs_e"
         "M_xyl_D_e", "M_xylt_e", "M_f1a_g", "M_f1a_l", "M_fuc1p_L_c"
         "M_gdpfuc_c", "M_gdpfuc_g", "M_n2m2masn_g", "M_fn2m2masn_g", "M_gdp_g"
         "M_ttdca_c", "M_hdca_c", "M_hdcea_c", "M_ocdca_c", "M_ocdcea_c"
         "M_lnlc_c", "M_lneldc_c", "M_ptdca_c", "M_ptdcacoa_c", "M_hpdca_c"
         "M_hpdcacoa_c", "M_vacc_c", "M_lnlncg_c", "M_lnlnca_c", "M_strdnc_c"
         "M_pristcoa_c", "M_tmndnc_c", "M_phyt_c", "M_phytcoa_c", "M_lgnc_c"
         "M_nrvnc_c", "M_tettet6_c", "M_tetpent6_c", "M_tetpent3_c", "M_tethex3_c"
         "M_hexc_c", "M_octa_c", "M_occoa_c", "M_Sfglutth_c", "M_tdcoa_m"
         "M_ptdcacoa_m", "M_occoa_m", "M_hpdcacoa_m", "M_stcoa_x", "M_vacccoa_m"
         "M_lnlccoa_m", "M_lneldccoa_m", "M_lnlncacoa_m", "M_lnlncgcoa_m", "M_lnlncgcoa_x"
         "M_strdnccoa_m", "M_strdnccoa_x", "M_tmndnccoa_m", "M_tmndnccoa_x", "M_lgnccoa_x"
         "M_nrvnccoa_x", "M_odecoa_x", "M_tettet6coa_x", "M_tetpent3coa_x", "M_tetpent6coa_x"
         "M_tethex3coa_x", "M_hexccoa_x", "M_dcacoa_c", "M_ddcacoa_c", "M_fdp_c"
         "M_f1p_c", "M_glyald_c", "M_xu1p_D_c", "M_gcald_c", "M_tag1p_D_c"
         "M_f6p_c", "M_f26bp_c", "M_fe2_m", "M_ppp9_m", "M_pheme_m"
         "M_formcoa_c", "M_fe2_c", "M_fuc_L_c", "M_Lkynr_c", "M_fol_c"
         "M_formcoa_x", "M_for_r", "M_thf_m", "M_frdp_x", "M_frdp_r"
         "M_fru_c", "M_5forthf_c", "M_methf_c", "M_ksi_l", "M_fuc_L_l"
         "M_ksi_deg1_l", "M_fucfucfucgalacglc13galacglcgal14acglcgalgluside_hs_c", "M_fucfucfucgalacglc13galacglcgal14acglcgalgluside_hs_g", "M_4fumacac_c", "M_fum_m"
         "M_so4_m", "M_so4_c", "M_tsul_m", "M_tsul_c", "M_fucgalacglc13galacglcgal14acglcgalgluside_hs_g"
         "M_fucfucgalacglc13galacglcgal14acglcgalgluside_hs_g", "M_m2mpdol_L_c", "M_m3mpdol_L_c", "M_m4mpdol_L_c", "M_m1mpdol_L_c"
         "M_ksi_pre14_g", "M_ksi_pre17_g", "M_ksi_pre20_g", "M_ksi_pre23_g", "M_ksi_pre26_g"
         "M_ksi_pre29_g", "M_ksi_pre32_g", "M_ksi_pre35_g", "M_ksi_pre36_g", "M_ksii_core4_pre1_g"
         "M_ksii_core4_pre6_g", "M_ksii_core4_pre9_g", "M_ksii_core4_pre10_g", "M_ksii_core2_pre1_g", "M_ksii_core2_pre6_g"
         "M_ksii_core2_pre9_g", "M_ksii_core2_pre10_g", "M_ksi_pre5_g", "M_ksi_pre8_g", "M_ksi_pre11_g"
         "M_l2fn2m2masn_g", "M_g1m8masn_r", "M_g2m8masn_r", "M_glyc3p_c", "M_1pyr5c_m"
         "M_1pyr5c_c", "M_6pgl_r", "M_g6p_c", "M_gudac_c", "M_gacpail_hs_c"
         "M_gacpail_hs_r", "M_galside_hs_g", "M_paps_g", "M_pap_g", "M_sgalside_hs_g"
         "M_galacglcgalgbside_hs_c", "M_ksi_deg26_l", "M_gal_l", "M_ksi_deg27_l", "M_ksi_deg29_l"
         "M_ksi_deg30_l", "M_ksi_deg32_l", "M_ksi_deg33_l", "M_ksi_deg35_l", "M_ksi_deg36_l"
         "M_ksi_deg38_l", "M_ksi_deg39_l", "M_ksi_deg40_l", "M_ksi_deg41_l", "M_ksii_core2_deg2_l"
         "M_ksii_core2_deg3_l", "M_ksii_core2_deg5_l", "M_ksii_core2_deg6_l", "M_ksii_core2_deg8_l", "M_ksii_core2_deg9_l"
         "M_core6_l", "M_ksii_core4_deg2_l", "M_ksii_core4_deg3_l", "M_ksi_deg5_l", "M_ksi_deg6_l"
         "M_ksi_deg8_l", "M_ksi_deg9_l", "M_ksi_deg11_l", "M_ksi_deg12_l", "M_ksi_deg14_l"
         "M_ksi_deg15_l", "M_ksi_deg17_l", "M_ksi_deg18_l", "M_ksi_deg20_l", "M_ksi_deg21_l"
         "M_ksi_deg23_l", "M_ksi_deg24_l", "M_galgalfucfucgalacglcgalacglcgal14acglcgalgluside_hs_c", "M_galgalgalthcrm_hs_c", "M_gm3_hs_g"
         "M_gd3_hs_g", "M_gal_c", "M_gal1p_c", "M_Ser_Thr_g", "M_galside_hs_c"
         "M_udpg_c", "M_gam_c", "M_oagd3_hs_c", "M_oagd3_hs_g", "M_gbside_hs_c"
         "M_gbside_hs_l", "M_glyclt_c", "M_lpam_m", "M_dhlam_m", "M_mlthf_m"
         "M_gchola_c", "M_gmp_g", "M_gmp_c", "M_gdpddman_c", "M_5oxpro_c"
         "M_Tyr_ggn_c", "M_ggn_c", "M_leuktrE4_c", "M_leuktrF4_c", "M_ser_L_m"
         "M_glygn1_c", "M_glygn2_c", "M_hs_deg9_l", "M_glcur_l", "M_hs_deg10_l"
         "M_cs_a_deg2_l", "M_cs_a_deg3_l", "M_cs_e_deg3_l", "M_cs_e_deg4_l", "M_ha_l"
         "M_ha_deg1_l", "M_ha_pre1_l", "M_hs_deg3_l", "M_hs_deg4_l", "M_hs_deg8_l"
         "M_hs_deg14_l", "M_hs_deg15_l", "M_hs_deg20_l", "M_hs_deg21_l", "M_hs_deg24_l"
         "M_hs_deg25_l", "M_uacgam_c", "M_naglc2p_L_c", "M_ump_c", "M_glcur_c"
         "M_glcur_r", "M_dxtrn_c", "M_glygn3_c", "M_guln_r", "M_gln_L_m"
         "M_forglu_c", "M_glx_c", "M_glyc3p_m", "M_glyc_R_c", "M_glyclt_x"
         "M_glyc_S_c", "M_glyc_c", "M_glyc_m", "M_lgt_S_c", "M_gthrd_m"
         "M_xmp_c", "M_ru5p_D_c", "M_6pgc_r", "M_ru5p_D_r", "M_sarcs_c"
         "M_hdca_r", "M_gpi_prot_hs_r", "M_mgacpail_hs_r", "M_gsn_c", "M_gthox_m"
         "M_gua_c", "M_xan_c", "M_guln_c", "M_pe_hs_r", "M_emgacpail_hs_r"
         "M_h2o2_n", "M_em2emgacpail_hs_r", "M_gpi_hs_r", "M_pre_prot_r", "M_udpglcur_c"
         "M_4mlacac_c", "M_his_L_c", "M_urcan_c", "M_hista_c", "M_ppbng_c"
         "M_hmbil_c", "M_hmgcoa_c", "M_hmgcoa_m", "M_hmgcoa_x", "M_hom_L_c"
         "M_pheme_c", "M_phyt2ohcoa_x", "M_pristanal_x", "M_hpdcacrn_c", "M_hpdcacrn_m"
         "M_hpyr_c", "M_hpyr_x", "M_hs_deg1_l", "M_hs_deg2_l", "M_hs_deg6_l"
         "M_hs_deg7_l", "M_hs_deg12_l", "M_hs_deg13_l", "M_hs_deg18_l", "M_hs_deg19_l"
         "M_nadph_x", "M_nadp_x", "M_cholcoaone_x", "M_andrstandn_r", "M_prgnlone_c"
         "M_xol7a_r", "M_xol7aone_r", "M_hspg_l", "M_hs_l", "M_htaxol_c"
         "M_hxan_c", "M_pyam5p_c", "M_pydam_c", "M_taur_c", "M_icit_x"
         "M_triodthy_c", "M_thyox_L_c", "M_tyr_L_c", "M_hs_deg5_l", "M_idour_l"
         "M_hs_deg16_l", "M_hs_deg17_l", "M_hs_deg22_l", "M_hs_deg23_l", "M_cs_b_deg3_l"
         "M_idour_c", "M_ile_L_c", "M_ile_L_m", "M_itacon_m", "M_4izp_c"
         "M_xylu_D_c", "M_tagat_D_c", "M_ksii_core2_g", "M_ksii_core2_l", "M_ksii_core4_g"
         "M_ksii_core4_l", "M_ksi_g", "M_anth_c", "M_4aphdob_c", "M_kynate_c"
         "M_lac_L_c", "M_3spyr_c", "M_leuktrB4_c", "M_leuktrC4_c", "M_leuktrD4_c"
         "M_leu_L_c", "M_leu_L_m", "M_limnen_c", "M_xyl_D_l", "M_cs_a_deg5_l"
         "M_cs_e_deg7_l", "M_lneldccrn_c", "M_lneldccrn_m", "M_lnlccrn_c", "M_lnlccrn_m"
         "M_lnlncacrn_c", "M_lnlncacrn_m", "M_lnlncgcrn_c", "M_lnlncgcrn_m", "M_Ssq23epx_r"
         "M_lanost_r", "M_thp2c_x", "M_retinol_c", "M_retfa_c", "M_retinol_cis_11_c"
         "M_retinol_9_cis_c", "M_trp_L_c", "M_lys_L_x", "M_6a2ohxnt_x", "M_nm4masn_g"
         "M_man_g", "M_nm2masn_g", "M_m4masn_g", "M_m7masnB_r", "M_m7masnB_g"
         "M_m8masn_r", "M_man_r", "M_3mgcoa_m", "M_tcynt_c", "M_mescon_m"
         "M_mescoa_m", "M_6hoxmelatn_c", "M_mi1345p_c", "M_mi134p_c", "M_mi13p_c"
         "M_mi1p_D_c", "M_mi145p_c", "M_mi14p_c", "M_mi4p_D_c", "M_m5masnB2_g"
         "M_mmcoa_S_m", "M_mmcoa_R_m", "M_5mta_c", "M_methf_m", "M_Nacasp_c"
         "M_ksi_deg7_l", "M_ksi_deg10_l", "M_ksi_deg13_l", "M_ksi_deg16_l", "M_ksi_deg19_l"
         "M_ksi_deg22_l", "M_ksi_deg25_l", "M_ksi_deg28_l", "M_ksi_deg31_l", "M_ksi_deg34_l"
         "M_cs_a_deg1_l", "M_ksi_deg37_l", "M_ksii_core2_deg4_l", "M_ksii_core2_deg7_l", "M_ksii_core4_deg4_l"
         "M_cs_a_deg4_l", "M_cs_b_deg1_l", "M_cs_b_deg2_l", "M_cs_e_deg2_l", "M_cs_e_deg6_l"
         "M_nac_c", "M_ncam_c", "M_Tn_antigen_l", "M_udp_l", "M_udpacgal_l"
         "M_udp_r", "M_ump_r", "M_pi_g", "M_ump_g", "M_nicrns_c"
         "M_nicrnt_c", "M_nmn_c", "M_no_c", "M_r1p_c", "M_nrpphrsf_c"
         "M_xtsn_c", "M_dtmp_m", "M_o2s_m", "M_o2s_n", "M_o2s_x"
         "M_o2_n", "M_succ_m", "M_omeprazole_c", "M_orot5p_c", "M_retn_c"
         "M_13_cis_retn_c", "M_ptrc_c", "M_xoltriol_m", "M_xoltetrol_m", "M_thcholstoic_m"
         "M_xol7ah2_m", "M_xol7ah3_m", "M_xol7ah2al_m", "M_xol27oh_m", "M_taxol_c"
         "M_tolbutamide_c", "M_xol27oh_r", "M_xoldiolone_r", "M_20ahchsterol_m", "M_pro_L_m"
         "M_pac_c", "M_phaccoa_c", "M_pail_hs_n", "M_pail45p_hs_c", "M_pail45p_hs_n"
         "M_pail4p_hs_c", "M_pail4p_hs_n", "M_pan4p_c", "M_ptth_c", "M_pchol_hs_m"
         "M_am6sa_c", "M_pdx5p_c", "M_pydx5p_c", "M_pydxn_c", "M_pe_hs_m"
         "M_peamn_c", "M_pacald_c", "M_pristcoa_x", "M_3php_c", "M_prostgh2_c"
         "M_prostgd2_c", "M_prostgh2_r", "M_prostgd2_r", "M_prostgi2_r", "M_pheacgln_c"
         "M_1p3h5c_m", "M_phe_L_c", "M_thbpt4acam_c", "M_phytcoa_x", "M_succ_x"
         "M_pail345p_hs_c", "M_pail345p_hs_n", "M_pi_n", "M_pail34p_hs_c", "M_pail3p_hs_n"
         "M_pail3p_hs_c", "M_pail5p_hs_c", "M_pail5p_hs_n", "M_rnam_c", "M_pnto_R_c"
         "M_4ppcys_c", "M_prpncoa_m", "M_pppg9_m", "M_prgnlones_c", "M_prist_x"
         "M_pro_L_c", "M_pro_D_c", "M_prostgh2_e", "M_prostgi2_e", "M_prostgi2_c"
         "M_3hpcoa_m", "M_ps_hs_c", "M_ps_hs_m", "M_pser_L_c", "M_ptdcacrn_c"
         "M_ptdcacrn_m", "M_phyt_x", "M_pydx_c", "M_retinal_cis_13_c", "M_retinal_11_cis_c"
         "M_retinal_cis_9_c", "M_rib_D_c", "M_rbt_c", "M_retinol_cis_13_c", "M_retn_r"
         "M_13_cis_retn_r", "M_trdrd_c", "M_trdox_c", "M_xu5p_D_c", "M_s2l2fn2m2masn_g"
         "M_hs_deg11_l", "M_cs_e_deg1_l", "M_cs_e_deg5_l", "M_ksi_deg4_l", "M_ksii_core2_deg1_l"
         "M_ksii_core4_deg1_l", "M_saccrp_L_m", "M_sphs1p_r", "M_sbt_D_c", "M_ser_D_c"
         "M_ser_L_x", "M_sgalside_hs_c", "M_acngalgbside_hs_g", "M_citr_L_e", "M_sph1p_c"
         "M_sl_L_c", "M_spc_hs_c", "M_sphings_c", "M_sphs1p_c", "M_spmd_c"
         "M_sql_r", "M_strdnccrn_c", "M_strdnccrn_m", "M_s7p_c", "M_e4p_c"
         "M_tchola_c", "M_tcynt_m", "M_tdchola_c", "M_tdchola_x", "M_thmpp_c"
         "M_thmmp_c", "M_thmpp_m", "M_thmmp_m", "M_thcholstoic_x", "M_thm_c"
         "M_thp2c_c", "M_tmndnccrn_c", "M_tmndnccrn_m", "M_q10_c", "M_q10h2_c"
         "M_trdox_m", "M_trdrd_m", "M_tststerones_c", "M_tststerone_c", "M_ttdcrn_c"
         "M_ttdcrn_m", "M_txa2_c", "M_txa2_r", "M_tymsf_c", "M_tym_c"
         "M_udpacgal_c", "M_udpglcur_r", "M_udpg_r", "M_ump_n", "M_uppg3_c"
         "M_urate_c", "M_vacccrn_c", "M_vacccrn_m", "M_val_L_c", "M_val_L_m"
         "M_dhcholestanate_r", "M_thcholstoic_r", "M_xyl_D_c", "M_xylt_c", "M_4abutn_e"
         "M_ctp_e", "M_dgmp_e", "M_dha_e", "M_dhap_e", "M_dtmp_e"
         "M_fad_e", "M_fald_e", "M_g1p_e", "M_HC00229_e", "M_HC00250_e"
         "M_HC01104_e", "M_HC01444_e", "M_HC01609_e", "M_HC01610_e", "M_itp_e"
         "M_orot_e", "M_prpp_e", "M_ptrc_e", "M_pydx5p_e", "M_spmd_e"
         "M_udpg_e", "M_dpcoa_m", "M_ppi_e", "M_HC01672_c", "M_HC01434_c"
         "M_HC01434_m", "M_HC01434_x", "M_HC00591_c", "M_HC00591_m", "M_cdp_e"
         "M_HC01435_m", "M_HC01118_r", "M_lac_L_x", "M_HC00250_c", "M_HC01496_m"
         "M_glyc3p_x", "M_HC01111_c", "M_glyald_m", "M_r5p_r", "M_HC01162_c"
         "M_HC01408_m", "M_pmtcoa_r", "M_HC00342_m", "M_glyc_R_m", "M_3pg_m"
         "M_3hpp_m", "M_HC00695_m", "M_2mpdhl_m", "M_HC01377_m", "M_HC01115_c"
         "M_HC00361_c", "M_malcoa_r", "M_pmtcrn_r", "M_pmtcrn_x", "M_lnlccoa_r"
         "M_arachdcrn_x", "M_HC10852_r", "M_4abutn_m", "M_HC00718_c", "M_mev_R_c"
         "M_dtdp_e", "M_fol_m", "M_5fthf_m", "M_betald_c", "M_HC01522_c"
         "M_HC00460_c", "M_HC00900_m", "M_ptth_m", "M_pan4p_m", "M_HC01231_c"
         "M_L2aadp6sa_c", "M_HC01501_c", "M_HC01376_m", "M_HC00664_c", "M_HC01180_c"
         "M_4ppcys_m", "M_4hpro_LT_m", "M_thcholstoic_c", "M_cholcoa_c", "M_HC01415_m"
         "M_3odcoa_m", "M_ddcacoa_m", "M_3otdcoa_m", "M_2mop_c", "M_HC00900_c"
         "M_C02470_c", "M_C02528_r", "M_dcholcoa_r", "M_C02528_c", "M_dcholcoa_c"
         "M_HC01412_m", "M_HC01401_m", "M_dd2coa_x", "M_HC01401_x", "M_HC01223_m"
         "M_HC01231_m", "M_xol7ah2al_c", "M_dhcholestanate_c", "M_HC01397_x", "M_HC01399_m"
         "M_HC01399_x", "M_HC01412_x", "M_3oddcoa_m", "M_dcacoa_m", "M_HC01403_m"
         "M_HC01403_x", "M_dc2coa_m", "M_HC01414_x", "M_HC01405_m", "M_HC01406_m"
         "M_HC01409_m", "M_HC01407_m", "M_HC01410_m", "M_xol7ah3_c", "M_xoltetrol_c"
         "M_HC01459_x", "M_34dhmald_m", "M_34dhoxmand_m", "M_3mox4hpac_m", "M_homoval_m"
         "M_3m4hpga_m", "M_3mox4hoxm_m", "M_HC01842_c", "M_HC00319_c", "M_HC00319_m"
         "M_acgam_r", "M_hdca_l", "M_na1_r", "M_lnlc_r", "M_C02470_e"
         "M_his_L_m", "M_2obut_m", "M_odecoa_r", "M_HC02023_r", "M_HC02024_r"
         "M_lnlncgcoa_r", "M_hdcea_r", "M_ocdcea_r", "M_HC02121_c", "M_btcoa_c"
         "M_dlnlcgcoa_r", "M_HC02175_c", "M_HC02175_e", "M_HC02187_e", "M_HC02187_c"
         "M_HC02180_e", "M_HC02180_c", "M_HC02179_e", "M_HC02179_c", "M_HC02202_e"
         "M_HC02202_c", "M_HC02203_e", "M_HC02203_c", "M_HC02204_e", "M_HC02204_c"
         "M_HC02205_e", "M_HC02205_c", "M_HC02206_e", "M_HC02206_c", "M_HC02207_e"
         "M_HC02207_c", "M_HC02208_e", "M_HC02208_c", "M_HC02210_e", "M_HC02210_c"
         "M_HC02213_e", "M_HC02213_c", "M_HC02214_e", "M_HC02214_c", "M_HC02216_e"
         "M_HC02216_c", "M_HC02217_e", "M_HC02217_c", "M_HC00342_c", "M_oxa_m"
         "M_CE2421_m", "M_CE0713_m", "M_CE1944_c", "M_CE2705_c", "M_thbpt4acam_n"
         "M_CE2705_n", "M_maltttr_e", "M_maltpt_e", "M_malthx_e", "M_malthp_e"
         "M_CE2839_e", "M_CE2838_e", "M_pail45p_hs_m", "M_CE5101_m", "M_CE2434_m"
         "M_CE0849_m", "M_CE2433_m", "M_CE0785_m", "M_CE2432_m", "M_CE2431_m"
         "M_CE2435_m", "M_C05279_m", "M_CE2420_m", "M_CE2417_m", "M_CE2418_m"
         "M_CE2422_m", "M_CE2424_m", "M_CE0693_m", "M_C05280_m", "M_CE5236_c"
         "M_CE5236_n", "M_xol7aone_m", "M_CE5586_c", "M_retinal_cis_9_r", "M_CE1617_r"
         "M_retinal_cis_13_r", "M_retinal_r", "M_C05957_r", "M_CE5786_e", "M_CE5788_e"
         "M_CE5854_e", "M_glcur_e", "M_CE1926_e", "M_CE4872_c", "M_CE4872_m"
         "M_udpgal_e", "M_crm_hs_e", "M_galside_hs_e", "M_CE5125_x", "M_CE5126_x"
         "M_CE5132_c", "M_CE5132_n", "M_CE4795_x", "M_CE5114_x", "M_CE4791_x"
         "M_CE4793_x", "M_CE5116_x", "M_CE5117_m", "M_CE5118_m", "M_CE5119_m"
         "M_CE5120_m", "M_CE4790_m", "M_CE4792_m", "M_CE4794_m", "M_CE2416_x"
         "M_CE5160_r", "M_CE5161_r", "M_CE5162_r", "M_CE4876_r", "M_C05965_e"
         "M_C04849_e", "M_CE5121_m", "M_2mb2coa_c", "M_3hbcoa_R_c", "M_adpac_c"
         "M_adpcoa_c", "M_adpac_x", "M_adpcoa_x", "M_c6dc_x", "M_3bcrn_c"
         "M_3bcrn_e", "M_c10crn_c", "M_c101coa_c", "M_c101crn_c", "M_c101crn_e"
         "M_decdicoa_c", "M_decdicrn_c", "M_c10crn_e", "M_c10dc_x", "M_c10dc_c"
         "M_sebcoa_c", "M_3hdcoa_c", "M_3deccrn_c", "M_ddeccrn_c", "M_dd2coa_c"
         "M_ddece1crn_c", "M_c12dccoa_x", "M_dodecanac_x", "M_dodecanac_c", "M_c12dccoa_c"
         "M_c12dc_c", "M_3hddcoa_c", "M_3ddcrn_c", "M_tdcrn_c", "M_3tetd7ecoa_m"
         "M_3tetd7ecoa_c", "M_tetdece1coa_c", "M_tetdece1crn_c", "M_3tetd7ecoacrn_c", "M_3tetd7ecoacrn_e"
         "M_3ttetddcoa_m", "M_3ttetddcoa_c", "M_tetdec2coa_c", "M_tetdec2crn_c", "M_3ttetddcoacrn_c"
         "M_3ttetddcoacrn_e", "M_3htdcoa_c", "M_3tdcrn_c", "M_3hdeccoa_c", "M_3hdececrn_c"
         "M_3thexddcoa_m", "M_3thexddcoa_c", "M_3thexddcoacrn_c", "M_3thexddcoacrn_e", "M_hexdicoa_c"
         "M_c16dc_c", "M_c16dc_e", "M_3hexdcoa_c", "M_3hexdcrn_c", "M_3octdece1coa_c"
         "M_3octdece1crn_c", "M_3hodcoa_c", "M_3octdeccrn_c", "M_c3dc_c", "M_c3dc_e"
         "M_c4crn_c", "M_c4crn_m", "M_c4crn_e", "M_c4dc_x", "M_c4dc_c"
         "M_c4crn_x", "M_btcoa_x", "M_ivcoa_c", "M_ivcrn_c", "M_c51crn_c"
         "M_c5dc_c", "M_c5dc_e", "M_hxcoa_c", "M_c6crn_c", "M_hxcoa_x"
         "M_c6crn_x", "M_c6dc_c", "M_c8crn_c", "M_c81coa_c", "M_c81crn_c"
         "M_c81crn_e", "M_c8crn_e", "M_sbcoa_c", "M_c8dc_c", "M_3ddcrn_e"
         "M_ddeccrn_e", "M_ddece1crn_e", "M_3deccrn_e", "M_decdicrn_e", "M_doco13ecoa_c"
         "M_doco13ecoa_x", "M_doco13ac_e", "M_3hdececrn_e", "M_3hexdcrn_e", "M_3ivcrn_e"
         "M_3octdeccrn_e", "M_3octdece1crn_e", "M_3tdcrn_e", "M_c51crn_e", "M_ivcrn_e"
         "M_tdcrn_e", "M_tetdec2crn_e", "M_tetdece1crn_e", "M_dece4coa_m", "M_dec24dicoa_m"
         "M_dece4coa_x", "M_dec24dicoa_x", "M_dc2coa_x", "M_dece3coa_m", "M_dece3coa_x"
         "M_dec47dicoa_m", "M_dectricoa_m", "M_dec47dicoa_x", "M_dectricoa_x", "M_2decdicoa_m"
         "M_octe5coa_m", "M_2decdicoa_x", "M_octe5coa_x", "M_3decdicoa_m", "M_3decdicoa_x"
         "M_3hdcoa_m", "M_sebcoa_x", "M_sbcoa_x", "M_undcoa_m", "M_noncoa_m"
         "M_dd5ecoa_m", "M_dd3coa_x", "M_2ddecdicoa_m", "M_3ddecdicoa_m", "M_3ddecdicoa_x"
         "M_2ddecdicoa_x", "M_2dodtricoa_m", "M_2dodtricoa_x", "M_3dodtricoa_m", "M_3dodtricoa_x"
         "M_3hddcoa_m", "M_c12dc_x", "M_tridcoa_m", "M_tetd7ecoa_m", "M_tetde5coa_x"
         "M_tetdecdicoa_m", "M_tetdecdicoa_x", "M_ttetddcoa_m", "M_5tedtricoa_m", "M_5tedtricoa_x"
         "M_3htdcoa_m", "M_hexde7coa_x", "M_3hdeccoa_m", "M_thexddcoa_m", "M_2hexdtricoa_x"
         "M_hexdtrcoa_m", "M_4hexdtricoa_m", "M_hexdectecoa_m", "M_4hexdtricoa_x", "M_hexdectecoa_x"
         "M_2hexdtricoa_m", "M_3hexdtricoa_m", "M_3hexdtricoa_x", "M_2hexdtetcoa_m", "M_2hexdtetcoa_x"
         "M_4hexdtetcoa_m", "M_hedepecoa_m", "M_4hexdtetcoa_x", "M_hexdpencoa_x", "M_3hexdtetcoa_m"
         "M_3hexdtetcoa_x", "M_3hexdcoa_m", "M_hexdiac_r", "M_hexdicoa_r", "M_omhpal_r"
         "M_octd11ecoa_m", "M_ocde9ecoa_x", "M_octdececoa_m", "M_3octdece1coa_m", "M_2octdectecoa_m"
         "M_2octdectecoa_x", "M_3octdectecoa_m", "M_3octdectecoa_x", "M_2octpencoa_m", "M_3octpencoa_m"
         "M_3hodcoa_m", "M_ei11ecoa_x", "M_eitetcoa_m", "M_eitetcoa_x", "M_eipencoa_x"
         "M_5eipencoa_m", "M_2docopencoa_m", "M_2docopencoa_x", "M_docohexcoa_m", "M_docohexcoa_x"
         "M_3docopencoa_m", "M_3docopencoa_x", "M_2docohexecoa_m", "M_docohepcoa_m", "M_docosahexcoa_m"
         "M_succoa_c", "M_pentcoa_m", "M_glutcoa_c", "M_3ivcoa_m", "M_3ivcoa_c"
         "M_3ivcrn_c", "M_hx2coa_m", "M_hx2coa_x", "M_hexe3coa_m", "M_hexe3coa_x"
         "M_hxcoa_m", "M_succoa_x", "M_hepcoa_m", "M_omhpal_c", "M_hexdiac_c"
         "M_sebacid_c", "M_tdec4ecoa_m", "M_ctdecdcoa_m", "M_tddedi2coa_m", "M_tddedicoa_m"
         "M_octd11ecoa_c", "M_ocdececrn_c", "M_ocdececrn_m", "M_octdececrn_c", "M_octdececrn_m"
         "M_octdececoa_c", "M_subeac_x", "M_sebacid_x", "M_subeac_c", "M_c8dc_x"
         "M_4hpro_LT_e", "M_dchac_e", "M_5HPET_r", "M_leuleu_c", "M_leuleu_e"
         "M_pect_e", "M_pectindchac_e", "M_sbt_D_e", "M_oh1_c", "M_oh1_e"
         "M_cysam_e", "M_hyptaur_e", "M_q10_e", "M_dpcoa_e", "M_pan4p_e"
         "M_5dpmev_c", "M_ptth_e", "M_q10h2_e", "M_fe3_c", "M_mal_L_x"
         "M_5pmev_c", "M_34hpp_e", "M_3mob_e", "M_3mop_e", "M_4mop_e"
         "M_5mta_e", "M_5oxpro_e", "M_ahcys_e", "M_anth_e", "M_cbasp_e"
         "M_mal_L_e", "M_idour_e", "M_2pg_c" /

    boundarySpecies(species) 'species with true boundary condition'
        / /

    speciesCatalog(compartment, species) 'species catalog'
        /"c"."M_10fthf_c", "m"."M_10fthf_m", "c"."M_13dampp_c", "c"."M_h2o_c", "c"."M_o2_c"
         "c"."M_bamppald_c", "c"."M_h2o2_c", "c"."M_nh4_c", "m"."M_h_m", "m"."M_nadph_m"
         "m"."M_o2_m", "m"."M_h2o_m", "m"."M_nadp_m", "c"."M_atp_c", "c"."M_adp_c"
         "c"."M_h_c", "c"."M_pi_c", "x"."M_1pipdn2c_x", "x"."M_h_x", "x"."M_nadh_x"
         "x"."M_Lpipecol_x", "x"."M_nad_x", "e"."M_24nph_e", "c"."M_24nph_c", "c"."M_2amac_c"
         "c"."M_pyr_c", "c"."M_nadph_c", "c"."M_paps_c", "c"."M_Lcyst_c", "c"."M_nadp_c"
         "c"."M_pap_c", "c"."M_L2aadp_c", "m"."M_akg_m", "m"."M_L2aadp_m", "c"."M_akg_c"
         "c"."M_2dr1p_c", "c"."M_drib_c", "c"."M_2hb_c", "c"."M_nad_c", "c"."M_2obut_c"
         "c"."M_nadh_c", "e"."M_2hb_e", "e"."M_h_e", "e"."M_hco3_e", "e"."M_na1_e"
         "c"."M_hco3_c", "c"."M_na1_c", "c"."M_2mcit_c", "e"."M_2mcit_e", "m"."M_2oxoadp_m"
         "m"."M_coa_m", "m"."M_nad_m", "m"."M_co2_m", "m"."M_glutcoa_m", "m"."M_nadh_m"
         "c"."M_2oxoadp_c", "c"."M_34dhmald_c", "c"."M_34dhoxpeg_c", "e"."M_34dhoxpeg_e", "c"."M_amet_c"
         "c"."M_ahcys_c", "e"."M_34dhphe_e", "c"."M_34dhphe_c", "c"."M_34hpp_c", "c"."M_co2_c"
         "c"."M_hgentis_c", "c"."M_3aib_c", "e"."M_3aib_e", "m"."M_2mop_m", "m"."M_glu_L_m"
         "m"."M_3aib_m", "c"."M_3dsphgn_c", "c"."M_sphgn_c", "c"."M_3hanthrn_c", "c"."M_cmusa_c"
         "m"."M_b2coa_m", "m"."M_3hbcoa_R_m", "m"."M_3hibutcoa_m", "m"."M_3hmp_m", "c"."M_hLkynr_c"
         "c"."M_42A3HP24DB_c", "c"."M_glu_L_c", "c"."M_dopa_c", "c"."M_coa_c", "c"."M_3mob_c"
         "m"."M_3mob_m", "c"."M_3mop_c", "m"."M_3mop_m", "l"."M_h2o_l", "l"."M_pi_l"
         "m"."M_3sala_m", "c"."M_asp_L_c", "c"."M_3sala_c", "m"."M_asp_L_m", "m"."M_3snpyr_m"
         "c"."M_so3_c", "m"."M_pyr_m", "m"."M_so3_m", "c"."M_nrpphr_c", "c"."M_4abut_c"
         "m"."M_4abut_m", "m"."M_accoa_m", "m"."M_4hglusa_m", "m"."M_e4hglu_m", "c"."M_4hoxpacd_c"
         "c"."M_4hphac_c", "c"."M_4mop_c", "m"."M_4mop_m", "e"."M_4mtolbutamide_e", "c"."M_4mtolbutamide_c"
         "e"."M_4nphsf_e", "c"."M_4nphsf_c", "c"."M_4nph_c", "e"."M_4nph_e", "c"."M_4pyrdx_c"
         "e"."M_4pyrdx_e", "c"."M_5adtststerones_c", "e"."M_5adtststerones_e", "c"."M_5adtststerone_c", "e"."M_5adtststerone_e"
         "c"."M_5aop_c", "m"."M_5aop_m", "e"."M_h2o_e", "c"."M_5htrp_c", "c"."M_srtn_c"
         "e"."M_5homeprazole_e", "c"."M_5homeprazole_c", "c"."M_5hoxindact_c", "c"."M_5hoxindoa_c", "e"."M_5mthf_e"
         "c"."M_5mthf_c", "c"."M_man_c", "l"."M_m2mn_l", "l"."M_man_l", "l"."M_mn_l"
         "c"."M_udpgal_c", "c"."M_udp_c", "g"."M_galgluside_hs_g", "g"."M_udpgal_g", "g"."M_h_g"
         "g"."M_thcrm_hs_g", "g"."M_udp_g", "g"."M_T_antigen_g", "g"."M_uacgam_g", "g"."M_core2_g"
         "g"."M_gncore2_g", "c"."M_acac_c", "c"."M_aacoa_c", "c"."M_amp_c", "c"."M_ppi_c"
         "c"."M_mthgxl_c", "m"."M_L2aadp6sa_m", "g"."M_udpacgal_g", "g"."M_fuc12gal14acglcgalgluside_hs_g", "g"."M_acgalfuc12gal14acglcgalgluside_hs_g"
         "g"."M_fucgalacgalfuc12gal14acglcgalgluside_hs_g", "g"."M_acgalfucgalacgalfuc12gal14acglcgalgluside_hs_g", "g"."M_fucgalacglcgal14acglcgalgluside_hs_g", "g"."M_acgalfucgalacglcgal14acglcgalgluside_hs_g", "g"."M_fucgalacgalfucgalacglcgal14acglcgalgluside_hs_g"
         "g"."M_acgalfucgalacgalfucgalacglcgal14acglcgalgluside_hs_g", "g"."M_fucfucgalacglcgalacglcgal14acglcgalgluside_hs_g", "g"."M_galgalfucfucgalacglcgalacglcgal14acglcgalgluside_hs_g", "m"."M_sucsal_m", "c"."M_abt_c"
         "c"."M_xylu_L_c", "e"."M_abt_e", "c"."M_4abutn_c", "e"."M_4abut_e", "l"."M_h_l"
         "m"."M_2maacoa_m", "m"."M_ppcoa_m", "c"."M_accoa_c", "m"."M_aacoa_m", "x"."M_accoa_x"
         "x"."M_aacoa_x", "x"."M_coa_x", "e"."M_acac_e", "m"."M_acac_m", "x"."M_3odcoa_x"
         "x"."M_occoa_x", "x"."M_3oddcoa_x", "x"."M_dcacoa_x", "x"."M_3otdcoa_x", "x"."M_ddcacoa_x"
         "x"."M_3ohdcoa_x", "x"."M_tdcoa_x", "x"."M_pmtcoa_x", "e"."M_acald_e", "c"."M_acald_c"
         "m"."M_acald_m", "c"."M_malcoa_c", "m"."M_atp_m", "m"."M_hco3_m", "m"."M_adp_m"
         "m"."M_pi_m", "g"."M_accoa_g", "c"."M_ppa_c", "c"."M_ppcoa_c", "m"."M_amp_m"
         "m"."M_ppi_m", "n"."M_accoa_n", "e"."M_acetone_e", "c"."M_acetone_c", "e"."M_acgalfucgalacgalfuc12gal14acglcgalgluside_hs_e"
         "c"."M_acgalfucgalacgalfuc12gal14acglcgalgluside_hs_c", "e"."M_acgalfucgalacgalfucgalacglcgal14acglcgalgluside_hs_e", "c"."M_acgalfucgalacgalfucgalacglcgal14acglcgalgluside_hs_c", "c"."M_acgal_c", "c"."M_acgal1p_c"
         "c"."M_itp_c", "c"."M_idp_c", "g"."M_acgal_g", "l"."M_acgal_l", "c"."M_acgam_c"
         "c"."M_acmana_c", "c"."M_gam6p_c", "c"."M_acgam6p_c", "c"."M_acgam1p_c", "l"."M_acgam_l"
         "c"."M_acgbgbside_hs_c", "g"."M_acgbgbside_hs_g", "l"."M_acgbgbside_hs_l", "c"."M_acgpail_hs_c", "c"."M_ac_c"
         "c"."M_gpail_hs_c", "e"."M_ach_e", "e"."M_ac_e", "e"."M_chol_e", "n"."M_ach_n"
         "c"."M_ach_c", "c"."M_cit_c", "c"."M_oaa_c", "c"."M_acnacngalgbside_hs_c", "e"."M_acnacngalgbside_hs_e"
         "g"."M_acnacngalgbside_hs_g", "c"."M_acmanap_c", "c"."M_pep_c", "c"."M_acnamp_c", "c"."M_man6p_c"
         "c"."M_acnam_c", "l"."M_acnam_l", "n"."M_acnam_n", "m"."M_2mbcoa_m", "m"."M_fad_m"
         "m"."M_2mb2coa_m", "m"."M_fadh2_m", "m"."M_btcoa_m", "m"."M_ivcoa_m", "m"."M_3mb2coa_m"
         "m"."M_ibcoa_m", "m"."M_2mp2coa_m", "x"."M_o2_x", "x"."M_h2o2_x", "x"."M_hdd2coa_x"
         "c"."M_orn_c", "c"."M_icit_c", "m"."M_cit_m", "m"."M_icit_m", "x"."M_dhcholoylcoa_x"
         "x"."M_fadh2_x", "x"."M_fad_x", "x"."M_thcholoylcoa_x", "x"."M_h2o_x", "x"."M_cholcoas_x"
         "x"."M_cholcoads_x", "c"."M_fmn_c", "c"."M_ribflv_c", "c"."M_acrn_c", "m"."M_acrn_m"
         "m"."M_ac_m", "c"."M_melatn_c", "c"."M_acetol_c", "c"."M_13dpg_c", "c"."M_3pg_c"
         "c"."M_adn_c", "c"."M_ins_c", "e"."M_adn_e", "e"."M_ins_e", "e"."M_nh4_e"
         "e"."M_ade_e", "c"."M_ade_c", "c"."M_gtp_c", "c"."M_gdp_c", "m"."M_gtp_m"
         "m"."M_gdp_m", "c"."M_damp_c", "c"."M_datp_c", "c"."M_dadp_c", "c"."M_ametam_c"
         "c"."M_camp_c", "m"."M_adn_m", "c"."M_g1p_c", "c"."M_man1p_c", "c"."M_adprib_c"
         "c"."M_r5p_c", "c"."M_prpp_c", "x"."M_adp_x", "c"."M_adrncoa_c", "x"."M_adrncoa_x"
         "c"."M_crn_c", "c"."M_adrncrn_c", "m"."M_adrncrn_m", "m"."M_adrncoa_m", "m"."M_crn_m"
         "e"."M_adrn_e", "c"."M_adrn_c", "c"."M_aps_c", "c"."M_dcamp_c", "c"."M_fum_c"
         "c"."M_imp_c", "g"."M_ksi_pre18_g", "g"."M_ksi_pre19_g", "g"."M_ksi_pre21_g", "g"."M_ksi_pre22_g"
         "g"."M_ksi_pre24_g", "g"."M_ksi_pre25_g", "g"."M_ksi_pre27_g", "g"."M_ksi_pre28_g", "g"."M_ksi_pre30_g"
         "g"."M_ksi_pre31_g", "g"."M_ksi_pre33_g", "g"."M_ksi_pre34_g", "g"."M_ksii_core4_pre2_g", "g"."M_ksii_core4_pre3_g"
         "g"."M_ksii_core4_pre4_g", "g"."M_ksii_core4_pre5_g", "g"."M_ksii_core4_pre7_g", "g"."M_ksii_core4_pre8_g", "g"."M_ksii_core2_pre2_g"
         "g"."M_ksii_core2_pre3_g", "g"."M_ksii_core2_pre4_g", "g"."M_ksii_core2_pre5_g", "g"."M_ksii_core2_pre7_g", "g"."M_ksii_core2_pre8_g"
         "g"."M_ksi_pre1_g", "g"."M_ksi_pre2_g", "g"."M_ksi_pre3_g", "g"."M_ksi_pre4_g", "g"."M_ksi_pre6_g"
         "g"."M_ksi_pre7_g", "g"."M_ksi_pre9_g", "g"."M_ksi_pre10_g", "g"."M_ksi_pre12_g", "g"."M_ksi_pre13_g"
         "g"."M_ksi_pre15_g", "g"."M_ksi_pre16_g", "c"."M_cdpchol_c", "c"."M_cmp_c", "c"."M_cdpea_c"
         "c"."M_Rtotal2coa_c", "c"."M_pa_hs_c", "m"."M_ala_L_m", "m"."M_glx_m", "m"."M_gly_m"
         "x"."M_ala_L_x", "x"."M_glx_x", "x"."M_gly_x", "x"."M_pyr_x", "c"."M_hcys_L_c"
         "c"."M_thf_c", "e"."M_ak2lgchol_hs_e", "m"."M_succoa_m", "c"."M_mal_L_c", "m"."M_mal_L_m"
         "e"."M_akg_e", "x"."M_akg_x", "c"."M_prgstrn_c", "c"."M_aprgstrn_c", "c"."M_xol7ah_c"
         "c"."M_xol7ah2_c", "c"."M_xoldioloneh_c", "c"."M_xoltriol_c", "c"."M_xoldiolone_c", "e"."M_ala_L_e"
         "c"."M_asn_L_c", "c"."M_ala_L_c", "e"."M_asn_L_e", "c"."M_cys_L_c", "e"."M_cys_L_e"
         "e"."M_ala_D_e", "c"."M_gln_L_c", "c"."M_ala_D_c", "e"."M_gln_L_e", "c"."M_gly_c"
         "e"."M_gly_e", "c"."M_ser_L_c", "e"."M_ser_L_e", "c"."M_thr_L_c", "e"."M_thr_L_e"
         "c"."M_meoh_c", "c"."M_fald_c", "c"."M_12ppd_R_c", "c"."M_lald_D_c", "c"."M_12ppd_S_c"
         "c"."M_lald_L_c", "c"."M_etoh_c", "c"."M_pristanal_c", "c"."M_prist_c", "c"."M_dhap_c"
         "c"."M_arachd_c", "c"."M_5HPET_c", "c"."M_leuktrA4_c", "x"."M_dhcholestancoa_x", "r"."M_dhcholestancoa_r"
         "r"."M_o2_r", "r"."M_h2o_r", "x"."M_cholcoar_x", "r"."M_cholcoar_r", "c"."M_amuco_c"
         "m"."M_ahcys_m", "m"."M_amet_m", "c"."M_cgly_c", "e"."M_cgly_e", "x"."M_amp_x"
         "r"."M_amp_r", "e"."M_glc_D_e", "e"."M_strch2_e", "e"."M_glygn4_e", "r"."M_andrstrn_r"
         "m"."M_ala_B_m", "m"."M_msa_m", "e"."M_apnnox_e", "c"."M_apnnox_c", "c"."M_apoC_c"
         "c"."M_lys_L_c", "c"."M_apoC_Lys_c", "m"."M_apoC_m", "m"."M_lys_L_m", "m"."M_apoC_Lys_m"
         "c"."M_apoC_Lys_btn_c", "c"."M_biocyt_c", "m"."M_apoC_Lys_btn_m", "m"."M_biocyt_m", "e"."M_appnn_e"
         "c"."M_appnn_c", "e"."M_aprgstrn_e", "e"."M_arab_L_e", "c"."M_arab_L_c", "c"."M_arachcoa_c"
         "x"."M_arachcoa_x", "c"."M_arachcrn_c", "m"."M_arachcrn_m", "m"."M_arachcoa_m", "c"."M_arachdcoa_c"
         "x"."M_arachdcoa_x", "e"."M_arachd_e", "r"."M_arachd_r", "e"."M_arach_e", "c"."M_arach_c"
         "m"."M_arg_L_m", "e"."M_arg_L_e", "c"."M_arg_L_c", "e"."M_lys_L_e", "c"."M_urea_c"
         "m"."M_orn_m", "c"."M_argsuc_c", "c"."M_citr_L_c", "l"."M_sgalside_hs_l", "l"."M_galside_hs_l"
         "l"."M_so4_l", "c"."M_Rtotalcoa_c", "c"."M_Rtotal_c", "c"."M_Rtotal3coa_c", "c"."M_pmtcoa_c"
         "c"."M_hdcoa_c", "c"."M_tdcoa_c", "c"."M_lnlncacoa_c", "c"."M_lnlncgcoa_c", "c"."M_strdnccoa_c"
         "c"."M_dlnlcgcoa_c", "c"."M_tmndnccoa_c", "c"."M_lnlccoa_c", "c"."M_clpndcoa_c", "c"."M_dcsptn1coa_c"
         "c"."M_c226coa_c", "c"."M_stcoa_c", "c"."M_odecoa_c", "c"."M_vacccoa_c", "c"."M_lneldccoa_c"
         "c"."M_nrvnccoa_c", "c"."M_od2coa_c", "c"."M_lgnccoa_c", "c"."M_hexccoa_c", "c"."M_eicostetcoa_c"
         "c"."M_tetpent6coa_c", "c"."M_tetpent3coa_c", "c"."M_tettet6coa_c", "c"."M_tethex3coa_c", "c"."M_hdd2coa_c"
         "m"."M_pmtcoa_m", "l"."M_crm_hs_l", "l"."M_Rtotal_l", "l"."M_sphings_l", "c"."M_ascb_L_c"
         "c"."M_o2s_c", "c"."M_dhdascb_c", "e"."M_ascb_L_e", "m"."M_asn_L_m", "m"."M_nh4_m"
         "r"."M_Asn_X_Ser_Thr_r", "l"."M_Asn_X_Ser_Thr_l", "c"."M_ala_B_c", "c"."M_cbasp_c", "e"."M_asp_D_e"
         "c"."M_k_c", "c"."M_asp_D_c", "e"."M_k_e", "x"."M_asp_D_x", "m"."M_Nacasp_m"
         "e"."M_asp_L_e", "m"."M_oaa_m", "r"."M_adp_r", "r"."M_atp_r", "e"."M_atp_e"
         "e"."M_amp_e", "e"."M_pi_e", "e"."M_adp_e", "n"."M_atp_n", "x"."M_atp_x"
         "g"."M_gbside_hs_g", "g"."M_galgbside_hs_g", "g"."M_acglcgalgluside_hs_g", "g"."M_gal14acglcgalgluside_hs_g", "g"."M_acglcgal14acglcgalgluside_hs_g"
         "g"."M_galacglcgal14acglcgalgluside_hs_g", "g"."M_acglc13galacglcgal14acglcgalgluside_hs_g", "g"."M_galacgalfuc12gal14acglcgalgluside_hs_g", "g"."M_galacgalfucgalacglcgal14acglcgalgluside_hs_g", "g"."M_acglcgalacglcgal14acglcgalgluside_hs_g"
         "g"."M_galacglcgalacglcgal14acglcgalgluside_hs_g", "g"."M_galacglc13galacglcgal14acglcgalgluside_hs_g", "g"."M_galthcrm_hs_g", "g"."M_galgalthcrm_hs_g", "g"."M_galgalgalthcrm_hs_g"
         "g"."M_acglcgalgbside_hs_g", "g"."M_galacglcgalgbside_hs_g", "g"."M_h2o_g", "g"."M_gluside_hs_g", "x"."M_cholcoa_x"
         "x"."M_taur_x", "x"."M_tchola_x", "x"."M_dgcholcoa_x", "x"."M_dgchol_x", "x"."M_dcholcoa_x"
         "c"."M_btn_c", "c"."M_btamp_c", "m"."M_btn_m", "m"."M_btamp_m", "e"."M_ala_B_e"
         "c"."M_succ_c", "c"."M_retinal_c", "c"."M_glc_D_c", "m"."M_bhb_m", "c"."M_chito2pdol_L_c"
         "c"."M_gdpmann_c", "c"."M_mpdol_L_c", "e"."M_bhb_e", "c"."M_bhb_c", "c"."M_glyb_c"
         "c"."M_dmgly_c", "c"."M_met_L_c", "e"."M_bildglcur_e", "c"."M_bildglcur_c", "r"."M_bildglcur_r"
         "e"."M_bilglcur_e", "c"."M_bilglcur_c", "r"."M_bilglcur_r", "c"."M_biliverd_c", "c"."M_bilirub_c"
         "e"."M_bilirub_e", "r"."M_bilirub_r", "n"."M_biocyt_n", "r"."M_dolmanp_L_r", "r"."M_memgacpail_hs_r"
         "r"."M_dolp_L_r", "r"."M_h_r", "r"."M_m2emgacpail_hs_r", "r"."M_dolmanp_U_r", "r"."M_dolp_U_r"
         "n"."M_h2o_n", "n"."M_btn_n", "n"."M_lys_L_n", "e"."M_biocyt_e", "e"."M_btn_e"
         "c"."M_but_c", "e"."M_but_e", "r"."M_44mctr_r", "r"."M_nadph_r", "r"."M_44mzym_r"
         "r"."M_nadp_r", "c"."M_pmtcrn_c", "m"."M_pmtcrn_m", "c"."M_hdcecrn_c", "c"."M_hdd2crn_c"
         "m"."M_hdcecrn_m", "m"."M_hdcoa_m", "m"."M_hdd2crn_m", "m"."M_hdd2coa_m", "c"."M_stcrn_c"
         "m"."M_stcrn_m", "m"."M_stcoa_m", "c"."M_odecrn_c", "m"."M_odecrn_m", "m"."M_odecoa_m"
         "c"."M_arachdcrn_c", "m"."M_arachdcrn_m", "m"."M_arachdcoa_m", "x"."M_c226coa_x", "c"."M_c226crn_c"
         "m"."M_c226crn_m", "m"."M_c226coa_m", "r"."M_4mzym_int1_r", "r"."M_4mzym_int2_r", "r"."M_co2_r"
         "r"."M_nad_r", "r"."M_nadh_r", "r"."M_zym_int2_r", "r"."M_zymst_r", "c"."M_ca2_c"
         "e"."M_ca2_e", "e"."M_carveol_e", "c"."M_carveol_c", "m"."M_h2o2_m", "r"."M_glc_D_r"
         "r"."M_g6p_r", "m"."M_cbp_m", "r"."M_pi_r", "r"."M_ppi_r", "c"."M_prostge1_c"
         "c"."M_prostge2_c", "c"."M_prostgf2_c", "c"."M_cdpdag_hs_c", "c"."M_inost_c", "c"."M_pail_hs_c"
         "m"."M_cdpdag_hs_m", "c"."M_ctp_c", "m"."M_ctp_m", "m"."M_pa_hs_m", "c"."M_dag_hs_c"
         "c"."M_pchol_hs_c", "c"."M_pe_hs_c", "c"."M_crm_hs_c", "r"."M_crm_hs_r", "c"."M_gluside_hs_c"
         "r"."M_gluside_hs_r", "r"."M_chsterol_r", "r"."M_xol25oh_r", "c"."M_chol_c", "n"."M_chol_n"
         "n"."M_coa_n", "c"."M_cholp_c", "m"."M_chol_m", "e"."M_cholate_e", "c"."M_cholate_c"
         "c"."M_chsterol_c", "e"."M_chsterol_e", "l"."M_chsterol_l", "m"."M_chsterol_m", "m"."M_itaccoa_m"
         "m"."M_citr_L_m", "e"."M_cit_e", "m"."M_pep_m", "c"."M_creat_c", "e"."M_cl_e"
         "c"."M_for_c", "c"."M_cl_c", "e"."M_for_e", "c"."M_i_c", "e"."M_i_e"
         "c"."M_oxa_c", "e"."M_oxa_e", "x"."M_clpndcoa_x", "e"."M_clpnd_e", "c"."M_clpnd_c"
         "g"."M_cmp_g", "c"."M_cmpacna_c", "g"."M_cmpacna_g", "n"."M_cmpacna_n", "n"."M_ctp_n"
         "n"."M_ppi_n", "e"."M_co2_e", "x"."M_co2_x", "g"."M_coa_g", "l"."M_coa_l"
         "r"."M_coa_r", "m"."M_q10_m", "g"."M_Tn_antigen_g", "g"."M_core3_g", "g"."M_core4_g"
         "g"."M_core6_g", "c"."M_co_c", "e"."M_co_e", "c"."M_cpppg3_c", "c"."M_pppg9_c"
         "e"."M_creat_e", "x"."M_crn_x", "x"."M_acrn_x", "e"."M_crn_e", "x"."M_dmnoncrn_x"
         "m"."M_dmnoncrn_m", "e"."M_crvnc_e", "c"."M_crvnc_c", "l"."M_cspg_a_l", "l"."M_Ser_Gly_Ala_X_Gly_l"
         "l"."M_cs_a_l", "l"."M_cspg_b_l", "l"."M_cs_b_l", "l"."M_cspg_e_l", "l"."M_cs_e_l"
         "x"."M_dmnoncoa_x", "x"."M_ppcoa_x", "r"."M_crn_r", "c"."M_ura_c", "e"."M_cspg_a_e"
         "e"."M_cspg_b_e", "e"."M_cspg_e_e", "c"."M_utp_c", "e"."M_cyan_e", "c"."M_cyan_c"
         "m"."M_cyan_m", "m"."M_focytC_m", "m"."M_ficytC_m", "m"."M_q10h2_m", "c"."M_Lcystin_c"
         "c"."M_gthrd_c", "c"."M_gthox_c", "c"."M_mercppyr_c", "c"."M_cyst_L_c", "e"."M_glu_L_e"
         "c"."M_cytd_c", "c"."M_uri_c", "m"."M_cytd_m", "m"."M_cmp_m", "n"."M_h_n"
         "n"."M_nh4_n", "c"."M_cdp_c", "c"."M_dgtp_c", "c"."M_dgdp_c", "n"."M_cmp_n"
         "n"."M_dgtp_n", "n"."M_cdp_n", "n"."M_dgdp_n", "c"."M_dcmp_c", "c"."M_dcdp_c"
         "n"."M_dcmp_n", "n"."M_dcdp_n", "c"."M_dctp_c", "n"."M_dctp_n", "n"."M_datp_n"
         "n"."M_dadp_n", "n"."M_utp_n", "n"."M_udp_n", "m"."M_cdp_m", "n"."M_adp_n"
         "n"."M_gtp_n", "n"."M_gdp_n", "m"."M_3aib_D_m", "c"."M_din_c", "e"."M_din_e"
         "r"."M_dag_hs_r", "e"."M_dag_hs_e", "x"."M_ala_D_x", "x"."M_nh4_x", "x"."M_oaa_x"
         "m"."M_dd2coa_m", "n"."M_dcyt_n", "c"."M_dump_c", "x"."M_dcsptn1coa_x", "c"."M_dcsptn1crn_c"
         "m"."M_dcsptn1crn_m", "m"."M_dcsptn1coa_m", "e"."M_dcsptn1_e", "c"."M_dcsptn1_c", "c"."M_dcyt_c"
         "c"."M_duri_c", "n"."M_duri_n", "e"."M_dcyt_e", "m"."M_4h2oglt_m", "c"."M_tag_hs_c"
         "e"."M_dgchol_e", "c"."M_dgchol_c", "c"."M_dgmp_c", "m"."M_datp_m", "m"."M_dadp_m"
         "m"."M_dgdp_m", "c"."M_dgsn_c", "c"."M_3dhguln_c", "x"."M_dhap_x", "m"."M_dhcholestanate_m"
         "x"."M_dhcholestanate_x", "r"."M_fadh2_r", "r"."M_fad_r", "r"."M_zymstnl_r", "r"."M_chlstol_r"
         "r"."M_lthstrl_r", "r"."M_dsmsterol_r", "r"."M_ddsmsterol_r", "c"."M_dhcrm_hs_c", "c"."M_fad_c"
         "c"."M_fadh2_c", "e"."M_dheas_e", "c"."M_dheas_c", "c"."M_dhea_c", "c"."M_dhf_c"
         "m"."M_dhf_m", "c"."M_dhor_S_c", "c"."M_orot_c", "c"."M_56dura_c", "c"."M_cala_c"
         "c"."M_dhbpt_c", "c"."M_thbpt_c", "c"."M_mlthf_c", "e"."M_lac_D_e", "c"."M_lac_D_c"
         "c"."M_dlnlcgcrn_c", "m"."M_dlnlcgcrn_m", "m"."M_dlnlcgcoa_m", "e"."M_dlnlcg_e", "c"."M_dlnlcg_c"
         "n"."M_13_cis_retn_n", "m"."M_dctp_m", "r"."M_dgpi_prot_hs_r", "e"."M_dgtp_e", "m"."M_dttp_m"
         "e"."M_dttp_e", "r"."M_ethamp_r", "r"."M_gpi_sig_r", "l"."M_Ser_Thr_l", "c"."M_ipdp_c"
         "x"."M_dmpp_x", "x"."M_ipdp_x", "x"."M_grdp_x", "x"."M_ppi_x", "m"."M_dmgly_m"
         "m"."M_fald_m", "m"."M_sarcs_m", "c"."M_dmhptcrn_c", "m"."M_dmhptcrn_m", "m"."M_dmhptcoa_m"
         "e"."M_dmhptcrn_e", "c"."M_dmnoncoa_c", "c"."M_dmnoncrn_c", "m"."M_dmnoncoa_m", "c"."M_dnad_c"
         "m"."M_dcdp_m", "m"."M_dtdp_m", "c"."M_dudp_c", "c"."M_dtdp_c", "m"."M_dudp_m"
         "c"."M_dutp_c", "m"."M_dutp_m", "r"."M_g3m8mpdol_L_r", "r"."M_doldp_L_r", "r"."M_g3m8masn_r"
         "c"."M_dolglcp_L_c", "r"."M_dolglcp_L_r", "c"."M_dolp_L_c", "c"."M_dolp_U_c", "c"."M_dolmanp_L_c"
         "c"."M_dolmanp_U_c", "r"."M_m8mpdol_L_r", "r"."M_g1m8mpdol_L_r", "r"."M_g2m8mpdol_L_r", "r"."M_m4mpdol_L_r"
         "r"."M_m5mpdol_L_r", "r"."M_m6mpdol_L_r", "r"."M_m7mpdol_L_r", "c"."M_dopasf_c", "e"."M_dopasf_e"
         "e"."M_dopa_e", "c"."M_dpcoa_c", "l"."M_dpcoa_l", "x"."M_pi_x", "c"."M_frdp_c"
         "c"."M_2dr5p_c", "e"."M_drib_e", "c"."M_g3p_c", "c"."M_dtmp_c", "e"."M_duri_e"
         "m"."M_3hbcoa_m", "m"."M_3hmbcoa_m", "c"."M_eicostetcrn_c", "m"."M_eicostetcrn_m", "m"."M_eicostetcoa_m"
         "e"."M_eicostet_e", "c"."M_eicostet_c", "c"."M_elaidcrn_c", "m"."M_elaidcrn_m", "m"."M_od2coa_m"
         "e"."M_elaid_e", "c"."M_elaid_c", "l"."M_ksi_deg2_l", "l"."M_ksi_deg3_l", "g"."M_m6masnB2_g"
         "e"."M_estradiolglc_e", "c"."M_estradiolglc_c", "r"."M_estradiolglc_r", "e"."M_estradiol_e", "c"."M_estradiol_c"
         "r"."M_estradiol_r", "e"."M_estrones_e", "c"."M_estrones_c", "c"."M_estrone_c", "m"."M_etfox_m"
         "m"."M_etfrd_m", "c"."M_ethamp_c", "e"."M_etoh_e", "e"."M_10fthf_e", "e"."M_10fthf5glu_e"
         "e"."M_10fthf6glu_e", "e"."M_10fthf7glu_e", "e"."M_1glyc_hs_e", "e"."M_4hphac_e", "e"."M_5dhf_e"
         "e"."M_5thf_e", "e"."M_6dhf_e", "e"."M_6thf_e", "e"."M_7dhf_e", "e"."M_7thf_e"
         "e"."M_cmp_e", "e"."M_dhf_e", "e"."M_fe2_e", "e"."M_fe3_e", "e"."M_fol_e"
         "e"."M_fru_e", "e"."M_fucfucfucgalacglc13galacglcgal14acglcgalgluside_hs_e", "e"."M_fuc_L_e", "e"."M_gal_e", "e"."M_galacglcgalgbside_hs_e"
         "e"."M_galgalfucfucgalacglcgalacglcgal14acglcgalgluside_hs_e", "e"."M_galgalgalthcrm_hs_e", "e"."M_gam_e", "e"."M_gbside_hs_e", "e"."M_gchola_e"
         "e"."M_gdp_e", "e"."M_gluala_e", "e"."M_glyb_e", "e"."M_glyc_e", "e"."M_glyc_S_e"
         "e"."M_glygn5_e", "e"."M_gmp_e", "e"."M_gthrd_e", "e"."M_gtp_e", "e"."M_gua_e"
         "e"."M_h2o2_e", "e"."M_ha_e", "e"."M_ha_pre1_e", "e"."M_hdca_e", "e"."M_hdcea_e"
         "e"."M_hexc_e", "e"."M_his_L_e", "e"."M_hista_e", "e"."M_hom_L_e", "e"."M_hpdca_e"
         "e"."M_hspg_e", "e"."M_htaxol_e", "e"."M_hxan_e", "e"."M_idp_e", "e"."M_ile_L_e"
         "e"."M_imp_e", "e"."M_inost_e", "e"."M_ksi_e", "e"."M_ksii_core2_e", "e"."M_ksii_core4_e"
         "e"."M_lac_L_e", "e"."M_leuktrA4_e", "e"."M_leuktrB4_e", "e"."M_leuktrC4_e", "e"."M_leuktrD4_e"
         "e"."M_leuktrE4_e", "e"."M_leuktrF4_e", "e"."M_leu_L_e", "e"."M_lgnc_e", "e"."M_limnen_e"
         "e"."M_lneldc_e", "e"."M_lnlc_e", "e"."M_lnlnca_e", "e"."M_lnlncg_e", "e"."M_mag_hs_e"
         "e"."M_malt_e", "e"."M_malttr_e", "e"."M_man_e", "e"."M_meoh_e", "e"."M_met_L_e"
         "e"."M_mthgxl_e", "e"."M_nac_e", "e"."M_no_e", "e"."M_nrpphr_e", "e"."M_nrpphrsf_e"
         "e"."M_nrvnc_e", "e"."M_o2_e", "e"."M_o2s_e", "e"."M_oagd3_hs_e", "e"."M_ocdca_e"
         "e"."M_ocdcea_e", "e"."M_octa_e", "e"."M_omeprazole_e", "e"."M_orn_e", "e"."M_paf_hs_e"
         "e"."M_pchol_hs_e", "e"."M_pe_hs_e", "e"."M_pglyc_hs_e", "e"."M_pheacgln_e", "e"."M_phe_L_e"
         "e"."M_pheme_e", "e"."M_phyt_e", "e"."M_pnto_R_e", "e"."M_ppa_e", "e"."M_prgstrn_e"
         "e"."M_pro_D_e", "e"."M_pro_L_e", "e"."M_prostgd2_e", "e"."M_prostge1_e", "e"."M_prostge2_e"
         "e"."M_prostgf2_e", "e"."M_ps_hs_e", "e"."M_ptdca_e", "e"."M_pydxn_e", "e"."M_pyr_e"
         "e"."M_rbt_e", "e"."M_retfa_e", "e"."M_retinol_e", "e"."M_retn_e", "e"."M_rib_D_e"
         "e"."M_ribflv_e", "e"."M_Rtotal_e", "e"."M_Rtotal2_e", "e"."M_Rtotal3_e", "e"."M_s2l2fn2m2masn_e"
         "e"."M_s2l2n2m2masn_e", "e"."M_ser_D_e", "e"."M_sl_L_e", "e"."M_so4_e", "e"."M_spc_hs_e"
         "e"."M_sph1p_e", "e"."M_sphs1p_e", "e"."M_srtn_e", "e"."M_strdnc_e", "e"."M_succ_e"
         "e"."M_sucr_e", "e"."M_tag_hs_e", "e"."M_tagat_D_e", "e"."M_taur_e", "e"."M_taxol_e"
         "e"."M_tchola_e", "e"."M_tcynt_e", "e"."M_tdchola_e", "e"."M_tethex3_e", "e"."M_tetpent3_e"
         "e"."M_tetpent6_e", "e"."M_tettet6_e", "e"."M_thf_e", "e"."M_thyox_L_e", "e"."M_tmndnc_e"
         "e"."M_tolbutamide_e", "e"."M_tre_e", "e"."M_triodthy_e", "e"."M_trp_L_e", "e"."M_tststerone_e"
         "e"."M_tststerones_e", "e"."M_tsul_e", "e"."M_ttdca_e", "e"."M_txa2_e", "e"."M_tymsf_e"
         "e"."M_tyr_L_e", "e"."M_udp_e", "e"."M_ump_e", "e"."M_urate_e", "e"."M_urea_e"
         "e"."M_uri_e", "e"."M_utp_e", "e"."M_vacc_e", "e"."M_val_L_e", "e"."M_xolest2_hs_e"
         "e"."M_xyl_D_e", "e"."M_xylt_e", "g"."M_f1a_g", "l"."M_f1a_l", "c"."M_fuc1p_L_c"
         "c"."M_gdpfuc_c", "g"."M_gdpfuc_g", "g"."M_n2m2masn_g", "g"."M_fn2m2masn_g", "g"."M_gdp_g"
         "c"."M_ttdca_c", "c"."M_hdca_c", "c"."M_hdcea_c", "c"."M_ocdca_c", "c"."M_ocdcea_c"
         "c"."M_lnlc_c", "c"."M_lneldc_c", "c"."M_ptdca_c", "c"."M_ptdcacoa_c", "c"."M_hpdca_c"
         "c"."M_hpdcacoa_c", "c"."M_vacc_c", "c"."M_lnlncg_c", "c"."M_lnlnca_c", "c"."M_strdnc_c"
         "c"."M_pristcoa_c", "c"."M_tmndnc_c", "c"."M_phyt_c", "c"."M_phytcoa_c", "c"."M_lgnc_c"
         "c"."M_nrvnc_c", "c"."M_tettet6_c", "c"."M_tetpent6_c", "c"."M_tetpent3_c", "c"."M_tethex3_c"
         "c"."M_hexc_c", "c"."M_octa_c", "c"."M_occoa_c", "c"."M_Sfglutth_c", "m"."M_tdcoa_m"
         "m"."M_ptdcacoa_m", "m"."M_occoa_m", "m"."M_hpdcacoa_m", "x"."M_stcoa_x", "m"."M_vacccoa_m"
         "m"."M_lnlccoa_m", "m"."M_lneldccoa_m", "m"."M_lnlncacoa_m", "m"."M_lnlncgcoa_m", "x"."M_lnlncgcoa_x"
         "m"."M_strdnccoa_m", "x"."M_strdnccoa_x", "m"."M_tmndnccoa_m", "x"."M_tmndnccoa_x", "x"."M_lgnccoa_x"
         "x"."M_nrvnccoa_x", "x"."M_odecoa_x", "x"."M_tettet6coa_x", "x"."M_tetpent3coa_x", "x"."M_tetpent6coa_x"
         "x"."M_tethex3coa_x", "x"."M_hexccoa_x", "c"."M_dcacoa_c", "c"."M_ddcacoa_c", "c"."M_fdp_c"
         "c"."M_f1p_c", "c"."M_glyald_c", "c"."M_xu1p_D_c", "c"."M_gcald_c", "c"."M_tag1p_D_c"
         "c"."M_f6p_c", "c"."M_f26bp_c", "m"."M_fe2_m", "m"."M_ppp9_m", "m"."M_pheme_m"
         "c"."M_formcoa_c", "c"."M_fe2_c", "c"."M_fuc_L_c", "c"."M_Lkynr_c", "c"."M_fol_c"
         "x"."M_formcoa_x", "r"."M_for_r", "m"."M_thf_m", "x"."M_frdp_x", "r"."M_frdp_r"
         "c"."M_fru_c", "c"."M_5forthf_c", "c"."M_methf_c", "l"."M_ksi_l", "l"."M_fuc_L_l"
         "l"."M_ksi_deg1_l", "c"."M_fucfucfucgalacglc13galacglcgal14acglcgalgluside_hs_c", "g"."M_fucfucfucgalacglc13galacglcgal14acglcgalgluside_hs_g", "c"."M_4fumacac_c", "m"."M_fum_m"
         "m"."M_so4_m", "c"."M_so4_c", "m"."M_tsul_m", "c"."M_tsul_c", "g"."M_fucgalacglc13galacglcgal14acglcgalgluside_hs_g"
         "g"."M_fucfucgalacglc13galacglcgal14acglcgalgluside_hs_g", "c"."M_m2mpdol_L_c", "c"."M_m3mpdol_L_c", "c"."M_m4mpdol_L_c", "c"."M_m1mpdol_L_c"
         "g"."M_ksi_pre14_g", "g"."M_ksi_pre17_g", "g"."M_ksi_pre20_g", "g"."M_ksi_pre23_g", "g"."M_ksi_pre26_g"
         "g"."M_ksi_pre29_g", "g"."M_ksi_pre32_g", "g"."M_ksi_pre35_g", "g"."M_ksi_pre36_g", "g"."M_ksii_core4_pre1_g"
         "g"."M_ksii_core4_pre6_g", "g"."M_ksii_core4_pre9_g", "g"."M_ksii_core4_pre10_g", "g"."M_ksii_core2_pre1_g", "g"."M_ksii_core2_pre6_g"
         "g"."M_ksii_core2_pre9_g", "g"."M_ksii_core2_pre10_g", "g"."M_ksi_pre5_g", "g"."M_ksi_pre8_g", "g"."M_ksi_pre11_g"
         "g"."M_l2fn2m2masn_g", "r"."M_g1m8masn_r", "r"."M_g2m8masn_r", "c"."M_glyc3p_c", "m"."M_1pyr5c_m"
         "c"."M_1pyr5c_c", "r"."M_6pgl_r", "c"."M_g6p_c", "c"."M_gudac_c", "c"."M_gacpail_hs_c"
         "r"."M_gacpail_hs_r", "g"."M_galside_hs_g", "g"."M_paps_g", "g"."M_pap_g", "g"."M_sgalside_hs_g"
         "c"."M_galacglcgalgbside_hs_c", "l"."M_ksi_deg26_l", "l"."M_gal_l", "l"."M_ksi_deg27_l", "l"."M_ksi_deg29_l"
         "l"."M_ksi_deg30_l", "l"."M_ksi_deg32_l", "l"."M_ksi_deg33_l", "l"."M_ksi_deg35_l", "l"."M_ksi_deg36_l"
         "l"."M_ksi_deg38_l", "l"."M_ksi_deg39_l", "l"."M_ksi_deg40_l", "l"."M_ksi_deg41_l", "l"."M_ksii_core2_deg2_l"
         "l"."M_ksii_core2_deg3_l", "l"."M_ksii_core2_deg5_l", "l"."M_ksii_core2_deg6_l", "l"."M_ksii_core2_deg8_l", "l"."M_ksii_core2_deg9_l"
         "l"."M_core6_l", "l"."M_ksii_core4_deg2_l", "l"."M_ksii_core4_deg3_l", "l"."M_ksi_deg5_l", "l"."M_ksi_deg6_l"
         "l"."M_ksi_deg8_l", "l"."M_ksi_deg9_l", "l"."M_ksi_deg11_l", "l"."M_ksi_deg12_l", "l"."M_ksi_deg14_l"
         "l"."M_ksi_deg15_l", "l"."M_ksi_deg17_l", "l"."M_ksi_deg18_l", "l"."M_ksi_deg20_l", "l"."M_ksi_deg21_l"
         "l"."M_ksi_deg23_l", "l"."M_ksi_deg24_l", "c"."M_galgalfucfucgalacglcgalacglcgal14acglcgalgluside_hs_c", "c"."M_galgalgalthcrm_hs_c", "g"."M_gm3_hs_g"
         "g"."M_gd3_hs_g", "c"."M_gal_c", "c"."M_gal1p_c", "g"."M_Ser_Thr_g", "c"."M_galside_hs_c"
         "c"."M_udpg_c", "c"."M_gam_c", "c"."M_oagd3_hs_c", "g"."M_oagd3_hs_g", "c"."M_gbside_hs_c"
         "l"."M_gbside_hs_l", "c"."M_glyclt_c", "m"."M_lpam_m", "m"."M_dhlam_m", "m"."M_mlthf_m"
         "c"."M_gchola_c", "g"."M_gmp_g", "c"."M_gmp_c", "c"."M_gdpddman_c", "c"."M_5oxpro_c"
         "c"."M_Tyr_ggn_c", "c"."M_ggn_c", "c"."M_leuktrE4_c", "c"."M_leuktrF4_c", "m"."M_ser_L_m"
         "c"."M_glygn1_c", "c"."M_glygn2_c", "l"."M_hs_deg9_l", "l"."M_glcur_l", "l"."M_hs_deg10_l"
         "l"."M_cs_a_deg2_l", "l"."M_cs_a_deg3_l", "l"."M_cs_e_deg3_l", "l"."M_cs_e_deg4_l", "l"."M_ha_l"
         "l"."M_ha_deg1_l", "l"."M_ha_pre1_l", "l"."M_hs_deg3_l", "l"."M_hs_deg4_l", "l"."M_hs_deg8_l"
         "l"."M_hs_deg14_l", "l"."M_hs_deg15_l", "l"."M_hs_deg20_l", "l"."M_hs_deg21_l", "l"."M_hs_deg24_l"
         "l"."M_hs_deg25_l", "c"."M_uacgam_c", "c"."M_naglc2p_L_c", "c"."M_ump_c", "c"."M_glcur_c"
         "r"."M_glcur_r", "c"."M_dxtrn_c", "c"."M_glygn3_c", "r"."M_guln_r", "m"."M_gln_L_m"
         "c"."M_forglu_c", "c"."M_glx_c", "m"."M_glyc3p_m", "c"."M_glyc_R_c", "x"."M_glyclt_x"
         "c"."M_glyc_S_c", "c"."M_glyc_c", "m"."M_glyc_m", "c"."M_lgt_S_c", "m"."M_gthrd_m"
         "c"."M_xmp_c", "c"."M_ru5p_D_c", "r"."M_6pgc_r", "r"."M_ru5p_D_r", "c"."M_sarcs_c"
         "r"."M_hdca_r", "r"."M_gpi_prot_hs_r", "r"."M_mgacpail_hs_r", "c"."M_gsn_c", "m"."M_gthox_m"
         "c"."M_gua_c", "c"."M_xan_c", "c"."M_guln_c", "r"."M_pe_hs_r", "r"."M_emgacpail_hs_r"
         "n"."M_h2o2_n", "r"."M_em2emgacpail_hs_r", "r"."M_gpi_hs_r", "r"."M_pre_prot_r", "c"."M_udpglcur_c"
         "c"."M_4mlacac_c", "c"."M_his_L_c", "c"."M_urcan_c", "c"."M_hista_c", "c"."M_ppbng_c"
         "c"."M_hmbil_c", "c"."M_hmgcoa_c", "m"."M_hmgcoa_m", "x"."M_hmgcoa_x", "c"."M_hom_L_c"
         "c"."M_pheme_c", "x"."M_phyt2ohcoa_x", "x"."M_pristanal_x", "c"."M_hpdcacrn_c", "m"."M_hpdcacrn_m"
         "c"."M_hpyr_c", "x"."M_hpyr_x", "l"."M_hs_deg1_l", "l"."M_hs_deg2_l", "l"."M_hs_deg6_l"
         "l"."M_hs_deg7_l", "l"."M_hs_deg12_l", "l"."M_hs_deg13_l", "l"."M_hs_deg18_l", "l"."M_hs_deg19_l"
         "x"."M_nadph_x", "x"."M_nadp_x", "x"."M_cholcoaone_x", "r"."M_andrstandn_r", "c"."M_prgnlone_c"
         "r"."M_xol7a_r", "r"."M_xol7aone_r", "l"."M_hspg_l", "l"."M_hs_l", "c"."M_htaxol_c"
         "c"."M_hxan_c", "c"."M_pyam5p_c", "c"."M_pydam_c", "c"."M_taur_c", "x"."M_icit_x"
         "c"."M_triodthy_c", "c"."M_thyox_L_c", "c"."M_tyr_L_c", "l"."M_hs_deg5_l", "l"."M_idour_l"
         "l"."M_hs_deg16_l", "l"."M_hs_deg17_l", "l"."M_hs_deg22_l", "l"."M_hs_deg23_l", "l"."M_cs_b_deg3_l"
         "c"."M_idour_c", "c"."M_ile_L_c", "m"."M_ile_L_m", "m"."M_itacon_m", "c"."M_4izp_c"
         "c"."M_xylu_D_c", "c"."M_tagat_D_c", "g"."M_ksii_core2_g", "l"."M_ksii_core2_l", "g"."M_ksii_core4_g"
         "l"."M_ksii_core4_l", "g"."M_ksi_g", "c"."M_anth_c", "c"."M_4aphdob_c", "c"."M_kynate_c"
         "c"."M_lac_L_c", "c"."M_3spyr_c", "c"."M_leuktrB4_c", "c"."M_leuktrC4_c", "c"."M_leuktrD4_c"
         "c"."M_leu_L_c", "m"."M_leu_L_m", "c"."M_limnen_c", "l"."M_xyl_D_l", "l"."M_cs_a_deg5_l"
         "l"."M_cs_e_deg7_l", "c"."M_lneldccrn_c", "m"."M_lneldccrn_m", "c"."M_lnlccrn_c", "m"."M_lnlccrn_m"
         "c"."M_lnlncacrn_c", "m"."M_lnlncacrn_m", "c"."M_lnlncgcrn_c", "m"."M_lnlncgcrn_m", "r"."M_Ssq23epx_r"
         "r"."M_lanost_r", "x"."M_thp2c_x", "c"."M_retinol_c", "c"."M_retfa_c", "c"."M_retinol_cis_11_c"
         "c"."M_retinol_9_cis_c", "c"."M_trp_L_c", "x"."M_lys_L_x", "x"."M_6a2ohxnt_x", "g"."M_nm4masn_g"
         "g"."M_man_g", "g"."M_nm2masn_g", "g"."M_m4masn_g", "r"."M_m7masnB_r", "g"."M_m7masnB_g"
         "r"."M_m8masn_r", "r"."M_man_r", "m"."M_3mgcoa_m", "c"."M_tcynt_c", "m"."M_mescon_m"
         "m"."M_mescoa_m", "c"."M_6hoxmelatn_c", "c"."M_mi1345p_c", "c"."M_mi134p_c", "c"."M_mi13p_c"
         "c"."M_mi1p_D_c", "c"."M_mi145p_c", "c"."M_mi14p_c", "c"."M_mi4p_D_c", "g"."M_m5masnB2_g"
         "m"."M_mmcoa_S_m", "m"."M_mmcoa_R_m", "c"."M_5mta_c", "m"."M_methf_m", "c"."M_Nacasp_c"
         "l"."M_ksi_deg7_l", "l"."M_ksi_deg10_l", "l"."M_ksi_deg13_l", "l"."M_ksi_deg16_l", "l"."M_ksi_deg19_l"
         "l"."M_ksi_deg22_l", "l"."M_ksi_deg25_l", "l"."M_ksi_deg28_l", "l"."M_ksi_deg31_l", "l"."M_ksi_deg34_l"
         "l"."M_cs_a_deg1_l", "l"."M_ksi_deg37_l", "l"."M_ksii_core2_deg4_l", "l"."M_ksii_core2_deg7_l", "l"."M_ksii_core4_deg4_l"
         "l"."M_cs_a_deg4_l", "l"."M_cs_b_deg1_l", "l"."M_cs_b_deg2_l", "l"."M_cs_e_deg2_l", "l"."M_cs_e_deg6_l"
         "c"."M_nac_c", "c"."M_ncam_c", "l"."M_Tn_antigen_l", "l"."M_udp_l", "l"."M_udpacgal_l"
         "r"."M_udp_r", "r"."M_ump_r", "g"."M_pi_g", "g"."M_ump_g", "c"."M_nicrns_c"
         "c"."M_nicrnt_c", "c"."M_nmn_c", "c"."M_no_c", "c"."M_r1p_c", "c"."M_nrpphrsf_c"
         "c"."M_xtsn_c", "m"."M_dtmp_m", "m"."M_o2s_m", "n"."M_o2s_n", "x"."M_o2s_x"
         "n"."M_o2_n", "m"."M_succ_m", "c"."M_omeprazole_c", "c"."M_orot5p_c", "c"."M_retn_c"
         "c"."M_13_cis_retn_c", "c"."M_ptrc_c", "m"."M_xoltriol_m", "m"."M_xoltetrol_m", "m"."M_thcholstoic_m"
         "m"."M_xol7ah2_m", "m"."M_xol7ah3_m", "m"."M_xol7ah2al_m", "m"."M_xol27oh_m", "c"."M_taxol_c"
         "c"."M_tolbutamide_c", "r"."M_xol27oh_r", "r"."M_xoldiolone_r", "m"."M_20ahchsterol_m", "m"."M_pro_L_m"
         "c"."M_pac_c", "c"."M_phaccoa_c", "n"."M_pail_hs_n", "c"."M_pail45p_hs_c", "n"."M_pail45p_hs_n"
         "c"."M_pail4p_hs_c", "n"."M_pail4p_hs_n", "c"."M_pan4p_c", "c"."M_ptth_c", "m"."M_pchol_hs_m"
         "c"."M_am6sa_c", "c"."M_pdx5p_c", "c"."M_pydx5p_c", "c"."M_pydxn_c", "m"."M_pe_hs_m"
         "c"."M_peamn_c", "c"."M_pacald_c", "x"."M_pristcoa_x", "c"."M_3php_c", "c"."M_prostgh2_c"
         "c"."M_prostgd2_c", "r"."M_prostgh2_r", "r"."M_prostgd2_r", "r"."M_prostgi2_r", "c"."M_pheacgln_c"
         "m"."M_1p3h5c_m", "c"."M_phe_L_c", "c"."M_thbpt4acam_c", "x"."M_phytcoa_x", "x"."M_succ_x"
         "c"."M_pail345p_hs_c", "n"."M_pail345p_hs_n", "n"."M_pi_n", "c"."M_pail34p_hs_c", "n"."M_pail3p_hs_n"
         "c"."M_pail3p_hs_c", "c"."M_pail5p_hs_c", "n"."M_pail5p_hs_n", "c"."M_rnam_c", "c"."M_pnto_R_c"
         "c"."M_4ppcys_c", "m"."M_prpncoa_m", "m"."M_pppg9_m", "c"."M_prgnlones_c", "x"."M_prist_x"
         "c"."M_pro_L_c", "c"."M_pro_D_c", "e"."M_prostgh2_e", "e"."M_prostgi2_e", "c"."M_prostgi2_c"
         "m"."M_3hpcoa_m", "c"."M_ps_hs_c", "m"."M_ps_hs_m", "c"."M_pser_L_c", "c"."M_ptdcacrn_c"
         "m"."M_ptdcacrn_m", "x"."M_phyt_x", "c"."M_pydx_c", "c"."M_retinal_cis_13_c", "c"."M_retinal_11_cis_c"
         "c"."M_retinal_cis_9_c", "c"."M_rib_D_c", "c"."M_rbt_c", "c"."M_retinol_cis_13_c", "r"."M_retn_r"
         "r"."M_13_cis_retn_r", "c"."M_trdrd_c", "c"."M_trdox_c", "c"."M_xu5p_D_c", "g"."M_s2l2fn2m2masn_g"
         "l"."M_hs_deg11_l", "l"."M_cs_e_deg1_l", "l"."M_cs_e_deg5_l", "l"."M_ksi_deg4_l", "l"."M_ksii_core2_deg1_l"
         "l"."M_ksii_core4_deg1_l", "m"."M_saccrp_L_m", "r"."M_sphs1p_r", "c"."M_sbt_D_c", "c"."M_ser_D_c"
         "x"."M_ser_L_x", "c"."M_sgalside_hs_c", "g"."M_acngalgbside_hs_g", "e"."M_citr_L_e", "c"."M_sph1p_c"
         "c"."M_sl_L_c", "c"."M_spc_hs_c", "c"."M_sphings_c", "c"."M_sphs1p_c", "c"."M_spmd_c"
         "r"."M_sql_r", "c"."M_strdnccrn_c", "m"."M_strdnccrn_m", "c"."M_s7p_c", "c"."M_e4p_c"
         "c"."M_tchola_c", "m"."M_tcynt_m", "c"."M_tdchola_c", "x"."M_tdchola_x", "c"."M_thmpp_c"
         "c"."M_thmmp_c", "m"."M_thmpp_m", "m"."M_thmmp_m", "x"."M_thcholstoic_x", "c"."M_thm_c"
         "c"."M_thp2c_c", "c"."M_tmndnccrn_c", "m"."M_tmndnccrn_m", "c"."M_q10_c", "c"."M_q10h2_c"
         "m"."M_trdox_m", "m"."M_trdrd_m", "c"."M_tststerones_c", "c"."M_tststerone_c", "c"."M_ttdcrn_c"
         "m"."M_ttdcrn_m", "c"."M_txa2_c", "r"."M_txa2_r", "c"."M_tymsf_c", "c"."M_tym_c"
         "c"."M_udpacgal_c", "r"."M_udpglcur_r", "r"."M_udpg_r", "n"."M_ump_n", "c"."M_uppg3_c"
         "c"."M_urate_c", "c"."M_vacccrn_c", "m"."M_vacccrn_m", "c"."M_val_L_c", "m"."M_val_L_m"
         "r"."M_dhcholestanate_r", "r"."M_thcholstoic_r", "c"."M_xyl_D_c", "c"."M_xylt_c", "e"."M_4abutn_e"
         "e"."M_ctp_e", "e"."M_dgmp_e", "e"."M_dha_e", "e"."M_dhap_e", "e"."M_dtmp_e"
         "e"."M_fad_e", "e"."M_fald_e", "e"."M_g1p_e", "e"."M_HC00229_e", "e"."M_HC00250_e"
         "e"."M_HC01104_e", "e"."M_HC01444_e", "e"."M_HC01609_e", "e"."M_HC01610_e", "e"."M_itp_e"
         "e"."M_orot_e", "e"."M_prpp_e", "e"."M_ptrc_e", "e"."M_pydx5p_e", "e"."M_spmd_e"
         "e"."M_udpg_e", "m"."M_dpcoa_m", "e"."M_ppi_e", "c"."M_HC01672_c", "c"."M_HC01434_c"
         "m"."M_HC01434_m", "x"."M_HC01434_x", "c"."M_HC00591_c", "m"."M_HC00591_m", "e"."M_cdp_e"
         "m"."M_HC01435_m", "r"."M_HC01118_r", "x"."M_lac_L_x", "c"."M_HC00250_c", "m"."M_HC01496_m"
         "x"."M_glyc3p_x", "c"."M_HC01111_c", "m"."M_glyald_m", "r"."M_r5p_r", "c"."M_HC01162_c"
         "m"."M_HC01408_m", "r"."M_pmtcoa_r", "m"."M_HC00342_m", "m"."M_glyc_R_m", "m"."M_3pg_m"
         "m"."M_3hpp_m", "m"."M_HC00695_m", "m"."M_2mpdhl_m", "m"."M_HC01377_m", "c"."M_HC01115_c"
         "c"."M_HC00361_c", "r"."M_malcoa_r", "r"."M_pmtcrn_r", "x"."M_pmtcrn_x", "r"."M_lnlccoa_r"
         "x"."M_arachdcrn_x", "r"."M_HC10852_r", "m"."M_4abutn_m", "c"."M_HC00718_c", "c"."M_mev_R_c"
         "e"."M_dtdp_e", "m"."M_fol_m", "m"."M_5fthf_m", "c"."M_betald_c", "c"."M_HC01522_c"
         "c"."M_HC00460_c", "m"."M_HC00900_m", "m"."M_ptth_m", "m"."M_pan4p_m", "c"."M_HC01231_c"
         "c"."M_L2aadp6sa_c", "c"."M_HC01501_c", "m"."M_HC01376_m", "c"."M_HC00664_c", "c"."M_HC01180_c"
         "m"."M_4ppcys_m", "m"."M_4hpro_LT_m", "c"."M_thcholstoic_c", "c"."M_cholcoa_c", "m"."M_HC01415_m"
         "m"."M_3odcoa_m", "m"."M_ddcacoa_m", "m"."M_3otdcoa_m", "c"."M_2mop_c", "c"."M_HC00900_c"
         "c"."M_C02470_c", "r"."M_C02528_r", "r"."M_dcholcoa_r", "c"."M_C02528_c", "c"."M_dcholcoa_c"
         "m"."M_HC01412_m", "m"."M_HC01401_m", "x"."M_dd2coa_x", "x"."M_HC01401_x", "m"."M_HC01223_m"
         "m"."M_HC01231_m", "c"."M_xol7ah2al_c", "c"."M_dhcholestanate_c", "x"."M_HC01397_x", "m"."M_HC01399_m"
         "x"."M_HC01399_x", "x"."M_HC01412_x", "m"."M_3oddcoa_m", "m"."M_dcacoa_m", "m"."M_HC01403_m"
         "x"."M_HC01403_x", "m"."M_dc2coa_m", "x"."M_HC01414_x", "m"."M_HC01405_m", "m"."M_HC01406_m"
         "m"."M_HC01409_m", "m"."M_HC01407_m", "m"."M_HC01410_m", "c"."M_xol7ah3_c", "c"."M_xoltetrol_c"
         "x"."M_HC01459_x", "m"."M_34dhmald_m", "m"."M_34dhoxmand_m", "m"."M_3mox4hpac_m", "m"."M_homoval_m"
         "m"."M_3m4hpga_m", "m"."M_3mox4hoxm_m", "c"."M_HC01842_c", "c"."M_HC00319_c", "m"."M_HC00319_m"
         "r"."M_acgam_r", "l"."M_hdca_l", "r"."M_na1_r", "r"."M_lnlc_r", "e"."M_C02470_e"
         "m"."M_his_L_m", "m"."M_2obut_m", "r"."M_odecoa_r", "r"."M_HC02023_r", "r"."M_HC02024_r"
         "r"."M_lnlncgcoa_r", "r"."M_hdcea_r", "r"."M_ocdcea_r", "c"."M_HC02121_c", "c"."M_btcoa_c"
         "r"."M_dlnlcgcoa_r", "c"."M_HC02175_c", "e"."M_HC02175_e", "e"."M_HC02187_e", "c"."M_HC02187_c"
         "e"."M_HC02180_e", "c"."M_HC02180_c", "e"."M_HC02179_e", "c"."M_HC02179_c", "e"."M_HC02202_e"
         "c"."M_HC02202_c", "e"."M_HC02203_e", "c"."M_HC02203_c", "e"."M_HC02204_e", "c"."M_HC02204_c"
         "e"."M_HC02205_e", "c"."M_HC02205_c", "e"."M_HC02206_e", "c"."M_HC02206_c", "e"."M_HC02207_e"
         "c"."M_HC02207_c", "e"."M_HC02208_e", "c"."M_HC02208_c", "e"."M_HC02210_e", "c"."M_HC02210_c"
         "e"."M_HC02213_e", "c"."M_HC02213_c", "e"."M_HC02214_e", "c"."M_HC02214_c", "e"."M_HC02216_e"
         "c"."M_HC02216_c", "e"."M_HC02217_e", "c"."M_HC02217_c", "c"."M_HC00342_c", "m"."M_oxa_m"
         "m"."M_CE2421_m", "m"."M_CE0713_m", "c"."M_CE1944_c", "c"."M_CE2705_c", "n"."M_thbpt4acam_n"
         "n"."M_CE2705_n", "e"."M_maltttr_e", "e"."M_maltpt_e", "e"."M_malthx_e", "e"."M_malthp_e"
         "e"."M_CE2839_e", "e"."M_CE2838_e", "m"."M_pail45p_hs_m", "m"."M_CE5101_m", "m"."M_CE2434_m"
         "m"."M_CE0849_m", "m"."M_CE2433_m", "m"."M_CE0785_m", "m"."M_CE2432_m", "m"."M_CE2431_m"
         "m"."M_CE2435_m", "m"."M_C05279_m", "m"."M_CE2420_m", "m"."M_CE2417_m", "m"."M_CE2418_m"
         "m"."M_CE2422_m", "m"."M_CE2424_m", "m"."M_CE0693_m", "m"."M_C05280_m", "c"."M_CE5236_c"
         "n"."M_CE5236_n", "m"."M_xol7aone_m", "c"."M_CE5586_c", "r"."M_retinal_cis_9_r", "r"."M_CE1617_r"
         "r"."M_retinal_cis_13_r", "r"."M_retinal_r", "r"."M_C05957_r", "e"."M_CE5786_e", "e"."M_CE5788_e"
         "e"."M_CE5854_e", "e"."M_glcur_e", "e"."M_CE1926_e", "c"."M_CE4872_c", "m"."M_CE4872_m"
         "e"."M_udpgal_e", "e"."M_crm_hs_e", "e"."M_galside_hs_e", "x"."M_CE5125_x", "x"."M_CE5126_x"
         "c"."M_CE5132_c", "n"."M_CE5132_n", "x"."M_CE4795_x", "x"."M_CE5114_x", "x"."M_CE4791_x"
         "x"."M_CE4793_x", "x"."M_CE5116_x", "m"."M_CE5117_m", "m"."M_CE5118_m", "m"."M_CE5119_m"
         "m"."M_CE5120_m", "m"."M_CE4790_m", "m"."M_CE4792_m", "m"."M_CE4794_m", "x"."M_CE2416_x"
         "r"."M_CE5160_r", "r"."M_CE5161_r", "r"."M_CE5162_r", "r"."M_CE4876_r", "e"."M_C05965_e"
         "e"."M_C04849_e", "m"."M_CE5121_m", "c"."M_2mb2coa_c", "c"."M_3hbcoa_R_c", "c"."M_adpac_c"
         "c"."M_adpcoa_c", "x"."M_adpac_x", "x"."M_adpcoa_x", "x"."M_c6dc_x", "c"."M_3bcrn_c"
         "e"."M_3bcrn_e", "c"."M_c10crn_c", "c"."M_c101coa_c", "c"."M_c101crn_c", "e"."M_c101crn_e"
         "c"."M_decdicoa_c", "c"."M_decdicrn_c", "e"."M_c10crn_e", "x"."M_c10dc_x", "c"."M_c10dc_c"
         "c"."M_sebcoa_c", "c"."M_3hdcoa_c", "c"."M_3deccrn_c", "c"."M_ddeccrn_c", "c"."M_dd2coa_c"
         "c"."M_ddece1crn_c", "x"."M_c12dccoa_x", "x"."M_dodecanac_x", "c"."M_dodecanac_c", "c"."M_c12dccoa_c"
         "c"."M_c12dc_c", "c"."M_3hddcoa_c", "c"."M_3ddcrn_c", "c"."M_tdcrn_c", "m"."M_3tetd7ecoa_m"
         "c"."M_3tetd7ecoa_c", "c"."M_tetdece1coa_c", "c"."M_tetdece1crn_c", "c"."M_3tetd7ecoacrn_c", "e"."M_3tetd7ecoacrn_e"
         "m"."M_3ttetddcoa_m", "c"."M_3ttetddcoa_c", "c"."M_tetdec2coa_c", "c"."M_tetdec2crn_c", "c"."M_3ttetddcoacrn_c"
         "e"."M_3ttetddcoacrn_e", "c"."M_3htdcoa_c", "c"."M_3tdcrn_c", "c"."M_3hdeccoa_c", "c"."M_3hdececrn_c"
         "m"."M_3thexddcoa_m", "c"."M_3thexddcoa_c", "c"."M_3thexddcoacrn_c", "e"."M_3thexddcoacrn_e", "c"."M_hexdicoa_c"
         "c"."M_c16dc_c", "e"."M_c16dc_e", "c"."M_3hexdcoa_c", "c"."M_3hexdcrn_c", "c"."M_3octdece1coa_c"
         "c"."M_3octdece1crn_c", "c"."M_3hodcoa_c", "c"."M_3octdeccrn_c", "c"."M_c3dc_c", "e"."M_c3dc_e"
         "c"."M_c4crn_c", "m"."M_c4crn_m", "e"."M_c4crn_e", "x"."M_c4dc_x", "c"."M_c4dc_c"
         "x"."M_c4crn_x", "x"."M_btcoa_x", "c"."M_ivcoa_c", "c"."M_ivcrn_c", "c"."M_c51crn_c"
         "c"."M_c5dc_c", "e"."M_c5dc_e", "c"."M_hxcoa_c", "c"."M_c6crn_c", "x"."M_hxcoa_x"
         "x"."M_c6crn_x", "c"."M_c6dc_c", "c"."M_c8crn_c", "c"."M_c81coa_c", "c"."M_c81crn_c"
         "e"."M_c81crn_e", "e"."M_c8crn_e", "c"."M_sbcoa_c", "c"."M_c8dc_c", "e"."M_3ddcrn_e"
         "e"."M_ddeccrn_e", "e"."M_ddece1crn_e", "e"."M_3deccrn_e", "e"."M_decdicrn_e", "c"."M_doco13ecoa_c"
         "x"."M_doco13ecoa_x", "e"."M_doco13ac_e", "e"."M_3hdececrn_e", "e"."M_3hexdcrn_e", "e"."M_3ivcrn_e"
         "e"."M_3octdeccrn_e", "e"."M_3octdece1crn_e", "e"."M_3tdcrn_e", "e"."M_c51crn_e", "e"."M_ivcrn_e"
         "e"."M_tdcrn_e", "e"."M_tetdec2crn_e", "e"."M_tetdece1crn_e", "m"."M_dece4coa_m", "m"."M_dec24dicoa_m"
         "x"."M_dece4coa_x", "x"."M_dec24dicoa_x", "x"."M_dc2coa_x", "m"."M_dece3coa_m", "x"."M_dece3coa_x"
         "m"."M_dec47dicoa_m", "m"."M_dectricoa_m", "x"."M_dec47dicoa_x", "x"."M_dectricoa_x", "m"."M_2decdicoa_m"
         "m"."M_octe5coa_m", "x"."M_2decdicoa_x", "x"."M_octe5coa_x", "m"."M_3decdicoa_m", "x"."M_3decdicoa_x"
         "m"."M_3hdcoa_m", "x"."M_sebcoa_x", "x"."M_sbcoa_x", "m"."M_undcoa_m", "m"."M_noncoa_m"
         "m"."M_dd5ecoa_m", "x"."M_dd3coa_x", "m"."M_2ddecdicoa_m", "m"."M_3ddecdicoa_m", "x"."M_3ddecdicoa_x"
         "x"."M_2ddecdicoa_x", "m"."M_2dodtricoa_m", "x"."M_2dodtricoa_x", "m"."M_3dodtricoa_m", "x"."M_3dodtricoa_x"
         "m"."M_3hddcoa_m", "x"."M_c12dc_x", "m"."M_tridcoa_m", "m"."M_tetd7ecoa_m", "x"."M_tetde5coa_x"
         "m"."M_tetdecdicoa_m", "x"."M_tetdecdicoa_x", "m"."M_ttetddcoa_m", "m"."M_5tedtricoa_m", "x"."M_5tedtricoa_x"
         "m"."M_3htdcoa_m", "x"."M_hexde7coa_x", "m"."M_3hdeccoa_m", "m"."M_thexddcoa_m", "x"."M_2hexdtricoa_x"
         "m"."M_hexdtrcoa_m", "m"."M_4hexdtricoa_m", "m"."M_hexdectecoa_m", "x"."M_4hexdtricoa_x", "x"."M_hexdectecoa_x"
         "m"."M_2hexdtricoa_m", "m"."M_3hexdtricoa_m", "x"."M_3hexdtricoa_x", "m"."M_2hexdtetcoa_m", "x"."M_2hexdtetcoa_x"
         "m"."M_4hexdtetcoa_m", "m"."M_hedepecoa_m", "x"."M_4hexdtetcoa_x", "x"."M_hexdpencoa_x", "m"."M_3hexdtetcoa_m"
         "x"."M_3hexdtetcoa_x", "m"."M_3hexdcoa_m", "r"."M_hexdiac_r", "r"."M_hexdicoa_r", "r"."M_omhpal_r"
         "m"."M_octd11ecoa_m", "x"."M_ocde9ecoa_x", "m"."M_octdececoa_m", "m"."M_3octdece1coa_m", "m"."M_2octdectecoa_m"
         "x"."M_2octdectecoa_x", "m"."M_3octdectecoa_m", "x"."M_3octdectecoa_x", "m"."M_2octpencoa_m", "m"."M_3octpencoa_m"
         "m"."M_3hodcoa_m", "x"."M_ei11ecoa_x", "m"."M_eitetcoa_m", "x"."M_eitetcoa_x", "x"."M_eipencoa_x"
         "m"."M_5eipencoa_m", "m"."M_2docopencoa_m", "x"."M_2docopencoa_x", "m"."M_docohexcoa_m", "x"."M_docohexcoa_x"
         "m"."M_3docopencoa_m", "x"."M_3docopencoa_x", "m"."M_2docohexecoa_m", "m"."M_docohepcoa_m", "m"."M_docosahexcoa_m"
         "c"."M_succoa_c", "m"."M_pentcoa_m", "c"."M_glutcoa_c", "m"."M_3ivcoa_m", "c"."M_3ivcoa_c"
         "c"."M_3ivcrn_c", "m"."M_hx2coa_m", "x"."M_hx2coa_x", "m"."M_hexe3coa_m", "x"."M_hexe3coa_x"
         "m"."M_hxcoa_m", "x"."M_succoa_x", "m"."M_hepcoa_m", "c"."M_omhpal_c", "c"."M_hexdiac_c"
         "c"."M_sebacid_c", "m"."M_tdec4ecoa_m", "m"."M_ctdecdcoa_m", "m"."M_tddedi2coa_m", "m"."M_tddedicoa_m"
         "c"."M_octd11ecoa_c", "c"."M_ocdececrn_c", "m"."M_ocdececrn_m", "c"."M_octdececrn_c", "m"."M_octdececrn_m"
         "c"."M_octdececoa_c", "x"."M_subeac_x", "x"."M_sebacid_x", "c"."M_subeac_c", "x"."M_c8dc_x"
         "e"."M_4hpro_LT_e", "e"."M_dchac_e", "r"."M_5HPET_r", "c"."M_leuleu_c", "e"."M_leuleu_e"
         "e"."M_pect_e", "e"."M_pectindchac_e", "e"."M_sbt_D_e", "c"."M_oh1_c", "e"."M_oh1_e"
         "e"."M_cysam_e", "e"."M_hyptaur_e", "e"."M_q10_e", "e"."M_dpcoa_e", "e"."M_pan4p_e"
         "c"."M_5dpmev_c", "e"."M_ptth_e", "e"."M_q10h2_e", "c"."M_fe3_c", "x"."M_mal_L_x"
         "c"."M_5pmev_c", "e"."M_34hpp_e", "e"."M_3mob_e", "e"."M_3mop_e", "e"."M_4mop_e"
         "e"."M_5mta_e", "e"."M_5oxpro_e", "e"."M_ahcys_e", "e"."M_anth_e", "e"."M_cbasp_e"
         "e"."M_mal_L_e", "e"."M_idour_e", "c"."M_2pg_c" /

    reactions 'reactions'
        /"R_10FTHFtm", "R_13DAMPPOX", "R_1PPDCRp", "R_24NPHte", "R_2AMACSULT"
         "R_2HBO", "R_2HBt2", "R_2MCITt", "R_2OXOADOXm", "R_2OXOADPTm"
         "R_34DHOXPEGOX", "R_34DHOXPEGt", "R_34DHPHEt", "R_34HPPOR", "R_3AIBt"
         "R_L3AIBTm", "R_3AIBtm", "R_3DSPHR", "R_3HAO", "R_3HBCDm"
         "R_3HBCOAHLm", "R_3HKYNAKGAT", "R_3HLYTCL", "R_3MOBt2im", "R_3MOPt2im"
         "R_3SALAASPm", "R_3SALATAim", "R_3SPYRSPm", "R_41R2A1H12BOOX", "R_4ABUTtm"
         "R_4HGLSDm", "R_4HOXPACDOX_NADP_", "R_4MTOLBUTAMIDEte", "R_4NPHSFte", "R_4NPHSULT"
         "R_4NPHte", "R_4PYRDX", "R_5ADTSTSTERONESte", "R_5ADTSTSTERONESULT", "R_5ADTSTSTERONEte"
         "R_5AOPtm", "R_5HOMEPRAZOLEte", "R_5HOXINDACTO2OX", "R_5MTHFt", "R_A_MANASEly"
         "R_A4GALTg", "R_A4GNT2g", "R_AACOAT", "R_AASAD3m", "R_AATAi"
         "R_ABO4g", "R_ABO5g", "R_ABO6g", "R_ABO7g", "R_ABO9g"
         "R_ABTArm", "R_ABTD", "R_ABTti", "R_ABUTD", "R_ABUTt2r"
         "R_ACACT10m", "R_ACACT1r", "R_ACACT1rm", "R_ACACT1x", "R_ACACt2"
         "R_ACACt2m", "R_ACACT4p", "R_ACACT5p", "R_ACACT6p", "R_ACACT7p"
         "R_ACALDt", "R_ACALDtm", "R_ACCOAC", "R_ACCOAgt", "R_ACCOAtn"
         "R_ACETONEt2", "R_ACGALFUCGALACGALFUC12GAL14ACGLCGALGLUSIDEte", "R_ACGALFUCGALACGALFUC12GAL14ACGLCGALGLUSIDEtg", "R_ACGALFUCGALACGALFUCGALACGLCGAL14ACGLCGALGLUSIDEte", "R_ACGALFUCGALACGALFUCGALACGLCGAL14ACGLCGALGLUSIDEtg"
         "R_ACGALK", "R_ACGALtlg", "R_ACGALtly", "R_ACGAM6PSi", "R_ACGAMK"
         "R_ACGAMPM", "R_ACGBGBSIDEtg", "R_ACGBGBSIDEtl", "R_ACGPID", "R_ACHEe"
         "R_ACHtn", "R_ACNACNGALGBSIDEte", "R_ACNACNGALGBSIDEtg", "R_ACNAM9PL", "R_ACNAMlt"
         "R_ACNAMPH", "R_ACNAMtn", "R_ACNMLr", "R_ACOAD10m", "R_ACOAD1fm"
         "R_ACOAD9m", "R_ACOAO7p", "R_ACONT", "R_ACOX22x", "R_ACOX2x"
         "R_ACRNtm", "R_ACt2m", "R_ACt2r", "R_ACTLMO", "R_ACTNMO"
         "R_ADEt", "R_ADK1", "R_ADK1m", "R_ADK3", "R_ADK3m"
         "R_ADKd", "R_ADMDC", "R_ADNCYC", "R_ADNt", "R_ADNtm"
         "R_ADPRDP", "R_ADPtx", "R_ADRNCPT1", "R_ADRNCPT2", "R_ADRNCRNt"
         "R_ADRNt", "R_ADSK", "R_ADSL1", "R_ADSS", "R_AG13T10g"
         "R_AG13T11g", "R_AG13T12g", "R_AG13T13g", "R_AG13T14g", "R_AG13T15g"
         "R_AG13T16g", "R_AG13T17g", "R_AG13T18g", "R_AG13T1g", "R_AG13T2g"
         "R_AG13T3g", "R_AG13T4g", "R_AG13T5g", "R_AG13T6g", "R_AG13T7g"
         "R_AG13T8g", "R_AG13T9g", "R_AGTim", "R_AGTix", "R_AHC"
         "R_AKGMALtm", "R_AKGtp", "R_AKR1C1", "R_AKR1C41", "R_AKR1D2"
         "R_ALADGLNexR", "R_ALADGLYexR", "R_ALAGLNexR", "R_ALAGLYexR", "R_ALAR"
         "R_ALASm", "R_ALAt2r", "R_ALATA_L", "R_ALAtN1", "R_ALCD1"
         "R_ALCD21_D", "R_ALCD21_L", "R_ALCD22_D", "R_ALCD22_L", "R_ALCD2if"
         "R_ALDD21", "R_ALDD2x", "R_ALDD2xm", "R_ALDD2y", "R_ALOX52"
         "R_ALR2", "R_ALR3", "R_AMACR2p", "R_AMACRp", "R_AMANK"
         "R_AMCOXO", "R_AMPTASECG", "R_AMPTASECGe", "R_AMPtp", "R_APAT2rm"
         "R_APNNOXte", "R_APOCF", "R_APOCFm", "R_APOC_LYS_BTNP", "R_APOC_LYS_BTNPm"
         "R_APPNNte", "R_APRGSTRNte", "R_ARAB_Lt", "R_ARABR", "R_ARACHCOAtx"
         "R_ARACHCPT1", "R_ARACHCPT2", "R_ARACHCRNt", "R_ARACHDCOAtx", "R_ARACHDt2"
         "R_ARACHDtr", "R_ARACHt", "R_ARGLYSex", "R_ARGN", "R_ARGSL"
         "R_ARGSS", "R_ARGtm", "R_ARSA", "R_R_group_phosphotase_1", "R_ASAH1"
         "R_ASCBOX", "R_ASCBt", "R_ASCBt4", "R_ASNNm", "R_ASNS1"
         "R_ASNtm", "R_ASNtN1", "R_Asn_X_Ser_Thrtr", "R_ASPDxt", "R_ASPGLUm"
         "R_ASPNATm", "R_ASPTA", "R_ASPTAm", "R_ATP1ter", "R_ATP2ter"
         "R_ATPH1e", "R_ATPH2e", "R_ATPtm", "R_ATPtx", "R_B_MANNASEly"
         "R_B3GALT3g", "R_B3GALT5g", "R_B3GNT11g", "R_B3GNT12g", "R_B3GNT310g"
         "R_B3GNT311g", "R_B3GNT312g", "R_B3GNT313g", "R_B3GNT314g", "R_B3GNT315g"
         "R_B3GNT31g", "R_B3GNT32g", "R_B3GNT33g", "R_B3GNT34g", "R_B3GNT35g"
         "R_B3GNT36g", "R_B3GNT39g", "R_B3GNT51g", "R_BAAT2x", "R_BAAT3x"
         "R_BACCL", "R_BACCLm", "R_BALAtmr", "R_BAMPPALDOX", "R_BDHm"
         "R_BDMT_L", "R_BHBt", "R_BHBtm", "R_BHMT", "R_BILDGLCURt"
         "R_BILDGLCURtr", "R_BILGLCURt", "R_BILGLCURtr", "R_BILIRED", "R_BILIRUBt2"
         "R_BILIRUBtr", "R_BIOCYTtn", "R_BMTer_U", "R_BPNT", "R_BTND1n"
         "R_BTNDe", "R_BTNDm", "R_BTNPL", "R_BTNPLm", "R_BTNt2"
         "R_BTNt4i", "R_BTNtn", "R_BUTt2r", "R_C14STRr", "R_C160CPT1"
         "R_C160CPT2", "R_C160CRNt", "R_C161CPT1", "R_C161CPT12", "R_C161CPT2"
         "R_C161CPT22", "R_C161CRN2t", "R_C161CRNt", "R_C180CPT1", "R_C180CPT2"
         "R_C180CRNt", "R_C181CPT1", "R_C181CPT2", "R_C181CRNt", "R_C204CPT2"
         "R_C204CRNt", "R_C226COAtx", "R_C226CPT1", "R_C226CPT2", "R_C226CRNt"
         "R_C3STDH1Pr", "R_C3STDH1r", "R_C3STKR2r", "R_C4STMO1r", "R_C4STMO2Pr"
         "R_C4STMO2r", "R_CAATPS", "R_CARVEOLte", "R_CAt7r", "R_CATm"
         "R_CATp", "R_CBPSam", "R_CBR2", "R_CDIPTr", "R_CDPDAGtm"
         "R_CDS", "R_CDSm", "R_CEPTC", "R_CEPTE", "R_CERT1rt"
         "R_CERT2gt", "R_CERT2rt", "R_CH25H", "R_CHAT", "R_CHATn"
         "R_CHLPCTD", "R_CHLtm", "R_CHOLATEt", "R_CHOLATEt3", "R_CHOLK"
         "R_CHOLt4", "R_CHOLtn", "R_CHOLtu", "R_CHSTEROLt1", "R_CHSTEROLt2"
         "R_CHSTEROLt3", "R_CITL", "R_CITRtm", "R_CITt4_2", "R_CITtam"
         "R_CITtbm", "R_CLOXAtex2", "R_CLPNDCOAtx", "R_CLPNDt", "R_CMPACNAtg"
         "R_CMPACNAtn", "R_CMPSAS", "R_CMPSASn", "R_CO2t", "R_CO2ter"
         "R_CO2tm", "R_CO2tp", "R_COAtg", "R_COAtl", "R_COAtm"
         "R_COAtn", "R_COAtp", "R_COAtr", "R_CORE2GTg", "R_CORE3GTg"
         "R_CORE4GTg", "R_CORE6GTg", "R_COt", "R_CPPPGO", "R_CREATt4_2_r"
         "R_CRNCARtp", "R_CRNt", "R_CRNtim", "R_CRNtx", "R_CRVNCtr"
         "R_CSAPASEly", "R_CSBPASEly", "R_CSEPASEly", "R_CSNAT2x", "R_CSNATm"
         "R_CSNATr", "R_CSPG_Atly", "R_CSPG_Btly", "R_CSPG_Etly", "R_CTPtn"
         "R_CYANt", "R_CYANtm", "R_CYOR_u10m", "R_CYSGLTH", "R_CYSGLUexR"
         "R_CYSGLYexR", "R_CYSO", "R_CYSTA", "R_CYSTGL", "R_CYSTS"
         "R_CYTDK2m", "R_CYTDtm", "R_CYTK1", "R_CYTK10", "R_CYTK10n"
         "R_CYTK11", "R_CYTK11n", "R_CYTK12", "R_CYTK12n", "R_CYTK13"
         "R_CYTK13n", "R_CYTK14", "R_CYTK14n", "R_CYTK1m", "R_CYTK1n"
         "R_CYTK2", "R_CYTK2n", "R_CYTK3", "R_CYTK3n", "R_CYTK4"
         "R_CYTK4n", "R_CYTK5", "R_CYTK5n", "R_CYTK6", "R_CYTK6n"
         "R_CYTK7", "R_CYTK7n", "R_CYTK8", "R_CYTK9", "R_CYTK9n"
         "R_D3AIBTm", "R_DAG_HSter", "R_DAGK_hs", "R_DALAOXx", "R_DALAt2r"
         "R_DALAxt", "R_DASCBR", "R_DASPO1p", "R_DCK1n", "R_DCK2n"
         "R_DCMPDA", "R_DCSPTN1CPT1", "R_DCSPTN1CPT2", "R_DCSPTN1CRNt", "R_DCSPTN1t"
         "R_DCTPtn", "R_DCYTDn", "R_DCYTt", "R_DDPGAm", "R_DESAT18_4"
         "R_DESAT18_6", "R_DESAT22_2p", "R_DGAT", "R_DGCHOLte", "R_DGCHOLtx"
         "R_DGK1", "R_DGTPtn", "R_DGULND", "R_DHCHOLESTANATEtm", "R_DHCR241r"
         "R_DHCR243r", "R_DHCR71r", "R_DHCRD2", "R_DHEASt", "R_DHEASULT"
         "R_DHFR", "R_DHFtm", "R_DHORD9", "R_DHORTS", "R_DHPM1"
         "R_DINt", "R_D_LACt2", "R_DLNLCGCPT1", "R_DLNLCGCPT2", "R_DLNLCGCRNt"
         "R_DLNLCGt", "R_DM_13_cis_retn(n)", "R_DM_dctp(m)", "R_DM_dgpi_prot_hs(r)", "R_DM_dgtp(n)"
         "R_DM_dttp(m)", "R_DM_ethamp(r)", "R_DM_gncore2(g)", "R_DM_gpi_sig(er)", "R_DM_Ser_Gly_Ala_X_Gly(ly)"
         "R_DM_T_antigen(g)", "R_DMATTx", "R_DMGDHm", "R_DMGtm", "R_DMHPTCRNCPT2"
         "R_DMHPTCRNt", "R_DMHPTCRNte", "R_DMNONCOACRNCPT1", "R_DMNONCRNCPT2", "R_DMNONCRNt"
         "R_DNDPt11m", "R_DNDPt14m", "R_DNDPt15m", "R_DNDPt24m", "R_DNDPt25m"
         "R_DNDPt26m", "R_DNDPt29m", "R_DNDPt36m", "R_DNDPt38m", "R_DNDPt55m"
         "R_DNDPt8m", "R_DOLASNT_Ler", "R_DOLDPP_Ler", "R_DOLGLCP_Lter", "R_DOLMANP_Lter"
         "R_DOLMANP_Uter", "R_DOLP_Lter", "R_DOLPGT1_Ler", "R_DOLPGT2_Ler", "R_DOLPH_Ler"
         "R_DOLPMT_L", "R_DOLPMT1_Ler", "R_DOLPMT2_Ler", "R_DOLPMT3_Ler", "R_DOLPMT3_Uer"
         "R_DOLPMT4_Ler", "R_DOLPMT4_Uer", "R_DOPABMO", "R_DOPASFt", "R_DOPASULT"
         "R_DOPAt4_2_r", "R_DOPAtu", "R_DPCOAtl", "R_DRBK", "R_DRIBt"
         "R_DRPA", "R_DSAT", "R_DTMPK", "R_DURAD", "R_DURIt"
         "R_DURItn", "R_EBP1r", "R_ECOAH12m", "R_ECOAH1m", "R_ECOAH9m"
         "R_EHGLAT2m", "R_EHGLATm", "R_EICOSTETCPT1", "R_EICOSTETCPT2", "R_EICOSTETCRNt"
         "R_EICOSTETt", "R_ELAIDCPT1", "R_ELAIDCPT2", "R_ELAIDCRNt", "R_ELAIDt"
         "R_ENGASE3ly", "R_ESTRADIOLGLCt", "R_ESTRADIOLGLCtr", "R_ESTRADIOLt", "R_ESTRADIOLtr"
         "R_ESTRONESt", "R_ESTSULT", "R_ETF", "R_ETFQO", "R_ETOHt"
         "R_EX_10fthf(e)", "R_EX_10fthf5glu(e)", "R_EX_10fthf6glu(e)", "R_EX_10fthf7glu(e)", "R_EX_1glyc_hs(e)"
         "R_EX_24nph(e)", "R_EX_2hb(e)", "R_EX_2mcit(e)", "R_EX_34dhoxpeg(e)", "R_EX_34dhphe(e)"
         "R_EX_3aib(e)", "R_EX_4abut(e)", "R_EX_4hphac(e)", "R_EX_4mtolbutamide(e)", "R_EX_4nph(e)"
         "R_EX_4nphsf(e)", "R_EX_4pyrdx(e)", "R_EX_5adtststerone(e)", "R_EX_5adtststerones(e)", "R_EX_5dhf(e)"
         "R_EX_5homeprazole(e)", "R_EX_5thf(e)", "R_EX_6dhf(e)", "R_EX_6thf(e)", "R_EX_7dhf(e)"
         "R_EX_7thf(e)", "R_EX_abt(e)", "R_EX_ac(e)", "R_EX_acac(e)", "R_EX_acald(e)"
         "R_EX_acetone(e)", "R_EX_acgalfucgalacgalfuc12gal14acglcgalgluside_hs(e)", "R_EX_acgalfucgalacgalfucgalacglcgal14acglcgalgluside_hs(e)", "R_EX_ach(e)", "R_EX_acnacngalgbside_hs(e)"
         "R_EX_ade(e)", "R_EX_adp", "R_EX_adrn(e)", "R_EX_ak2lgchol_hs(e)", "R_EX_akg(e)"
         "R_EX_ala_B(e)", "R_EX_ala_D(e)", "R_EX_ala_L(e)", "R_EX_amp(e)", "R_EX_apnnox(e)"
         "R_EX_appnn(e)", "R_EX_aprgstrn(e)", "R_EX_arab_L(e)", "R_EX_arach(e)", "R_EX_arachd(e)"
         "R_EX_arg_L(e)", "R_EX_asn_L(e)", "R_EX_asp_D(e)", "R_EX_asp_L(e)", "R_EX_atp(e)"
         "R_EX_bhb(e)", "R_EX_bilglcur(e)", "R_EX_bilirub(e)", "R_EX_biocyt(e)", "R_EX_btn(e)"
         "R_EX_carveol(e)", "R_EX_cgly(e)", "R_EX_chol(e)", "R_EX_chsterol(e)", "R_EX_cit(e)"
         "R_EX_CLPND(e)", "R_EX_cmp(e)", "R_EX_co(e)", "R_EX_co2(e)", "R_EX_creat(e)"
         "R_EX_crn(e)", "R_EX_crvnc(e)", "R_EX_cspg_a(e)", "R_EX_cspg_b(e)", "R_EX_cspg_e(e)"
         "R_EX_cyan(e)", "R_EX_cys_L(e)", "R_EX_dag_hs(e)", "R_EX_dcsptn1(e)", "R_EX_dcyt(e)"
         "R_EX_dgchol(e)", "R_EX_dhf(e)", "R_EX_din(e)", "R_EX_dlnlcg(e)", "R_EX_dmhptcrn(e)"
         "R_EX_dopa(e)", "R_EX_dopasf(e)", "R_EX_drib(e)", "R_EX_duri(e)", "R_EX_eicostet(e)"
         "R_EX_elaid(e)", "R_EX_estradiol(e)", "R_EX_estradiolglc(e)", "R_EX_etoh(e)", "R_EX_fe2(e)"
         "R_EX_fe3(e)", "R_EX_for(e)", "R_EX_fru(e)", "R_EX_fucfucfucgalacglc13galacglcgal14acglcgalgluside_hs(e)", "R_EX_fuc_L(e)"
         "R_EX_gal(e)", "R_EX_galacglcgalgbside_hs(e)", "R_EX_galgalfucfucgalacglcgalacglcgal14acglcgalgluside_hs(e)", "R_EX_galgalgalthcrm_hs(e)", "R_EX_gam(e)"
         "R_EX_gbside_hs(e)", "R_EX_gchola(e)", "R_EX_glc(e)", "R_EX_gln_L(e)", "R_EX_gluala(e)"
         "R_EX_glu_L(e)", "R_EX_glyb(e)", "R_EX_glyc_S(e)", "R_EX_glygn4(e)", "R_EX_glygn5(e)"
         "R_EX_gmp(e)", "R_EX_gthrd(e)", "R_EX_gtp(e)", "R_EX_gua(e)", "R_EX_h(e)"
         "R_EX_h2o(e)", "R_EX_h2o2(e)", "R_EX_ha(e)", "R_EX_ha_pre1(e)", "R_EX_hco3(e)"
         "R_EX_hdca(e)", "R_EX_hdcea(e)", "R_EX_hexc(e)", "R_EX_his_L(e)", "R_EX_hpdca(e)"
         "R_EX_hspg(e)", "R_EX_htaxol(e)", "R_EX_hxan(e)", "R_EX_idp(e)", "R_EX_ile_L(e)"
         "R_EX_imp(e)", "R_EX_inost(e)", "R_EX_ksi(e)", "R_EX_ksii_core2(e)", "R_EX_ksii_core4(e)"
         "R_EX_lac_D(e)", "R_EX_lac_L(e)", "R_EX_leuktrA4(e)", "R_EX_leuktrC4(e)", "R_EX_leuktrF4(e)"
         "R_EX_leu_L(e)", "R_EX_lgnc(e)", "R_EX_limnen(e)", "R_EX_lneldc(e)", "R_EX_lnlc(e)"
         "R_EX_lnlnca(e)", "R_EX_lnlncg(e)", "R_EX_lys_L(e)", "R_EX_malttr(e)", "R_EX_meoh(e)"
         "R_EX_met_L(e)", "R_EX_mthgxl(e)", "R_EX_nh4(e)", "R_EX_no(e)", "R_EX_nrpphr(e)"
         "R_EX_nrpphrsf(e)", "R_EX_nrvnc(e)", "R_EX_o2(e)", "R_EX_o2s(e)", "R_EX_oagd3_hs(e)"
         "R_EX_ocdca(e)", "R_EX_ocdcea(e)", "R_EX_octa(e)", "R_EX_omeprazole(e)", "R_EX_orn(e)"
         "R_EX_paf_hs(e)", "R_EX_pchol_hs(e)", "R_EX_pe_hs(e)", "R_EX_pglyc_hs(e)", "R_EX_pheacgln(e)"
         "R_EX_phe_L(e)", "R_EX_pheme(e)", "R_EX_phyt(e)", "R_EX_pi(e)", "R_EX_ppa(e)"
         "R_EX_prgstrn(e)", "R_EX_pro_L(e)", "R_EX_prostgd2(e)", "R_EX_prostge1(e)", "R_EX_prostge2(e)"
         "R_EX_ps_hs(e)", "R_EX_ptdca(e)", "R_EX_pydxn(e)", "R_EX_pyr(e)", "R_EX_rbt(e)"
         "R_EX_retfa(e)", "R_EX_retinol(e)", "R_EX_retn(e)", "R_EX_rib_D(e)", "R_EX_ribflv(e)"
         "R_EX_Rtotal(e)", "R_EX_Rtotal2(e)", "R_EX_Rtotal3(e)", "R_EX_s2l2n2m2masn(e)", "R_EX_ser_L(e)"
         "R_EX_sl_L(e)", "R_EX_so4(e)", "R_EX_spc_hs(e)", "R_EX_sph1p(e)", "R_EX_sphs1p(e)"
         "R_EX_strch2(e)", "R_EX_strdnc(e)", "R_EX_succ(e)", "R_EX_sucr(e)", "R_EX_tag_hs(e)"
         "R_EX_tagat_D(e)", "R_EX_taur(e)", "R_EX_taxol(e)", "R_EX_tchola(e)", "R_EX_tcynt(e)"
         "R_EX_tdchola(e)", "R_EX_tethex3(e)", "R_EX_tetpent3(e)", "R_EX_tetpent6(e)", "R_EX_tettet6(e)"
         "R_EX_thf(e)", "R_EX_thr_L(e)", "R_EX_tmndnc(e)", "R_EX_tolbutamide(e)", "R_EX_tre(e)"
         "R_EX_tststerone(e)", "R_EX_tststerones(e)", "R_EX_tsul(e)", "R_EX_ttdca(e)", "R_EX_txa2(e)"
         "R_EX_tymsf(e)", "R_EX_tyr_L(e)", "R_EX_udp(e)", "R_EX_ump(e)", "R_EX_urate(e)"
         "R_EX_urea(e)", "R_EX_uri(e)", "R_EX_utp(e)", "R_EX_val_L(e)", "R_EX_xolest2_hs(e)"
         "R_EX_xyl_D(e)", "R_EX_xylt(e)", "R_F1Atg", "R_F1PGT", "R_F6Tg"
         "R_FACOAL140i", "R_FACOAL150", "R_FACOAL160i", "R_FACOAL161", "R_FACOAL170"
         "R_FACOAL180i", "R_FACOAL1812", "R_FACOAL1813", "R_FACOAL181i", "R_FACOAL1821"
         "R_FACOAL1822", "R_FACOAL1831", "R_FACOAL1832", "R_FACOAL184", "R_FACOAL191"
         "R_FACOAL200", "R_FACOAL203", "R_FACOAL204", "R_FACOAL2042", "R_FACOAL205"
         "R_FACOAL206", "R_FACOAL224", "R_FACOAL2251", "R_FACOAL2252", "R_FACOAL226"
         "R_FACOAL240", "R_FACOAL241", "R_FACOAL244_1", "R_FACOAL245_1", "R_FACOAL245_2"
         "R_FACOAL246_1", "R_FACOAL260", "R_FACOAL80i", "R_FADH2tru", "R_FADH2tx"
         "R_FADtru", "R_FADtx", "R_FAEL183", "R_FALDH", "R_FALDtm"
         "R_FAOXC11", "R_FAOXC140", "R_FAOXC150m", "R_FAOXC160", "R_FAOXC16080m"
         "R_FAOXC16080x", "R_FAOXC161802m", "R_FAOXC16180m", "R_FAOXC180", "R_FAOXC180x"
         "R_FAOXC1811601m", "R_FAOXC1811602m", "R_FAOXC1811603m", "R_FAOXC18280m", "R_FAOXC183806m"
         "R_FAOXC183806x", "R_FAOXC18480m", "R_FAOXC200180m", "R_FAOXC200180x", "R_FAOXC2031836m"
         "R_FAOXC204", "R_FAOXC204184m", "R_FAOXC2051843m", "R_FAOXC2051843x", "R_FAOXC2242046m"
         "R_FAOXC2242046x", "R_FAOXC226", "R_FAOXC226205m", "R_FAOXC226205x", "R_FAOXC240200x"
         "R_FAOXC241181x", "R_FAOXC2442246x", "R_FAOXC2452253x", "R_FAOXC2452256x", "R_FAOXC246226x"
         "R_FAOXC260240x", "R_FAOXC80", "R_FAS100COA", "R_FAS120COA", "R_FAS140COA"
         "R_FAS160COA", "R_FAS180COA", "R_FAS80COA_L", "R_FATP1t", "R_FATP2t"
         "R_FATP3t", "R_FATP4t", "R_FATP5t", "R_FATP6t", "R_FATP7t"
         "R_FATP8t", "R_FATP9t", "R_FBA", "R_FBA2", "R_FBA4"
         "R_FBA5", "R_FBP", "R_FBP26", "R_FCLTm", "R_FCOAH"
         "R_FE2tm", "R_FK", "R_FMNAT", "R_FORMCOAtx", "R_FORtr"
         "R_FRDPtc", "R_FRDPtr", "R_FRUt1r", "R_FRUt4", "R_FTCD"
         "R_FTHFL", "R_FUCASE2ly", "R_FUCASEe", "R_FUCFUCFUCGALACGLC13GALACGLCGAL14ACGLCGALGLUSIDEte", "R_FUCFUCFUCGALACGLC13GALACGLCGAL14ACGLCGALGLUSIDEtg"
         "R_FUCtly", "R_FUM", "R_FUMAC", "R_FUMm", "R_FUMSO3tm"
         "R_FUMSO4tm", "R_FUMtm", "R_FUMTSULtm", "R_FUT14g", "R_FUT15g"
         "R_FUT16g", "R_FUT17g", "R_FUT18g", "R_FUT910g", "R_FUT911g"
         "R_FUT99g", "R_G12MT1_L", "R_G12MT2_L", "R_G13MT_L", "R_G14T10g"
         "R_G14T11g", "R_G14T12g", "R_G14T13g", "R_G14T14g", "R_G14T15g"
         "R_G14T16g", "R_G14T17g", "R_G14T18g", "R_G14T19g", "R_G14T20g"
         "R_G14T21g", "R_G14T2g", "R_G14T3g", "R_G14T4g", "R_G14T5g"
         "R_G14T6g", "R_G14T7g", "R_G14T8g", "R_G14T9g", "R_G14Tg"
         "R_G16MT_L", "R_G3PD1", "R_G6PDH1rer", "R_G6PDH2rer", "R_G6Pter"
         "R_GACMTRc", "R_GACPAILter", "R_GAL3ST11", "R_GALACGLCGALGBSIDEte", "R_GALACGLCGALGBSIDEtg"
         "R_GALASE10ly", "R_GALASE11ly", "R_GALASE12ly", "R_GALASE13ly", "R_GALASE14ly"
         "R_GALASE15ly", "R_GALASE16ly", "R_GALASE17ly", "R_GALASE18ly", "R_GALASE19ly"
         "R_GALASE20ly", "R_GALASE3ly", "R_GALASE4ly", "R_GALASE5ly", "R_GALASE6ly"
         "R_GALASE7ly", "R_GALASE8ly", "R_GALASE9ly", "R_GALC", "R_GALGALFUCFUCGALACGLCGALACGLCGAL14ACGLCGALGLUSIDEte"
         "R_GALGALFUCFUCGALACGLCGALACGLCGAL14ACGLCGALGLUSIDEtg", "R_GALGALGALTHCRMte", "R_GALGALGALTHCRMtg", "R_GALK", "R_GALNTg"
         "R_GALSIDEtg", "R_GALT", "R_GALt1r", "R_GALt4", "R_GALtly"
         "R_GALU", "R_GAMt1r", "R_GAO1g", "R_GAPD", "R_GASNASE3ly"
         "R_GBSIDEte", "R_GBSIDEtl", "R_GCALDD", "R_GCC2cm", "R_GCHOLAt"
         "R_GCHOLAt3", "R_GCHOLAte", "R_GCNTg", "R_GDPFUCtg", "R_GDPtg"
         "R_GGH_10FTHF5GLUe", "R_GGH_10FTHF6GLUe", "R_GGH_10FTHF7GLUe", "R_GGH_5DHFe", "R_GGH_5THFe"
         "R_GGH_6DHFe", "R_GGH_6THFe", "R_GGH_7DHFe", "R_GGH_7THFe", "R_GGLUCT"
         "R_GGNG", "R_GGT6", "R_GHMT2r", "R_GHMT2rm", "R_GK1"
         "R_GLBRAN", "R_GLCAASE1ly", "R_GLCAASE4ly", "R_GLCAASE7ly", "R_GLCAASE8ly"
         "R_GLCAASE9ly", "R_GLCNACASE1ly", "R_GLCNACASE2ly", "R_GLCNACASE3ly", "R_GLCNACASE4ly"
         "R_GLCNACASE5ly", "R_GLCNACPT_L", "R_GLCNACT_L", "R_GLCt1r", "R_GLCt4"
         "R_GLCter", "R_GLCURter", "R_GLCURtly", "R_GLDBRAN", "R_GLGNS1"
         "R_GLNS", "R_GLNtm", "R_GLNtN1", "R_GLPASE1", "R_GLPASE2"
         "R_GLUDxm", "R_GLUDym", "R_GluForTx", "R_GLUNm", "R_GLUt2m"
         "R_GLXtm", "R_GLXtp", "R_GLYAMDTRc", "R_GLYBt4_2_r", "R_GLYCLTtp"
         "R_GLYC_St", "R_GLYCt", "R_GLYCtm", "R_GLYCTO1p", "R_GLYKm"
         "R_GLYOp", "R_GLYt2r", "R_GLYt7_211_r", "R_GLYtm", "R_GLYtp"
         "R_GMAND", "R_GMPR", "R_GMPtg", "R_GNDer", "R_GNMT"
         "R_GPIAT", "R_GPIDAer", "R_GPIMTer_L", "R_GRTTx", "R_GTHDH"
         "R_GTHP", "R_GTHPm", "R_GTHRDt", "R_GTMLTe", "R_GUAD"
         "R_GUAPRT", "R_GUAt", "R_GULN3D", "R_GULNDer", "R_GULNter"
         "R_H2CO3D", "R_H2ETer", "R_H2O2syn", "R_H2O2tn", "R_H2O2tp"
         "R_H2Oter", "R_H2Otg", "R_H2Otly", "R_H2Otm", "R_H2Otn"
         "R_H2Otp", "R_H5MTer_U", "R_H6ET3er", "R_H7ET2er", "R_H8TAer"
         "R_HACD1m", "R_HACD9m", "R_HAS2", "R_HAtly", "R_HCO3_CLt"
         "R_HDCAtr", "R_HDCEAtr", "R_HEX1", "R_HEX10", "R_HEX4"
         "R_HEX7", "R_HEXCCOAtx", "R_HEXCt", "R_HGNTOR", "R_HIBDm"
         "R_HISD", "R_HISTAtu", "R_HIStN1", "R_HKYNH", "R_HMBS"
         "R_HMGCOASi", "R_HMGCOAtm", "R_HMGCOAtx", "R_HMGLm", "R_HOXG"
         "R_HPACtr", "R_HPCLx", "R_HPDCACRNCPT1", "R_HPDCACRNCPT2", "R_HPDCACRNt"
         "R_HPDCAt", "R_HPYRR2x", "R_HPYRtp", "R_HS1ly", "R_HS2ly"
         "R_HS3ly", "R_HS4ly", "R_HSAT1ly", "R_HSAT2ly", "R_HSAT3ly"
         "R_HSAT4ly", "R_HSD17B42x", "R_HSD17B4x", "R_HSD3A1r", "R_HSD3A2r"
         "R_HSD3B7P", "R_HSPASEly", "R_HSPGtly", "R_HTAXOLte", "R_Htg"
         "R_Htr", "R_Htx", "R_HXPRT", "R_HYXNt", "R_ICDHy"
         "R_ICDHyrm", "R_IDOAASE1ly", "R_IDOAASE2ly", "R_IDOAASE3ly", "R_IDOAASE4ly"
         "R_IDOURtly", "R_ILEt4", "R_ILEt5m", "R_ILETAm", "R_IMPD"
         "R_INSt", "R_INSTt2r", "R_INSTt4", "R_IPDDIx", "R_IPDPtx"
         "R_It", "R_ITCOAL1m", "R_ITCOALm", "R_IZPN", "R_KAS8"
         "R_KCC2t", "R_KCCt", "R_KHK", "R_KHK2", "R_KHK3"
         "R_KSII_CORE2t", "R_KSII_CORE2tly", "R_KSII_CORE4t", "R_KSII_CORE4tly", "R_KSIt"
         "R_KSItly", "R_KYNAKGAT", "R_KYNATESYN", "R_LALDO", "R_LALDO2x"
         "R_LAPCOAl", "R_LCADi", "R_LCADi_D", "R_LCYSTAT", "R_LDH_D"
         "R_LDH_L", "R_LEUKTRA4t", "R_LEUKTRB4t", "R_LEUKTRC4t", "R_LEUKTRD4t"
         "R_LEUKTRE4t", "R_LEUKTRF4t", "R_LEUt5m", "R_LEUTA", "R_LEUTAm"
         "R_LGNCCOAtx", "R_LGNCt", "R_LGTHL", "R_LIMNENte", "R_LINKDEG1ly"
         "R_LINKDEG2ly", "R_LINKDEG4ly", "R_L_LACDcm", "R_L_LACt2r", "R_L_LACt4r"
         "R_LNELDCCPT1", "R_LNELDCCPT2", "R_LNELDCCRNt", "R_LNELDCt", "R_LNLCCPT1"
         "R_LNLCCPT2", "R_LNLCCRNt", "R_LNLNCACPT1", "R_LNLNCACPT2", "R_LNLNCACRNt"
         "R_LNLNCAt", "R_LNLNCGCPT1", "R_LNLNCGCPT2", "R_LNLNCGCRNt", "R_LNLNCGt"
         "R_LNSTLSr", "R_LPCOXp", "R_LPS2e", "R_LPS3e", "R_LPS4e"
         "R_LSTO1r", "R_LTC4CP", "R_LTD4DP", "R_LYSOXp", "R_LYStip"
         "R_LYStm", "R_LYStn", "R_M1316Mg", "R_M13N2Tg", "R_M16NTg"
         "R_M4MPDOL_Lter", "R_M7MASNBterg", "R_MACACI", "R_MALSO3tm", "R_MALSO4tm"
         "R_MALTe", "R_MALtm", "R_MALTSULtm", "R_MAN6PI", "R_MANt1r"
         "R_MANt4", "R_MANter", "R_MANtg", "R_MANtly", "R_MCCCrm"
         "R_MCITS", "R_MDH", "R_MDHm", "R_MECOALm", "R_MECOAS1m"
         "R_MELATNOX", "R_MEOHt2", "R_METAT", "R_METLEUex", "R_METt4"
         "R_MG1er", "R_MG2er", "R_MG3er", "R_MGCHrm", "R_MI1345PP"
         "R_MI134P4P", "R_MI13PP", "R_MI145PK", "R_MI145PP", "R_MI14PP"
         "R_MI1PP", "R_MI1PS", "R_MI4PP", "R_MM5cg", "R_MM6B2g"
         "R_MM7B2g", "R_MM8Ber", "R_MMEm", "R_MMMm", "R_MMSAD1m"
         "R_MMSAD3m", "R_MMTSADm", "R_MTHFC", "R_MTHFCm", "R_MTHFD"
         "R_MTHFD2", "R_MTHFD2m", "R_MTHFDm", "R_MTHGXLt", "R_N3Tg"
         "R_N4Tg", "R_NACASPAH", "R_NACASPtm", "R_NACHEX10ly", "R_NACHEX11ly"
         "R_NACHEX12ly", "R_NACHEX13ly", "R_NACHEX14ly", "R_NACHEX15ly", "R_NACHEX16ly"
         "R_NACHEX17ly", "R_NACHEX18ly", "R_NACHEX19ly", "R_NACHEX1ly", "R_NACHEX20ly"
         "R_NACHEX21ly", "R_NACHEX22ly", "R_NACHEX23ly", "R_NACHEX24ly", "R_NACHEX25ly"
         "R_NACHEX26ly", "R_NACHEX27ly", "R_NACHEX2ly", "R_NACHEX3ly", "R_NACHEX8ly"
         "R_NACHEX9ly", "R_NACHEXA10ly", "R_NACHEXA11ly", "R_NACHEXA12ly", "R_NACHEXA13ly"
         "R_NACHEXA14ly", "R_NACHEXA16ly", "R_NACHEXA18ly", "R_NACHEXA20ly", "R_NACHEXA21ly"
         "R_NADH2_u10m", "R_NADHtru", "R_NADN", "R_NADPHtru", "R_NADPHtxu"
         "R_NADPtru", "R_NADPtxu", "R_NADS2", "R_NADtpu", "R_NADtru"
         "R_NAGA2ly", "R_NAGAlby", "R_NAGLCAly", "R_NAHCO3_HCLt", "R_NAIt"
         "R_NCKt", "R_NCNt", "R_NDP10ex", "R_NDP3ex", "R_NDP7er"
         "R_NDP7ex", "R_NDP7g", "R_NDP8", "R_NDP8ex", "R_NDPK1m"
         "R_NDPK3m", "R_NDPK6m", "R_NH4t3r", "R_NH4tn", "R_NH4tp"
         "R_NICRNS", "R_NMNATr", "R_NOt", "R_NP1", "R_NRPPHRSFt"
         "R_NRPPHRSULT", "R_NRPPHRt4_2_r", "R_NRPPHRtu", "R_NRVNCCOAtx", "R_NRVNCt"
         "R_NTD10", "R_NTD4", "R_NTP3e", "R_O16G1e", "R_O16G2e"
         "R_O2St", "R_O2Stm", "R_O2Stn", "R_O2Stx", "R_O2t"
         "R_O2ter", "R_O2tm", "R_O2tn", "R_O2tp", "R_OAGD3te"
         "R_OAGD3tg", "R_OBDHc", "R_OCBTm", "R_OCCOAtx", "R_OCDCEAtr"
         "R_OCTAt", "R_ODECOAtx", "R_OMEPRAZOLEte", "R_OMPDC", "R_ORNDC"
         "R_ORNt3m", "R_ORNt4m", "R_ORPT", "R_OXAHCOtex", "R_P45027A11m"
         "R_P45027A14m", "R_P4502C19", "R_P4502C8", "R_P4502C9", "R_P4502C92"
         "R_P4502C94", "R_P4502E1", "R_P4507A1r", "R_P4508B13r", "R_P450SCC1m"
         "R_P5CDm", "R_P5CRxm", "R_PACCOAL", "R_PAFHe", "R_PAIL_HStn"
         "R_PAIL4P_HStn", "R_PAPStg", "R_PAPtg", "R_PCHOLPm_hs", "R_PCLAD"
         "R_PCt", "R_PDE1", "R_PDHm", "R_PDX5PO", "R_PE_HSter"
         "R_PEAMNO", "R_PEPCKm", "R_PEROXx", "R_PEt", "R_PETHCT"
         "R_PETOHMm_hs", "R_PFK", "R_PFK26", "R_PGCD", "R_PGDI"
         "R_PGI", "R_PGISr", "R_PGK", "R_PGLer", "R_PGMT"
         "R_PHACCOAGLNAC", "R_PHCDm", "R_PHCHGSm", "R_PHEACGLNt", "R_PHEMEt"
         "R_PHEMEtm", "R_PHETHPTOX2", "R_PHYCBOXL", "R_PHYHx", "R_PHYTt"
         "R_PI345P3Pn", "R_PI345P5P", "R_PI34P5K", "R_PI3P3Pn", "R_PI45P3Kn"
         "R_PI45P5P", "R_PI45PLC", "R_PI4PLC", "R_PI4PP", "R_PI5P4K"
         "R_PIACGT", "R_PIPLC", "R_PIt7", "R_PIter", "R_PItg"
         "R_PItn", "R_PItx", "R_PMANM", "R_PMTCOAtx", "R_PNP"
         "R_PPA", "R_PPAt", "R_PPBNGS", "R_PPCDC", "R_PPCOACm"
         "R_PPCOAOm", "R_PPD2CSPp", "R_PPDOx", "R_PPDOy", "R_PPItr"
         "R_PPItx", "R_PPM", "R_PPPG9tm", "R_PPPGOm", "R_PRGNLONESULT"
         "R_PRGSTRNt", "R_PRISTANALtx", "R_PRO1xm", "R_PROD2m", "R_PRODt2r"
         "R_PROSTGD2t", "R_PROSTGE1t", "R_PROSTGE2t", "R_PROSTGE2t2", "R_PROSTGF2t"
         "R_PROSTGH2t", "R_PROSTGI2t", "R_PROSTGI2tr", "R_PROt2r", "R_PRPNCOAHYDm"
         "R_PRPPS", "R_PSDm_hs", "R_PSERT", "R_PSFLIPm", "R_PSP_L"
         "R_PSt3", "R_PTDCACRNCPT1", "R_PTDCACRNCPT2", "R_PTDCACRNt", "R_PTDCAt"
         "R_PTE3x", "R_PTE4x", "R_PUNP1", "R_PUNP3", "R_PUNP4"
         "R_PUNP6", "R_PUNP7", "R_PYAM5POr", "R_PYDAMK", "R_PYDXDH"
         "R_PYDXNK", "R_PYDXNtr", "R_PYNP2r", "R_PYRt2m", "R_PYRt2p"
         "R_PYRt2r", "R_RADH4", "R_RAI1", "R_RAI3", "R_RAtn3"
         "R_RBFK", "R_RBK", "R_RBTt", "R_RDH1", "R_RDH2"
         "R_RDH2a", "R_RDH3", "R_RDH4", "R_RETFA", "R_RETFAt"
         "R_RETHe", "R_RETI1", "R_RETI3", "R_RETNt", "R_RETt"
         "R_RIBt", "R_RNDR1", "R_RNDR2", "R_RNDR4", "R_RNMK"
         "R_RPE", "R_RPI", "R_RTOTALt", "R_Rtotaltl", "R_S23T2g"
         "R_S23T3g", "R_S23T4g", "R_S26Tg", "R_S2L2FN2M2MASNt", "R_S2TASE1ly"
         "R_S2TASE2ly", "R_S2TASE3ly", "R_S3TASE1ly", "R_S3TASE2ly", "R_S3TASE3ly"
         "R_S4TASE1ly", "R_S4TASE2ly", "R_S4TASE3ly", "R_S4TASE4ly", "R_S4TASE5ly"
         "R_S6T10g", "R_S6T11g", "R_S6T12g", "R_S6T13g", "R_S6T14g"
         "R_S6T15g", "R_S6T16g", "R_S6T17g", "R_S6T18g", "R_S6T1g"
         "R_S6T2g", "R_S6T3g", "R_S6T4g", "R_S6T5g", "R_S6T6g"
         "R_S6T7g", "R_S6T8g", "R_S6T9g", "R_S6TASE10ly", "R_S6TASE11ly"
         "R_S6TASE12ly", "R_S6TASE13ly", "R_S6TASE14ly", "R_S6TASE15ly", "R_S6TASE16ly"
         "R_S6TASE17ly", "R_S6TASE18ly", "R_S6TASE19ly", "R_S6TASE1ly", "R_S6TASE20ly"
         "R_S6TASE21ly", "R_S6TASE22ly", "R_S6TASE23ly", "R_S6TASE24ly", "R_S6TASE25ly"
         "R_S6TASE26ly", "R_S6TASE2ly", "R_S6TASE3ly", "R_S6TASE8ly", "R_S6TASE9ly"
         "R_SACCD3m", "R_SACCD4m", "R_SADT", "R_SARCStm", "R_SARDHm"
         "R_SBTD_D2", "R_SBTR", "R_SCP21x", "R_SCP22x", "R_SCP2x"
         "R_SCPx", "R_Ser_Thrtg", "R_SERDGLNexR", "R_SERDGLYexR", "R_SERGLNexR"
         "R_SERGLYexR", "R_SERHL", "R_SERPT", "R_SERt4", "R_SERtN1"
         "R_SERtp", "R_SGALSIDEtg", "R_SGALSIDEtl", "R_SGPL12r", "R_SIAASE2ly"
         "R_SIAASE3ly", "R_SIAASE4ly", "R_SIAT4Bg", "R_SIAT9g", "R_sink_pre_prot(r)"
         "R_SLDt", "R_SLDx", "R_SMPD4", "R_SO4CLtex2", "R_SO4t4_2"
         "R_SO4tl", "R_SPC_HSt", "R_SPH1Pte", "R_SPHINGStl", "R_SPHK21c"
         "R_SPHS1Pte", "R_SPHS1Ptr", "R_SPMS", "R_SPODM", "R_SPODMm"
         "R_SPODMn", "R_SPODMx", "R_SPTix", "R_SQLEr", "R_SQLSr"
         "R_SRTNt6_2_r", "R_SRTNtu", "R_ST8SIA11", "R_ST8SIA12", "R_STCOAtx"
         "R_STRDNCCPT1", "R_STRDNCCPT2", "R_STRDNCCRNt", "R_STRDNCt", "R_STS1"
         "R_STS2", "R_SUCCt2m", "R_SUCCt4_2", "R_SUCCtp", "R_SUCD1m"
         "R_SUCOAS1m", "R_SUCOASm", "R_SUCRe", "R_TAGAT_Dt", "R_TAGt"
         "R_TALA", "R_TAXOLte", "R_TCHOLAt", "R_TCHOLAt3", "R_TCHOLAte"
         "R_TCHOLAtx", "R_TCYNTt", "R_TCYNTtm", "R_TDCHOLAte", "R_TDCHOLAtx"
         "R_TDPm", "R_TETHEX3COAtx", "R_TETHEX3t", "R_TETPENT3COAtx", "R_TETPENT3t"
         "R_TETPENT6COAtx", "R_TETPENT6t", "R_TETTET6COAtx", "R_TETTET6t", "R_THBPT4ACAMDASE"
         "R_THCHOLSTOICtm", "R_THD1m", "R_THFtm", "R_THMMPtm", "R_THMP"
         "R_THMPPtm", "R_THP2Ctp", "R_THRD_L", "R_THRGLNexR", "R_THRGLYexR"
         "R_THRt4", "R_THYOXt2", "R_TKT1", "R_TKT2", "R_TMDPK"
         "R_TMDS", "R_TMNDNCCPT1", "R_TMNDNCCPT2", "R_TMNDNCCRNt", "R_TMNDNCt"
         "R_TOLBUTAMIDEte", "R_TPI", "R_TRDR", "R_TRDRm", "R_TREHe"
         "R_TRIODTHYt", "R_TRIODTHYt2", "R_TRPHYDRO2", "R_TRPt", "R_TRPt4"
         "R_TSTSTERONESte", "R_TSTSTERONESULT", "R_TSTSTERONEt", "R_TSULt4_3", "R_TTDCAtr"
         "R_TTDCPT1", "R_TTDCPT2", "R_TTDCRNt", "R_TXA2te", "R_TXA2tr"
         "R_TXASr", "R_TYMSFt", "R_TYMSULT", "R_TYRCBOX", "R_TYROXDAc"
         "R_TYRt", "R_TYRTA", "R_UAG2EMAi", "R_UAG4E", "R_UAGALDP"
         "R_UAGDP", "R_UDPACGALtl", "R_UDPDOLPT_L", "R_UDPG4E", "R_UDPGALtg"
         "R_UDPGD", "R_UDPGLCAter", "R_UDPGLCter", "R_UDPtl", "R_UGALNACtg"
         "R_UGCG", "R_UGLCNACtg", "R_UGLT", "R_UGT1A10r", "R_UGT1A6r"
         "R_UMPK", "R_UMPK2", "R_UMPK3", "R_UMPK3n", "R_UMPK4"
         "R_UMPK5", "R_UMPK5n", "R_UMPK6", "R_UMPK6n", "R_UMPK7"
         "R_UMPKn", "R_UPP3S", "R_UPPDC1", "R_UPPN", "R_URATEt"
         "R_URCN", "R_UREAt", "R_URIK1", "R_VACCCPT1", "R_VACCCPT2"
         "R_VACCCRNt", "R_VACCt", "R_VALt5m", "R_VALTA", "R_VALTAm"
         "R_VLCS2p", "R_VLCS2r", "R_VLCSp", "R_VLCSr", "R_XOL27OHtm"
         "R_XOLDIOLONEt", "R_XOLTRIOLtm", "R_XYLt", "R_XYLTD_Dr", "R_XYLtly"
         "R_XYLTt", "R_XYLUR", "R_EX_4abutn(e)", "R_EX_ctp(e)", "R_EX_dgmp(e)"
         "R_EX_dgtp(e)", "R_EX_dha(e)", "R_EX_dhap(e)", "R_EX_dtmp(e)", "R_EX_dttp(e)"
         "R_EX_fad(e)", "R_EX_fald(e)", "R_EX_g1p(e)", "R_EX_HC00229(e)", "R_EX_HC00250(e)"
         "R_EX_HC01104(e)", "R_EX_HC01444(e)", "R_EX_HC01609(e)", "R_EX_HC01610(e)", "R_EX_itp(e)"
         "R_EX_orot(e)", "R_EX_prpp(e)", "R_EX_ptrc(e)", "R_EX_pydx5p(e)", "R_EX_spmd(e)"
         "R_EX_udpg(e)", "R_r0002", "R_r0009", "R_r0010", "R_r0016"
         "R_r0021", "R_r0022", "R_r0027", "R_r0033", "R_r0047"
         "R_r0051", "R_r0055", "R_r0068", "R_r0081", "R_r0082"
         "R_r0083", "R_r0084", "R_r0085", "R_r0086", "R_r0093"
         "R_r0097", "R_r0119", "R_r0129", "R_r0130", "R_r0139"
         "R_r0142", "R_r0145", "R_r0149", "R_r0156", "R_r0157"
         "R_r0163", "R_r0165", "R_r0170", "R_r0173", "R_r0178"
         "R_r0179", "R_r0181", "R_r0186", "R_r0191", "R_r0193"
         "R_r0196", "R_r0202", "R_r0208", "R_r0210", "R_r0233"
         "R_r0236", "R_r0242", "R_r0245", "R_r0246", "R_r0249"
         "R_r0265", "R_r0267", "R_r0268", "R_r0280", "R_r0281"
         "R_r0287", "R_r0295", "R_r0311", "R_r0317", "R_r0321"
         "R_r0339", "R_r0340", "R_r0345", "R_r0354", "R_r0355"
         "R_r0358", "R_r0360", "R_r0361", "R_r0365", "R_r0377"
         "R_r0384", "R_r0385", "R_r0386", "R_r0388", "R_r0389"
         "R_r0390", "R_r0391", "R_r0392", "R_r0393", "R_r0394"
         "R_r0399", "R_r0400", "R_r0403", "R_r0407", "R_r0408"
         "R_r0409", "R_r0410", "R_r0422", "R_r0423", "R_r0424"
         "R_r0425", "R_r0426", "R_r0434", "R_r0437", "R_r0443"
         "R_r0450", "R_r0456", "R_r0463", "R_r0464", "R_r0470"
         "R_r0472", "R_r0480", "R_r0483", "R_r0488", "R_r0494"
         "R_r0497", "R_r0502", "R_r0504", "R_r0509", "R_r0512"
         "R_r0514", "R_r0517", "R_r0522", "R_r0523", "R_r0527"
         "R_r0541", "R_r0545", "R_r0549", "R_r0552", "R_r0553"
         "R_r0556", "R_r0558", "R_r0559", "R_r0560", "R_r0570"
         "R_r0571", "R_r0575", "R_r0578", "R_r0579", "R_r0580"
         "R_r0584", "R_r0587", "R_r0590", "R_r0591", "R_r0594"
         "R_r0595", "R_r0596", "R_r0603", "R_r0604", "R_r0610"
         "R_r0611", "R_r0614", "R_r0616", "R_r0620", "R_r0627"
         "R_r0629", "R_r0630", "R_r0633", "R_r0634", "R_r0638"
         "R_r0639", "R_r0641", "R_r0642", "R_r0643", "R_r0644"
         "R_r0645", "R_r0647", "R_r0650", "R_r0651", "R_r0652"
         "R_r0655", "R_r0656", "R_r0660", "R_r0661", "R_r0668"
         "R_r0669", "R_r0670", "R_r0672", "R_r0679", "R_r0680"
         "R_r0683", "R_r0686", "R_r0688", "R_r0698", "R_r0706"
         "R_r0715", "R_r0717", "R_r0718", "R_r0719", "R_r0720"
         "R_r0721", "R_r0722", "R_r0723", "R_r0724", "R_r0726"
         "R_r0727", "R_r0728", "R_r0729", "R_r0730", "R_r0731"
         "R_r0732", "R_r0733", "R_r0734", "R_r0735", "R_r0739"
         "R_r0741", "R_r0743", "R_r0744", "R_r0747", "R_r0750"
         "R_r0752", "R_r0753", "R_r0754", "R_r0755", "R_r0756"
         "R_r0757", "R_r0758", "R_r0774", "R_r0779", "R_r0780"
         "R_r0781", "R_r0782", "R_r0783", "R_r0784", "R_r0787"
         "R_r0788", "R_r0789", "R_r0791", "R_r0792", "R_r0795"
         "R_r0796", "R_r0797", "R_r0801", "R_r0809", "R_r0812"
         "R_r0813", "R_r0817", "R_r0819", "R_r0821", "R_r0822"
         "R_r0829", "R_r0830", "R_r0834", "R_r0835", "R_r0838"
         "R_r0839", "R_r0840", "R_r0841", "R_r0842", "R_r0853"
         "R_r0860", "R_r0870", "R_r0871", "R_r0879", "R_r0885"
         "R_r0892", "R_r0899", "R_r0908", "R_r0909", "R_r0911"
         "R_r0913", "R_r0915", "R_r0917", "R_r0926", "R_r0934"
         "R_r0936", "R_r0937", "R_r0940", "R_r0941", "R_r0942"
         "R_r0944", "R_r0946", "R_r0960", "R_r0962", "R_r0973"
         "R_r0974", "R_r0994", "R_r0998", "R_r0999", "R_r1008"
         "R_r1010", "R_r1011", "R_r1012", "R_r1013", "R_r1014"
         "R_r1017", "R_r1018", "R_r1019", "R_r1020", "R_r1030"
         "R_r1050", "R_r1052", "R_r1088", "R_r1090", "R_r1106"
         "R_r1116", "R_r1117", "R_r1143", "R_r1144", "R_r1147"
         "R_r1148", "R_r1150", "R_r1154", "R_r1156", "R_r1167"
         "R_r1168", "R_r1177", "R_r1179", "R_r1252", "R_r1291"
         "R_r1292", "R_r1318", "R_r1377", "R_r1378", "R_r1380"
         "R_r1381", "R_r1384", "R_r1401", "R_r1418", "R_r1421"
         "R_r1428", "R_r1429", "R_r1431", "R_r1433", "R_r1434"
         "R_r1435", "R_r1443", "R_r1444", "R_r1445", "R_r1449"
         "R_r1453", "R_r1454", "R_r1459", "R_r1464", "R_r1466"
         "R_r1487", "R_r1492", "R_r1497", "R_r1527", "R_r1538"
         "R_r1540", "R_r1544", "R_r1546", "R_r1547", "R_r1548"
         "R_r1549", "R_r1551", "R_r1552", "R_r1553", "R_r1554"
         "R_r1556", "R_r1557", "R_r1559", "R_r1560", "R_r1561"
         "R_r1562", "R_r1563", "R_r1564", "R_r1565", "R_r1566"
         "R_r1567", "R_r1568", "R_r1569", "R_r1570", "R_r1571"
         "R_r1573", "R_r1574", "R_r1575", "R_r1576", "R_r1578"
         "R_r1579", "R_r1580", "R_r1581", "R_r1583", "R_r1584"
         "R_r1585", "R_r1586", "R_r1587", "R_r1588", "R_r1589"
         "R_r1590", "R_r1591", "R_r1592", "R_r1593", "R_r1594"
         "R_r1595", "R_r1596", "R_r1597", "R_r1598", "R_r1599"
         "R_r1600", "R_r1602", "R_r1603", "R_r1604", "R_r1605"
         "R_r1606", "R_r1607", "R_r1608", "R_r1609", "R_r1610"
         "R_r1611", "R_r1612", "R_r1613", "R_r1614", "R_r1615"
         "R_r1616", "R_r1617", "R_r1618", "R_r1619", "R_r1620"
         "R_r1621", "R_r1622", "R_r1623", "R_r1624", "R_r1625"
         "R_r1626", "R_r1627", "R_r1628", "R_r1629", "R_r1630"
         "R_r1631", "R_r1632", "R_r1633", "R_r1634", "R_r1635"
         "R_r1636", "R_r1637", "R_r1638", "R_r1639", "R_r1640"
         "R_r1641", "R_r1642", "R_r1643", "R_r1644", "R_r1645"
         "R_r1646", "R_r1647", "R_r1648", "R_r1649", "R_r1650"
         "R_r1651", "R_r1652", "R_r1653", "R_r1654", "R_r1655"
         "R_r1656", "R_r1657", "R_r1658", "R_r1659", "R_r1660"
         "R_r1661", "R_r1662", "R_r1664", "R_r1665", "R_r1666"
         "R_r1667", "R_r1668", "R_r1669", "R_r1670", "R_r1671"
         "R_r1675", "R_r1683", "R_r1690", "R_r1691", "R_r1705"
         "R_r1708", "R_r1721", "R_r1725", "R_r1728", "R_r1746"
         "R_r1754", "R_r1766", "R_r1772", "R_r1779", "R_r1788"
         "R_r1818", "R_r1833", "R_r1836", "R_r1842", "R_r1856"
         "R_r1883", "R_r1884", "R_r1912", "R_r1936", "R_r1946"
         "R_r1947", "R_r1952", "R_r1954", "R_r1961", "R_r1964"
         "R_r1996", "R_r1998", "R_r1999", "R_r2001", "R_r2002"
         "R_r2003", "R_r2009", "R_r2024", "R_r2026", "R_r2028"
         "R_r2031", "R_r2039", "R_r2040", "R_r2044", "R_r2052"
         "R_r2061", "R_r2079", "R_r2080", "R_r2081", "R_r2082"
         "R_r2083", "R_r2084", "R_r2085", "R_r2086", "R_r2087"
         "R_r2088", "R_r2089", "R_r2090", "R_r2091", "R_r2092"
         "R_r2093", "R_r2094", "R_r2095", "R_r2096", "R_r2097"
         "R_r2098", "R_r2099", "R_r2100", "R_r2101", "R_r2102"
         "R_r2103", "R_r2104", "R_r2105", "R_r2106", "R_r2107"
         "R_r2108", "R_r2109", "R_r2110", "R_r2111", "R_r2112"
         "R_r2113", "R_r2114", "R_r2115", "R_r2116", "R_r2117"
         "R_r2119", "R_r2120", "R_r2121", "R_r2122", "R_r2123"
         "R_r2124", "R_r2125", "R_r2126", "R_r2127", "R_r2128"
         "R_r2129", "R_r2130", "R_r2131", "R_r2132", "R_r2133"
         "R_r2136", "R_r2137", "R_r2139", "R_r2141", "R_r2142"
         "R_r2193", "R_r2194", "R_r2196", "R_r2197", "R_r2198"
         "R_r2199", "R_r2200", "R_r2201", "R_r2202", "R_r2308"
         "R_r2309", "R_r2311", "R_r2312", "R_r2313", "R_r2314"
         "R_r2315", "R_r2316", "R_r2317", "R_r2318", "R_r2319"
         "R_r2320", "R_r2321", "R_r2322", "R_r2323", "R_r2324"
         "R_r2325", "R_r2326", "R_r2327", "R_r2328", "R_r2329"
         "R_r2330", "R_r2331", "R_r2332", "R_r2333", "R_r2334"
         "R_r2335", "R_r2338", "R_r2341", "R_r2342", "R_r2343"
         "R_r2344", "R_r2346", "R_r2347", "R_r2352", "R_r2353"
         "R_r2354", "R_r2355", "R_r2356", "R_r2357", "R_r2358"
         "R_r2359", "R_r2360", "R_r2361", "R_r2362", "R_r2363"
         "R_r2364", "R_r2365", "R_r2366", "R_r2367", "R_r2368"
         "R_r2369", "R_r2371", "R_r2372", "R_r2373", "R_r2374"
         "R_r2375", "R_r2376", "R_r2377", "R_r2378", "R_r2379"
         "R_r2380", "R_r2382", "R_r2384", "R_r2385", "R_r2386"
         "R_r2387", "R_r2388", "R_r2389", "R_r2390", "R_r2395"
         "R_r2399", "R_r2405", "R_r2408", "R_r2411", "R_r2420"
         "R_r2425", "R_r2443", "R_r2506", "R_r2507", "R_r2508"
         "R_r2509", "R_r2511", "R_r2514", "R_r2516", "R_r2519"
         "R_r2520", "R_r2521", "R_r2525", "R_r2526", "R_r2532"
         "R_r2534", "R_r2535", "R_r2537", "R_r2538", "R_RE0344C"
         "R_RE0383C", "R_RE0452M", "R_RE0453M", "R_RE0512M", "R_RE0577C"
         "R_RE0583C", "R_RE0691C", "R_RE0830C", "R_RE0830N", "R_RE0915E"
         "R_RE0926E", "R_RE0935E", "R_RE0944E", "R_RE0958E", "R_RE1135C"
         "R_RE1233C", "R_RE1254C", "R_RE1342C", "R_RE1447M", "R_RE1448N"
         "R_RE1516M", "R_RE1517M", "R_RE1518M", "R_RE1519M", "R_RE1520M"
         "R_RE1521M", "R_RE1522M", "R_RE1523M", "R_RE1525M", "R_RE1526M"
         "R_RE1527M", "R_RE1530C", "R_RE1531M", "R_RE1532M", "R_RE1533M"
         "R_RE1534M", "R_RE1573M", "R_RE1691M", "R_RE1709C", "R_RE1709N"
         "R_RE1796M", "R_RE1796R", "R_RE1804M", "R_RE1807C", "R_RE1807M"
         "R_RE1810M", "R_RE1836X", "R_RE1845C", "R_RE1845X", "R_RE1897C"
         "R_RE1898C", "R_RE1901R", "R_RE1903R", "R_RE2079R", "R_RE2269E"
         "R_RE2349C", "R_RE2426C", "R_RE2541E", "R_RE2625C", "R_RE2625M"
         "R_RE2626C", "R_RE2626M", "R_RE2649C", "R_RE2651R", "R_RE2655R"
         "R_RE2658R", "R_RE2659R", "R_RE2660C", "R_RE2660N", "R_RE2677C"
         "R_RE2677E", "R_RE2759X", "R_RE2799C", "R_RE2814M", "R_RE2814R"
         "R_RE2972M", "R_RE2973C", "R_RE2973N", "R_RE2974C", "R_RE2974N"
         "R_RE2985X", "R_RE2986X", "R_RE2987X", "R_RE2988X", "R_RE2996X"
         "R_RE2998M", "R_RE2999M", "R_RE3000M", "R_RE3001M", "R_RE3002X"
         "R_RE3003M", "R_RE3004M", "R_RE3005M", "R_RE3006M", "R_RE3074X"
         "R_RE3079X", "R_RE3241R", "R_RE3242R", "R_RE3243R", "R_RE3244R"
         "R_RE3245C", "R_RE3270C", "R_RE3272N", "R_RE3326M", "R_RE3346C"
         "R_RE3347C", "R_RE3421R", "R_RE3520E", "R_RE3524R", "R_RE3556C"
         "R_RE3565C", "R_RE3566C", "R_RE3568C", "R_RE3624M", "R_RE3626M"
         "R_RE3627M", "R_RE3628M", "R_EX_prostgh2(e)", "R_EX_prostgi2(e)", "R_EX_ppi(e)"
         "R_EX_cdp(e)", "R_EX_dtdp(e)", "R_EX_citr_L(e)", "R_EX_C02470(e)", "R_EX_HC02203(e)"
         "R_EX_HC02204(e)", "R_EX_HC02206(e)", "R_EX_HC02207(e)", "R_EX_maltttr(e)", "R_EX_maltpt(e)"
         "R_EX_malthx(e)", "R_EX_malthp(e)", "R_EX_CE2839(e)", "R_EX_CE2838(e)", "R_EX_CE5786(e)"
         "R_EX_CE5788(e)", "R_EX_CE5854(e)", "R_EX_glcur(e)", "R_EX_CE1926(e)", "R_EX_udpgal(e)"
         "R_EX_crm_hs(e)", "R_EX_galside_hs(e)", "R_EX_C05965(e)", "R_EX_C04849(e)", "R_CITt4_4"
         "R_GLYt7_311_r", "R_INSTt4_2", "R_PIt8", "R_PROt4_2_r", "R_CYOOm3"
         "R_2MB2COAc", "R_3HBCOARc", "R_ADPACDAc", "R_ADPACTD", "R_ADPCOACROT"
         "R_ADPCOAPTE", "R_BCRNe", "R_C100CPT1", "R_sink_c101coa(c)", "R_C101CPT1"
         "R_C101CRNe", "R_C102CPT1", "R_C10CRNe", "R_C10DCCACT", "R_C10DCc"
         "R_C10OHc", "R_C120CPT1", "R_C121CPT1", "R_C12DCACOT", "R_C12DCACT"
         "R_C12DCTD", "R_C12OHc", "R_C140CPT1", "R_C141ACBP", "R_C141CPT1"
         "R_C141OHc", "R_C141OHe", "R_C142ACBP", "R_C142CPT1", "R_C142OHc"
         "R_C142OHe", "R_C14OHc", "R_C161OHc", "R_C162ACBP", "R_C162OHc"
         "R_C162OHe", "R_C16DCc", "R_C16DCe", "R_C16OHc", "R_C181OHc"
         "R_C18OHc", "R_C2tcx", "R_C3DCe", "R_C40CPT1", "R_C4CRNCPT2"
         "R_C4CRNe", "R_C4DCCACT", "R_C4OHc", "R_C4tcx", "R_C4tmc"
         "R_C4x", "R_C50CPT1", "R_C51CPT1", "R_C5DCe", "R_C60CPT1"
         "R_C6COAt", "R_C6CRNtcx", "R_C6DCCACT", "R_C6DCc", "R_C80CPT1"
         "R_sink_c81coa(c)", "R_C81CPT1", "R_C81CRNe", "R_C8CRNe", "R_C8DCc"
         "R_C9BRxtc", "R_sink_dd2coa(c)", "R_DDCRNe", "R_DDECCRNe", "R_DDECE1CRNe"
         "R_DECCRNe", "R_sink_decdicoa(c)", "R_DECDICRNe", "R_DOCO13ECOAtxc", "R_DOCO13EFATP"
         "R_EX_3bcrn", "R_EX_3ddcrn", "R_EX_3deccrn", "R_EX_3hdececrn", "R_EX_3hexdcrn"
         "R_EX_3ivcrn", "R_EX_3octdeccrn", "R_EX_3octdece1crn", "R_EX_3tdcrn", "R_EX_3tetd7ecoacrn"
         "R_EX_3thexddcoacrn", "R_EX_3ttetddcoacrn", "R_EX_c101crn", "R_EX_c10crn", "R_EX_c16dc"
         "R_EX_c3dc", "R_EX_c4crn", "R_EX_c51crn", "R_EX_c5dc", "R_EX_c81crn"
         "R_EX_c8crn", "R_EX_ddece1crn", "R_EX_ddecrn", "R_EX_decdicrn", "R_EX_doco13ac"
         "R_EX_ivcrn", "R_EX_tdcrn", "R_EX_tetdec2crn", "R_EX_tetdece1crn", "R_FAOXC101C102m"
         "R_FAOXC101C102x", "R_FAOXC101C8x", "R_FAOXC101m", "R_FAOXC101x", "R_FAOXC102C101m"
         "R_FAOXC102C101x", "R_FAOXC102C103m", "R_FAOXC102C103x", "R_FAOXC102C81m", "R_FAOXC102C81x"
         "R_FAOXC102m", "R_FAOXC102x", "R_FAOXC103C102m", "R_FAOXC103C102x", "R_FAOXC10C10OHm"
         "R_FAOXC10C8x", "R_FAOXC11C9m", "R_FAOXC121C101m", "R_FAOXC121C10x", "R_FAOXC121x"
         "R_FAOXC122C101m", "R_FAOXC122m", "R_FAOXC122x", "R_FAOXC123C102m", "R_FAOXC123C102x"
         "R_FAOXC123m", "R_FAOXC123x", "R_FAOXC12C12OHm", "R_FAOXC12DCTc", "R_FAOXC12DCc"
         "R_FAOXC12DCx", "R_FAOXC13C11m", "R_FAOXC141C121m", "R_FAOXC141C121x", "R_FAOXC141C141OHm"
         "R_FAOXC142C122m", "R_FAOXC142C122x", "R_FAOXC142C142OHm", "R_FAOXC143C123m", "R_FAOXC143C123x"
         "R_FAOXC14C12m", "R_FAOXC14C14OHm", "R_FAOXC15ATPx", "R_FAOXC15C13m", "R_FAOXC161C141m"
         "R_FAOXC161C141x", "R_FAOXC161C161OHm", "R_FAOXC162C162OHm", "R_FAOXC163C142x", "R_FAOXC163C143m"
         "R_FAOXC163C164Gm", "R_FAOXC163C164x", "R_FAOXC163GC142m", "R_FAOXC163Gm", "R_FAOXC163x"
         "R_FAOXC164C143m", "R_FAOXC164C143x", "R_FAOXC164C163x", "R_FAOXC164C165m", "R_FAOXC164C165x"
         "R_FAOXC164GC163m", "R_FAOXC164m", "R_FAOXC164x", "R_FAOXC165C164m", "R_FAOXC165C164x"
         "R_FAOXC16BRx", "R_FAOXC16C14m", "R_FAOXC16C16OHm", "R_FAOXC16DCr", "R_FAOXC16OHC16r"
         "R_FAOXC17C15m", "R_FAOXC181C161m", "R_FAOXC181C161x", "R_FAOXC181C181OHm", "R_FAOXC183C163Gm"
         "R_FAOXC183C163m", "R_FAOXC184C163m", "R_FAOXC184C163x", "R_FAOXC184C164m", "R_FAOXC184C164x"
         "R_FAOXC184m", "R_FAOXC184x", "R_FAOXC185C164m", "R_FAOXC185m", "R_FAOXC18C18OHm"
         "R_FAOXC201C181x", "R_FAOXC204C184m", "R_FAOXC204C205x", "R_FAOXC205C184x", "R_FAOXC205C185m"
         "R_FAOXC221C201x", "R_FAOXC225C204m", "R_FAOXC225C204x", "R_FAOXC225C226m", "R_FAOXC225C226x"
         "R_FAOXC225m", "R_FAOXC225x", "R_FAOXC226C205m", "R_FAOXC226C225m", "R_FAOXC226C225x"
         "R_FAOXC226C227m", "R_FAOXC226m", "R_FAOXC227C226m", "R_FAOXC3DC", "R_FAOXC4C4DCc"
         "R_FAOXC5C3x", "R_FAOXC5C5DCc", "R_FAOXC5C5OHm", "R_FAOXC5OHc", "R_FAOXC61C4m"
         "R_FAOXC61C4x", "R_FAOXC61m", "R_FAOXC61x", "R_FAOXC6C4x", "R_FAOXC7C5m"
         "R_FAOXC81C61m", "R_FAOXC81C61x", "R_FAOXC8C6m", "R_FAOXC8C6x", "R_FAOXC9C7m"
         "R_FAOXOHC16C16DCc", "R_FAOXTC101TC102m", "R_FAOXTC102C101m", "R_FAOXTC122TC101m", "R_FAOXTC122m"
         "R_FAOXTC142TC122m", "R_FAOXTC162TC142m", "R_FAOXTC182TC162m", "R_FOAXC122C101x", "R_GLUTCOAACBP"
         "R_HDCACBP", "R_HDDACBP", "R_HDECAACBP", "R_HDECEACBP", "R_HEDCECRNe"
         "R_HEXCOAACBP", "R_HEXDCRNe", "R_HEXDIACTD", "R_HEXDICOAACBP", "R_HIVCACBP"
         "R_HIVCRNe", "R_HOCDACBP", "R_HOCTDACBP", "R_HOCTDECCRNe", "R_HTDCACBP"
         "R_HTDCRNe", "R_IVCOAACBP", "R_IVCRNe", "R_OCD11COACPT1", "R_OCD11CRNCACT"
         "R_OCD11CRNCPT2", "R_OCT11EFATP", "R_OCTDECCACT", "R_OCTDECCPT1", "R_OCTDECCPT2"
         "R_OCTDECE1CRNe", "R_sink_octdececoa(c)", "R_OMHPALTD", "R_PRISTCOAtcx", "R_SBCOAACOTx"
         "R_SCP21cx", "R_SEBACACT", "R_SEBACIDTD", "R_SEBCOACROT", "R_SEBCOAPET"
         "R_SUBEACTD", "R_SUBERCACT", "R_SUBERCROT", "R_SUBERICACT", "R_SUCCACT"
         "R_SUCCCROT", "R_SUCCOAPET", "R_SUCCTD", "R_TDCRNe", "R_sink_tetdec2coa(c)"
         "R_TETDEC2CRNe", "R_sink_tetdece1coa(c)", "R_TETDECE1CRNe", "R_TIGCRNe", "R_CYSSNAT5tc"
         "R_FOLTle", "R_GLNATB0tc", "R_GLYSNAT5tc", "R_HISCAT1", "R_HISSNAT5tc"
         "R_HISyLATthc", "R_HPETFABP1tc", "R_ILEPHELAT2tc", "R_LEULEULAPc", "R_LEULEUPEPT1tc"
         "R_LEUPHELAT2tc", "R_LINOFATPtc", "R_METATB0tc", "R_METyLATthc", "R_NACDe"
         "R_NACHORCTL3le", "R_OCDEAFABP1tc", "R_OLEICFATPtc", "R_PALFATPtc", "R_PECDCHe"
         "R_PEHSFABPe", "R_PMTCOAFABP1tc", "R_VALPHELAT2tc", "R_3HCO3_NAt", "R_5MTHFt2le"
         "R_AHCYStd", "R_AMETtd", "R_ASPDTDe", "R_CHOLESTle", "R_CHSTEROLtrc"
         "R_CRNrtx", "R_CYSAMOe", "R_Coqe", "R_DM_5hpet(r)", "R_DM_taur(c)"
         "R_DM_pmtcoa(r)", "R_DPCOAPPe", "R_DPMVDc", "R_EX_4hpro(e)", "R_EX_dchac(e)"
         "R_EX_leuleu(e)", "R_EX_pect(e)", "R_EX_pectindchac(e)", "R_EX_sbt-d(e)", "R_EX_cysam(e)"
         "R_EX_dpcoa(e)", "R_EX_hyptaur(e)", "R_EX_pan4p(e)", "R_EX_ptth(e)", "R_EX_q10(e)"
         "R_EX_q10h2(e)", "R_FE2DMT1", "R_FE3MTP1", "R_FERO", "R_FOLt2le"
         "R_FRDPtcr", "R_GLCGLUT2", "R_GLYC3Ptmc", "R_GLYCTDle", "R_KHte"
         "R_LACLt", "R_MAL_Ltx", "R_MDHx", "R_MEVK1c", "R_MTHFR3"
         "R_NADtx", "R_NODe", "R_P5CR", "R_PAN4PPe", "R_PMEVKc"
         "R_PPItm", "R_PRO1x", "R_PRO_Dtde", "R_PTCRTD", "R_PTPATe"
         "R_Q10H2e", "R_RPEc", "R_RTOTAL2FATPc", "R_RTOTAL3FATPc", "R_RTOTALFATPc"
         "R_SBT_Dtde", "R_sink_5hpet(c)", "R_SPMTDe", "R_TTDCAFATPc", "R_URIt5le"
         "R_q10h2tc", "R_q10tm", "R_34HPPte", "R_3MOBte", "R_3MOPte"
         "R_4HPRO_LTte", "R_4MOPte", "R_5MTAte", "R_5OXPROt", "R_AHCYSte"
         "R_ANTHte", "R_CBASPte", "R_DM_Lcystin", "R_DM_anth", "R_EX_34hpp"
         "R_EX_3mob(e)", "R_EX_3mop(e)", "R_EX_4mop(e)", "R_EX_5mta(e)", "R_EX_5oxpro(e)"
         "R_EX_ahcys(e)", "R_EX_anth(e)", "R_EX_cbasp(e)", "R_EX_mal_L(e)", "R_MAL_Lte"
         "R_OROTGLUt", "R_PNTOte", "R_IDOURte", "R_EX_idour(e)", "R_DM_atp_c_"
         "R_biomass_reaction", "R_ACITL", "R_ENO", "R_G6PPer", "R_PGM"
         "R_PCm", "R_CSm" /

    rev_rxn(reactions) 'reversible reactions'
        /"R_10FTHFtm", "R_24NPHte", "R_2HBO", "R_2HBt2", "R_2MCITt"
         "R_2OXOADPTm", "R_34DHOXPEGOX", "R_34DHOXPEGt", "R_34DHPHEt", "R_L3AIBTm"
         "R_3HBCDm", "R_3SALAASPm", "R_4ABUTtm", "R_4HGLSDm", "R_4HOXPACDOX_NADP_"
         "R_4MTOLBUTAMIDEte", "R_4NPHSFte", "R_4NPHte", "R_5ADTSTSTERONESte", "R_5ADTSTSTERONEte"
         "R_5AOPtm", "R_5HOMEPRAZOLEte", "R_5MTHFt", "R_AACOAT", "R_ABTArm"
         "R_ABTD", "R_ABUTt2r", "R_ACACT10m", "R_ACACT1r", "R_ACACT1rm"
         "R_ACACt2", "R_ACACt2m", "R_ACALDt", "R_ACALDtm", "R_ACCOAgt"
         "R_ACCOAtn", "R_ACETONEt2", "R_ACGALFUCGALACGALFUC12GAL14ACGLCGALGLUSIDEte", "R_ACGALFUCGALACGALFUC12GAL14ACGLCGALGLUSIDEtg", "R_ACGALFUCGALACGALFUCGALACGLCGAL14ACGLCGALGLUSIDEte"
         "R_ACGALFUCGALACGALFUCGALACGLCGAL14ACGLCGALGLUSIDEtg", "R_ACGALtlg", "R_ACGAMPM", "R_ACGBGBSIDEtg", "R_ACGBGBSIDEtl"
         "R_ACHtn", "R_ACNACNGALGBSIDEte", "R_ACNACNGALGBSIDEtg", "R_ACNAMlt", "R_ACNMLr"
         "R_ACONT", "R_ACt2m", "R_ACt2r", "R_ADEt", "R_ADK1"
         "R_ADK1m", "R_ADK3", "R_ADK3m", "R_ADKd", "R_ADNt"
         "R_ADNtm", "R_ADPtx", "R_ADRNt", "R_AHC", "R_AKGMALtm"
         "R_AKGtp", "R_ALADGLNexR", "R_ALADGLYexR", "R_ALAGLNexR", "R_ALAGLYexR"
         "R_ALAR", "R_ALAt2r", "R_ALATA_L", "R_ALAtN1", "R_ALCD1"
         "R_AMPtp", "R_APAT2rm", "R_APNNOXte", "R_APPNNte", "R_APRGSTRNte"
         "R_ARAB_Lt", "R_ARACHCOAtx", "R_ARACHDCOAtx", "R_ARACHDt2", "R_ARACHDtr"
         "R_ARACHt", "R_ARGSL", "R_ARGtm", "R_ASCBt", "R_ASCBt4"
         "R_ASNtN1", "R_Asn_X_Ser_Thrtr", "R_ASPDxt", "R_ASPGLUm", "R_ASPTA"
         "R_ASPTAm", "R_ATP1ter", "R_ATP2ter", "R_ATPtx", "R_BALAtmr"
         "R_BDHm", "R_BHBt", "R_BHBtm", "R_BILDGLCURt", "R_BILDGLCURtr"
         "R_BILGLCURt", "R_BILGLCURtr", "R_BILIRUBt2", "R_BILIRUBtr", "R_BIOCYTtn"
         "R_BTNt2", "R_BTNtn", "R_BUTt2r", "R_C226COAtx", "R_CARVEOLte"
         "R_CAt7r", "R_CDIPTr", "R_CDPDAGtm", "R_CERT1rt", "R_CERT2gt"
         "R_CERT2rt", "R_CHAT", "R_CHATn", "R_CHLtm", "R_CHOLATEt"
         "R_CHOLt4", "R_CHOLtn", "R_CHOLtu", "R_CHSTEROLt1", "R_CHSTEROLt2"
         "R_CHSTEROLt3", "R_CITRtm", "R_CITt4_2", "R_CITtam", "R_CITtbm"
         "R_CLPNDCOAtx", "R_CLPNDt", "R_CMPACNAtg", "R_CO2t", "R_CO2ter"
         "R_CO2tm", "R_CO2tp", "R_COAtg", "R_COAtl", "R_COAtm"
         "R_COAtn", "R_COAtp", "R_COAtr", "R_COt", "R_CREATt4_2_r"
         "R_CRNt", "R_CRNtx", "R_CRVNCtr", "R_CSNAT2x", "R_CSNATm"
         "R_CSNATr", "R_CTPtn", "R_CYANt", "R_CYANtm", "R_CYSGLTH"
         "R_CYSGLUexR", "R_CYSGLYexR", "R_CYSTA", "R_CYTDtm", "R_CYTK1"
         "R_CYTK10", "R_CYTK10n", "R_CYTK11", "R_CYTK11n", "R_CYTK12"
         "R_CYTK12n", "R_CYTK13", "R_CYTK13n", "R_CYTK14", "R_CYTK14n"
         "R_CYTK1m", "R_CYTK1n", "R_CYTK2", "R_CYTK2n", "R_CYTK3"
         "R_CYTK3n", "R_CYTK4", "R_CYTK4n", "R_CYTK5", "R_CYTK5n"
         "R_CYTK6", "R_CYTK6n", "R_CYTK7", "R_CYTK7n", "R_CYTK8"
         "R_CYTK9", "R_CYTK9n", "R_D3AIBTm", "R_DAGK_hs", "R_DALAt2r"
         "R_DCK1n", "R_DCK2n", "R_DCMPDA", "R_DCSPTN1t", "R_DCTPtn"
         "R_DCYTt", "R_DDPGAm", "R_DGCHOLte", "R_DGCHOLtx", "R_DGK1"
         "R_DGTPtn", "R_DGULND", "R_DHCHOLESTANATEtm", "R_DHEASt", "R_DHFR"
         "R_DHFtm", "R_DHORTS", "R_DINt", "R_D_LACt2", "R_DLNLCGt"
         "R_DM_T_antigen(g)", "R_DMGtm", "R_DMHPTCRNCPT2", "R_DMHPTCRNt", "R_DMHPTCRNte"
         "R_DMNONCOACRNCPT1", "R_DMNONCRNCPT2", "R_DMNONCRNt", "R_DOPAt4_2_r", "R_DOPAtu"
         "R_DPCOAtl", "R_DRIBt", "R_DTMPK", "R_DURAD", "R_DURIt"
         "R_DURItn", "R_ECOAH12m", "R_ECOAH1m", "R_ECOAH9m", "R_EICOSTETt"
         "R_ELAIDt", "R_ESTRADIOLGLCt", "R_ESTRADIOLGLCtr", "R_ESTRADIOLt", "R_ESTRADIOLtr"
         "R_ESTRONESt", "R_ETOHt", "R_EX_10fthf(e)", "R_EX_10fthf5glu(e)", "R_EX_10fthf6glu(e)"
         "R_EX_10fthf7glu(e)", "R_EX_1glyc_hs(e)", "R_EX_24nph(e)", "R_EX_2hb(e)", "R_EX_2mcit(e)"
         "R_EX_34dhoxpeg(e)", "R_EX_34dhphe(e)", "R_EX_3aib(e)", "R_EX_4abut(e)", "R_EX_4hphac(e)"
         "R_EX_4mtolbutamide(e)", "R_EX_4nph(e)", "R_EX_4nphsf(e)", "R_EX_4pyrdx(e)", "R_EX_5adtststerone(e)"
         "R_EX_5adtststerones(e)", "R_EX_5dhf(e)", "R_EX_5homeprazole(e)", "R_EX_5thf(e)", "R_EX_6dhf(e)"
         "R_EX_6thf(e)", "R_EX_7dhf(e)", "R_EX_7thf(e)", "R_EX_abt(e)", "R_EX_ac(e)"
         "R_EX_acac(e)", "R_EX_acald(e)", "R_EX_acetone(e)", "R_EX_acgalfucgalacgalfuc12gal14acglcgalgluside_hs(e)", "R_EX_acgalfucgalacgalfucgalacglcgal14acglcgalgluside_hs(e)"
         "R_EX_ach(e)", "R_EX_acnacngalgbside_hs(e)", "R_EX_ade(e)", "R_EX_adp", "R_EX_adrn(e)"
         "R_EX_ak2lgchol_hs(e)", "R_EX_akg(e)", "R_EX_ala_B(e)", "R_EX_ala_D(e)", "R_EX_ala_L(e)"
         "R_EX_amp(e)", "R_EX_apnnox(e)", "R_EX_appnn(e)", "R_EX_aprgstrn(e)", "R_EX_arab_L(e)"
         "R_EX_arach(e)", "R_EX_arachd(e)", "R_EX_arg_L(e)", "R_EX_asn_L(e)", "R_EX_asp_D(e)"
         "R_EX_asp_L(e)", "R_EX_atp(e)", "R_EX_bhb(e)", "R_EX_bilglcur(e)", "R_EX_bilirub(e)"
         "R_EX_biocyt(e)", "R_EX_btn(e)", "R_EX_carveol(e)", "R_EX_cgly(e)", "R_EX_chol(e)"
         "R_EX_chsterol(e)", "R_EX_cit(e)", "R_EX_CLPND(e)", "R_EX_cmp(e)", "R_EX_co(e)"
         "R_EX_co2(e)", "R_EX_creat(e)", "R_EX_crn(e)", "R_EX_crvnc(e)", "R_EX_cspg_a(e)"
         "R_EX_cspg_b(e)", "R_EX_cspg_e(e)", "R_EX_cyan(e)", "R_EX_cys_L(e)", "R_EX_dag_hs(e)"
         "R_EX_dcsptn1(e)", "R_EX_dcyt(e)", "R_EX_dgchol(e)", "R_EX_dhf(e)", "R_EX_din(e)"
         "R_EX_dlnlcg(e)", "R_EX_dmhptcrn(e)", "R_EX_dopa(e)", "R_EX_dopasf(e)", "R_EX_drib(e)"
         "R_EX_duri(e)", "R_EX_eicostet(e)", "R_EX_elaid(e)", "R_EX_estradiol(e)", "R_EX_estradiolglc(e)"
         "R_EX_etoh(e)", "R_EX_fe2(e)", "R_EX_fe3(e)", "R_EX_for(e)", "R_EX_fru(e)"
         "R_EX_fucfucfucgalacglc13galacglcgal14acglcgalgluside_hs(e)", "R_EX_fuc_L(e)", "R_EX_gal(e)", "R_EX_galacglcgalgbside_hs(e)", "R_EX_galgalfucfucgalacglcgalacglcgal14acglcgalgluside_hs(e)"
         "R_EX_galgalgalthcrm_hs(e)", "R_EX_gam(e)", "R_EX_gbside_hs(e)", "R_EX_gchola(e)", "R_EX_glc(e)"
         "R_EX_gln_L(e)", "R_EX_gluala(e)", "R_EX_glu_L(e)", "R_EX_glyb(e)", "R_EX_glyc_S(e)"
         "R_EX_glygn4(e)", "R_EX_glygn5(e)", "R_EX_gmp(e)", "R_EX_gthrd(e)", "R_EX_gtp(e)"
         "R_EX_gua(e)", "R_EX_h(e)", "R_EX_h2o(e)", "R_EX_h2o2(e)", "R_EX_ha(e)"
         "R_EX_ha_pre1(e)", "R_EX_hco3(e)", "R_EX_hdca(e)", "R_EX_hdcea(e)", "R_EX_hexc(e)"
         "R_EX_his_L(e)", "R_EX_hpdca(e)", "R_EX_hspg(e)", "R_EX_htaxol(e)", "R_EX_hxan(e)"
         "R_EX_idp(e)", "R_EX_ile_L(e)", "R_EX_imp(e)", "R_EX_inost(e)", "R_EX_ksi(e)"
         "R_EX_ksii_core2(e)", "R_EX_ksii_core4(e)", "R_EX_lac_D(e)", "R_EX_lac_L(e)", "R_EX_leuktrA4(e)"
         "R_EX_leuktrC4(e)", "R_EX_leuktrF4(e)", "R_EX_leu_L(e)", "R_EX_lgnc(e)", "R_EX_limnen(e)"
         "R_EX_lneldc(e)", "R_EX_lnlc(e)", "R_EX_lnlnca(e)", "R_EX_lnlncg(e)", "R_EX_lys_L(e)"
         "R_EX_malttr(e)", "R_EX_meoh(e)", "R_EX_met_L(e)", "R_EX_mthgxl(e)", "R_EX_nh4(e)"
         "R_EX_no(e)", "R_EX_nrpphr(e)", "R_EX_nrpphrsf(e)", "R_EX_nrvnc(e)", "R_EX_o2(e)"
         "R_EX_o2s(e)", "R_EX_oagd3_hs(e)", "R_EX_ocdca(e)", "R_EX_ocdcea(e)", "R_EX_octa(e)"
         "R_EX_omeprazole(e)", "R_EX_orn(e)", "R_EX_paf_hs(e)", "R_EX_pchol_hs(e)", "R_EX_pe_hs(e)"
         "R_EX_pglyc_hs(e)", "R_EX_pheacgln(e)", "R_EX_phe_L(e)", "R_EX_pheme(e)", "R_EX_phyt(e)"
         "R_EX_pi(e)", "R_EX_ppa(e)", "R_EX_prgstrn(e)", "R_EX_pro_L(e)", "R_EX_prostgd2(e)"
         "R_EX_prostge1(e)", "R_EX_prostge2(e)", "R_EX_ps_hs(e)", "R_EX_ptdca(e)", "R_EX_pydxn(e)"
         "R_EX_pyr(e)", "R_EX_rbt(e)", "R_EX_retfa(e)", "R_EX_retinol(e)", "R_EX_retn(e)"
         "R_EX_rib_D(e)", "R_EX_ribflv(e)", "R_EX_Rtotal(e)", "R_EX_Rtotal2(e)", "R_EX_Rtotal3(e)"
         "R_EX_s2l2n2m2masn(e)", "R_EX_ser_L(e)", "R_EX_sl_L(e)", "R_EX_so4(e)", "R_EX_spc_hs(e)"
         "R_EX_sph1p(e)", "R_EX_sphs1p(e)", "R_EX_strch2(e)", "R_EX_strdnc(e)", "R_EX_succ(e)"
         "R_EX_sucr(e)", "R_EX_tag_hs(e)", "R_EX_tagat_D(e)", "R_EX_taur(e)", "R_EX_taxol(e)"
         "R_EX_tchola(e)", "R_EX_tcynt(e)", "R_EX_tdchola(e)", "R_EX_tethex3(e)", "R_EX_tetpent3(e)"
         "R_EX_tetpent6(e)", "R_EX_tettet6(e)", "R_EX_thf(e)", "R_EX_thr_L(e)", "R_EX_tmndnc(e)"
         "R_EX_tolbutamide(e)", "R_EX_tre(e)", "R_EX_tststerone(e)", "R_EX_tststerones(e)", "R_EX_tsul(e)"
         "R_EX_ttdca(e)", "R_EX_txa2(e)", "R_EX_tymsf(e)", "R_EX_tyr_L(e)", "R_EX_udp(e)"
         "R_EX_ump(e)", "R_EX_urate(e)", "R_EX_urea(e)", "R_EX_uri(e)", "R_EX_utp(e)"
         "R_EX_val_L(e)", "R_EX_xolest2_hs(e)", "R_EX_xyl_D(e)", "R_EX_xylt(e)", "R_F1Atg"
         "R_F1PGT", "R_FACOAL150", "R_FACOAL161", "R_FACOAL170", "R_FACOAL1812"
         "R_FACOAL1813", "R_FACOAL1821", "R_FACOAL1822", "R_FACOAL1831", "R_FACOAL1832"
         "R_FACOAL184", "R_FACOAL200", "R_FACOAL203", "R_FACOAL204", "R_FACOAL2042"
         "R_FACOAL205", "R_FACOAL206", "R_FACOAL224", "R_FACOAL2251", "R_FACOAL2252"
         "R_FACOAL226", "R_FACOAL240", "R_FACOAL241", "R_FACOAL244_1", "R_FACOAL245_1"
         "R_FACOAL245_2", "R_FACOAL246_1", "R_FACOAL260", "R_FADH2tx", "R_FADtx"
         "R_FALDH", "R_FALDtm", "R_FATP1t", "R_FATP2t", "R_FATP3t"
         "R_FATP4t", "R_FATP5t", "R_FATP6t", "R_FATP7t", "R_FATP8t"
         "R_FATP9t", "R_FBA", "R_FBA2", "R_FBA4", "R_FBA5"
         "R_FORMCOAtx", "R_FORtr", "R_FRDPtc", "R_FRDPtr", "R_FRUt1r"
         "R_FRUt4", "R_FTHFL", "R_FUCFUCFUCGALACGLC13GALACGLCGAL14ACGLCGALGLUSIDEte", "R_FUCFUCFUCGALACGLC13GALACGLCGAL14ACGLCGALGLUSIDEtg", "R_FUM"
         "R_FUMm", "R_FUMSO3tm", "R_FUMSO4tm", "R_FUMtm", "R_FUMTSULtm"
         "R_G3PD1", "R_G6PDH1rer", "R_G6PDH2rer", "R_G6Pter", "R_GACMTRc"
         "R_GALACGLCGALGBSIDEte", "R_GALACGLCGALGBSIDEtg", "R_GALGALFUCFUCGALACGLCGALACGLCGAL14ACGLCGALGLUSIDEte", "R_GALGALFUCFUCGALACGLCGALACGLCGAL14ACGLCGALGLUSIDEtg", "R_GALGALGALTHCRMte"
         "R_GALGALGALTHCRMtg", "R_GALSIDEtg", "R_GALT", "R_GALt1r", "R_GALt4"
         "R_GALU", "R_GAMt1r", "R_GAPD", "R_GBSIDEte", "R_GBSIDEtl"
         "R_GCC2cm", "R_GCHOLAt", "R_GCHOLAte", "R_GDPFUCtg", "R_GDPtg"
         "R_GGT6", "R_GHMT2r", "R_GHMT2rm", "R_GK1", "R_GLCt1r"
         "R_GLCt4", "R_GLCter", "R_GLCURtly", "R_GLNtN1", "R_GLUDxm"
         "R_GLUDym", "R_GLUt2m", "R_GLXtm", "R_GLXtp", "R_GLYAMDTRc"
         "R_GLYBt4_2_r", "R_GLYCt", "R_GLYCtm", "R_GLYt2r", "R_GLYt7_211_r"
         "R_GLYtm", "R_GLYtp", "R_GMPtg", "R_GTHP", "R_GTHPm"
         "R_GTHRDt", "R_GUAt", "R_GULN3D", "R_GULNDer", "R_H2CO3D"
         "R_H2O2tn", "R_H2O2tp", "R_H2Oter", "R_H2Otg", "R_H2Otly"
         "R_H2Otm", "R_H2Otn", "R_H2Otp", "R_HACD1m", "R_HACD9m"
         "R_HCO3_CLt", "R_HDCAtr", "R_HDCEAtr", "R_HEXCCOAtx", "R_HEXCt"
         "R_HIBDm", "R_HISTAtu", "R_HIStN1", "R_HMGCOAtm", "R_HMGCOAtx"
         "R_HPACtr", "R_HPDCAt", "R_HPYRtp", "R_HSD3A1r", "R_HSD3A2r"
         "R_HTAXOLte", "R_Htg", "R_Htr", "R_Htx", "R_HYXNt"
         "R_ICDHyrm", "R_IDOURtly", "R_ILEt5m", "R_ILETAm", "R_INSt"
         "R_INSTt2r", "R_INSTt4", "R_IPDDIx", "R_IPDPtx", "R_It"
         "R_ITCOAL1m", "R_ITCOALm", "R_KCC2t", "R_KCCt", "R_LALDO"
         "R_LCYSTAT", "R_LDH_D", "R_LDH_L", "R_LEUKTRA4t", "R_LEUKTRB4t"
         "R_LEUKTRC4t", "R_LEUKTRD4t", "R_LEUKTRE4t", "R_LEUKTRF4t", "R_LEUt5m"
         "R_LEUTA", "R_LEUTAm", "R_LGNCCOAtx", "R_LGNCt", "R_LIMNENte"
         "R_L_LACt2r", "R_L_LACt4r", "R_LNELDCt", "R_LNLNCAt", "R_LNLNCGt"
         "R_LTC4CP", "R_LTD4DP", "R_LYStm", "R_LYStn", "R_MALSO3tm"
         "R_MALSO4tm", "R_MALtm", "R_MALTSULtm", "R_MAN6PI", "R_MANt1r"
         "R_MANt4", "R_MCCCrm", "R_MDH", "R_MDHm", "R_MECOALm"
         "R_MECOAS1m", "R_MEOHt2", "R_MGCHrm", "R_MMEm", "R_MMMm"
         "R_MTHFC", "R_MTHFCm", "R_MTHFD", "R_MTHFD2", "R_MTHFD2m"
         "R_MTHFDm", "R_NAHCO3_HCLt", "R_NAIt", "R_NCKt", "R_NCNt"
         "R_NDPK1m", "R_NDPK3m", "R_NDPK6m", "R_NH4t3r", "R_NH4tn"
         "R_NH4tp", "R_NMNATr", "R_NOt", "R_NRPPHRt4_2_r", "R_NRPPHRtu"
         "R_NRVNCCOAtx", "R_NRVNCt", "R_O2St", "R_O2Stm", "R_O2Stn"
         "R_O2Stx", "R_O2t", "R_O2ter", "R_O2tm", "R_O2tn"
         "R_O2tp", "R_OAGD3te", "R_OAGD3tg", "R_OCCOAtx", "R_OCDCEAtr"
         "R_OCTAt", "R_ODECOAtx", "R_OMEPRAZOLEte", "R_ORNt3m", "R_ORNt4m"
         "R_ORPT", "R_P450SCC1m", "R_PAIL_HStn", "R_PAIL4P_HStn", "R_PAPStg"
         "R_PCt", "R_PDX5PO", "R_PE_HSter", "R_PEt", "R_PGDI"
         "R_PGI", "R_PGISr", "R_PGK", "R_PGMT", "R_PHCHGSm"
         "R_PHEACGLNt", "R_PHEMEtm", "R_PHYTt", "R_PIt7", "R_PIter"
         "R_PItn", "R_PItx", "R_PMANM", "R_PMTCOAtx", "R_PNP"
         "R_PPItr", "R_PPItx", "R_PPM", "R_PPPG9tm", "R_PRGSTRNt"
         "R_PRISTANALtx", "R_PRODt2r", "R_PROSTGD2t", "R_PROSTGE1t", "R_PROSTGE2t"
         "R_PROSTGE2t2", "R_PROSTGF2t", "R_PROSTGH2t", "R_PROSTGI2t", "R_PROSTGI2tr"
         "R_PROt2r", "R_PRPPS", "R_PSt3", "R_PTDCAt", "R_PUNP1"
         "R_PUNP3", "R_PUNP4", "R_PUNP6", "R_PUNP7", "R_PYAM5POr"
         "R_PYDXNtr", "R_PYNP2r", "R_PYRt2m", "R_PYRt2p", "R_PYRt2r"
         "R_RADH4", "R_RAI1", "R_RAI3", "R_RAtn3", "R_RDH1"
         "R_RDH2", "R_RDH2a", "R_RDH3", "R_RDH4", "R_RETI1"
         "R_RETI3", "R_RETNt", "R_RIBt", "R_RPE", "R_RPI"
         "R_RTOTALt", "R_Rtotaltl", "R_S3TASE1ly", "R_S3TASE2ly", "R_S3TASE3ly"
         "R_S4TASE1ly", "R_S4TASE2ly", "R_S4TASE3ly", "R_S4TASE4ly", "R_S4TASE5ly"
         "R_S6TASE10ly", "R_S6TASE11ly", "R_S6TASE12ly", "R_S6TASE13ly", "R_S6TASE14ly"
         "R_S6TASE15ly", "R_S6TASE16ly", "R_S6TASE17ly", "R_S6TASE18ly", "R_S6TASE19ly"
         "R_S6TASE1ly", "R_S6TASE20ly", "R_S6TASE21ly", "R_S6TASE22ly", "R_S6TASE23ly"
         "R_S6TASE24ly", "R_S6TASE25ly", "R_S6TASE26ly", "R_S6TASE2ly", "R_S6TASE3ly"
         "R_S6TASE8ly", "R_S6TASE9ly", "R_SCP21x", "R_SCP22x", "R_Ser_Thrtg"
         "R_SERDGLNexR", "R_SERDGLYexR", "R_SERGLNexR", "R_SERGLYexR", "R_SERtN1"
         "R_SERtp", "R_SGALSIDEtg", "R_SGALSIDEtl", "R_sink_pre_prot(r)", "R_SLDx"
         "R_SO4t4_2", "R_SO4tl", "R_SPC_HSt", "R_SPH1Pte", "R_SPHINGStl"
         "R_SPHS1Pte", "R_SPHS1Ptr", "R_SRTNt6_2_r", "R_SRTNtu", "R_STCOAtx"
         "R_STRDNCt", "R_SUCCt2m", "R_SUCCt4_2", "R_SUCCtp", "R_SUCD1m"
         "R_SUCOAS1m", "R_SUCOASm", "R_TAGt", "R_TALA", "R_TAXOLte"
         "R_TCHOLAt", "R_TCHOLAte", "R_TCHOLAtx", "R_TDCHOLAte", "R_TDCHOLAtx"
         "R_TETHEX3COAtx", "R_TETHEX3t", "R_TETPENT3COAtx", "R_TETPENT3t", "R_TETPENT6COAtx"
         "R_TETPENT6t", "R_TETTET6COAtx", "R_TETTET6t", "R_THCHOLSTOICtm", "R_THD1m"
         "R_THFtm", "R_THMMPtm", "R_THP2Ctp", "R_THRGLNexR", "R_THRGLYexR"
         "R_THYOXt2", "R_TKT1", "R_TKT2", "R_TMNDNCt", "R_TOLBUTAMIDEte"
         "R_TPI", "R_TRIODTHYt", "R_TRIODTHYt2", "R_TRPt", "R_TSTSTERONESte"
         "R_TSTSTERONEt", "R_TSULt4_3", "R_TTDCAtr", "R_TXA2te", "R_TXA2tr"
         "R_TYRt", "R_TYRTA", "R_UAG4E", "R_UDPACGALtl", "R_UDPG4E"
         "R_UDPGALtg", "R_UDPGLCAter", "R_UDPGLCter", "R_UDPtl", "R_UGALNACtg"
         "R_UGLCNACtg", "R_UGLT", "R_UGT1A10r", "R_UMPK", "R_UMPK2"
         "R_UMPK3", "R_UMPK3n", "R_UMPK4", "R_UMPK5", "R_UMPK5n"
         "R_UMPK6", "R_UMPK6n", "R_UMPK7", "R_UMPKn", "R_UREAt"
         "R_VACCt", "R_VALt5m", "R_VALTA", "R_VALTAm", "R_XOL27OHtm"
         "R_XOLDIOLONEt", "R_XOLTRIOLtm", "R_XYLt", "R_XYLTD_Dr", "R_XYLTt"
         "R_XYLUR", "R_EX_4abutn(e)", "R_EX_ctp(e)", "R_EX_dgmp(e)", "R_EX_dgtp(e)"
         "R_EX_dha(e)", "R_EX_dhap(e)", "R_EX_dtmp(e)", "R_EX_dttp(e)", "R_EX_fad(e)"
         "R_EX_fald(e)", "R_EX_g1p(e)", "R_EX_HC00229(e)", "R_EX_HC00250(e)", "R_EX_HC01104(e)"
         "R_EX_HC01444(e)", "R_EX_HC01609(e)", "R_EX_HC01610(e)", "R_EX_itp(e)", "R_EX_orot(e)"
         "R_EX_prpp(e)", "R_EX_ptrc(e)", "R_EX_pydx5p(e)", "R_EX_spmd(e)", "R_EX_udpg(e)"
         "R_r0002", "R_r0016", "R_r0021", "R_r0022", "R_r0027"
         "R_r0051", "R_r0055", "R_r0081", "R_r0082", "R_r0083"
         "R_r0084", "R_r0129", "R_r0130", "R_r0139", "R_r0145"
         "R_r0149", "R_r0163", "R_r0170", "R_r0173", "R_r0178"
         "R_r0179", "R_r0181", "R_r0193", "R_r0196", "R_r0202"
         "R_r0208", "R_r0236", "R_r0242", "R_r0245", "R_r0249"
         "R_r0267", "R_r0268", "R_r0281", "R_r0317", "R_r0345"
         "R_r0388", "R_r0389", "R_r0390", "R_r0391", "R_r0392"
         "R_r0394", "R_r0399", "R_r0400", "R_r0403", "R_r0407"
         "R_r0408", "R_r0409", "R_r0410", "R_r0422", "R_r0423"
         "R_r0424", "R_r0425", "R_r0426", "R_r0434", "R_r0437"
         "R_r0450", "R_r0463", "R_r0464", "R_r0470", "R_r0472"
         "R_r0480", "R_r0483", "R_r0488", "R_r0494", "R_r0497"
         "R_r0502", "R_r0504", "R_r0512", "R_r0517", "R_r0527"
         "R_r0541", "R_r0545", "R_r0549", "R_r0552", "R_r0553"
         "R_r0556", "R_r0558", "R_r0559", "R_r0570", "R_r0571"
         "R_r0575", "R_r0578", "R_r0579", "R_r0580", "R_r0584"
         "R_r0587", "R_r0591", "R_r0594", "R_r0603", "R_r0610"
         "R_r0611", "R_r0614", "R_r0616", "R_r0620", "R_r0627"
         "R_r0629", "R_r0630", "R_r0633", "R_r0634", "R_r0638"
         "R_r0641", "R_r0642", "R_r0643", "R_r0644", "R_r0645"
         "R_r0647", "R_r0650", "R_r0651", "R_r0652", "R_r0655"
         "R_r0660", "R_r0668", "R_r0672", "R_r0679", "R_r0680"
         "R_r0686", "R_r0688", "R_r0698", "R_r0722", "R_r0724"
         "R_r0726", "R_r0728", "R_r0735", "R_r0739", "R_r0741"
         "R_r0747", "R_r0750", "R_r0752", "R_r0753", "R_r0754"
         "R_r0755", "R_r0756", "R_r0757", "R_r0758", "R_r0774"
         "R_r0780", "R_r0781", "R_r0783", "R_r0784", "R_r0788"
         "R_r0789", "R_r0791", "R_r0792", "R_r0796", "R_r0797"
         "R_r0801", "R_r0809", "R_r0812", "R_r0817", "R_r0819"
         "R_r0821", "R_r0822", "R_r0829", "R_r0830", "R_r0834"
         "R_r0835", "R_r0838", "R_r0839", "R_r0840", "R_r0841"
         "R_r0842", "R_r0860", "R_r0870", "R_r0871", "R_r0885"
         "R_r0892", "R_r0899", "R_r0908", "R_r0909", "R_r0911"
         "R_r0913", "R_r0915", "R_r0917", "R_r0937", "R_r0940"
         "R_r0941", "R_r0942", "R_r0944", "R_r0946", "R_r0960"
         "R_r0973", "R_r0974", "R_r0994", "R_r0998", "R_r0999"
         "R_r1010", "R_r1018", "R_r1019", "R_r1020", "R_r1030"
         "R_r1050", "R_r1088", "R_r1106", "R_r1116", "R_r1117"
         "R_r1147", "R_r1148", "R_r1154", "R_r1156", "R_r1291"
         "R_r1292", "R_r1318", "R_r1377", "R_r1378", "R_r1380"
         "R_r1381", "R_r1384", "R_r1418", "R_r1421", "R_r1428"
         "R_r1429", "R_r1453", "R_r1459", "R_r1464", "R_r1466"
         "R_r1487", "R_r1544", "R_r1546", "R_r1547", "R_r1548"
         "R_r1549", "R_r1551", "R_r1552", "R_r1553", "R_r1554"
         "R_r1556", "R_r1557", "R_r1559", "R_r1560", "R_r1561"
         "R_r1562", "R_r1563", "R_r1564", "R_r1565", "R_r1566"
         "R_r1567", "R_r1568", "R_r1569", "R_r1570", "R_r1571"
         "R_r1573", "R_r1574", "R_r1575", "R_r1576", "R_r1578"
         "R_r1579", "R_r1580", "R_r1581", "R_r1583", "R_r1584"
         "R_r1585", "R_r1586", "R_r1587", "R_r1588", "R_r1589"
         "R_r1590", "R_r1591", "R_r1592", "R_r1593", "R_r1594"
         "R_r1595", "R_r1596", "R_r1597", "R_r1598", "R_r1599"
         "R_r1600", "R_r1602", "R_r1603", "R_r1604", "R_r1605"
         "R_r1606", "R_r1607", "R_r1608", "R_r1609", "R_r1610"
         "R_r1611", "R_r1612", "R_r1613", "R_r1614", "R_r1615"
         "R_r1616", "R_r1617", "R_r1618", "R_r1619", "R_r1620"
         "R_r1621", "R_r1622", "R_r1623", "R_r1624", "R_r1625"
         "R_r1626", "R_r1627", "R_r1628", "R_r1629", "R_r1630"
         "R_r1631", "R_r1632", "R_r1633", "R_r1634", "R_r1635"
         "R_r1636", "R_r1637", "R_r1638", "R_r1639", "R_r1640"
         "R_r1641", "R_r1642", "R_r1643", "R_r1644", "R_r1645"
         "R_r1646", "R_r1647", "R_r1648", "R_r1649", "R_r1650"
         "R_r1651", "R_r1652", "R_r1653", "R_r1654", "R_r1655"
         "R_r1656", "R_r1657", "R_r1658", "R_r1659", "R_r1660"
         "R_r1661", "R_r1662", "R_r1664", "R_r1665", "R_r1666"
         "R_r1667", "R_r1668", "R_r1669", "R_r1670", "R_r1671"
         "R_r2079", "R_r2080", "R_r2081", "R_r2082", "R_r2083"
         "R_r2084", "R_r2085", "R_r2086", "R_r2087", "R_r2088"
         "R_r2089", "R_r2090", "R_r2091", "R_r2092", "R_r2093"
         "R_r2094", "R_r2095", "R_r2096", "R_r2097", "R_r2098"
         "R_r2099", "R_r2100", "R_r2101", "R_r2102", "R_r2103"
         "R_r2104", "R_r2105", "R_r2106", "R_r2107", "R_r2108"
         "R_r2109", "R_r2110", "R_r2111", "R_r2112", "R_r2113"
         "R_r2114", "R_r2115", "R_r2116", "R_r2117", "R_r2119"
         "R_r2120", "R_r2121", "R_r2122", "R_r2123", "R_r2124"
         "R_r2125", "R_r2126", "R_r2127", "R_r2128", "R_r2129"
         "R_r2130", "R_r2131", "R_r2132", "R_r2133", "R_r2137"
         "R_r2139", "R_r2141", "R_r2142", "R_r2193", "R_r2194"
         "R_r2196", "R_r2197", "R_r2198", "R_r2199", "R_r2200"
         "R_r2201", "R_r2202", "R_r2308", "R_r2309", "R_r2311"
         "R_r2312", "R_r2313", "R_r2314", "R_r2315", "R_r2316"
         "R_r2317", "R_r2318", "R_r2319", "R_r2320", "R_r2321"
         "R_r2322", "R_r2323", "R_r2324", "R_r2325", "R_r2326"
         "R_r2327", "R_r2328", "R_r2329", "R_r2330", "R_r2331"
         "R_r2332", "R_r2333", "R_r2334", "R_r2335", "R_r2338"
         "R_r2341", "R_r2342", "R_r2343", "R_r2344", "R_r2346"
         "R_r2347", "R_r2352", "R_r2353", "R_r2354", "R_r2355"
         "R_r2356", "R_r2357", "R_r2358", "R_r2359", "R_r2360"
         "R_r2361", "R_r2362", "R_r2363", "R_r2364", "R_r2365"
         "R_r2366", "R_r2367", "R_r2368", "R_r2369", "R_r2371"
         "R_r2372", "R_r2373", "R_r2374", "R_r2375", "R_r2376"
         "R_r2377", "R_r2378", "R_r2379", "R_r2380", "R_r2420"
         "R_r2506", "R_r2507", "R_r2508", "R_r2509", "R_r2511"
         "R_r2514", "R_r2516", "R_r2519", "R_r2520", "R_r2521"
         "R_r2525", "R_r2526", "R_r2532", "R_r2534", "R_r2535"
         "R_r2537", "R_r2538", "R_RE0344C", "R_RE0383C", "R_RE0452M"
         "R_RE0453M", "R_RE0512M", "R_RE0577C", "R_RE0583C", "R_RE0691C"
         "R_RE0830C", "R_RE0830N", "R_RE0915E", "R_RE0926E", "R_RE0935E"
         "R_RE0944E", "R_RE0958E", "R_RE1135C", "R_RE1233C", "R_RE1254C"
         "R_RE1342C", "R_RE1447M", "R_RE1448N", "R_RE1516M", "R_RE1517M"
         "R_RE1518M", "R_RE1519M", "R_RE1520M", "R_RE1521M", "R_RE1522M"
         "R_RE1523M", "R_RE1525M", "R_RE1526M", "R_RE1527M", "R_RE1530C"
         "R_RE1531M", "R_RE1532M", "R_RE1533M", "R_RE1534M", "R_RE1573M"
         "R_RE1691M", "R_RE1709C", "R_RE1709N", "R_RE1796M", "R_RE1796R"
         "R_RE1804M", "R_RE1807C", "R_RE1807M", "R_RE1810M", "R_RE1836X"
         "R_RE1845C", "R_RE1845X", "R_RE1897C", "R_RE1898C", "R_RE1901R"
         "R_RE1903R", "R_RE2079R", "R_RE2269E", "R_RE2349C", "R_RE2426C"
         "R_RE2541E", "R_RE2625C", "R_RE2625M", "R_RE2626C", "R_RE2626M"
         "R_RE2649C", "R_RE2651R", "R_RE2655R", "R_RE2658R", "R_RE2659R"
         "R_RE2660C", "R_RE2660N", "R_RE2759X", "R_RE2799C", "R_RE2814M"
         "R_RE2814R", "R_RE2972M", "R_RE2973C", "R_RE2973N", "R_RE2974C"
         "R_RE2974N", "R_RE2986X", "R_RE2987X", "R_RE2988X", "R_RE2996X"
         "R_RE2999M", "R_RE3000M", "R_RE3001M", "R_RE3002X", "R_RE3003M"
         "R_RE3004M", "R_RE3005M", "R_RE3006M", "R_RE3074X", "R_RE3079X"
         "R_RE3242R", "R_RE3243R", "R_RE3244R", "R_RE3245C", "R_RE3270C"
         "R_RE3272N", "R_RE3326M", "R_RE3346C", "R_RE3347C", "R_RE3421R"
         "R_RE3520E", "R_RE3524R", "R_RE3556C", "R_RE3565C", "R_RE3566C"
         "R_RE3568C", "R_RE3627M", "R_RE3628M", "R_EX_prostgh2(e)", "R_EX_prostgi2(e)"
         "R_EX_ppi(e)", "R_EX_cdp(e)", "R_EX_dtdp(e)", "R_EX_citr_L(e)", "R_EX_C02470(e)"
         "R_EX_HC02203(e)", "R_EX_HC02204(e)", "R_EX_HC02206(e)", "R_EX_HC02207(e)", "R_EX_maltttr(e)"
         "R_EX_maltpt(e)", "R_EX_malthx(e)", "R_EX_malthp(e)", "R_EX_CE2839(e)", "R_EX_CE2838(e)"
         "R_EX_CE5786(e)", "R_EX_CE5788(e)", "R_EX_CE5854(e)", "R_EX_glcur(e)", "R_EX_CE1926(e)"
         "R_EX_udpgal(e)", "R_EX_crm_hs(e)", "R_EX_galside_hs(e)", "R_EX_C05965(e)", "R_EX_C04849(e)"
         "R_CITt4_4", "R_GLYt7_311_r", "R_INSTt4_2", "R_PIt8", "R_PROt4_2_r"
         "R_2MB2COAc", "R_3HBCOARc", "R_ADPACTD", "R_ADPCOACROT", "R_C100CPT1"
         "R_sink_c101coa(c)", "R_C101CPT1", "R_C102CPT1", "R_C10DCCACT", "R_C10DCc"
         "R_C10OHc", "R_C120CPT1", "R_C121CPT1", "R_C12DCTD", "R_C12OHc"
         "R_C140CPT1", "R_C141ACBP", "R_C141CPT1", "R_C141OHc", "R_C142ACBP"
         "R_C142CPT1", "R_C142OHc", "R_C14OHc", "R_C161OHc", "R_C162ACBP"
         "R_C162OHc", "R_C16DCc", "R_C16OHc", "R_C181OHc", "R_C18OHc"
         "R_C2tcx", "R_C40CPT1", "R_C4CRNCPT2", "R_C4DCCACT", "R_C4OHc"
         "R_C4tcx", "R_C4tmc", "R_C4x", "R_C50CPT1", "R_C51CPT1"
         "R_C60CPT1", "R_C6COAt", "R_C6CRNtcx", "R_C6DCCACT", "R_C6DCc"
         "R_C80CPT1", "R_sink_c81coa(c)", "R_C81CPT1", "R_C8DCc", "R_C9BRxtc"
         "R_sink_dd2coa(c)", "R_sink_decdicoa(c)", "R_EX_3bcrn", "R_EX_3ddcrn", "R_EX_3deccrn"
         "R_EX_3hdececrn", "R_EX_3hexdcrn", "R_EX_3ivcrn", "R_EX_3octdeccrn", "R_EX_3octdece1crn"
         "R_EX_3tdcrn", "R_EX_3tetd7ecoacrn", "R_EX_3thexddcoacrn", "R_EX_3ttetddcoacrn", "R_EX_c101crn"
         "R_EX_c10crn", "R_EX_c16dc", "R_EX_c3dc", "R_EX_c4crn", "R_EX_c51crn"
         "R_EX_c5dc", "R_EX_c81crn", "R_EX_c8crn", "R_EX_ddece1crn", "R_EX_ddecrn"
         "R_EX_decdicrn", "R_EX_doco13ac", "R_EX_ivcrn", "R_EX_tdcrn", "R_EX_tetdec2crn"
         "R_EX_tetdece1crn", "R_FAOXC12DCTc", "R_FAOXC12DCc", "R_FAOXC12DCx", "R_FAOXC3DC"
         "R_FAOXC4C4DCc", "R_FAOXC5C5DCc", "R_FAOXC5OHc", "R_GLUTCOAACBP", "R_HDCACBP"
         "R_HDDACBP", "R_HDECAACBP", "R_HDECEACBP", "R_HEXDIACTD", "R_HEXDICOAACBP"
         "R_HIVCACBP", "R_HOCDACBP", "R_HOCTDACBP", "R_HTDCACBP", "R_OCD11COACPT1"
         "R_OCD11CRNCACT", "R_OCD11CRNCPT2", "R_OCTDECCACT", "R_OCTDECCPT1", "R_OCTDECCPT2"
         "R_sink_octdececoa(c)", "R_OMHPALTD", "R_SEBACIDTD", "R_SEBCOACROT", "R_SUBEACTD"
         "R_SUBERCACT", "R_SUBERCROT", "R_SUCCCROT", "R_SUCCTD", "R_sink_tetdec2coa(c)"
         "R_sink_tetdece1coa(c)", "R_CYSSNAT5tc", "R_GLYSNAT5tc", "R_HISCAT1", "R_HISSNAT5tc"
         "R_HPETFABP1tc", "R_LEULEULAPc", "R_LEUPHELAT2tc", "R_OCDEAFABP1tc", "R_PEHSFABPe"
         "R_PMTCOAFABP1tc", "R_3HCO3_NAt", "R_5MTHFt2le", "R_AHCYStd", "R_AMETtd"
         "R_ASPDTDe", "R_CHSTEROLtrc", "R_CRNrtx", "R_Coqe", "R_DM_taur(c)"
         "R_EX_4hpro(e)", "R_EX_dchac(e)", "R_EX_leuleu(e)", "R_EX_pect(e)", "R_EX_pectindchac(e)"
         "R_EX_sbt-d(e)", "R_EX_cysam(e)", "R_EX_dpcoa(e)", "R_EX_hyptaur(e)", "R_EX_pan4p(e)"
         "R_EX_ptth(e)", "R_EX_q10(e)", "R_EX_q10h2(e)", "R_FOLt2le", "R_FRDPtcr"
         "R_GLCGLUT2", "R_GLYC3Ptmc", "R_GLYCTDle", "R_KHte", "R_MAL_Ltx"
         "R_MDHx", "R_NADtx", "R_NODe", "R_PPItm", "R_PRO_Dtde"
         "R_PTCRTD", "R_PTPATe", "R_Q10H2e", "R_RPEc", "R_SBT_Dtde"
         "R_sink_5hpet(c)", "R_SPMTDe", "R_q10h2tc", "R_q10tm", "R_34HPPte"
         "R_3MOBte", "R_3MOPte", "R_4HPRO_LTte", "R_4MOPte", "R_5MTAte"
         "R_5OXPROt", "R_AHCYSte", "R_ANTHte", "R_CBASPte", "R_EX_34hpp"
         "R_EX_3mob(e)", "R_EX_3mop(e)", "R_EX_4mop(e)", "R_EX_5mta(e)", "R_EX_5oxpro(e)"
         "R_EX_ahcys(e)", "R_EX_anth(e)", "R_EX_cbasp(e)", "R_EX_mal_L(e)", "R_MAL_Lte"
         "R_OROTGLUt", "R_PNTOte", "R_IDOURte", "R_EX_idour(e)", "R_ENO"
         "R_PGM" /

    irrev_rxn(reactions) 'irreversible reactions'
        /"R_13DAMPPOX", "R_1PPDCRp", "R_2AMACSULT", "R_2OXOADOXm", "R_34HPPOR"
         "R_3AIBt", "R_3AIBtm", "R_3DSPHR", "R_3HAO", "R_3HBCOAHLm"
         "R_3HKYNAKGAT", "R_3HLYTCL", "R_3MOBt2im", "R_3MOPt2im", "R_3SALATAim"
         "R_3SPYRSPm", "R_41R2A1H12BOOX", "R_4NPHSULT", "R_4PYRDX", "R_5ADTSTSTERONESULT"
         "R_5HOXINDACTO2OX", "R_A_MANASEly", "R_A4GALTg", "R_A4GNT2g", "R_AASAD3m"
         "R_AATAi", "R_ABO4g", "R_ABO5g", "R_ABO6g", "R_ABO7g"
         "R_ABO9g", "R_ABTti", "R_ABUTD", "R_ACACT1x", "R_ACACT4p"
         "R_ACACT5p", "R_ACACT6p", "R_ACACT7p", "R_ACCOAC", "R_ACGALK"
         "R_ACGALtly", "R_ACGAM6PSi", "R_ACGAMK", "R_ACGPID", "R_ACHEe"
         "R_ACNAM9PL", "R_ACNAMPH", "R_ACNAMtn", "R_ACOAD10m", "R_ACOAD1fm"
         "R_ACOAD9m", "R_ACOAO7p", "R_ACOX22x", "R_ACOX2x", "R_ACRNtm"
         "R_ACTLMO", "R_ACTNMO", "R_ADMDC", "R_ADNCYC", "R_ADPRDP"
         "R_ADRNCPT1", "R_ADRNCPT2", "R_ADRNCRNt", "R_ADSK", "R_ADSL1"
         "R_ADSS", "R_AG13T10g", "R_AG13T11g", "R_AG13T12g", "R_AG13T13g"
         "R_AG13T14g", "R_AG13T15g", "R_AG13T16g", "R_AG13T17g", "R_AG13T18g"
         "R_AG13T1g", "R_AG13T2g", "R_AG13T3g", "R_AG13T4g", "R_AG13T5g"
         "R_AG13T6g", "R_AG13T7g", "R_AG13T8g", "R_AG13T9g", "R_AGTim"
         "R_AGTix", "R_AKR1C1", "R_AKR1C41", "R_AKR1D2", "R_ALASm"
         "R_ALCD21_D", "R_ALCD21_L", "R_ALCD22_D", "R_ALCD22_L", "R_ALCD2if"
         "R_ALDD21", "R_ALDD2x", "R_ALDD2xm", "R_ALDD2y", "R_ALOX52"
         "R_ALR2", "R_ALR3", "R_AMACR2p", "R_AMACRp", "R_AMANK"
         "R_AMCOXO", "R_AMPTASECG", "R_AMPTASECGe", "R_APOCF", "R_APOCFm"
         "R_APOC_LYS_BTNP", "R_APOC_LYS_BTNPm", "R_ARABR", "R_ARACHCPT1", "R_ARACHCPT2"
         "R_ARACHCRNt", "R_ARGLYSex", "R_ARGN", "R_ARGSS", "R_ARSA"
         "R_R_group_phosphotase_1", "R_ASAH1", "R_ASCBOX", "R_ASNNm", "R_ASNS1"
         "R_ASNtm", "R_ASPNATm", "R_ATPH1e", "R_ATPH2e", "R_ATPtm"
         "R_B_MANNASEly", "R_B3GALT3g", "R_B3GALT5g", "R_B3GNT11g", "R_B3GNT12g"
         "R_B3GNT310g", "R_B3GNT311g", "R_B3GNT312g", "R_B3GNT313g", "R_B3GNT314g"
         "R_B3GNT315g", "R_B3GNT31g", "R_B3GNT32g", "R_B3GNT33g", "R_B3GNT34g"
         "R_B3GNT35g", "R_B3GNT36g", "R_B3GNT39g", "R_B3GNT51g", "R_BAAT2x"
         "R_BAAT3x", "R_BACCL", "R_BACCLm", "R_BAMPPALDOX", "R_BDMT_L"
         "R_BHMT", "R_BILIRED", "R_BMTer_U", "R_BPNT", "R_BTND1n"
         "R_BTNDe", "R_BTNDm", "R_BTNPL", "R_BTNPLm", "R_BTNt4i"
         "R_C14STRr", "R_C160CPT1", "R_C160CPT2", "R_C160CRNt", "R_C161CPT1"
         "R_C161CPT12", "R_C161CPT2", "R_C161CPT22", "R_C161CRN2t", "R_C161CRNt"
         "R_C180CPT1", "R_C180CPT2", "R_C180CRNt", "R_C181CPT1", "R_C181CPT2"
         "R_C181CRNt", "R_C204CPT2", "R_C204CRNt", "R_C226CPT1", "R_C226CPT2"
         "R_C226CRNt", "R_C3STDH1Pr", "R_C3STDH1r", "R_C3STKR2r", "R_C4STMO1r"
         "R_C4STMO2Pr", "R_C4STMO2r", "R_CAATPS", "R_CATm", "R_CATp"
         "R_CBPSam", "R_CBR2", "R_CDS", "R_CDSm", "R_CEPTC"
         "R_CEPTE", "R_CH25H", "R_CHLPCTD", "R_CHOLATEt3", "R_CHOLK"
         "R_CITL", "R_CLOXAtex2", "R_CMPACNAtn", "R_CMPSAS", "R_CMPSASn"
         "R_CORE2GTg", "R_CORE3GTg", "R_CORE4GTg", "R_CORE6GTg", "R_CPPPGO"
         "R_CRNCARtp", "R_CRNtim", "R_CSAPASEly", "R_CSBPASEly", "R_CSEPASEly"
         "R_CSPG_Atly", "R_CSPG_Btly", "R_CSPG_Etly", "R_CYOR_u10m", "R_CYSO"
         "R_CYSTGL", "R_CYSTS", "R_CYTDK2m", "R_DAG_HSter", "R_DALAOXx"
         "R_DALAxt", "R_DASCBR", "R_DASPO1p", "R_DCSPTN1CPT1", "R_DCSPTN1CPT2"
         "R_DCSPTN1CRNt", "R_DCYTDn", "R_DESAT18_4", "R_DESAT18_6", "R_DESAT22_2p"
         "R_DGAT", "R_DHCR241r", "R_DHCR243r", "R_DHCR71r", "R_DHCRD2"
         "R_DHEASULT", "R_DHORD9", "R_DHPM1", "R_DLNLCGCPT1", "R_DLNLCGCPT2"
         "R_DLNLCGCRNt", "R_DM_13_cis_retn(n)", "R_DM_dctp(m)", "R_DM_dgpi_prot_hs(r)", "R_DM_dgtp(n)"
         "R_DM_dttp(m)", "R_DM_ethamp(r)", "R_DM_gncore2(g)", "R_DM_gpi_sig(er)", "R_DM_Ser_Gly_Ala_X_Gly(ly)"
         "R_DMATTx", "R_DMGDHm", "R_DNDPt11m", "R_DNDPt14m", "R_DNDPt15m"
         "R_DNDPt24m", "R_DNDPt25m", "R_DNDPt26m", "R_DNDPt29m", "R_DNDPt36m"
         "R_DNDPt38m", "R_DNDPt55m", "R_DNDPt8m", "R_DOLASNT_Ler", "R_DOLDPP_Ler"
         "R_DOLGLCP_Lter", "R_DOLMANP_Lter", "R_DOLMANP_Uter", "R_DOLP_Lter", "R_DOLPGT1_Ler"
         "R_DOLPGT2_Ler", "R_DOLPH_Ler", "R_DOLPMT_L", "R_DOLPMT1_Ler", "R_DOLPMT2_Ler"
         "R_DOLPMT3_Ler", "R_DOLPMT3_Uer", "R_DOLPMT4_Ler", "R_DOLPMT4_Uer", "R_DOPABMO"
         "R_DOPASFt", "R_DOPASULT", "R_DRBK", "R_DRPA", "R_DSAT"
         "R_EBP1r", "R_EHGLAT2m", "R_EHGLATm", "R_EICOSTETCPT1", "R_EICOSTETCPT2"
         "R_EICOSTETCRNt", "R_ELAIDCPT1", "R_ELAIDCPT2", "R_ELAIDCRNt", "R_ENGASE3ly"
         "R_ESTSULT", "R_ETF", "R_ETFQO", "R_F6Tg", "R_FACOAL140i"
         "R_FACOAL160i", "R_FACOAL180i", "R_FACOAL181i", "R_FACOAL191", "R_FACOAL80i"
         "R_FADH2tru", "R_FADtru", "R_FAEL183", "R_FAOXC11", "R_FAOXC140"
         "R_FAOXC150m", "R_FAOXC160", "R_FAOXC16080m", "R_FAOXC16080x", "R_FAOXC161802m"
         "R_FAOXC16180m", "R_FAOXC180", "R_FAOXC180x", "R_FAOXC1811601m", "R_FAOXC1811602m"
         "R_FAOXC1811603m", "R_FAOXC18280m", "R_FAOXC183806m", "R_FAOXC183806x", "R_FAOXC18480m"
         "R_FAOXC200180m", "R_FAOXC200180x", "R_FAOXC2031836m", "R_FAOXC204", "R_FAOXC204184m"
         "R_FAOXC2051843m", "R_FAOXC2051843x", "R_FAOXC2242046m", "R_FAOXC2242046x", "R_FAOXC226"
         "R_FAOXC226205m", "R_FAOXC226205x", "R_FAOXC240200x", "R_FAOXC241181x", "R_FAOXC2442246x"
         "R_FAOXC2452253x", "R_FAOXC2452256x", "R_FAOXC246226x", "R_FAOXC260240x", "R_FAOXC80"
         "R_FAS100COA", "R_FAS120COA", "R_FAS140COA", "R_FAS160COA", "R_FAS180COA"
         "R_FAS80COA_L", "R_FBP", "R_FBP26", "R_FCLTm", "R_FCOAH"
         "R_FE2tm", "R_FK", "R_FMNAT", "R_FTCD", "R_FUCASE2ly"
         "R_FUCASEe", "R_FUCtly", "R_FUMAC", "R_FUT14g", "R_FUT15g"
         "R_FUT16g", "R_FUT17g", "R_FUT18g", "R_FUT910g", "R_FUT911g"
         "R_FUT99g", "R_G12MT1_L", "R_G12MT2_L", "R_G13MT_L", "R_G14T10g"
         "R_G14T11g", "R_G14T12g", "R_G14T13g", "R_G14T14g", "R_G14T15g"
         "R_G14T16g", "R_G14T17g", "R_G14T18g", "R_G14T19g", "R_G14T20g"
         "R_G14T21g", "R_G14T2g", "R_G14T3g", "R_G14T4g", "R_G14T5g"
         "R_G14T6g", "R_G14T7g", "R_G14T8g", "R_G14T9g", "R_G14Tg"
         "R_G16MT_L", "R_GACPAILter", "R_GAL3ST11", "R_GALASE10ly", "R_GALASE11ly"
         "R_GALASE12ly", "R_GALASE13ly", "R_GALASE14ly", "R_GALASE15ly", "R_GALASE16ly"
         "R_GALASE17ly", "R_GALASE18ly", "R_GALASE19ly", "R_GALASE20ly", "R_GALASE3ly"
         "R_GALASE4ly", "R_GALASE5ly", "R_GALASE6ly", "R_GALASE7ly", "R_GALASE8ly"
         "R_GALASE9ly", "R_GALC", "R_GALK", "R_GALNTg", "R_GALtly"
         "R_GAO1g", "R_GASNASE3ly", "R_GCALDD", "R_GCHOLAt3", "R_GCNTg"
         "R_GGH_10FTHF5GLUe", "R_GGH_10FTHF6GLUe", "R_GGH_10FTHF7GLUe", "R_GGH_5DHFe", "R_GGH_5THFe"
         "R_GGH_6DHFe", "R_GGH_6THFe", "R_GGH_7DHFe", "R_GGH_7THFe", "R_GGLUCT"
         "R_GGNG", "R_GLBRAN", "R_GLCAASE1ly", "R_GLCAASE4ly", "R_GLCAASE7ly"
         "R_GLCAASE8ly", "R_GLCAASE9ly", "R_GLCNACASE1ly", "R_GLCNACASE2ly", "R_GLCNACASE3ly"
         "R_GLCNACASE4ly", "R_GLCNACASE5ly", "R_GLCNACPT_L", "R_GLCNACT_L", "R_GLCURter"
         "R_GLDBRAN", "R_GLGNS1", "R_GLNS", "R_GLNtm", "R_GLPASE1"
         "R_GLPASE2", "R_GluForTx", "R_GLUNm", "R_GLYCLTtp", "R_GLYC_St"
         "R_GLYCTO1p", "R_GLYKm", "R_GLYOp", "R_GMAND", "R_GMPR"
         "R_GNDer", "R_GNMT", "R_GPIAT", "R_GPIDAer", "R_GPIMTer_L"
         "R_GRTTx", "R_GTHDH", "R_GTMLTe", "R_GUAD", "R_GUAPRT"
         "R_GULNter", "R_H2ETer", "R_H2O2syn", "R_H5MTer_U", "R_H6ET3er"
         "R_H7ET2er", "R_H8TAer", "R_HAS2", "R_HAtly", "R_HEX1"
         "R_HEX10", "R_HEX4", "R_HEX7", "R_HGNTOR", "R_HISD"
         "R_HKYNH", "R_HMBS", "R_HMGCOASi", "R_HMGLm", "R_HOXG"
         "R_HPCLx", "R_HPDCACRNCPT1", "R_HPDCACRNCPT2", "R_HPDCACRNt", "R_HPYRR2x"
         "R_HS1ly", "R_HS2ly", "R_HS3ly", "R_HS4ly", "R_HSAT1ly"
         "R_HSAT2ly", "R_HSAT3ly", "R_HSAT4ly", "R_HSD17B42x", "R_HSD17B4x"
         "R_HSD3B7P", "R_HSPASEly", "R_HSPGtly", "R_HXPRT", "R_ICDHy"
         "R_IDOAASE1ly", "R_IDOAASE2ly", "R_IDOAASE3ly", "R_IDOAASE4ly", "R_ILEt4"
         "R_IMPD", "R_IZPN", "R_KAS8", "R_KHK", "R_KHK2"
         "R_KHK3", "R_KSII_CORE2t", "R_KSII_CORE2tly", "R_KSII_CORE4t", "R_KSII_CORE4tly"
         "R_KSIt", "R_KSItly", "R_KYNAKGAT", "R_KYNATESYN", "R_LALDO2x"
         "R_LAPCOAl", "R_LCADi", "R_LCADi_D", "R_LGTHL", "R_LINKDEG1ly"
         "R_LINKDEG2ly", "R_LINKDEG4ly", "R_L_LACDcm", "R_LNELDCCPT1", "R_LNELDCCPT2"
         "R_LNELDCCRNt", "R_LNLCCPT1", "R_LNLCCPT2", "R_LNLCCRNt", "R_LNLNCACPT1"
         "R_LNLNCACPT2", "R_LNLNCACRNt", "R_LNLNCGCPT1", "R_LNLNCGCPT2", "R_LNLNCGCRNt"
         "R_LNSTLSr", "R_LPCOXp", "R_LPS2e", "R_LPS3e", "R_LPS4e"
         "R_LSTO1r", "R_LYSOXp", "R_LYStip", "R_M1316Mg", "R_M13N2Tg"
         "R_M16NTg", "R_M4MPDOL_Lter", "R_M7MASNBterg", "R_MACACI", "R_MALTe"
         "R_MANter", "R_MANtg", "R_MANtly", "R_MCITS", "R_MELATNOX"
         "R_METAT", "R_METLEUex", "R_METt4", "R_MG1er", "R_MG2er"
         "R_MG3er", "R_MI1345PP", "R_MI134P4P", "R_MI13PP", "R_MI145PK"
         "R_MI145PP", "R_MI14PP", "R_MI1PP", "R_MI1PS", "R_MI4PP"
         "R_MM5cg", "R_MM6B2g", "R_MM7B2g", "R_MM8Ber", "R_MMSAD1m"
         "R_MMSAD3m", "R_MMTSADm", "R_MTHGXLt", "R_N3Tg", "R_N4Tg"
         "R_NACASPAH", "R_NACASPtm", "R_NACHEX10ly", "R_NACHEX11ly", "R_NACHEX12ly"
         "R_NACHEX13ly", "R_NACHEX14ly", "R_NACHEX15ly", "R_NACHEX16ly", "R_NACHEX17ly"
         "R_NACHEX18ly", "R_NACHEX19ly", "R_NACHEX1ly", "R_NACHEX20ly", "R_NACHEX21ly"
         "R_NACHEX22ly", "R_NACHEX23ly", "R_NACHEX24ly", "R_NACHEX25ly", "R_NACHEX26ly"
         "R_NACHEX27ly", "R_NACHEX2ly", "R_NACHEX3ly", "R_NACHEX8ly", "R_NACHEX9ly"
         "R_NACHEXA10ly", "R_NACHEXA11ly", "R_NACHEXA12ly", "R_NACHEXA13ly", "R_NACHEXA14ly"
         "R_NACHEXA16ly", "R_NACHEXA18ly", "R_NACHEXA20ly", "R_NACHEXA21ly", "R_NADH2_u10m"
         "R_NADHtru", "R_NADN", "R_NADPHtru", "R_NADPHtxu", "R_NADPtru"
         "R_NADPtxu", "R_NADS2", "R_NADtpu", "R_NADtru", "R_NAGA2ly"
         "R_NAGAlby", "R_NAGLCAly", "R_NDP10ex", "R_NDP3ex", "R_NDP7er"
         "R_NDP7ex", "R_NDP7g", "R_NDP8", "R_NDP8ex", "R_NICRNS"
         "R_NP1", "R_NRPPHRSFt", "R_NRPPHRSULT", "R_NTD10", "R_NTD4"
         "R_NTP3e", "R_O16G1e", "R_O16G2e", "R_OBDHc", "R_OCBTm"
         "R_OMPDC", "R_ORNDC", "R_OXAHCOtex", "R_P45027A11m", "R_P45027A14m"
         "R_P4502C19", "R_P4502C8", "R_P4502C9", "R_P4502C92", "R_P4502C94"
         "R_P4502E1", "R_P4507A1r", "R_P4508B13r", "R_P5CDm", "R_P5CRxm"
         "R_PACCOAL", "R_PAFHe", "R_PAPtg", "R_PCHOLPm_hs", "R_PCLAD"
         "R_PDE1", "R_PDHm", "R_PEAMNO", "R_PEPCKm", "R_PEROXx"
         "R_PETHCT", "R_PETOHMm_hs", "R_PFK", "R_PFK26", "R_PGCD"
         "R_PGLer", "R_PHACCOAGLNAC", "R_PHCDm", "R_PHEMEt", "R_PHETHPTOX2"
         "R_PHYCBOXL", "R_PHYHx", "R_PI345P3Pn", "R_PI345P5P", "R_PI34P5K"
         "R_PI3P3Pn", "R_PI45P3Kn", "R_PI45P5P", "R_PI45PLC", "R_PI4PLC"
         "R_PI4PP", "R_PI5P4K", "R_PIACGT", "R_PIPLC", "R_PItg"
         "R_PPA", "R_PPAt", "R_PPBNGS", "R_PPCDC", "R_PPCOACm"
         "R_PPCOAOm", "R_PPD2CSPp", "R_PPDOx", "R_PPDOy", "R_PPPGOm"
         "R_PRGNLONESULT", "R_PRO1xm", "R_PROD2m", "R_PRPNCOAHYDm", "R_PSDm_hs"
         "R_PSERT", "R_PSFLIPm", "R_PSP_L", "R_PTDCACRNCPT1", "R_PTDCACRNCPT2"
         "R_PTDCACRNt", "R_PTE3x", "R_PTE4x", "R_PYDAMK", "R_PYDXDH"
         "R_PYDXNK", "R_RBFK", "R_RBK", "R_RBTt", "R_RETFA"
         "R_RETFAt", "R_RETHe", "R_RETt", "R_RNDR1", "R_RNDR2"
         "R_RNDR4", "R_RNMK", "R_S23T2g", "R_S23T3g", "R_S23T4g"
         "R_S26Tg", "R_S2L2FN2M2MASNt", "R_S2TASE1ly", "R_S2TASE2ly", "R_S2TASE3ly"
         "R_S6T10g", "R_S6T11g", "R_S6T12g", "R_S6T13g", "R_S6T14g"
         "R_S6T15g", "R_S6T16g", "R_S6T17g", "R_S6T18g", "R_S6T1g"
         "R_S6T2g", "R_S6T3g", "R_S6T4g", "R_S6T5g", "R_S6T6g"
         "R_S6T7g", "R_S6T8g", "R_S6T9g", "R_SACCD3m", "R_SACCD4m"
         "R_SADT", "R_SARCStm", "R_SARDHm", "R_SBTD_D2", "R_SBTR"
         "R_SCP2x", "R_SCPx", "R_SERHL", "R_SERPT", "R_SERt4"
         "R_SGPL12r", "R_SIAASE2ly", "R_SIAASE3ly", "R_SIAASE4ly", "R_SIAT4Bg"
         "R_SIAT9g", "R_SLDt", "R_SMPD4", "R_SO4CLtex2", "R_SPHK21c"
         "R_SPMS", "R_SPODM", "R_SPODMm", "R_SPODMn", "R_SPODMx"
         "R_SPTix", "R_SQLEr", "R_SQLSr", "R_ST8SIA11", "R_ST8SIA12"
         "R_STRDNCCPT1", "R_STRDNCCPT2", "R_STRDNCCRNt", "R_STS1", "R_STS2"
         "R_SUCRe", "R_TAGAT_Dt", "R_TCHOLAt3", "R_TCYNTt", "R_TCYNTtm"
         "R_TDPm", "R_THBPT4ACAMDASE", "R_THMP", "R_THMPPtm", "R_THRD_L"
         "R_THRt4", "R_TMDPK", "R_TMDS", "R_TMNDNCCPT1", "R_TMNDNCCPT2"
         "R_TMNDNCCRNt", "R_TRDR", "R_TRDRm", "R_TREHe", "R_TRPHYDRO2"
         "R_TRPt4", "R_TSTSTERONESULT", "R_TTDCPT1", "R_TTDCPT2", "R_TTDCRNt"
         "R_TXASr", "R_TYMSFt", "R_TYMSULT", "R_TYRCBOX", "R_TYROXDAc"
         "R_UAG2EMAi", "R_UAGALDP", "R_UAGDP", "R_UDPDOLPT_L", "R_UDPGD"
         "R_UGCG", "R_UGT1A6r", "R_UPP3S", "R_UPPDC1", "R_UPPN"
         "R_URATEt", "R_URCN", "R_URIK1", "R_VACCCPT1", "R_VACCCPT2"
         "R_VACCCRNt", "R_VLCS2p", "R_VLCS2r", "R_VLCSp", "R_VLCSr"
         "R_XYLtly", "R_r0009", "R_r0010", "R_r0033", "R_r0047"
         "R_r0068", "R_r0085", "R_r0086", "R_r0093", "R_r0097"
         "R_r0119", "R_r0142", "R_r0156", "R_r0157", "R_r0165"
         "R_r0186", "R_r0191", "R_r0210", "R_r0233", "R_r0246"
         "R_r0265", "R_r0280", "R_r0287", "R_r0295", "R_r0311"
         "R_r0321", "R_r0339", "R_r0340", "R_r0354", "R_r0355"
         "R_r0358", "R_r0360", "R_r0361", "R_r0365", "R_r0377"
         "R_r0384", "R_r0385", "R_r0386", "R_r0393", "R_r0443"
         "R_r0456", "R_r0509", "R_r0514", "R_r0522", "R_r0523"
         "R_r0560", "R_r0590", "R_r0595", "R_r0596", "R_r0604"
         "R_r0639", "R_r0656", "R_r0661", "R_r0669", "R_r0670"
         "R_r0683", "R_r0706", "R_r0715", "R_r0717", "R_r0718"
         "R_r0719", "R_r0720", "R_r0721", "R_r0723", "R_r0727"
         "R_r0729", "R_r0730", "R_r0731", "R_r0732", "R_r0733"
         "R_r0734", "R_r0743", "R_r0744", "R_r0779", "R_r0782"
         "R_r0787", "R_r0795", "R_r0813", "R_r0853", "R_r0879"
         "R_r0926", "R_r0934", "R_r0936", "R_r0962", "R_r1008"
         "R_r1011", "R_r1012", "R_r1013", "R_r1014", "R_r1017"
         "R_r1052", "R_r1090", "R_r1143", "R_r1144", "R_r1150"
         "R_r1167", "R_r1168", "R_r1177", "R_r1179", "R_r1252"
         "R_r1401", "R_r1431", "R_r1433", "R_r1434", "R_r1435"
         "R_r1443", "R_r1444", "R_r1445", "R_r1449", "R_r1454"
         "R_r1492", "R_r1497", "R_r1527", "R_r1538", "R_r1540"
         "R_r1675", "R_r1683", "R_r1690", "R_r1691", "R_r1705"
         "R_r1708", "R_r1721", "R_r1725", "R_r1728", "R_r1746"
         "R_r1754", "R_r1766", "R_r1772", "R_r1779", "R_r1788"
         "R_r1818", "R_r1833", "R_r1836", "R_r1842", "R_r1856"
         "R_r1883", "R_r1884", "R_r1912", "R_r1936", "R_r1946"
         "R_r1947", "R_r1952", "R_r1954", "R_r1961", "R_r1964"
         "R_r1996", "R_r1998", "R_r1999", "R_r2001", "R_r2002"
         "R_r2003", "R_r2009", "R_r2024", "R_r2026", "R_r2028"
         "R_r2031", "R_r2039", "R_r2040", "R_r2044", "R_r2052"
         "R_r2061", "R_r2136", "R_r2382", "R_r2384", "R_r2385"
         "R_r2386", "R_r2387", "R_r2388", "R_r2389", "R_r2390"
         "R_r2395", "R_r2399", "R_r2405", "R_r2408", "R_r2411"
         "R_r2425", "R_r2443", "R_RE2677C", "R_RE2677E", "R_RE2985X"
         "R_RE2998M", "R_RE3241R", "R_RE3624M", "R_RE3626M", "R_CYOOm3"
         "R_ADPACDAc", "R_ADPCOAPTE", "R_BCRNe", "R_C101CRNe", "R_C10CRNe"
         "R_C12DCACOT", "R_C12DCACT", "R_C141OHe", "R_C142OHe", "R_C162OHe"
         "R_C16DCe", "R_C3DCe", "R_C4CRNe", "R_C5DCe", "R_C81CRNe"
         "R_C8CRNe", "R_DDCRNe", "R_DDECCRNe", "R_DDECE1CRNe", "R_DECCRNe"
         "R_DECDICRNe", "R_DOCO13ECOAtxc", "R_DOCO13EFATP", "R_FAOXC101C102m", "R_FAOXC101C102x"
         "R_FAOXC101C8x", "R_FAOXC101m", "R_FAOXC101x", "R_FAOXC102C101m", "R_FAOXC102C101x"
         "R_FAOXC102C103m", "R_FAOXC102C103x", "R_FAOXC102C81m", "R_FAOXC102C81x", "R_FAOXC102m"
         "R_FAOXC102x", "R_FAOXC103C102m", "R_FAOXC103C102x", "R_FAOXC10C10OHm", "R_FAOXC10C8x"
         "R_FAOXC11C9m", "R_FAOXC121C101m", "R_FAOXC121C10x", "R_FAOXC121x", "R_FAOXC122C101m"
         "R_FAOXC122m", "R_FAOXC122x", "R_FAOXC123C102m", "R_FAOXC123C102x", "R_FAOXC123m"
         "R_FAOXC123x", "R_FAOXC12C12OHm", "R_FAOXC13C11m", "R_FAOXC141C121m", "R_FAOXC141C121x"
         "R_FAOXC141C141OHm", "R_FAOXC142C122m", "R_FAOXC142C122x", "R_FAOXC142C142OHm", "R_FAOXC143C123m"
         "R_FAOXC143C123x", "R_FAOXC14C12m", "R_FAOXC14C14OHm", "R_FAOXC15ATPx", "R_FAOXC15C13m"
         "R_FAOXC161C141m", "R_FAOXC161C141x", "R_FAOXC161C161OHm", "R_FAOXC162C162OHm", "R_FAOXC163C142x"
         "R_FAOXC163C143m", "R_FAOXC163C164Gm", "R_FAOXC163C164x", "R_FAOXC163GC142m", "R_FAOXC163Gm"
         "R_FAOXC163x", "R_FAOXC164C143m", "R_FAOXC164C143x", "R_FAOXC164C163x", "R_FAOXC164C165m"
         "R_FAOXC164C165x", "R_FAOXC164GC163m", "R_FAOXC164m", "R_FAOXC164x", "R_FAOXC165C164m"
         "R_FAOXC165C164x", "R_FAOXC16BRx", "R_FAOXC16C14m", "R_FAOXC16C16OHm", "R_FAOXC16DCr"
         "R_FAOXC16OHC16r", "R_FAOXC17C15m", "R_FAOXC181C161m", "R_FAOXC181C161x", "R_FAOXC181C181OHm"
         "R_FAOXC183C163Gm", "R_FAOXC183C163m", "R_FAOXC184C163m", "R_FAOXC184C163x", "R_FAOXC184C164m"
         "R_FAOXC184C164x", "R_FAOXC184m", "R_FAOXC184x", "R_FAOXC185C164m", "R_FAOXC185m"
         "R_FAOXC18C18OHm", "R_FAOXC201C181x", "R_FAOXC204C184m", "R_FAOXC204C205x", "R_FAOXC205C184x"
         "R_FAOXC205C185m", "R_FAOXC221C201x", "R_FAOXC225C204m", "R_FAOXC225C204x", "R_FAOXC225C226m"
         "R_FAOXC225C226x", "R_FAOXC225m", "R_FAOXC225x", "R_FAOXC226C205m", "R_FAOXC226C225m"
         "R_FAOXC226C225x", "R_FAOXC226C227m", "R_FAOXC226m", "R_FAOXC227C226m", "R_FAOXC5C3x"
         "R_FAOXC5C5OHm", "R_FAOXC61C4m", "R_FAOXC61C4x", "R_FAOXC61m", "R_FAOXC61x"
         "R_FAOXC6C4x", "R_FAOXC7C5m", "R_FAOXC81C61m", "R_FAOXC81C61x", "R_FAOXC8C6m"
         "R_FAOXC8C6x", "R_FAOXC9C7m", "R_FAOXOHC16C16DCc", "R_FAOXTC101TC102m", "R_FAOXTC102C101m"
         "R_FAOXTC122TC101m", "R_FAOXTC122m", "R_FAOXTC142TC122m", "R_FAOXTC162TC142m", "R_FAOXTC182TC162m"
         "R_FOAXC122C101x", "R_HEDCECRNe", "R_HEXCOAACBP", "R_HEXDCRNe", "R_HIVCRNe"
         "R_HOCTDECCRNe", "R_HTDCRNe", "R_IVCOAACBP", "R_IVCRNe", "R_OCT11EFATP"
         "R_OCTDECE1CRNe", "R_PRISTCOAtcx", "R_SBCOAACOTx", "R_SCP21cx", "R_SEBACACT"
         "R_SEBCOAPET", "R_SUBERICACT", "R_SUCCACT", "R_SUCCOAPET", "R_TDCRNe"
         "R_TETDEC2CRNe", "R_TETDECE1CRNe", "R_TIGCRNe", "R_FOLTle", "R_GLNATB0tc"
         "R_HISyLATthc", "R_ILEPHELAT2tc", "R_LEULEUPEPT1tc", "R_LINOFATPtc", "R_METATB0tc"
         "R_METyLATthc", "R_NACDe", "R_NACHORCTL3le", "R_OLEICFATPtc", "R_PALFATPtc"
         "R_PECDCHe", "R_VALPHELAT2tc", "R_CHOLESTle", "R_CYSAMOe", "R_DM_5hpet(r)"
         "R_DM_pmtcoa(r)", "R_DPCOAPPe", "R_DPMVDc", "R_FE2DMT1", "R_FE3MTP1"
         "R_FERO", "R_LACLt", "R_MEVK1c", "R_MTHFR3", "R_P5CR"
         "R_PAN4PPe", "R_PMEVKc", "R_PRO1x", "R_RTOTAL2FATPc", "R_RTOTAL3FATPc"
         "R_RTOTALFATPc", "R_TTDCAFATPc", "R_URIt5le", "R_DM_Lcystin", "R_DM_anth"
         "R_DM_atp_c_", "R_biomass_reaction", "R_ACITL", "R_G6PPer", "R_PCm"
         "R_CSm" /

    transportReactions(reactions) 'transport reactions'
        /"R_10FTHFtm", "R_24NPHte", "R_2HBt2", "R_2MCITt", "R_2OXOADPTm"
         "R_34DHOXPEGt", "R_34DHPHEt", "R_3AIBt", "R_3AIBtm", "R_3MOBt2im"
         "R_3MOPt2im", "R_3SALAASPm", "R_4ABUTtm", "R_4MTOLBUTAMIDEte", "R_4NPHSFte"
         "R_4NPHte", "R_4PYRDX", "R_5ADTSTSTERONESte", "R_5ADTSTSTERONEte", "R_5AOPtm"
         "R_5HOMEPRAZOLEte", "R_5MTHFt", "R_ABTti", "R_ABUTt2r", "R_ACACt2"
         "R_ACACt2m", "R_ACALDt", "R_ACALDtm", "R_ACCOAgt", "R_ACCOAtn"
         "R_ACETONEt2", "R_ACGALFUCGALACGALFUC12GAL14ACGLCGALGLUSIDEte", "R_ACGALFUCGALACGALFUC12GAL14ACGLCGALGLUSIDEtg", "R_ACGALFUCGALACGALFUCGALACGLCGAL14ACGLCGALGLUSIDEte", "R_ACGALFUCGALACGALFUCGALACGLCGAL14ACGLCGALGLUSIDEtg"
         "R_ACGALtlg", "R_ACGALtly", "R_ACGBGBSIDEtg", "R_ACGBGBSIDEtl", "R_ACHtn"
         "R_ACNACNGALGBSIDEte", "R_ACNACNGALGBSIDEtg", "R_ACNAMlt", "R_ACNAMtn", "R_ACRNtm"
         "R_ACt2m", "R_ACt2r", "R_ADEt", "R_ADNt", "R_ADNtm"
         "R_ADPtx", "R_ADRNCRNt", "R_ADRNt", "R_AKGMALtm", "R_AKGtp"
         "R_ALADGLNexR", "R_ALADGLYexR", "R_ALAGLNexR", "R_ALAGLYexR", "R_ALAt2r"
         "R_ALAtN1", "R_AMPtp", "R_APNNOXte", "R_APPNNte", "R_APRGSTRNte"
         "R_ARAB_Lt", "R_ARACHCOAtx", "R_ARACHCRNt", "R_ARACHDCOAtx", "R_ARACHDt2"
         "R_ARACHDtr", "R_ARACHt", "R_ARGLYSex", "R_ARGtm", "R_ASCBt"
         "R_ASCBt4", "R_ASNtm", "R_ASNtN1", "R_Asn_X_Ser_Thrtr", "R_ASPDxt"
         "R_ASPGLUm", "R_ATP1ter", "R_ATP2ter", "R_ATPtm", "R_ATPtx"
         "R_BALAtmr", "R_BHBt", "R_BHBtm", "R_BILDGLCURt", "R_BILDGLCURtr"
         "R_BILGLCURt", "R_BILGLCURtr", "R_BILIRUBt2", "R_BILIRUBtr", "R_BIOCYTtn"
         "R_BTNt2", "R_BTNt4i", "R_BTNtn", "R_BUTt2r", "R_C160CRNt"
         "R_C161CRN2t", "R_C161CRNt", "R_C180CRNt", "R_C181CRNt", "R_C204CRNt"
         "R_C226COAtx", "R_C226CRNt", "R_CAATPS", "R_CARVEOLte", "R_CAt7r"
         "R_CDPDAGtm", "R_CERT1rt", "R_CERT2gt", "R_CERT2rt", "R_CHLtm"
         "R_CHOLATEt", "R_CHOLATEt3", "R_CHOLt4", "R_CHOLtn", "R_CHOLtu"
         "R_CHSTEROLt1", "R_CHSTEROLt2", "R_CHSTEROLt3", "R_CITRtm", "R_CITt4_2"
         "R_CITtam", "R_CITtbm", "R_CLOXAtex2", "R_CLPNDCOAtx", "R_CLPNDt"
         "R_CMPACNAtg", "R_CMPACNAtn", "R_CO2t", "R_CO2ter", "R_CO2tm"
         "R_CO2tp", "R_COAtg", "R_COAtl", "R_COAtm", "R_COAtn"
         "R_COAtp", "R_COAtr", "R_COt", "R_CREATt4_2_r", "R_CRNCARtp"
         "R_CRNt", "R_CRNtim", "R_CRNtx", "R_CRVNCtr", "R_CSPG_Atly"
         "R_CSPG_Btly", "R_CSPG_Etly", "R_CTPtn", "R_CYANt", "R_CYANtm"
         "R_CYOR_u10m", "R_CYSGLUexR", "R_CYSGLYexR", "R_CYTDtm", "R_DAG_HSter"
         "R_DALAt2r", "R_DALAxt", "R_DCSPTN1CRNt", "R_DCSPTN1t", "R_DCTPtn"
         "R_DCYTt", "R_DGCHOLte", "R_DGCHOLtx", "R_DGTPtn", "R_DHCHOLESTANATEtm"
         "R_DHEASt", "R_DHFtm", "R_DHORD9", "R_DINt", "R_D_LACt2"
         "R_DLNLCGCRNt", "R_DLNLCGt", "R_DMGtm", "R_DMHPTCRNt", "R_DMHPTCRNte"
         "R_DMNONCRNt", "R_DNDPt11m", "R_DNDPt14m", "R_DNDPt15m", "R_DNDPt24m"
         "R_DNDPt25m", "R_DNDPt26m", "R_DNDPt29m", "R_DNDPt36m", "R_DNDPt38m"
         "R_DNDPt55m", "R_DNDPt8m", "R_DOLGLCP_Lter", "R_DOLMANP_Lter", "R_DOLMANP_Uter"
         "R_DOLPMT4_Ler", "R_DOLPMT4_Uer", "R_DOPASFt", "R_DOPAt4_2_r", "R_DOPAtu"
         "R_DPCOAtl", "R_DRIBt", "R_DURIt", "R_DURItn", "R_EICOSTETCRNt"
         "R_EICOSTETt", "R_ELAIDCRNt", "R_ELAIDt", "R_ESTRADIOLGLCt", "R_ESTRADIOLGLCtr"
         "R_ESTRADIOLt", "R_ESTRADIOLtr", "R_ESTRONESt", "R_ETOHt", "R_F1Atg"
         "R_FADH2tru", "R_FADH2tx", "R_FADtru", "R_FADtx", "R_FALDtm"
         "R_FATP1t", "R_FATP2t", "R_FATP3t", "R_FATP4t", "R_FATP5t"
         "R_FATP6t", "R_FATP7t", "R_FATP8t", "R_FATP9t", "R_FE2tm"
         "R_FORMCOAtx", "R_FORtr", "R_FRDPtc", "R_FRDPtr", "R_FRUt1r"
         "R_FRUt4", "R_FUCFUCFUCGALACGLC13GALACGLCGAL14ACGLCGALGLUSIDEte", "R_FUCFUCFUCGALACGLC13GALACGLCGAL14ACGLCGALGLUSIDEtg", "R_FUCtly", "R_FUMSO3tm"
         "R_FUMSO4tm", "R_FUMtm", "R_FUMTSULtm", "R_G6Pter", "R_GACPAILter"
         "R_GALACGLCGALGBSIDEte", "R_GALACGLCGALGBSIDEtg", "R_GALGALFUCFUCGALACGLCGALACGLCGAL14ACGLCGALGLUSIDEte", "R_GALGALFUCFUCGALACGLCGALACGLCGAL14ACGLCGALGLUSIDEtg", "R_GALGALGALTHCRMte"
         "R_GALGALGALTHCRMtg", "R_GALSIDEtg", "R_GALt1r", "R_GALt4", "R_GALtly"
         "R_GAMt1r", "R_GBSIDEte", "R_GBSIDEtl", "R_GCHOLAt", "R_GCHOLAt3"
         "R_GCHOLAte", "R_GDPFUCtg", "R_GDPtg", "R_GGLUCT", "R_GLCt1r"
         "R_GLCt4", "R_GLCter", "R_GLCURter", "R_GLCURtly", "R_GLNtm"
         "R_GLNtN1", "R_GLUt2m", "R_GLXtm", "R_GLXtp", "R_GLYBt4_2_r"
         "R_GLYCLTtp", "R_GLYC_St", "R_GLYCt", "R_GLYCtm", "R_GLYt2r"
         "R_GLYt7_211_r", "R_GLYtm", "R_GLYtp", "R_GMPtg", "R_GTHRDt"
         "R_GTMLTe", "R_GUAt", "R_GULNter", "R_H2O2tn", "R_H2O2tp"
         "R_H2Oter", "R_H2Otg", "R_H2Otly", "R_H2Otm", "R_H2Otn"
         "R_H2Otp", "R_HAS2", "R_HAtly", "R_HCO3_CLt", "R_HDCAtr"
         "R_HDCEAtr", "R_HEXCCOAtx", "R_HEXCt", "R_HISTAtu", "R_HIStN1"
         "R_HMGCOAtm", "R_HMGCOAtx", "R_HPACtr", "R_HPDCACRNt", "R_HPDCAt"
         "R_HPYRtp", "R_HSAT1ly", "R_HSAT2ly", "R_HSAT3ly", "R_HSAT4ly"
         "R_HSPGtly", "R_HTAXOLte", "R_Htg", "R_Htr", "R_Htx"
         "R_HYXNt", "R_IDOURtly", "R_ILEt4", "R_ILEt5m", "R_INSt"
         "R_INSTt2r", "R_INSTt4", "R_IPDPtx", "R_It", "R_KCC2t"
         "R_KCCt", "R_KSII_CORE2t", "R_KSII_CORE2tly", "R_KSII_CORE4t", "R_KSII_CORE4tly"
         "R_KSIt", "R_KSItly", "R_LEUKTRA4t", "R_LEUKTRB4t", "R_LEUKTRC4t"
         "R_LEUKTRD4t", "R_LEUKTRE4t", "R_LEUKTRF4t", "R_LEUt5m", "R_LGNCCOAtx"
         "R_LGNCt", "R_LIMNENte", "R_L_LACDcm", "R_L_LACt2r", "R_L_LACt4r"
         "R_LNELDCCRNt", "R_LNELDCt", "R_LNLCCRNt", "R_LNLNCACRNt", "R_LNLNCAt"
         "R_LNLNCGCRNt", "R_LNLNCGt", "R_LYStip", "R_LYStm", "R_LYStn"
         "R_M4MPDOL_Lter", "R_M7MASNBterg", "R_MALSO3tm", "R_MALSO4tm", "R_MALtm"
         "R_MALTSULtm", "R_MANt1r", "R_MANt4", "R_MANter", "R_MANtg"
         "R_MANtly", "R_MEOHt2", "R_METLEUex", "R_METt4", "R_MTHGXLt"
         "R_NACASPtm", "R_NADH2_u10m", "R_NADHtru", "R_NADPHtru", "R_NADPHtxu"
         "R_NADPtru", "R_NADPtxu", "R_NADtpu", "R_NADtru", "R_NAHCO3_HCLt"
         "R_NAIt", "R_NCKt", "R_NCNt", "R_NH4t3r", "R_NH4tn"
         "R_NH4tp", "R_NOt", "R_NRPPHRSFt", "R_NRPPHRt4_2_r", "R_NRPPHRtu"
         "R_NRVNCCOAtx", "R_NRVNCt", "R_O2St", "R_O2Stm", "R_O2Stn"
         "R_O2Stx", "R_O2t", "R_O2ter", "R_O2tm", "R_O2tn"
         "R_O2tp", "R_OAGD3te", "R_OAGD3tg", "R_OCCOAtx", "R_OCDCEAtr"
         "R_OCTAt", "R_ODECOAtx", "R_OMEPRAZOLEte", "R_ORNt3m", "R_ORNt4m"
         "R_OXAHCOtex", "R_PAIL_HStn", "R_PAIL4P_HStn", "R_PAPStg", "R_PAPtg"
         "R_PCt", "R_PE_HSter", "R_PEt", "R_PHEACGLNt", "R_PHEMEt"
         "R_PHEMEtm", "R_PHYTt", "R_PIt7", "R_PIter", "R_PItg"
         "R_PItn", "R_PItx", "R_PMTCOAtx", "R_PPAt", "R_PPItr"
         "R_PPItx", "R_PPPG9tm", "R_PRGSTRNt", "R_PRISTANALtx", "R_PRODt2r"
         "R_PROSTGD2t", "R_PROSTGE1t", "R_PROSTGE2t", "R_PROSTGE2t2", "R_PROSTGF2t"
         "R_PROSTGH2t", "R_PROSTGI2t", "R_PROSTGI2tr", "R_PROt2r", "R_PSFLIPm"
         "R_PSt3", "R_PTDCACRNt", "R_PTDCAt", "R_PYDXNtr", "R_PYRt2m"
         "R_PYRt2p", "R_PYRt2r", "R_RAtn3", "R_RBTt", "R_RETFAt"
         "R_RETNt", "R_RETt", "R_RIBt", "R_RTOTALt", "R_Rtotaltl"
         "R_S2L2FN2M2MASNt", "R_SARCStm", "R_SCP21x", "R_SCP22x", "R_Ser_Thrtg"
         "R_SERDGLNexR", "R_SERDGLYexR", "R_SERGLNexR", "R_SERGLYexR", "R_SERt4"
         "R_SERtN1", "R_SERtp", "R_SGALSIDEtg", "R_SGALSIDEtl", "R_SLDt"
         "R_SO4CLtex2", "R_SO4t4_2", "R_SO4tl", "R_SPC_HSt", "R_SPH1Pte"
         "R_SPHINGStl", "R_SPHS1Pte", "R_SPHS1Ptr", "R_SRTNt6_2_r", "R_SRTNtu"
         "R_STCOAtx", "R_STRDNCCRNt", "R_STRDNCt", "R_SUCCt2m", "R_SUCCt4_2"
         "R_SUCCtp", "R_TAGAT_Dt", "R_TAGt", "R_TAXOLte", "R_TCHOLAt"
         "R_TCHOLAt3", "R_TCHOLAte", "R_TCHOLAtx", "R_TCYNTt", "R_TCYNTtm"
         "R_TDCHOLAte", "R_TDCHOLAtx", "R_TETHEX3COAtx", "R_TETHEX3t", "R_TETPENT3COAtx"
         "R_TETPENT3t", "R_TETPENT6COAtx", "R_TETPENT6t", "R_TETTET6COAtx", "R_TETTET6t"
         "R_THCHOLSTOICtm", "R_THD1m", "R_THFtm", "R_THMMPtm", "R_THMPPtm"
         "R_THP2Ctp", "R_THRGLNexR", "R_THRGLYexR", "R_THRt4", "R_THYOXt2"
         "R_TMNDNCCRNt", "R_TMNDNCt", "R_TOLBUTAMIDEte", "R_TRIODTHYt", "R_TRIODTHYt2"
         "R_TRPt", "R_TRPt4", "R_TSTSTERONESte", "R_TSTSTERONEt", "R_TSULt4_3"
         "R_TTDCAtr", "R_TTDCRNt", "R_TXA2te", "R_TXA2tr", "R_TYMSFt"
         "R_TYRt", "R_UDPACGALtl", "R_UDPGALtg", "R_UDPGLCAter", "R_UDPGLCter"
         "R_UDPtl", "R_UGALNACtg", "R_UGLCNACtg", "R_URATEt", "R_UREAt"
         "R_VACCCRNt", "R_VACCt", "R_VALt5m", "R_XOL27OHtm", "R_XOLDIOLONEt"
         "R_XOLTRIOLtm", "R_XYLt", "R_XYLtly", "R_XYLTt", "R_r0002"
         "R_r0801", "R_r0809", "R_r0812", "R_r0813", "R_r0817"
         "R_r0819", "R_r0821", "R_r0822", "R_r0829", "R_r0830"
         "R_r0834", "R_r0835", "R_r0838", "R_r0839", "R_r0840"
         "R_r0841", "R_r0842", "R_r0853", "R_r0860", "R_r0870"
         "R_r0871", "R_r0879", "R_r0885", "R_r0892", "R_r0899"
         "R_r0908", "R_r0909", "R_r0911", "R_r0913", "R_r0915"
         "R_r0917", "R_r0926", "R_r0934", "R_r0936", "R_r0937"
         "R_r0940", "R_r0941", "R_r0942", "R_r0944", "R_r0946"
         "R_r0960", "R_r0962", "R_r0973", "R_r0974", "R_r0994"
         "R_r0998", "R_r0999", "R_r1008", "R_r1010", "R_r1011"
         "R_r1012", "R_r1013", "R_r1014", "R_r1017", "R_r1018"
         "R_r1019", "R_r1020", "R_r1030", "R_r1050", "R_r1052"
         "R_r1088", "R_r1090", "R_r1106", "R_r1116", "R_r1117"
         "R_r1143", "R_r1144", "R_r1147", "R_r1148", "R_r1150"
         "R_r1291", "R_r1292", "R_r1318", "R_r1401", "R_r1421"
         "R_r1428", "R_r1429", "R_r1434", "R_r1435", "R_r1454"
         "R_r1459", "R_r1464", "R_r1492", "R_r1497", "R_r1527"
         "R_r1538", "R_r1540", "R_r1544", "R_r1546", "R_r1547"
         "R_r1548", "R_r1549", "R_r1551", "R_r1552", "R_r1553"
         "R_r1554", "R_r1556", "R_r1557", "R_r1559", "R_r1560"
         "R_r1561", "R_r1562", "R_r1563", "R_r1564", "R_r1565"
         "R_r1566", "R_r1567", "R_r1568", "R_r1569", "R_r1570"
         "R_r1571", "R_r1573", "R_r1574", "R_r1575", "R_r1576"
         "R_r1578", "R_r1579", "R_r1580", "R_r1581", "R_r1583"
         "R_r1584", "R_r1585", "R_r1586", "R_r1587", "R_r1588"
         "R_r1589", "R_r1590", "R_r1591", "R_r1592", "R_r1593"
         "R_r1594", "R_r1595", "R_r1596", "R_r1597", "R_r1598"
         "R_r1599", "R_r1600", "R_r1602", "R_r1603", "R_r1604"
         "R_r1605", "R_r1606", "R_r1607", "R_r1608", "R_r1609"
         "R_r1610", "R_r1611", "R_r1612", "R_r1613", "R_r1614"
         "R_r1615", "R_r1616", "R_r1617", "R_r1618", "R_r1619"
         "R_r1620", "R_r1621", "R_r1622", "R_r1623", "R_r1624"
         "R_r1625", "R_r1626", "R_r1627", "R_r1628", "R_r1629"
         "R_r1630", "R_r1631", "R_r1632", "R_r1633", "R_r1634"
         "R_r1635", "R_r1636", "R_r1637", "R_r1638", "R_r1639"
         "R_r1640", "R_r1641", "R_r1642", "R_r1643", "R_r1644"
         "R_r1645", "R_r1646", "R_r1647", "R_r1648", "R_r1649"
         "R_r1650", "R_r1651", "R_r1652", "R_r1653", "R_r1654"
         "R_r1655", "R_r1656", "R_r1657", "R_r1658", "R_r1659"
         "R_r1660", "R_r1661", "R_r1662", "R_r1664", "R_r1665"
         "R_r1666", "R_r1667", "R_r1668", "R_r1669", "R_r1670"
         "R_r1671", "R_r1675", "R_r1683", "R_r1690", "R_r1691"
         "R_r1705", "R_r1708", "R_r1721", "R_r1725", "R_r1728"
         "R_r1746", "R_r1754", "R_r1766", "R_r1772", "R_r1779"
         "R_r1788", "R_r1818", "R_r1833", "R_r1836", "R_r1842"
         "R_r1856", "R_r1883", "R_r1884", "R_r1912", "R_r1936"
         "R_r1946", "R_r1947", "R_r1952", "R_r1954", "R_r1961"
         "R_r1964", "R_r1996", "R_r1998", "R_r1999", "R_r2001"
         "R_r2002", "R_r2003", "R_r2009", "R_r2024", "R_r2026"
         "R_r2028", "R_r2031", "R_r2039", "R_r2040", "R_r2044"
         "R_r2052", "R_r2061", "R_r2079", "R_r2080", "R_r2081"
         "R_r2082", "R_r2083", "R_r2084", "R_r2085", "R_r2086"
         "R_r2087", "R_r2088", "R_r2089", "R_r2090", "R_r2091"
         "R_r2092", "R_r2093", "R_r2094", "R_r2095", "R_r2096"
         "R_r2097", "R_r2098", "R_r2099", "R_r2100", "R_r2101"
         "R_r2102", "R_r2103", "R_r2104", "R_r2105", "R_r2106"
         "R_r2107", "R_r2108", "R_r2109", "R_r2110", "R_r2111"
         "R_r2112", "R_r2113", "R_r2114", "R_r2115", "R_r2116"
         "R_r2117", "R_r2119", "R_r2120", "R_r2121", "R_r2122"
         "R_r2123", "R_r2124", "R_r2125", "R_r2126", "R_r2127"
         "R_r2128", "R_r2129", "R_r2130", "R_r2131", "R_r2132"
         "R_r2133", "R_r2136", "R_r2137", "R_r2139", "R_r2141"
         "R_r2142", "R_r2193", "R_r2194", "R_r2196", "R_r2197"
         "R_r2198", "R_r2199", "R_r2200", "R_r2201", "R_r2202"
         "R_r2308", "R_r2309", "R_r2311", "R_r2312", "R_r2313"
         "R_r2314", "R_r2315", "R_r2316", "R_r2317", "R_r2318"
         "R_r2319", "R_r2320", "R_r2321", "R_r2322", "R_r2323"
         "R_r2324", "R_r2325", "R_r2326", "R_r2327", "R_r2328"
         "R_r2329", "R_r2330", "R_r2331", "R_r2332", "R_r2333"
         "R_r2334", "R_r2335", "R_r2338", "R_r2341", "R_r2342"
         "R_r2343", "R_r2344", "R_r2346", "R_r2347", "R_r2352"
         "R_r2353", "R_r2354", "R_r2355", "R_r2356", "R_r2357"
         "R_r2358", "R_r2359", "R_r2360", "R_r2361", "R_r2362"
         "R_r2363", "R_r2364", "R_r2365", "R_r2366", "R_r2367"
         "R_r2368", "R_r2369", "R_r2371", "R_r2372", "R_r2373"
         "R_r2374", "R_r2375", "R_r2376", "R_r2377", "R_r2378"
         "R_r2379", "R_r2380", "R_r2382", "R_r2384", "R_r2385"
         "R_r2386", "R_r2387", "R_r2388", "R_r2389", "R_r2390"
         "R_r2395", "R_r2399", "R_r2405", "R_r2408", "R_r2411"
         "R_r2420", "R_r2425", "R_r2443", "R_r2506", "R_r2507"
         "R_r2508", "R_r2509", "R_r2511", "R_r2514", "R_r2516"
         "R_r2519", "R_r2520", "R_r2521", "R_r2525", "R_r2526"
         "R_r2532", "R_r2534", "R_r2535", "R_r2537", "R_r2538"
         "R_CITt4_4", "R_GLYt7_311_r", "R_INSTt4_2", "R_PIt8", "R_PROt4_2_r"
         "R_CYOOm3", "R_2MB2COAc", "R_3HBCOARc", "R_ADPACTD", "R_BCRNe"
         "R_C101CRNe", "R_C10CRNe", "R_C10DCCACT", "R_C12DCTD", "R_C141ACBP"
         "R_C141OHe", "R_C142ACBP", "R_C142OHe", "R_C162ACBP", "R_C162OHe"
         "R_C16DCe", "R_C2tcx", "R_C3DCe", "R_C4CRNe", "R_C4DCCACT"
         "R_C4tcx", "R_C4tmc", "R_C5DCe", "R_C6CRNtcx", "R_C6DCCACT"
         "R_C81CRNe", "R_C8CRNe", "R_C9BRxtc", "R_DDCRNe", "R_DDECCRNe"
         "R_DDECE1CRNe", "R_DECCRNe", "R_DECDICRNe", "R_DOCO13ECOAtxc", "R_DOCO13EFATP"
         "R_FAOXC12DCTc", "R_GLUTCOAACBP", "R_HDCACBP", "R_HDDACBP", "R_HDECAACBP"
         "R_HDECEACBP", "R_HEDCECRNe", "R_HEXCOAACBP", "R_HEXDCRNe", "R_HEXDIACTD"
         "R_HEXDICOAACBP", "R_HIVCACBP", "R_HIVCRNe", "R_HOCDACBP", "R_HOCTDACBP"
         "R_HOCTDECCRNe", "R_HTDCACBP", "R_HTDCRNe", "R_IVCOAACBP", "R_IVCRNe"
         "R_OCD11CRNCACT", "R_OCT11EFATP", "R_OCTDECCACT", "R_OCTDECE1CRNe", "R_OMHPALTD"
         "R_PRISTCOAtcx", "R_SCP21cx", "R_SEBACIDTD", "R_SUBEACTD", "R_SUBERCACT"
         "R_SUCCTD", "R_TDCRNe", "R_TETDEC2CRNe", "R_TETDECE1CRNe", "R_TIGCRNe"
         "R_CYSSNAT5tc", "R_FOLTle", "R_GLNATB0tc", "R_GLYSNAT5tc", "R_HISCAT1"
         "R_HISSNAT5tc", "R_HISyLATthc", "R_HPETFABP1tc", "R_ILEPHELAT2tc", "R_LEULEUPEPT1tc"
         "R_LEUPHELAT2tc", "R_LINOFATPtc", "R_METATB0tc", "R_METyLATthc", "R_NACDe"
         "R_NACHORCTL3le", "R_OCDEAFABP1tc", "R_OLEICFATPtc", "R_PALFATPtc", "R_PEHSFABPe"
         "R_PMTCOAFABP1tc", "R_VALPHELAT2tc", "R_3HCO3_NAt", "R_5MTHFt2le", "R_AHCYStd"
         "R_AMETtd", "R_ASPDTDe", "R_CHSTEROLtrc", "R_CRNrtx", "R_Coqe"
         "R_FE2DMT1", "R_FE3MTP1", "R_FOLt2le", "R_FRDPtcr", "R_GLCGLUT2"
         "R_GLYC3Ptmc", "R_GLYCTDle", "R_KHte", "R_LACLt", "R_MAL_Ltx"
         "R_NADtx", "R_NODe", "R_PPItm", "R_PRO_Dtde", "R_PTCRTD"
         "R_Q10H2e", "R_RTOTAL2FATPc", "R_RTOTAL3FATPc", "R_RTOTALFATPc", "R_SBT_Dtde"
         "R_SPMTDe", "R_TTDCAFATPc", "R_URIt5le", "R_q10h2tc", "R_q10tm"
         "R_34HPPte", "R_3MOBte", "R_3MOPte", "R_4HPRO_LTte", "R_4MOPte"
         "R_5MTAte", "R_5OXPROt", "R_AHCYSte", "R_ANTHte", "R_CBASPte"
         "R_MAL_Lte", "R_OROTGLUt", "R_PNTOte", "R_IDOURte", "R_biomass_reaction" /

    reactionCatalog(compartment, reactions) 'reaction catalog'
        /"c"."R_13DAMPPOX", "x"."R_1PPDCRp", "c"."R_2AMACSULT", "c"."R_2HBO", "m"."R_2OXOADOXm"
         "c"."R_34DHOXPEGOX", "c"."R_34HPPOR", "m"."R_L3AIBTm", "c"."R_3DSPHR", "c"."R_3HAO"
         "m"."R_3HBCDm", "m"."R_3HBCOAHLm", "c"."R_3HKYNAKGAT", "c"."R_3HLYTCL", "m"."R_3SALATAim"
         "m"."R_3SPYRSPm", "c"."R_41R2A1H12BOOX", "m"."R_4HGLSDm", "c"."R_4HOXPACDOX_NADP_", "c"."R_4NPHSULT"
         "c"."R_5ADTSTSTERONESULT", "c"."R_5HOXINDACTO2OX", "l"."R_A_MANASEly", "g"."R_A4GALTg", "g"."R_A4GNT2g"
         "c"."R_AACOAT", "m"."R_AASAD3m", "c"."R_AATAi", "g"."R_ABO4g", "g"."R_ABO5g"
         "g"."R_ABO6g", "g"."R_ABO7g", "g"."R_ABO9g", "m"."R_ABTArm", "c"."R_ABTD"
         "c"."R_ABUTD", "m"."R_ACACT10m", "c"."R_ACACT1r", "m"."R_ACACT1rm", "x"."R_ACACT1x"
         "x"."R_ACACT4p", "x"."R_ACACT5p", "x"."R_ACACT6p", "x"."R_ACACT7p", "c"."R_ACCOAC"
         "c"."R_ACGALK", "c"."R_ACGAM6PSi", "c"."R_ACGAMK", "c"."R_ACGAMPM", "c"."R_ACGPID"
         "e"."R_ACHEe", "c"."R_ACNAM9PL", "c"."R_ACNAMPH", "c"."R_ACNMLr", "m"."R_ACOAD10m"
         "m"."R_ACOAD1fm", "m"."R_ACOAD9m", "x"."R_ACOAO7p", "c"."R_ACONT", "x"."R_ACOX22x"
         "x"."R_ACOX2x", "c"."R_ACTLMO", "c"."R_ACTNMO", "c"."R_ADK1", "m"."R_ADK1m"
         "c"."R_ADK3", "m"."R_ADK3m", "c"."R_ADKd", "c"."R_ADMDC", "c"."R_ADNCYC"
         "c"."R_ADPRDP", "c"."R_ADRNCPT1", "m"."R_ADRNCPT2", "c"."R_ADSK", "c"."R_ADSL1"
         "c"."R_ADSS", "g"."R_AG13T10g", "g"."R_AG13T11g", "g"."R_AG13T12g", "g"."R_AG13T13g"
         "g"."R_AG13T14g", "g"."R_AG13T15g", "g"."R_AG13T16g", "g"."R_AG13T17g", "g"."R_AG13T18g"
         "g"."R_AG13T1g", "g"."R_AG13T2g", "g"."R_AG13T3g", "g"."R_AG13T4g", "g"."R_AG13T5g"
         "g"."R_AG13T6g", "g"."R_AG13T7g", "g"."R_AG13T8g", "g"."R_AG13T9g", "m"."R_AGTim"
         "x"."R_AGTix", "c"."R_AHC", "c"."R_AKR1C1", "c"."R_AKR1C41", "c"."R_AKR1D2"
         "c"."R_ALAR", "m"."R_ALASm", "c"."R_ALATA_L", "c"."R_ALCD1", "c"."R_ALCD21_D"
         "c"."R_ALCD21_L", "c"."R_ALCD22_D", "c"."R_ALCD22_L", "c"."R_ALCD2if", "c"."R_ALDD21"
         "c"."R_ALDD2x", "m"."R_ALDD2xm", "c"."R_ALDD2y", "c"."R_ALOX52", "c"."R_ALR2"
         "c"."R_ALR3", "x"."R_AMACR2p", "x"."R_AMACRp", "c"."R_AMANK", "c"."R_AMCOXO"
         "c"."R_AMPTASECG", "e"."R_AMPTASECGe", "m"."R_APAT2rm", "c"."R_APOCF", "m"."R_APOCFm"
         "c"."R_APOC_LYS_BTNP", "m"."R_APOC_LYS_BTNPm", "c"."R_ARABR", "c"."R_ARACHCPT1", "m"."R_ARACHCPT2"
         "c"."R_ARGN", "c"."R_ARGSL", "c"."R_ARGSS", "l"."R_ARSA", "c"."R_R_group_phosphotase_1"
         "l"."R_ASAH1", "c"."R_ASCBOX", "m"."R_ASNNm", "c"."R_ASNS1", "m"."R_ASPNATm"
         "c"."R_ASPTA", "m"."R_ASPTAm", "e"."R_ATPH1e", "e"."R_ATPH2e", "l"."R_B_MANNASEly"
         "g"."R_B3GALT3g", "g"."R_B3GALT5g", "g"."R_B3GNT11g", "g"."R_B3GNT12g", "g"."R_B3GNT310g"
         "g"."R_B3GNT311g", "g"."R_B3GNT312g", "g"."R_B3GNT313g", "g"."R_B3GNT314g", "g"."R_B3GNT315g"
         "g"."R_B3GNT31g", "g"."R_B3GNT32g", "g"."R_B3GNT33g", "g"."R_B3GNT34g", "g"."R_B3GNT35g"
         "g"."R_B3GNT36g", "g"."R_B3GNT39g", "g"."R_B3GNT51g", "x"."R_BAAT2x", "x"."R_BAAT3x"
         "c"."R_BACCL", "m"."R_BACCLm", "c"."R_BAMPPALDOX", "m"."R_BDHm", "c"."R_BDMT_L"
         "c"."R_BHMT", "c"."R_BILIRED", "r"."R_BMTer_U", "c"."R_BPNT", "n"."R_BTND1n"
         "e"."R_BTNDe", "m"."R_BTNDm", "c"."R_BTNPL", "m"."R_BTNPLm", "r"."R_C14STRr"
         "c"."R_C160CPT1", "m"."R_C160CPT2", "c"."R_C161CPT1", "c"."R_C161CPT12", "m"."R_C161CPT2"
         "m"."R_C161CPT22", "c"."R_C180CPT1", "m"."R_C180CPT2", "c"."R_C181CPT1", "m"."R_C181CPT2"
         "m"."R_C204CPT2", "c"."R_C226CPT1", "m"."R_C226CPT2", "r"."R_C3STDH1Pr", "r"."R_C3STDH1r"
         "r"."R_C3STKR2r", "r"."R_C4STMO1r", "r"."R_C4STMO2Pr", "r"."R_C4STMO2r", "m"."R_CATm"
         "x"."R_CATp", "m"."R_CBPSam", "c"."R_CBR2", "c"."R_CDIPTr", "c"."R_CDS"
         "m"."R_CDSm", "c"."R_CEPTC", "c"."R_CEPTE", "r"."R_CH25H", "c"."R_CHAT"
         "n"."R_CHATn", "c"."R_CHLPCTD", "c"."R_CHOLK", "c"."R_CITL", "c"."R_CMPSAS"
         "n"."R_CMPSASn", "g"."R_CORE2GTg", "g"."R_CORE3GTg", "g"."R_CORE4GTg", "g"."R_CORE6GTg"
         "c"."R_CPPPGO", "l"."R_CSAPASEly", "l"."R_CSBPASEly", "l"."R_CSEPASEly", "x"."R_CSNAT2x"
         "m"."R_CSNATm", "c"."R_CSNATr", "c"."R_CYSGLTH", "c"."R_CYSO", "c"."R_CYSTA"
         "c"."R_CYSTGL", "c"."R_CYSTS", "m"."R_CYTDK2m", "c"."R_CYTK1", "c"."R_CYTK10"
         "n"."R_CYTK10n", "c"."R_CYTK11", "n"."R_CYTK11n", "c"."R_CYTK12", "n"."R_CYTK12n"
         "c"."R_CYTK13", "n"."R_CYTK13n", "c"."R_CYTK14", "n"."R_CYTK14n", "m"."R_CYTK1m"
         "n"."R_CYTK1n", "c"."R_CYTK2", "n"."R_CYTK2n", "c"."R_CYTK3", "n"."R_CYTK3n"
         "c"."R_CYTK4", "n"."R_CYTK4n", "c"."R_CYTK5", "n"."R_CYTK5n", "c"."R_CYTK6"
         "n"."R_CYTK6n", "c"."R_CYTK7", "n"."R_CYTK7n", "c"."R_CYTK8", "c"."R_CYTK9"
         "n"."R_CYTK9n", "m"."R_D3AIBTm", "c"."R_DAGK_hs", "x"."R_DALAOXx", "c"."R_DASCBR"
         "x"."R_DASPO1p", "n"."R_DCK1n", "n"."R_DCK2n", "c"."R_DCMPDA", "c"."R_DCSPTN1CPT1"
         "m"."R_DCSPTN1CPT2", "n"."R_DCYTDn", "m"."R_DDPGAm", "c"."R_DESAT18_4", "c"."R_DESAT18_6"
         "x"."R_DESAT22_2p", "c"."R_DGAT", "c"."R_DGK1", "c"."R_DGULND", "r"."R_DHCR241r"
         "r"."R_DHCR243r", "r"."R_DHCR71r", "c"."R_DHCRD2", "c"."R_DHEASULT", "c"."R_DHFR"
         "c"."R_DHORTS", "c"."R_DHPM1", "c"."R_DLNLCGCPT1", "m"."R_DLNLCGCPT2", "n"."R_DM_13_cis_retn(n)"
         "m"."R_DM_dctp(m)", "r"."R_DM_dgpi_prot_hs(r)", "n"."R_DM_dgtp(n)", "m"."R_DM_dttp(m)", "r"."R_DM_ethamp(r)"
         "g"."R_DM_gncore2(g)", "r"."R_DM_gpi_sig(er)", "l"."R_DM_Ser_Gly_Ala_X_Gly(ly)", "g"."R_DM_T_antigen(g)", "x"."R_DMATTx"
         "m"."R_DMGDHm", "m"."R_DMHPTCRNCPT2", "c"."R_DMNONCOACRNCPT1", "m"."R_DMNONCRNCPT2", "r"."R_DOLASNT_Ler"
         "r"."R_DOLDPP_Ler", "r"."R_DOLP_Lter", "r"."R_DOLPGT1_Ler", "r"."R_DOLPGT2_Ler", "r"."R_DOLPH_Ler"
         "r"."R_DOLPMT_L", "r"."R_DOLPMT1_Ler", "r"."R_DOLPMT2_Ler", "c"."R_DOLPMT3_Ler", "c"."R_DOLPMT3_Uer"
         "c"."R_DOPABMO", "c"."R_DOPASULT", "c"."R_DRBK", "c"."R_DRPA", "c"."R_DSAT"
         "c"."R_DTMPK", "c"."R_DURAD", "r"."R_EBP1r", "m"."R_ECOAH12m", "m"."R_ECOAH1m"
         "m"."R_ECOAH9m", "m"."R_EHGLAT2m", "m"."R_EHGLATm", "c"."R_EICOSTETCPT1", "m"."R_EICOSTETCPT2"
         "c"."R_ELAIDCPT1", "m"."R_ELAIDCPT2", "l"."R_ENGASE3ly", "c"."R_ESTSULT", "m"."R_ETF"
         "m"."R_ETFQO", "e"."R_EX_10fthf(e)", "e"."R_EX_10fthf5glu(e)", "e"."R_EX_10fthf6glu(e)", "e"."R_EX_10fthf7glu(e)"
         "e"."R_EX_1glyc_hs(e)", "e"."R_EX_24nph(e)", "e"."R_EX_2hb(e)", "e"."R_EX_2mcit(e)", "e"."R_EX_34dhoxpeg(e)"
         "e"."R_EX_34dhphe(e)", "e"."R_EX_3aib(e)", "e"."R_EX_4abut(e)", "e"."R_EX_4hphac(e)", "e"."R_EX_4mtolbutamide(e)"
         "e"."R_EX_4nph(e)", "e"."R_EX_4nphsf(e)", "e"."R_EX_4pyrdx(e)", "e"."R_EX_5adtststerone(e)", "e"."R_EX_5adtststerones(e)"
         "e"."R_EX_5dhf(e)", "e"."R_EX_5homeprazole(e)", "e"."R_EX_5thf(e)", "e"."R_EX_6dhf(e)", "e"."R_EX_6thf(e)"
         "e"."R_EX_7dhf(e)", "e"."R_EX_7thf(e)", "e"."R_EX_abt(e)", "e"."R_EX_ac(e)", "e"."R_EX_acac(e)"
         "e"."R_EX_acald(e)", "e"."R_EX_acetone(e)", "e"."R_EX_acgalfucgalacgalfuc12gal14acglcgalgluside_hs(e)", "e"."R_EX_acgalfucgalacgalfucgalacglcgal14acglcgalgluside_hs(e)", "e"."R_EX_ach(e)"
         "e"."R_EX_acnacngalgbside_hs(e)", "e"."R_EX_ade(e)", "e"."R_EX_adp", "e"."R_EX_adrn(e)", "e"."R_EX_ak2lgchol_hs(e)"
         "e"."R_EX_akg(e)", "e"."R_EX_ala_B(e)", "e"."R_EX_ala_D(e)", "e"."R_EX_ala_L(e)", "e"."R_EX_amp(e)"
         "e"."R_EX_apnnox(e)", "e"."R_EX_appnn(e)", "e"."R_EX_aprgstrn(e)", "e"."R_EX_arab_L(e)", "e"."R_EX_arach(e)"
         "e"."R_EX_arachd(e)", "e"."R_EX_arg_L(e)", "e"."R_EX_asn_L(e)", "e"."R_EX_asp_D(e)", "e"."R_EX_asp_L(e)"
         "e"."R_EX_atp(e)", "e"."R_EX_bhb(e)", "e"."R_EX_bilglcur(e)", "e"."R_EX_bilirub(e)", "e"."R_EX_biocyt(e)"
         "e"."R_EX_btn(e)", "e"."R_EX_carveol(e)", "e"."R_EX_cgly(e)", "e"."R_EX_chol(e)", "e"."R_EX_chsterol(e)"
         "e"."R_EX_cit(e)", "e"."R_EX_CLPND(e)", "e"."R_EX_cmp(e)", "e"."R_EX_co(e)", "e"."R_EX_co2(e)"
         "e"."R_EX_creat(e)", "e"."R_EX_crn(e)", "e"."R_EX_crvnc(e)", "e"."R_EX_cspg_a(e)", "e"."R_EX_cspg_b(e)"
         "e"."R_EX_cspg_e(e)", "e"."R_EX_cyan(e)", "e"."R_EX_cys_L(e)", "e"."R_EX_dag_hs(e)", "e"."R_EX_dcsptn1(e)"
         "e"."R_EX_dcyt(e)", "e"."R_EX_dgchol(e)", "e"."R_EX_dhf(e)", "e"."R_EX_din(e)", "e"."R_EX_dlnlcg(e)"
         "e"."R_EX_dmhptcrn(e)", "e"."R_EX_dopa(e)", "e"."R_EX_dopasf(e)", "e"."R_EX_drib(e)", "e"."R_EX_duri(e)"
         "e"."R_EX_eicostet(e)", "e"."R_EX_elaid(e)", "e"."R_EX_estradiol(e)", "e"."R_EX_estradiolglc(e)", "e"."R_EX_etoh(e)"
         "e"."R_EX_fe2(e)", "e"."R_EX_fe3(e)", "e"."R_EX_for(e)", "e"."R_EX_fru(e)", "e"."R_EX_fucfucfucgalacglc13galacglcgal14acglcgalgluside_hs(e)"
         "e"."R_EX_fuc_L(e)", "e"."R_EX_gal(e)", "e"."R_EX_galacglcgalgbside_hs(e)", "e"."R_EX_galgalfucfucgalacglcgalacglcgal14acglcgalgluside_hs(e)", "e"."R_EX_galgalgalthcrm_hs(e)"
         "e"."R_EX_gam(e)", "e"."R_EX_gbside_hs(e)", "e"."R_EX_gchola(e)", "e"."R_EX_glc(e)", "e"."R_EX_gln_L(e)"
         "e"."R_EX_gluala(e)", "e"."R_EX_glu_L(e)", "e"."R_EX_glyb(e)", "e"."R_EX_glyc_S(e)", "e"."R_EX_glygn4(e)"
         "e"."R_EX_glygn5(e)", "e"."R_EX_gmp(e)", "e"."R_EX_gthrd(e)", "e"."R_EX_gtp(e)", "e"."R_EX_gua(e)"
         "e"."R_EX_h(e)", "e"."R_EX_h2o(e)", "e"."R_EX_h2o2(e)", "e"."R_EX_ha(e)", "e"."R_EX_ha_pre1(e)"
         "e"."R_EX_hco3(e)", "e"."R_EX_hdca(e)", "e"."R_EX_hdcea(e)", "e"."R_EX_hexc(e)", "e"."R_EX_his_L(e)"
         "e"."R_EX_hpdca(e)", "e"."R_EX_hspg(e)", "e"."R_EX_htaxol(e)", "e"."R_EX_hxan(e)", "e"."R_EX_idp(e)"
         "e"."R_EX_ile_L(e)", "e"."R_EX_imp(e)", "e"."R_EX_inost(e)", "e"."R_EX_ksi(e)", "e"."R_EX_ksii_core2(e)"
         "e"."R_EX_ksii_core4(e)", "e"."R_EX_lac_D(e)", "e"."R_EX_lac_L(e)", "e"."R_EX_leuktrA4(e)", "e"."R_EX_leuktrC4(e)"
         "e"."R_EX_leuktrF4(e)", "e"."R_EX_leu_L(e)", "e"."R_EX_lgnc(e)", "e"."R_EX_limnen(e)", "e"."R_EX_lneldc(e)"
         "e"."R_EX_lnlc(e)", "e"."R_EX_lnlnca(e)", "e"."R_EX_lnlncg(e)", "e"."R_EX_lys_L(e)", "e"."R_EX_malttr(e)"
         "e"."R_EX_meoh(e)", "e"."R_EX_met_L(e)", "e"."R_EX_mthgxl(e)", "e"."R_EX_nh4(e)", "e"."R_EX_no(e)"
         "e"."R_EX_nrpphr(e)", "e"."R_EX_nrpphrsf(e)", "e"."R_EX_nrvnc(e)", "e"."R_EX_o2(e)", "e"."R_EX_o2s(e)"
         "e"."R_EX_oagd3_hs(e)", "e"."R_EX_ocdca(e)", "e"."R_EX_ocdcea(e)", "e"."R_EX_octa(e)", "e"."R_EX_omeprazole(e)"
         "e"."R_EX_orn(e)", "e"."R_EX_paf_hs(e)", "e"."R_EX_pchol_hs(e)", "e"."R_EX_pe_hs(e)", "e"."R_EX_pglyc_hs(e)"
         "e"."R_EX_pheacgln(e)", "e"."R_EX_phe_L(e)", "e"."R_EX_pheme(e)", "e"."R_EX_phyt(e)", "e"."R_EX_pi(e)"
         "e"."R_EX_ppa(e)", "e"."R_EX_prgstrn(e)", "e"."R_EX_pro_L(e)", "e"."R_EX_prostgd2(e)", "e"."R_EX_prostge1(e)"
         "e"."R_EX_prostge2(e)", "e"."R_EX_ps_hs(e)", "e"."R_EX_ptdca(e)", "e"."R_EX_pydxn(e)", "e"."R_EX_pyr(e)"
         "e"."R_EX_rbt(e)", "e"."R_EX_retfa(e)", "e"."R_EX_retinol(e)", "e"."R_EX_retn(e)", "e"."R_EX_rib_D(e)"
         "e"."R_EX_ribflv(e)", "e"."R_EX_Rtotal(e)", "e"."R_EX_Rtotal2(e)", "e"."R_EX_Rtotal3(e)", "e"."R_EX_s2l2n2m2masn(e)"
         "e"."R_EX_ser_L(e)", "e"."R_EX_sl_L(e)", "e"."R_EX_so4(e)", "e"."R_EX_spc_hs(e)", "e"."R_EX_sph1p(e)"
         "e"."R_EX_sphs1p(e)", "e"."R_EX_strch2(e)", "e"."R_EX_strdnc(e)", "e"."R_EX_succ(e)", "e"."R_EX_sucr(e)"
         "e"."R_EX_tag_hs(e)", "e"."R_EX_tagat_D(e)", "e"."R_EX_taur(e)", "e"."R_EX_taxol(e)", "e"."R_EX_tchola(e)"
         "e"."R_EX_tcynt(e)", "e"."R_EX_tdchola(e)", "e"."R_EX_tethex3(e)", "e"."R_EX_tetpent3(e)", "e"."R_EX_tetpent6(e)"
         "e"."R_EX_tettet6(e)", "e"."R_EX_thf(e)", "e"."R_EX_thr_L(e)", "e"."R_EX_tmndnc(e)", "e"."R_EX_tolbutamide(e)"
         "e"."R_EX_tre(e)", "e"."R_EX_tststerone(e)", "e"."R_EX_tststerones(e)", "e"."R_EX_tsul(e)", "e"."R_EX_ttdca(e)"
         "e"."R_EX_txa2(e)", "e"."R_EX_tymsf(e)", "e"."R_EX_tyr_L(e)", "e"."R_EX_udp(e)", "e"."R_EX_ump(e)"
         "e"."R_EX_urate(e)", "e"."R_EX_urea(e)", "e"."R_EX_uri(e)", "e"."R_EX_utp(e)", "e"."R_EX_val_L(e)"
         "e"."R_EX_xolest2_hs(e)", "e"."R_EX_xyl_D(e)", "e"."R_EX_xylt(e)", "c"."R_F1PGT", "g"."R_F6Tg"
         "c"."R_FACOAL140i", "c"."R_FACOAL150", "c"."R_FACOAL160i", "c"."R_FACOAL161", "c"."R_FACOAL170"
         "c"."R_FACOAL180i", "c"."R_FACOAL1812", "c"."R_FACOAL1813", "c"."R_FACOAL181i", "c"."R_FACOAL1821"
         "c"."R_FACOAL1822", "c"."R_FACOAL1831", "c"."R_FACOAL1832", "c"."R_FACOAL184", "c"."R_FACOAL191"
         "c"."R_FACOAL200", "c"."R_FACOAL203", "c"."R_FACOAL204", "c"."R_FACOAL2042", "c"."R_FACOAL205"
         "c"."R_FACOAL206", "c"."R_FACOAL224", "c"."R_FACOAL2251", "c"."R_FACOAL2252", "c"."R_FACOAL226"
         "c"."R_FACOAL240", "c"."R_FACOAL241", "c"."R_FACOAL244_1", "c"."R_FACOAL245_1", "c"."R_FACOAL245_2"
         "c"."R_FACOAL246_1", "c"."R_FACOAL260", "c"."R_FACOAL80i", "c"."R_FAEL183", "c"."R_FALDH"
         "m"."R_FAOXC11", "m"."R_FAOXC140", "m"."R_FAOXC150m", "m"."R_FAOXC160", "m"."R_FAOXC16080m"
         "x"."R_FAOXC16080x", "m"."R_FAOXC161802m", "m"."R_FAOXC16180m", "m"."R_FAOXC180", "x"."R_FAOXC180x"
         "m"."R_FAOXC1811601m", "m"."R_FAOXC1811602m", "m"."R_FAOXC1811603m", "m"."R_FAOXC18280m", "m"."R_FAOXC183806m"
         "x"."R_FAOXC183806x", "m"."R_FAOXC18480m", "m"."R_FAOXC200180m", "x"."R_FAOXC200180x", "m"."R_FAOXC2031836m"
         "m"."R_FAOXC204", "m"."R_FAOXC204184m", "m"."R_FAOXC2051843m", "x"."R_FAOXC2051843x", "m"."R_FAOXC2242046m"
         "x"."R_FAOXC2242046x", "m"."R_FAOXC226", "m"."R_FAOXC226205m", "x"."R_FAOXC226205x", "x"."R_FAOXC240200x"
         "x"."R_FAOXC241181x", "x"."R_FAOXC2442246x", "x"."R_FAOXC2452253x", "x"."R_FAOXC2452256x", "x"."R_FAOXC246226x"
         "x"."R_FAOXC260240x", "m"."R_FAOXC80", "c"."R_FAS100COA", "c"."R_FAS120COA", "c"."R_FAS140COA"
         "c"."R_FAS160COA", "c"."R_FAS180COA", "c"."R_FAS80COA_L", "c"."R_FBA", "c"."R_FBA2"
         "c"."R_FBA4", "c"."R_FBA5", "c"."R_FBP", "c"."R_FBP26", "m"."R_FCLTm"
         "c"."R_FCOAH", "c"."R_FK", "c"."R_FMNAT", "c"."R_FTCD", "c"."R_FTHFL"
         "l"."R_FUCASE2ly", "e"."R_FUCASEe", "c"."R_FUM", "c"."R_FUMAC", "m"."R_FUMm"
         "g"."R_FUT14g", "g"."R_FUT15g", "g"."R_FUT16g", "g"."R_FUT17g", "g"."R_FUT18g"
         "g"."R_FUT910g", "g"."R_FUT911g", "g"."R_FUT99g", "c"."R_G12MT1_L", "c"."R_G12MT2_L"
         "c"."R_G13MT_L", "g"."R_G14T10g", "g"."R_G14T11g", "g"."R_G14T12g", "g"."R_G14T13g"
         "g"."R_G14T14g", "g"."R_G14T15g", "g"."R_G14T16g", "g"."R_G14T17g", "g"."R_G14T18g"
         "g"."R_G14T19g", "g"."R_G14T20g", "g"."R_G14T21g", "g"."R_G14T2g", "g"."R_G14T3g"
         "g"."R_G14T4g", "g"."R_G14T5g", "g"."R_G14T6g", "g"."R_G14T7g", "g"."R_G14T8g"
         "g"."R_G14T9g", "g"."R_G14Tg", "c"."R_G16MT_L", "c"."R_G3PD1", "r"."R_G6PDH1rer"
         "r"."R_G6PDH2rer", "c"."R_GACMTRc", "g"."R_GAL3ST11", "l"."R_GALASE10ly", "l"."R_GALASE11ly"
         "l"."R_GALASE12ly", "l"."R_GALASE13ly", "l"."R_GALASE14ly", "l"."R_GALASE15ly", "l"."R_GALASE16ly"
         "l"."R_GALASE17ly", "l"."R_GALASE18ly", "l"."R_GALASE19ly", "l"."R_GALASE20ly", "l"."R_GALASE3ly"
         "l"."R_GALASE4ly", "l"."R_GALASE5ly", "l"."R_GALASE6ly", "l"."R_GALASE7ly", "l"."R_GALASE8ly"
         "l"."R_GALASE9ly", "l"."R_GALC", "c"."R_GALK", "g"."R_GALNTg", "c"."R_GALT"
         "c"."R_GALU", "g"."R_GAO1g", "c"."R_GAPD", "l"."R_GASNASE3ly", "c"."R_GCALDD"
         "m"."R_GCC2cm", "g"."R_GCNTg", "e"."R_GGH_10FTHF5GLUe", "e"."R_GGH_10FTHF6GLUe", "e"."R_GGH_10FTHF7GLUe"
         "e"."R_GGH_5DHFe", "e"."R_GGH_5THFe", "e"."R_GGH_6DHFe", "e"."R_GGH_6THFe", "e"."R_GGH_7DHFe"
         "e"."R_GGH_7THFe", "c"."R_GGNG", "c"."R_GGT6", "c"."R_GHMT2r", "m"."R_GHMT2rm"
         "c"."R_GK1", "c"."R_GLBRAN", "l"."R_GLCAASE1ly", "l"."R_GLCAASE4ly", "l"."R_GLCAASE7ly"
         "l"."R_GLCAASE8ly", "l"."R_GLCAASE9ly", "l"."R_GLCNACASE1ly", "l"."R_GLCNACASE2ly", "l"."R_GLCNACASE3ly"
         "l"."R_GLCNACASE4ly", "l"."R_GLCNACASE5ly", "c"."R_GLCNACPT_L", "c"."R_GLCNACT_L", "c"."R_GLDBRAN"
         "c"."R_GLGNS1", "c"."R_GLNS", "c"."R_GLPASE1", "c"."R_GLPASE2", "m"."R_GLUDxm"
         "m"."R_GLUDym", "c"."R_GluForTx", "m"."R_GLUNm", "c"."R_GLYAMDTRc", "x"."R_GLYCTO1p"
         "m"."R_GLYKm", "x"."R_GLYOp", "c"."R_GMAND", "c"."R_GMPR", "r"."R_GNDer"
         "c"."R_GNMT", "c"."R_GPIAT", "r"."R_GPIDAer", "r"."R_GPIMTer_L", "x"."R_GRTTx"
         "c"."R_GTHDH", "c"."R_GTHP", "m"."R_GTHPm", "c"."R_GUAD", "c"."R_GUAPRT"
         "c"."R_GULN3D", "r"."R_GULNDer", "c"."R_H2CO3D", "r"."R_H2ETer", "c"."R_H2O2syn"
         "r"."R_H5MTer_U", "r"."R_H6ET3er", "r"."R_H7ET2er", "r"."R_H8TAer", "m"."R_HACD1m"
         "m"."R_HACD9m", "c"."R_HEX1", "c"."R_HEX10", "c"."R_HEX4", "c"."R_HEX7"
         "c"."R_HGNTOR", "m"."R_HIBDm", "c"."R_HISD", "c"."R_HKYNH", "c"."R_HMBS"
         "c"."R_HMGCOASi", "m"."R_HMGLm", "c"."R_HOXG", "x"."R_HPCLx", "c"."R_HPDCACRNCPT1"
         "m"."R_HPDCACRNCPT2", "c"."R_HPYRR2x", "l"."R_HS1ly", "l"."R_HS2ly", "l"."R_HS3ly"
         "l"."R_HS4ly", "x"."R_HSD17B42x", "x"."R_HSD17B4x", "r"."R_HSD3A1r", "r"."R_HSD3A2r"
         "r"."R_HSD3B7P", "l"."R_HSPASEly", "c"."R_HXPRT", "c"."R_ICDHy", "m"."R_ICDHyrm"
         "l"."R_IDOAASE1ly", "l"."R_IDOAASE2ly", "l"."R_IDOAASE3ly", "l"."R_IDOAASE4ly", "m"."R_ILETAm"
         "c"."R_IMPD", "x"."R_IPDDIx", "m"."R_ITCOAL1m", "m"."R_ITCOALm", "c"."R_IZPN"
         "c"."R_KAS8", "c"."R_KHK", "c"."R_KHK2", "c"."R_KHK3", "c"."R_KYNAKGAT"
         "c"."R_KYNATESYN", "c"."R_LALDO", "c"."R_LALDO2x", "l"."R_LAPCOAl", "c"."R_LCADi"
         "c"."R_LCADi_D", "c"."R_LCYSTAT", "c"."R_LDH_D", "c"."R_LDH_L", "c"."R_LEUTA"
         "m"."R_LEUTAm", "c"."R_LGTHL", "l"."R_LINKDEG1ly", "l"."R_LINKDEG2ly", "l"."R_LINKDEG4ly"
         "c"."R_LNELDCCPT1", "m"."R_LNELDCCPT2", "c"."R_LNLCCPT1", "m"."R_LNLCCPT2", "c"."R_LNLNCACPT1"
         "m"."R_LNLNCACPT2", "c"."R_LNLNCGCPT1", "m"."R_LNLNCGCPT2", "r"."R_LNSTLSr", "x"."R_LPCOXp"
         "e"."R_LPS2e", "e"."R_LPS3e", "e"."R_LPS4e", "r"."R_LSTO1r", "c"."R_LTC4CP"
         "c"."R_LTD4DP", "x"."R_LYSOXp", "g"."R_M1316Mg", "g"."R_M13N2Tg", "g"."R_M16NTg"
         "c"."R_MACACI", "e"."R_MALTe", "c"."R_MAN6PI", "m"."R_MCCCrm", "c"."R_MCITS"
         "c"."R_MDH", "m"."R_MDHm", "m"."R_MECOALm", "m"."R_MECOAS1m", "c"."R_MELATNOX"
         "c"."R_METAT", "r"."R_MG1er", "r"."R_MG2er", "r"."R_MG3er", "m"."R_MGCHrm"
         "c"."R_MI1345PP", "c"."R_MI134P4P", "c"."R_MI13PP", "c"."R_MI145PK", "c"."R_MI145PP"
         "c"."R_MI14PP", "c"."R_MI1PP", "c"."R_MI1PS", "c"."R_MI4PP", "g"."R_MM5cg"
         "g"."R_MM6B2g", "g"."R_MM7B2g", "r"."R_MM8Ber", "m"."R_MMEm", "m"."R_MMMm"
         "m"."R_MMSAD1m", "m"."R_MMSAD3m", "m"."R_MMTSADm", "c"."R_MTHFC", "m"."R_MTHFCm"
         "c"."R_MTHFD", "c"."R_MTHFD2", "m"."R_MTHFD2m", "m"."R_MTHFDm", "g"."R_N3Tg"
         "g"."R_N4Tg", "c"."R_NACASPAH", "l"."R_NACHEX10ly", "l"."R_NACHEX11ly", "l"."R_NACHEX12ly"
         "l"."R_NACHEX13ly", "l"."R_NACHEX14ly", "l"."R_NACHEX15ly", "l"."R_NACHEX16ly", "l"."R_NACHEX17ly"
         "l"."R_NACHEX18ly", "l"."R_NACHEX19ly", "l"."R_NACHEX1ly", "l"."R_NACHEX20ly", "l"."R_NACHEX21ly"
         "l"."R_NACHEX22ly", "l"."R_NACHEX23ly", "l"."R_NACHEX24ly", "l"."R_NACHEX25ly", "l"."R_NACHEX26ly"
         "l"."R_NACHEX27ly", "l"."R_NACHEX2ly", "l"."R_NACHEX3ly", "l"."R_NACHEX8ly", "l"."R_NACHEX9ly"
         "l"."R_NACHEXA10ly", "l"."R_NACHEXA11ly", "l"."R_NACHEXA12ly", "l"."R_NACHEXA13ly", "l"."R_NACHEXA14ly"
         "l"."R_NACHEXA16ly", "l"."R_NACHEXA18ly", "l"."R_NACHEXA20ly", "l"."R_NACHEXA21ly", "c"."R_NADN"
         "c"."R_NADS2", "l"."R_NAGA2ly", "l"."R_NAGAlby", "l"."R_NAGLCAly", "e"."R_NDP10ex"
         "e"."R_NDP3ex", "r"."R_NDP7er", "e"."R_NDP7ex", "g"."R_NDP7g", "c"."R_NDP8"
         "e"."R_NDP8ex", "m"."R_NDPK1m", "m"."R_NDPK3m", "m"."R_NDPK6m", "c"."R_NICRNS"
         "c"."R_NMNATr", "c"."R_NP1", "c"."R_NRPPHRSULT", "c"."R_NTD10", "c"."R_NTD4"
         "e"."R_NTP3e", "e"."R_O16G1e", "e"."R_O16G2e", "c"."R_OBDHc", "m"."R_OCBTm"
         "c"."R_OMPDC", "c"."R_ORNDC", "c"."R_ORPT", "m"."R_P45027A11m", "m"."R_P45027A14m"
         "c"."R_P4502C19", "c"."R_P4502C8", "c"."R_P4502C9", "c"."R_P4502C92", "c"."R_P4502C94"
         "c"."R_P4502E1", "r"."R_P4507A1r", "r"."R_P4508B13r", "m"."R_P450SCC1m", "m"."R_P5CDm"
         "m"."R_P5CRxm", "c"."R_PACCOAL", "e"."R_PAFHe", "m"."R_PCHOLPm_hs", "c"."R_PCLAD"
         "c"."R_PDE1", "m"."R_PDHm", "c"."R_PDX5PO", "c"."R_PEAMNO", "m"."R_PEPCKm"
         "x"."R_PEROXx", "c"."R_PETHCT", "m"."R_PETOHMm_hs", "c"."R_PFK", "c"."R_PFK26"
         "c"."R_PGCD", "c"."R_PGDI", "c"."R_PGI", "r"."R_PGISr", "c"."R_PGK"
         "r"."R_PGLer", "c"."R_PGMT", "c"."R_PHACCOAGLNAC", "m"."R_PHCDm", "m"."R_PHCHGSm"
         "c"."R_PHETHPTOX2", "c"."R_PHYCBOXL", "x"."R_PHYHx", "n"."R_PI345P3Pn", "c"."R_PI345P5P"
         "c"."R_PI34P5K", "n"."R_PI3P3Pn", "n"."R_PI45P3Kn", "c"."R_PI45P5P", "c"."R_PI45PLC"
         "c"."R_PI4PLC", "c"."R_PI4PP", "c"."R_PI5P4K", "c"."R_PIACGT", "c"."R_PIPLC"
         "c"."R_PMANM", "c"."R_PNP", "c"."R_PPA", "c"."R_PPBNGS", "c"."R_PPCDC"
         "m"."R_PPCOACm", "m"."R_PPCOAOm", "x"."R_PPD2CSPp", "c"."R_PPDOx", "c"."R_PPDOy"
         "c"."R_PPM", "m"."R_PPPGOm", "c"."R_PRGNLONESULT", "m"."R_PRO1xm", "m"."R_PROD2m"
         "m"."R_PRPNCOAHYDm", "c"."R_PRPPS", "m"."R_PSDm_hs", "c"."R_PSERT", "c"."R_PSP_L"
         "c"."R_PTDCACRNCPT1", "m"."R_PTDCACRNCPT2", "x"."R_PTE3x", "x"."R_PTE4x", "c"."R_PUNP1"
         "c"."R_PUNP3", "c"."R_PUNP4", "c"."R_PUNP6", "c"."R_PUNP7", "c"."R_PYAM5POr"
         "c"."R_PYDAMK", "c"."R_PYDXDH", "c"."R_PYDXNK", "c"."R_PYNP2r", "c"."R_RADH4"
         "c"."R_RAI1", "c"."R_RAI3", "c"."R_RBFK", "c"."R_RBK", "c"."R_RDH1"
         "c"."R_RDH2", "c"."R_RDH2a", "c"."R_RDH3", "c"."R_RDH4", "c"."R_RETFA"
         "e"."R_RETHe", "c"."R_RETI1", "c"."R_RETI3", "c"."R_RNDR1", "c"."R_RNDR2"
         "c"."R_RNDR4", "c"."R_RNMK", "c"."R_RPE", "c"."R_RPI", "g"."R_S23T2g"
         "g"."R_S23T3g", "g"."R_S23T4g", "g"."R_S26Tg", "l"."R_S2TASE1ly", "l"."R_S2TASE2ly"
         "l"."R_S2TASE3ly", "l"."R_S3TASE1ly", "l"."R_S3TASE2ly", "l"."R_S3TASE3ly", "l"."R_S4TASE1ly"
         "l"."R_S4TASE2ly", "l"."R_S4TASE3ly", "l"."R_S4TASE4ly", "l"."R_S4TASE5ly", "g"."R_S6T10g"
         "g"."R_S6T11g", "g"."R_S6T12g", "g"."R_S6T13g", "g"."R_S6T14g", "g"."R_S6T15g"
         "g"."R_S6T16g", "g"."R_S6T17g", "g"."R_S6T18g", "g"."R_S6T1g", "g"."R_S6T2g"
         "g"."R_S6T3g", "g"."R_S6T4g", "g"."R_S6T5g", "g"."R_S6T6g", "g"."R_S6T7g"
         "g"."R_S6T8g", "g"."R_S6T9g", "l"."R_S6TASE10ly", "l"."R_S6TASE11ly", "l"."R_S6TASE12ly"
         "l"."R_S6TASE13ly", "l"."R_S6TASE14ly", "l"."R_S6TASE15ly", "l"."R_S6TASE16ly", "l"."R_S6TASE17ly"
         "l"."R_S6TASE18ly", "l"."R_S6TASE19ly", "l"."R_S6TASE1ly", "l"."R_S6TASE20ly", "l"."R_S6TASE21ly"
         "l"."R_S6TASE22ly", "l"."R_S6TASE23ly", "l"."R_S6TASE24ly", "l"."R_S6TASE25ly", "l"."R_S6TASE26ly"
         "l"."R_S6TASE2ly", "l"."R_S6TASE3ly", "l"."R_S6TASE8ly", "l"."R_S6TASE9ly", "m"."R_SACCD3m"
         "m"."R_SACCD4m", "c"."R_SADT", "m"."R_SARDHm", "c"."R_SBTD_D2", "c"."R_SBTR"
         "x"."R_SCP2x", "x"."R_SCPx", "c"."R_SERHL", "c"."R_SERPT", "r"."R_SGPL12r"
         "l"."R_SIAASE2ly", "l"."R_SIAASE3ly", "l"."R_SIAASE4ly", "g"."R_SIAT4Bg", "g"."R_SIAT9g"
         "r"."R_sink_pre_prot(r)", "c"."R_SLDx", "c"."R_SMPD4", "c"."R_SPHK21c", "c"."R_SPMS"
         "c"."R_SPODM", "m"."R_SPODMm", "n"."R_SPODMn", "x"."R_SPODMx", "x"."R_SPTix"
         "r"."R_SQLEr", "r"."R_SQLSr", "g"."R_ST8SIA11", "g"."R_ST8SIA12", "c"."R_STRDNCCPT1"
         "m"."R_STRDNCCPT2", "c"."R_STS1", "c"."R_STS2", "m"."R_SUCD1m", "m"."R_SUCOAS1m"
         "m"."R_SUCOASm", "e"."R_SUCRe", "c"."R_TALA", "m"."R_TDPm", "c"."R_THBPT4ACAMDASE"
         "c"."R_THMP", "c"."R_THRD_L", "c"."R_TKT1", "c"."R_TKT2", "c"."R_TMDPK"
         "c"."R_TMDS", "c"."R_TMNDNCCPT1", "m"."R_TMNDNCCPT2", "c"."R_TPI", "c"."R_TRDR"
         "m"."R_TRDRm", "e"."R_TREHe", "c"."R_TRPHYDRO2", "c"."R_TSTSTERONESULT", "c"."R_TTDCPT1"
         "m"."R_TTDCPT2", "r"."R_TXASr", "c"."R_TYMSULT", "c"."R_TYRCBOX", "c"."R_TYROXDAc"
         "c"."R_TYRTA", "c"."R_UAG2EMAi", "c"."R_UAG4E", "c"."R_UAGALDP", "c"."R_UAGDP"
         "c"."R_UDPDOLPT_L", "c"."R_UDPG4E", "c"."R_UDPGD", "r"."R_UGCG", "c"."R_UGLT"
         "r"."R_UGT1A10r", "r"."R_UGT1A6r", "c"."R_UMPK", "c"."R_UMPK2", "c"."R_UMPK3"
         "n"."R_UMPK3n", "c"."R_UMPK4", "c"."R_UMPK5", "n"."R_UMPK5n", "c"."R_UMPK6"
         "n"."R_UMPK6n", "c"."R_UMPK7", "n"."R_UMPKn", "c"."R_UPP3S", "c"."R_UPPDC1"
         "c"."R_UPPN", "c"."R_URCN", "c"."R_URIK1", "c"."R_VACCCPT1", "m"."R_VACCCPT2"
         "c"."R_VALTA", "m"."R_VALTAm", "x"."R_VLCS2p", "r"."R_VLCS2r", "x"."R_VLCSp"
         "r"."R_VLCSr", "c"."R_XYLTD_Dr", "c"."R_XYLUR", "e"."R_EX_4abutn(e)", "e"."R_EX_ctp(e)"
         "e"."R_EX_dgmp(e)", "e"."R_EX_dgtp(e)", "e"."R_EX_dha(e)", "e"."R_EX_dhap(e)", "e"."R_EX_dtmp(e)"
         "e"."R_EX_dttp(e)", "e"."R_EX_fad(e)", "e"."R_EX_fald(e)", "e"."R_EX_g1p(e)", "e"."R_EX_HC00229(e)"
         "e"."R_EX_HC00250(e)", "e"."R_EX_HC01104(e)", "e"."R_EX_HC01444(e)", "e"."R_EX_HC01609(e)", "e"."R_EX_HC01610(e)"
         "e"."R_EX_itp(e)", "e"."R_EX_orot(e)", "e"."R_EX_prpp(e)", "e"."R_EX_ptrc(e)", "e"."R_EX_pydx5p(e)"
         "e"."R_EX_spmd(e)", "e"."R_EX_udpg(e)", "x"."R_r0009", "c"."R_r0010", "e"."R_r0016"
         "c"."R_r0021", "m"."R_r0022", "c"."R_r0027", "m"."R_r0033", "m"."R_r0047"
         "e"."R_r0051", "c"."R_r0055", "c"."R_r0068", "m"."R_r0081", "c"."R_r0082"
         "m"."R_r0083", "x"."R_r0084", "c"."R_r0085", "m"."R_r0086", "e"."R_r0093"
         "c"."R_r0097", "c"."R_r0119", "c"."R_r0129", "e"."R_r0130", "e"."R_r0139"
         "m"."R_r0142", "c"."R_r0145", "e"."R_r0149", "c"."R_r0156", "m"."R_r0157"
         "m"."R_r0163", "c"."R_r0165", "r"."R_r0170", "x"."R_r0173", "m"."R_r0178"
         "m"."R_r0179", "e"."R_r0181", "c"."R_r0186", "c"."R_r0191", "c"."R_r0193"
         "m"."R_r0196", "x"."R_r0202", "c"."R_r0208", "c"."R_r0210", "c"."R_r0233"
         "c"."R_r0236", "e"."R_r0242", "c"."R_r0245", "m"."R_r0246", "r"."R_r0249"
         "c"."R_r0265", "c"."R_r0267", "c"."R_r0268", "c"."R_r0280", "e"."R_r0281"
         "m"."R_r0287", "m"."R_r0295", "r"."R_r0311", "m"."R_r0317", "m"."R_r0321"
         "c"."R_r0339", "m"."R_r0340", "c"."R_r0345", "c"."R_r0354", "c"."R_r0355"
         "c"."R_r0358", "c"."R_r0360", "c"."R_r0361", "m"."R_r0365", "c"."R_r0377"
         "m"."R_r0384", "m"."R_r0385", "m"."R_r0386", "c"."R_r0388", "c"."R_r0389"
         "e"."R_r0390", "c"."R_r0391", "c"."R_r0392", "m"."R_r0393", "c"."R_r0394"
         "c"."R_r0399", "c"."R_r0400", "c"."R_r0403", "c"."R_r0407", "c"."R_r0408"
         "c"."R_r0409", "e"."R_r0410", "c"."R_r0422", "m"."R_r0423", "x"."R_r0424"
         "m"."R_r0425", "m"."R_r0426", "r"."R_r0434", "x"."R_r0437", "x"."R_r0443"
         "m"."R_r0450", "c"."R_r0456", "x"."R_r0463", "m"."R_r0464", "c"."R_r0470"
         "c"."R_r0472", "c"."R_r0480", "m"."R_r0483", "c"."R_r0488", "e"."R_r0494"
         "e"."R_r0497", "c"."R_r0502", "c"."R_r0504", "m"."R_r0509", "c"."R_r0512"
         "m"."R_r0514", "m"."R_r0517", "m"."R_r0522", "m"."R_r0523", "c"."R_r0527"
         "m"."R_r0541", "c"."R_r0545", "m"."R_r0549", "c"."R_r0552", "c"."R_r0553"
         "m"."R_r0556", "c"."R_r0558", "c"."R_r0559", "m"."R_r0560", "c"."R_r0570"
         "m"."R_r0571", "r"."R_r0575", "c"."R_r0578", "m"."R_r0579", "c"."R_r0580"
         "c"."R_r0584", "e"."R_r0587", "m"."R_r0590", "c"."R_r0591", "c"."R_r0594"
         "c"."R_r0595", "m"."R_r0596", "m"."R_r0603", "m"."R_r0604", "c"."R_r0610"
         "c"."R_r0611", "m"."R_r0614", "m"."R_r0616", "m"."R_r0620", "e"."R_r0627"
         "c"."R_r0629", "c"."R_r0630", "m"."R_r0633", "m"."R_r0634", "m"."R_r0638"
         "m"."R_r0639", "c"."R_r0641", "c"."R_r0642", "m"."R_r0643", "c"."R_r0644"
         "c"."R_r0645", "c"."R_r0647", "r"."R_r0650", "c"."R_r0651", "m"."R_r0652"
         "m"."R_r0655", "m"."R_r0656", "m"."R_r0660", "x"."R_r0661", "c"."R_r0668"
         "m"."R_r0669", "m"."R_r0670", "r"."R_r0672", "c"."R_r0679", "m"."R_r0680"
         "m"."R_r0683", "m"."R_r0686", "c"."R_r0688", "x"."R_r0698", "x"."R_r0706"
         "x"."R_r0715", "x"."R_r0717", "m"."R_r0718", "x"."R_r0719", "m"."R_r0720"
         "x"."R_r0721", "m"."R_r0722", "x"."R_r0723", "m"."R_r0724", "m"."R_r0726"
         "x"."R_r0727", "m"."R_r0728", "x"."R_r0729", "m"."R_r0730", "m"."R_r0731"
         "m"."R_r0732", "m"."R_r0733", "m"."R_r0734", "m"."R_r0735", "c"."R_r0739"
         "c"."R_r0741", "x"."R_r0743", "x"."R_r0744", "c"."R_r0747", "c"."R_r0750"
         "m"."R_r0752", "m"."R_r0753", "m"."R_r0754", "m"."R_r0755", "m"."R_r0756"
         "m"."R_r0757", "c"."R_r0758", "e"."R_r0774", "m"."R_r0779", "r"."R_r0780"
         "r"."R_r0781", "c"."R_r0782", "r"."R_r0783", "c"."R_r0784", "c"."R_r0787"
         "c"."R_r0788", "c"."R_r0789", "m"."R_r0791", "c"."R_r0792", "c"."R_r0795"
         "c"."R_r0796", "c"."R_r0797", "m"."R_r1154", "c"."R_r1156", "r"."R_r1167"
         "r"."R_r1168", "r"."R_r1177", "r"."R_r1179", "c"."R_r1252", "c"."R_r1377"
         "c"."R_r1378", "r"."R_r1380", "r"."R_r1381", "c"."R_r1384", "e"."R_r1418"
         "m"."R_r1431", "m"."R_r1433", "x"."R_r1443", "x"."R_r1444", "x"."R_r1445"
         "m"."R_r1449", "m"."R_r1453", "r"."R_r1466", "r"."R_r1487", "c"."R_RE0344C"
         "c"."R_RE0383C", "m"."R_RE0452M", "m"."R_RE0453M", "m"."R_RE0512M", "c"."R_RE0577C"
         "c"."R_RE0583C", "c"."R_RE0691C", "c"."R_RE0830C", "n"."R_RE0830N", "e"."R_RE0915E"
         "e"."R_RE0926E", "e"."R_RE0935E", "e"."R_RE0944E", "e"."R_RE0958E", "c"."R_RE1135C"
         "c"."R_RE1233C", "c"."R_RE1254C", "c"."R_RE1342C", "m"."R_RE1447M", "n"."R_RE1448N"
         "m"."R_RE1516M", "m"."R_RE1517M", "m"."R_RE1518M", "m"."R_RE1519M", "m"."R_RE1520M"
         "m"."R_RE1521M", "m"."R_RE1522M", "m"."R_RE1523M", "m"."R_RE1525M", "m"."R_RE1526M"
         "m"."R_RE1527M", "c"."R_RE1530C", "m"."R_RE1531M", "m"."R_RE1532M", "m"."R_RE1533M"
         "m"."R_RE1534M", "m"."R_RE1573M", "m"."R_RE1691M", "c"."R_RE1709C", "n"."R_RE1709N"
         "m"."R_RE1796M", "r"."R_RE1796R", "m"."R_RE1804M", "c"."R_RE1807C", "m"."R_RE1807M"
         "m"."R_RE1810M", "x"."R_RE1836X", "c"."R_RE1845C", "x"."R_RE1845X", "c"."R_RE1897C"
         "c"."R_RE1898C", "r"."R_RE1901R", "r"."R_RE1903R", "r"."R_RE2079R", "e"."R_RE2269E"
         "c"."R_RE2349C", "c"."R_RE2426C", "e"."R_RE2541E", "c"."R_RE2625C", "m"."R_RE2625M"
         "c"."R_RE2626C", "m"."R_RE2626M", "c"."R_RE2649C", "r"."R_RE2651R", "r"."R_RE2655R"
         "r"."R_RE2658R", "r"."R_RE2659R", "c"."R_RE2660C", "n"."R_RE2660N", "c"."R_RE2677C"
         "e"."R_RE2677E", "x"."R_RE2759X", "c"."R_RE2799C", "m"."R_RE2814M", "r"."R_RE2814R"
         "m"."R_RE2972M", "c"."R_RE2973C", "n"."R_RE2973N", "c"."R_RE2974C", "n"."R_RE2974N"
         "x"."R_RE2985X", "x"."R_RE2986X", "x"."R_RE2987X", "x"."R_RE2988X", "x"."R_RE2996X"
         "m"."R_RE2998M", "m"."R_RE2999M", "m"."R_RE3000M", "m"."R_RE3001M", "x"."R_RE3002X"
         "m"."R_RE3003M", "m"."R_RE3004M", "m"."R_RE3005M", "m"."R_RE3006M", "x"."R_RE3074X"
         "x"."R_RE3079X", "r"."R_RE3241R", "r"."R_RE3242R", "r"."R_RE3243R", "r"."R_RE3244R"
         "c"."R_RE3245C", "c"."R_RE3270C", "n"."R_RE3272N", "m"."R_RE3326M", "c"."R_RE3346C"
         "c"."R_RE3347C", "r"."R_RE3421R", "e"."R_RE3520E", "r"."R_RE3524R", "c"."R_RE3556C"
         "c"."R_RE3565C", "c"."R_RE3566C", "c"."R_RE3568C", "m"."R_RE3624M", "m"."R_RE3626M"
         "m"."R_RE3627M", "m"."R_RE3628M", "e"."R_EX_prostgh2(e)", "e"."R_EX_prostgi2(e)", "e"."R_EX_ppi(e)"
         "e"."R_EX_cdp(e)", "e"."R_EX_dtdp(e)", "e"."R_EX_citr_L(e)", "e"."R_EX_C02470(e)", "e"."R_EX_HC02203(e)"
         "e"."R_EX_HC02204(e)", "e"."R_EX_HC02206(e)", "e"."R_EX_HC02207(e)", "e"."R_EX_maltttr(e)", "e"."R_EX_maltpt(e)"
         "e"."R_EX_malthx(e)", "e"."R_EX_malthp(e)", "e"."R_EX_CE2839(e)", "e"."R_EX_CE2838(e)", "e"."R_EX_CE5786(e)"
         "e"."R_EX_CE5788(e)", "e"."R_EX_CE5854(e)", "e"."R_EX_glcur(e)", "e"."R_EX_CE1926(e)", "e"."R_EX_udpgal(e)"
         "e"."R_EX_crm_hs(e)", "e"."R_EX_galside_hs(e)", "e"."R_EX_C05965(e)", "e"."R_EX_C04849(e)", "c"."R_ADPACDAc"
         "x"."R_ADPCOACROT", "x"."R_ADPCOAPTE", "c"."R_C100CPT1", "c"."R_sink_c101coa(c)", "c"."R_C101CPT1"
         "c"."R_C102CPT1", "c"."R_C10DCc", "c"."R_C10OHc", "c"."R_C120CPT1", "c"."R_C121CPT1"
         "x"."R_C12DCACOT", "c"."R_C12DCACT", "c"."R_C12OHc", "c"."R_C140CPT1", "c"."R_C141CPT1"
         "c"."R_C141OHc", "c"."R_C142CPT1", "c"."R_C142OHc", "c"."R_C14OHc", "c"."R_C161OHc"
         "c"."R_C162OHc", "c"."R_C16DCc", "c"."R_C16OHc", "c"."R_C181OHc", "c"."R_C18OHc"
         "c"."R_C40CPT1", "m"."R_C4CRNCPT2", "c"."R_C4OHc", "x"."R_C4x", "c"."R_C50CPT1"
         "c"."R_C51CPT1", "c"."R_C60CPT1", "x"."R_C6COAt", "c"."R_C6DCc", "c"."R_C80CPT1"
         "c"."R_sink_c81coa(c)", "c"."R_C81CPT1", "c"."R_C8DCc", "c"."R_sink_dd2coa(c)", "c"."R_sink_decdicoa(c)"
         "e"."R_EX_3bcrn", "e"."R_EX_3ddcrn", "e"."R_EX_3deccrn", "e"."R_EX_3hdececrn", "e"."R_EX_3hexdcrn"
         "e"."R_EX_3ivcrn", "e"."R_EX_3octdeccrn", "e"."R_EX_3octdece1crn", "e"."R_EX_3tdcrn", "e"."R_EX_3tetd7ecoacrn"
         "e"."R_EX_3thexddcoacrn", "e"."R_EX_3ttetddcoacrn", "e"."R_EX_c101crn", "e"."R_EX_c10crn", "e"."R_EX_c16dc"
         "e"."R_EX_c3dc", "e"."R_EX_c4crn", "e"."R_EX_c51crn", "e"."R_EX_c5dc", "e"."R_EX_c81crn"
         "e"."R_EX_c8crn", "e"."R_EX_ddece1crn", "e"."R_EX_ddecrn", "e"."R_EX_decdicrn", "e"."R_EX_doco13ac"
         "e"."R_EX_ivcrn", "e"."R_EX_tdcrn", "e"."R_EX_tetdec2crn", "e"."R_EX_tetdece1crn", "m"."R_FAOXC101C102m"
         "x"."R_FAOXC101C102x", "x"."R_FAOXC101C8x", "m"."R_FAOXC101m", "x"."R_FAOXC101x", "m"."R_FAOXC102C101m"
         "x"."R_FAOXC102C101x", "m"."R_FAOXC102C103m", "x"."R_FAOXC102C103x", "m"."R_FAOXC102C81m", "x"."R_FAOXC102C81x"
         "m"."R_FAOXC102m", "x"."R_FAOXC102x", "m"."R_FAOXC103C102m", "x"."R_FAOXC103C102x", "m"."R_FAOXC10C10OHm"
         "x"."R_FAOXC10C8x", "m"."R_FAOXC11C9m", "m"."R_FAOXC121C101m", "x"."R_FAOXC121C10x", "x"."R_FAOXC121x"
         "m"."R_FAOXC122C101m", "m"."R_FAOXC122m", "x"."R_FAOXC122x", "m"."R_FAOXC123C102m", "x"."R_FAOXC123C102x"
         "m"."R_FAOXC123m", "x"."R_FAOXC123x", "m"."R_FAOXC12C12OHm", "c"."R_FAOXC12DCc", "x"."R_FAOXC12DCx"
         "m"."R_FAOXC13C11m", "m"."R_FAOXC141C121m", "x"."R_FAOXC141C121x", "m"."R_FAOXC141C141OHm", "m"."R_FAOXC142C122m"
         "x"."R_FAOXC142C122x", "m"."R_FAOXC142C142OHm", "m"."R_FAOXC143C123m", "x"."R_FAOXC143C123x", "m"."R_FAOXC14C12m"
         "m"."R_FAOXC14C14OHm", "x"."R_FAOXC15ATPx", "m"."R_FAOXC15C13m", "m"."R_FAOXC161C141m", "x"."R_FAOXC161C141x"
         "m"."R_FAOXC161C161OHm", "m"."R_FAOXC162C162OHm", "x"."R_FAOXC163C142x", "m"."R_FAOXC163C143m", "m"."R_FAOXC163C164Gm"
         "x"."R_FAOXC163C164x", "m"."R_FAOXC163GC142m", "m"."R_FAOXC163Gm", "x"."R_FAOXC163x", "m"."R_FAOXC164C143m"
         "x"."R_FAOXC164C143x", "x"."R_FAOXC164C163x", "m"."R_FAOXC164C165m", "x"."R_FAOXC164C165x", "m"."R_FAOXC164GC163m"
         "m"."R_FAOXC164m", "x"."R_FAOXC164x", "m"."R_FAOXC165C164m", "x"."R_FAOXC165C164x", "x"."R_FAOXC16BRx"
         "m"."R_FAOXC16C14m", "m"."R_FAOXC16C16OHm", "r"."R_FAOXC16DCr", "r"."R_FAOXC16OHC16r", "m"."R_FAOXC17C15m"
         "m"."R_FAOXC181C161m", "x"."R_FAOXC181C161x", "m"."R_FAOXC181C181OHm", "m"."R_FAOXC183C163Gm", "m"."R_FAOXC183C163m"
         "m"."R_FAOXC184C163m", "x"."R_FAOXC184C163x", "m"."R_FAOXC184C164m", "x"."R_FAOXC184C164x", "m"."R_FAOXC184m"
         "x"."R_FAOXC184x", "m"."R_FAOXC185C164m", "m"."R_FAOXC185m", "m"."R_FAOXC18C18OHm", "x"."R_FAOXC201C181x"
         "m"."R_FAOXC204C184m", "x"."R_FAOXC204C205x", "x"."R_FAOXC205C184x", "m"."R_FAOXC205C185m", "x"."R_FAOXC221C201x"
         "m"."R_FAOXC225C204m", "x"."R_FAOXC225C204x", "m"."R_FAOXC225C226m", "x"."R_FAOXC225C226x", "m"."R_FAOXC225m"
         "x"."R_FAOXC225x", "m"."R_FAOXC226C205m", "m"."R_FAOXC226C225m", "x"."R_FAOXC226C225x", "m"."R_FAOXC226C227m"
         "m"."R_FAOXC226m", "m"."R_FAOXC227C226m", "c"."R_FAOXC3DC", "c"."R_FAOXC4C4DCc", "m"."R_FAOXC5C3x"
         "c"."R_FAOXC5C5DCc", "m"."R_FAOXC5C5OHm", "c"."R_FAOXC5OHc", "m"."R_FAOXC61C4m", "x"."R_FAOXC61C4x"
         "m"."R_FAOXC61m", "x"."R_FAOXC61x", "x"."R_FAOXC6C4x", "m"."R_FAOXC7C5m", "m"."R_FAOXC81C61m"
         "x"."R_FAOXC81C61x", "m"."R_FAOXC8C6m", "x"."R_FAOXC8C6x", "m"."R_FAOXC9C7m", "c"."R_FAOXOHC16C16DCc"
         "m"."R_FAOXTC101TC102m", "m"."R_FAOXTC102C101m", "m"."R_FAOXTC122TC101m", "m"."R_FAOXTC122m", "m"."R_FAOXTC142TC122m"
         "m"."R_FAOXTC162TC142m", "m"."R_FAOXTC182TC162m", "x"."R_FOAXC122C101x", "c"."R_OCD11COACPT1", "m"."R_OCD11CRNCPT2"
         "c"."R_OCTDECCPT1", "m"."R_OCTDECCPT2", "c"."R_sink_octdececoa(c)", "x"."R_SBCOAACOTx", "c"."R_SEBACACT"
         "x"."R_SEBCOACROT", "x"."R_SEBCOAPET", "x"."R_SUBERCROT", "c"."R_SUBERICACT", "c"."R_SUCCACT"
         "x"."R_SUCCCROT", "x"."R_SUCCOAPET", "c"."R_sink_tetdec2coa(c)", "c"."R_sink_tetdece1coa(c)", "c"."R_LEULEULAPc"
         "e"."R_PECDCHe", "e"."R_CHOLESTle", "e"."R_CYSAMOe", "r"."R_DM_5hpet(r)", "c"."R_DM_taur(c)"
         "r"."R_DM_pmtcoa(r)", "e"."R_DPCOAPPe", "c"."R_DPMVDc", "e"."R_EX_4hpro(e)", "e"."R_EX_dchac(e)"
         "e"."R_EX_leuleu(e)", "e"."R_EX_pect(e)", "e"."R_EX_pectindchac(e)", "e"."R_EX_sbt-d(e)", "e"."R_EX_cysam(e)"
         "e"."R_EX_dpcoa(e)", "e"."R_EX_hyptaur(e)", "e"."R_EX_pan4p(e)", "e"."R_EX_ptth(e)", "e"."R_EX_q10(e)"
         "e"."R_EX_q10h2(e)", "c"."R_FERO", "x"."R_MDHx", "c"."R_MEVK1c", "c"."R_MTHFR3"
         "c"."R_P5CR", "e"."R_PAN4PPe", "c"."R_PMEVKc", "c"."R_PRO1x", "e"."R_PTPATe"
         "c"."R_RPEc", "c"."R_sink_5hpet(c)", "c"."R_DM_Lcystin", "c"."R_DM_anth", "e"."R_EX_34hpp"
         "e"."R_EX_3mob(e)", "e"."R_EX_3mop(e)", "e"."R_EX_4mop(e)", "e"."R_EX_5mta(e)", "e"."R_EX_5oxpro(e)"
         "e"."R_EX_ahcys(e)", "e"."R_EX_anth(e)", "e"."R_EX_cbasp(e)", "e"."R_EX_mal_L(e)", "e"."R_EX_idour(e)"
         "c"."R_DM_atp_c_", "c"."R_ACITL", "c"."R_ENO", "r"."R_G6PPer", "c"."R_PGM"
         "m"."R_PCm", "m"."R_CSm" /

    exchangeReactions(reactions) 'exchange reactions'
        /"R_DM_13_cis_retn(n)", "R_DM_dctp(m)", "R_DM_dgpi_prot_hs(r)", "R_DM_dgtp(n)", "R_DM_dttp(m)"
         "R_DM_ethamp(r)", "R_DM_gncore2(g)", "R_DM_gpi_sig(er)", "R_DM_Ser_Gly_Ala_X_Gly(ly)", "R_DM_T_antigen(g)"
         "R_EX_10fthf(e)", "R_EX_10fthf5glu(e)", "R_EX_10fthf6glu(e)", "R_EX_10fthf7glu(e)", "R_EX_1glyc_hs(e)"
         "R_EX_24nph(e)", "R_EX_2hb(e)", "R_EX_2mcit(e)", "R_EX_34dhoxpeg(e)", "R_EX_34dhphe(e)"
         "R_EX_3aib(e)", "R_EX_4abut(e)", "R_EX_4hphac(e)", "R_EX_4mtolbutamide(e)", "R_EX_4nph(e)"
         "R_EX_4nphsf(e)", "R_EX_4pyrdx(e)", "R_EX_5adtststerone(e)", "R_EX_5adtststerones(e)", "R_EX_5dhf(e)"
         "R_EX_5homeprazole(e)", "R_EX_5thf(e)", "R_EX_6dhf(e)", "R_EX_6thf(e)", "R_EX_7dhf(e)"
         "R_EX_7thf(e)", "R_EX_abt(e)", "R_EX_ac(e)", "R_EX_acac(e)", "R_EX_acald(e)"
         "R_EX_acetone(e)", "R_EX_acgalfucgalacgalfuc12gal14acglcgalgluside_hs(e)", "R_EX_acgalfucgalacgalfucgalacglcgal14acglcgalgluside_hs(e)", "R_EX_ach(e)", "R_EX_acnacngalgbside_hs(e)"
         "R_EX_ade(e)", "R_EX_adp", "R_EX_adrn(e)", "R_EX_ak2lgchol_hs(e)", "R_EX_akg(e)"
         "R_EX_ala_B(e)", "R_EX_ala_D(e)", "R_EX_ala_L(e)", "R_EX_amp(e)", "R_EX_apnnox(e)"
         "R_EX_appnn(e)", "R_EX_aprgstrn(e)", "R_EX_arab_L(e)", "R_EX_arach(e)", "R_EX_arachd(e)"
         "R_EX_arg_L(e)", "R_EX_asn_L(e)", "R_EX_asp_D(e)", "R_EX_asp_L(e)", "R_EX_atp(e)"
         "R_EX_bhb(e)", "R_EX_bilglcur(e)", "R_EX_bilirub(e)", "R_EX_biocyt(e)", "R_EX_btn(e)"
         "R_EX_carveol(e)", "R_EX_cgly(e)", "R_EX_chol(e)", "R_EX_chsterol(e)", "R_EX_cit(e)"
         "R_EX_CLPND(e)", "R_EX_cmp(e)", "R_EX_co(e)", "R_EX_co2(e)", "R_EX_creat(e)"
         "R_EX_crn(e)", "R_EX_crvnc(e)", "R_EX_cspg_a(e)", "R_EX_cspg_b(e)", "R_EX_cspg_e(e)"
         "R_EX_cyan(e)", "R_EX_cys_L(e)", "R_EX_dag_hs(e)", "R_EX_dcsptn1(e)", "R_EX_dcyt(e)"
         "R_EX_dgchol(e)", "R_EX_dhf(e)", "R_EX_din(e)", "R_EX_dlnlcg(e)", "R_EX_dmhptcrn(e)"
         "R_EX_dopa(e)", "R_EX_dopasf(e)", "R_EX_drib(e)", "R_EX_duri(e)", "R_EX_eicostet(e)"
         "R_EX_elaid(e)", "R_EX_estradiol(e)", "R_EX_estradiolglc(e)", "R_EX_etoh(e)", "R_EX_fe2(e)"
         "R_EX_fe3(e)", "R_EX_for(e)", "R_EX_fru(e)", "R_EX_fucfucfucgalacglc13galacglcgal14acglcgalgluside_hs(e)", "R_EX_fuc_L(e)"
         "R_EX_gal(e)", "R_EX_galacglcgalgbside_hs(e)", "R_EX_galgalfucfucgalacglcgalacglcgal14acglcgalgluside_hs(e)", "R_EX_galgalgalthcrm_hs(e)", "R_EX_gam(e)"
         "R_EX_gbside_hs(e)", "R_EX_gchola(e)", "R_EX_glc(e)", "R_EX_gln_L(e)", "R_EX_gluala(e)"
         "R_EX_glu_L(e)", "R_EX_glyb(e)", "R_EX_glyc_S(e)", "R_EX_glygn4(e)", "R_EX_glygn5(e)"
         "R_EX_gmp(e)", "R_EX_gthrd(e)", "R_EX_gtp(e)", "R_EX_gua(e)", "R_EX_h(e)"
         "R_EX_h2o(e)", "R_EX_h2o2(e)", "R_EX_ha(e)", "R_EX_ha_pre1(e)", "R_EX_hco3(e)"
         "R_EX_hdca(e)", "R_EX_hdcea(e)", "R_EX_hexc(e)", "R_EX_his_L(e)", "R_EX_hpdca(e)"
         "R_EX_hspg(e)", "R_EX_htaxol(e)", "R_EX_hxan(e)", "R_EX_idp(e)", "R_EX_ile_L(e)"
         "R_EX_imp(e)", "R_EX_inost(e)", "R_EX_ksi(e)", "R_EX_ksii_core2(e)", "R_EX_ksii_core4(e)"
         "R_EX_lac_D(e)", "R_EX_lac_L(e)", "R_EX_leuktrA4(e)", "R_EX_leuktrC4(e)", "R_EX_leuktrF4(e)"
         "R_EX_leu_L(e)", "R_EX_lgnc(e)", "R_EX_limnen(e)", "R_EX_lneldc(e)", "R_EX_lnlc(e)"
         "R_EX_lnlnca(e)", "R_EX_lnlncg(e)", "R_EX_lys_L(e)", "R_EX_malttr(e)", "R_EX_meoh(e)"
         "R_EX_met_L(e)", "R_EX_mthgxl(e)", "R_EX_nh4(e)", "R_EX_no(e)", "R_EX_nrpphr(e)"
         "R_EX_nrpphrsf(e)", "R_EX_nrvnc(e)", "R_EX_o2(e)", "R_EX_o2s(e)", "R_EX_oagd3_hs(e)"
         "R_EX_ocdca(e)", "R_EX_ocdcea(e)", "R_EX_octa(e)", "R_EX_omeprazole(e)", "R_EX_orn(e)"
         "R_EX_paf_hs(e)", "R_EX_pchol_hs(e)", "R_EX_pe_hs(e)", "R_EX_pglyc_hs(e)", "R_EX_pheacgln(e)"
         "R_EX_phe_L(e)", "R_EX_pheme(e)", "R_EX_phyt(e)", "R_EX_pi(e)", "R_EX_ppa(e)"
         "R_EX_prgstrn(e)", "R_EX_pro_L(e)", "R_EX_prostgd2(e)", "R_EX_prostge1(e)", "R_EX_prostge2(e)"
         "R_EX_ps_hs(e)", "R_EX_ptdca(e)", "R_EX_pydxn(e)", "R_EX_pyr(e)", "R_EX_rbt(e)"
         "R_EX_retfa(e)", "R_EX_retinol(e)", "R_EX_retn(e)", "R_EX_rib_D(e)", "R_EX_ribflv(e)"
         "R_EX_Rtotal(e)", "R_EX_Rtotal2(e)", "R_EX_Rtotal3(e)", "R_EX_s2l2n2m2masn(e)", "R_EX_ser_L(e)"
         "R_EX_sl_L(e)", "R_EX_so4(e)", "R_EX_spc_hs(e)", "R_EX_sph1p(e)", "R_EX_sphs1p(e)"
         "R_EX_strch2(e)", "R_EX_strdnc(e)", "R_EX_succ(e)", "R_EX_sucr(e)", "R_EX_tag_hs(e)"
         "R_EX_tagat_D(e)", "R_EX_taur(e)", "R_EX_taxol(e)", "R_EX_tchola(e)", "R_EX_tcynt(e)"
         "R_EX_tdchola(e)", "R_EX_tethex3(e)", "R_EX_tetpent3(e)", "R_EX_tetpent6(e)", "R_EX_tettet6(e)"
         "R_EX_thf(e)", "R_EX_thr_L(e)", "R_EX_tmndnc(e)", "R_EX_tolbutamide(e)", "R_EX_tre(e)"
         "R_EX_tststerone(e)", "R_EX_tststerones(e)", "R_EX_tsul(e)", "R_EX_ttdca(e)", "R_EX_txa2(e)"
         "R_EX_tymsf(e)", "R_EX_tyr_L(e)", "R_EX_udp(e)", "R_EX_ump(e)", "R_EX_urate(e)"
         "R_EX_urea(e)", "R_EX_uri(e)", "R_EX_utp(e)", "R_EX_val_L(e)", "R_EX_xolest2_hs(e)"
         "R_EX_xyl_D(e)", "R_EX_xylt(e)", "R_sink_pre_prot(r)", "R_EX_4abutn(e)", "R_EX_ctp(e)"
         "R_EX_dgmp(e)", "R_EX_dgtp(e)", "R_EX_dha(e)", "R_EX_dhap(e)", "R_EX_dtmp(e)"
         "R_EX_dttp(e)", "R_EX_fad(e)", "R_EX_fald(e)", "R_EX_g1p(e)", "R_EX_HC00229(e)"
         "R_EX_HC00250(e)", "R_EX_HC01104(e)", "R_EX_HC01444(e)", "R_EX_HC01609(e)", "R_EX_HC01610(e)"
         "R_EX_itp(e)", "R_EX_orot(e)", "R_EX_prpp(e)", "R_EX_ptrc(e)", "R_EX_pydx5p(e)"
         "R_EX_spmd(e)", "R_EX_udpg(e)", "R_EX_prostgh2(e)", "R_EX_prostgi2(e)", "R_EX_ppi(e)"
         "R_EX_cdp(e)", "R_EX_dtdp(e)", "R_EX_citr_L(e)", "R_EX_C02470(e)", "R_EX_HC02203(e)"
         "R_EX_HC02204(e)", "R_EX_HC02206(e)", "R_EX_HC02207(e)", "R_EX_maltttr(e)", "R_EX_maltpt(e)"
         "R_EX_malthx(e)", "R_EX_malthp(e)", "R_EX_CE2839(e)", "R_EX_CE2838(e)", "R_EX_CE5786(e)"
         "R_EX_CE5788(e)", "R_EX_CE5854(e)", "R_EX_glcur(e)", "R_EX_CE1926(e)", "R_EX_udpgal(e)"
         "R_EX_crm_hs(e)", "R_EX_galside_hs(e)", "R_EX_C05965(e)", "R_EX_C04849(e)", "R_sink_c101coa(c)"
         "R_sink_c81coa(c)", "R_sink_dd2coa(c)", "R_sink_decdicoa(c)", "R_EX_3bcrn", "R_EX_3ddcrn"
         "R_EX_3deccrn", "R_EX_3hdececrn", "R_EX_3hexdcrn", "R_EX_3ivcrn", "R_EX_3octdeccrn"
         "R_EX_3octdece1crn", "R_EX_3tdcrn", "R_EX_3tetd7ecoacrn", "R_EX_3thexddcoacrn", "R_EX_3ttetddcoacrn"
         "R_EX_c101crn", "R_EX_c10crn", "R_EX_c16dc", "R_EX_c3dc", "R_EX_c4crn"
         "R_EX_c51crn", "R_EX_c5dc", "R_EX_c81crn", "R_EX_c8crn", "R_EX_ddece1crn"
         "R_EX_ddecrn", "R_EX_decdicrn", "R_EX_doco13ac", "R_EX_ivcrn", "R_EX_tdcrn"
         "R_EX_tetdec2crn", "R_EX_tetdece1crn", "R_sink_octdececoa(c)", "R_sink_tetdec2coa(c)", "R_sink_tetdece1coa(c)"
         "R_DM_5hpet(r)", "R_DM_taur(c)", "R_DM_pmtcoa(r)", "R_EX_4hpro(e)", "R_EX_dchac(e)"
         "R_EX_leuleu(e)", "R_EX_pect(e)", "R_EX_pectindchac(e)", "R_EX_sbt-d(e)", "R_EX_cysam(e)"
         "R_EX_dpcoa(e)", "R_EX_hyptaur(e)", "R_EX_pan4p(e)", "R_EX_ptth(e)", "R_EX_q10(e)"
         "R_EX_q10h2(e)", "R_sink_5hpet(c)", "R_DM_Lcystin", "R_DM_anth", "R_EX_34hpp"
         "R_EX_3mob(e)", "R_EX_3mop(e)", "R_EX_4mop(e)", "R_EX_5mta(e)", "R_EX_5oxpro(e)"
         "R_EX_ahcys(e)", "R_EX_anth(e)", "R_EX_cbasp(e)", "R_EX_mal_L(e)", "R_EX_idour(e)" /

$offempty

parameters
    v_initialLB(reactions) 'initial lower bound of each flux'
        /"R_10FTHFtm"   -1000, "R_24NPHte"   -1000, "R_2HBO"   -1000, "R_2HBt2"   -1000, "R_2MCITt"   -1000
         "R_2OXOADPTm"   -1000, "R_34DHOXPEGOX"   -1000, "R_34DHOXPEGt"   -1000, "R_34DHPHEt"   -1000, "R_L3AIBTm"   -1000
         "R_3HBCDm"   -1000, "R_3SALAASPm"   -1000, "R_4ABUTtm"   -1000, "R_4HOXPACDOX_NADP_"   -1000, "R_4MTOLBUTAMIDEte"   -1000
         "R_4NPHSFte"   -1000, "R_4NPHte"   -1000, "R_5ADTSTSTERONESte"   -1000, "R_5ADTSTSTERONEte"   -1000, "R_5AOPtm"   -1000
         "R_5HOMEPRAZOLEte"   -1000, "R_5MTHFt"   -1000, "R_AATAi"   0, "R_ABTArm"   -1000, "R_ABTD"   -1000
         "R_ABUTt2r"   -1000, "R_ACACT10m"   -1000, "R_ACACT1r"   -1000, "R_ACACt2"   -1000, "R_ACACt2m"   -1000
         "R_ACALDt"   -1000, "R_ACALDtm"   -1000, "R_ACCOAgt"   -1000, "R_ACCOAtn"   -1000, "R_ACETONEt2"   -1000
         "R_ACGALFUCGALACGALFUC12GAL14ACGLCGALGLUSIDEte"   -1000, "R_ACGALFUCGALACGALFUC12GAL14ACGLCGALGLUSIDEtg"   -1000, "R_ACGALFUCGALACGALFUCGALACGLCGAL14ACGLCGALGLUSIDEte"   -1000, "R_ACGALFUCGALACGALFUCGALACGLCGAL14ACGLCGALGLUSIDEtg"   -1000, "R_ACGALtlg"   -1000
         "R_ACGAMPM"   -1000, "R_ACGBGBSIDEtg"   -1000, "R_ACGBGBSIDEtl"   -1000, "R_ACHtn"   -1000, "R_ACNACNGALGBSIDEte"   -1000
         "R_ACNACNGALGBSIDEtg"   -1000, "R_ACNAMlt"   -1000, "R_ACNMLr"   -1000, "R_ACONT"   -1000, "R_ACt2m"   -1000
         "R_ACt2r"   -1000, "R_ADEt"   -1000, "R_ADK1"   -1000, "R_ADK1m"   -1000, "R_ADK3"   -1000
         "R_ADK3m"   -1000, "R_ADKd"   -1000, "R_ADNt"   -1000, "R_ADNtm"   -1000, "R_ADPtx"   -1000
         "R_ADRNt"   -1000, "R_AHC"   -1000, "R_AKGMALtm"   -1000, "R_AKGtp"   -1000, "R_ALADGLNexR"   -1000
         "R_ALADGLYexR"   -1000, "R_ALAGLNexR"   -1000, "R_ALAGLYexR"   -1000, "R_ALAR"   -1000, "R_ALAt2r"   -1000
         "R_ALATA_L"   -1000, "R_ALAtN1"   -1000, "R_ALCD1"   -1000, "R_AMPtp"   -1000, "R_APAT2rm"   -1000
         "R_APNNOXte"   -1000, "R_APPNNte"   -1000, "R_APRGSTRNte"   -1000, "R_ARAB_Lt"   -1000, "R_ARACHCOAtx"   -1000
         "R_ARACHDCOAtx"   -1000, "R_ARACHDt2"   -1000, "R_ARACHDtr"   -1000, "R_ARACHt"   -1000, "R_ARGSL"   -1000
         "R_ARGtm"   -1000, "R_ASCBt"   -1000, "R_ASCBt4"   -1000, "R_ASNtN1"   -1000, "R_Asn_X_Ser_Thrtr"   -1000
         "R_ASPDxt"   -1000, "R_ASPTA"   -1000, "R_ASPTAm"   -1000, "R_ATP1ter"   -1000, "R_ATP2ter"   -1000
         "R_ATPtx"   -1000, "R_BALAtmr"   -1000, "R_BDHm"   -1000, "R_BHBt"   -1000, "R_BHBtm"   -1000
         "R_BILDGLCURt"   -1000, "R_BILDGLCURtr"   -1000, "R_BILGLCURt"   -1000, "R_BILGLCURtr"   -1000, "R_BILIRUBt2"   -1000
         "R_BILIRUBtr"   -1000, "R_BIOCYTtn"   -1000, "R_BTNt2"   -1000, "R_BTNtn"   -1000, "R_BUTt2r"   -1000
         "R_C226COAtx"   -1000, "R_CARVEOLte"   -1000, "R_CAt7r"   -1000, "R_CDIPTr"   -1000, "R_CDPDAGtm"   -1000
         "R_CERT1rt"   -1000, "R_CERT2gt"   -1000, "R_CERT2rt"   -1000, "R_CHAT"   -1000, "R_CHATn"   -1000
         "R_CHLtm"   -1000, "R_CHOLATEt"   -1000, "R_CHOLt4"   -1000, "R_CHOLtn"   -1000, "R_CHOLtu"   -1000
         "R_CHSTEROLt1"   -1000, "R_CHSTEROLt2"   -1000, "R_CHSTEROLt3"   -1000, "R_CITRtm"   -1000, "R_CITt4_2"   -1000
         "R_CITtam"   -1000, "R_CITtbm"   -1000, "R_CLPNDCOAtx"   -1000, "R_CLPNDt"   -1000, "R_CMPACNAtg"   -1000
         "R_CO2t"   -1000, "R_CO2ter"   -1000, "R_CO2tm"   -1000, "R_CO2tp"   -1000, "R_COAtg"   -1000
         "R_COAtl"   -1000, "R_COAtm"   -1000, "R_COAtn"   -1000, "R_COAtp"   -1000, "R_COAtr"   -1000
         "R_COt"   -1000, "R_CREATt4_2_r"   -1000, "R_CRNt"   -1000, "R_CRNtx"   -1000, "R_CRVNCtr"   -1000
         "R_CSNAT2x"   -1000, "R_CSNATm"   -1000, "R_CSNATr"   -1000, "R_CTPtn"   -1000, "R_CYANt"   -1000
         "R_CYANtm"   -1000, "R_CYSGLTH"   -1000, "R_CYSGLUexR"   -1000, "R_CYSGLYexR"   -1000, "R_CYSTA"   -1000
         "R_CYTDtm"   -1000, "R_CYTK1"   -1000, "R_CYTK10"   -1000, "R_CYTK10n"   -1000, "R_CYTK11"   -1000
         "R_CYTK11n"   -1000, "R_CYTK12"   -1000, "R_CYTK12n"   -1000, "R_CYTK13"   -1000, "R_CYTK13n"   -1000
         "R_CYTK14"   -1000, "R_CYTK14n"   -1000, "R_CYTK1m"   -1000, "R_CYTK1n"   -1000, "R_CYTK2"   -1000
         "R_CYTK2n"   -1000, "R_CYTK3"   -1000, "R_CYTK3n"   -1000, "R_CYTK4"   -1000, "R_CYTK4n"   -1000
         "R_CYTK5"   -1000, "R_CYTK5n"   -1000, "R_CYTK6"   -1000, "R_CYTK6n"   -1000, "R_CYTK7"   -1000
         "R_CYTK7n"   -1000, "R_CYTK8"   -1000, "R_CYTK9"   -1000, "R_CYTK9n"   -1000, "R_D3AIBTm"   -1000
         "R_DAGK_hs"   -1000, "R_DALAt2r"   -1000, "R_DCK1n"   -1000, "R_DCK2n"   -1000, "R_DCMPDA"   -1000
         "R_DCSPTN1t"   -1000, "R_DCTPtn"   -1000, "R_DCYTt"   -1000, "R_DDPGAm"   -1000, "R_DGCHOLte"   -1000
         "R_DGCHOLtx"   -1000, "R_DGK1"   -1000, "R_DGTPtn"   -1000, "R_DGULND"   -1000, "R_DHCHOLESTANATEtm"   -1000
         "R_DHEASt"   -1000, "R_DHFR"   -1000, "R_DHFtm"   -1000, "R_DHORTS"   -1000, "R_DINt"   -1000
         "R_D_LACt2"   -1000, "R_DLNLCGt"   -1000, "R_DM_T_antigen(g)"   -1, "R_DMGtm"   -1000, "R_DMHPTCRNCPT2"   -1000
         "R_DMHPTCRNt"   -1000, "R_DMHPTCRNte"   -1000, "R_DMNONCOACRNCPT1"   -1000, "R_DMNONCRNCPT2"   -1000, "R_DMNONCRNt"   -1000
         "R_DOPAt4_2_r"   -1000, "R_DOPAtu"   -1000, "R_DPCOAtl"   -1000, "R_DRIBt"   -1000, "R_DURAD"   -1000
         "R_DURIt"   -1000, "R_DURItn"   -1000, "R_ECOAH12m"   -1000, "R_ECOAH1m"   -1000, "R_ECOAH9m"   -1000
         "R_EICOSTETt"   -1000, "R_ELAIDt"   -1000, "R_ESTRADIOLGLCt"   -1000, "R_ESTRADIOLGLCtr"   -1000, "R_ESTRADIOLt"   -1000
         "R_ESTRADIOLtr"   -1000, "R_ESTRONESt"   -1000, "R_ETOHt"   -1000, "R_EX_10fthf(e)"   -1, "R_EX_10fthf5glu(e)"   -1
         "R_EX_10fthf6glu(e)"   -1, "R_EX_10fthf7glu(e)"   -1, "R_EX_1glyc_hs(e)"   -1, "R_EX_24nph(e)"   -1, "R_EX_2hb(e)"   -1
         "R_EX_2mcit(e)"   -1, "R_EX_34dhoxpeg(e)"   -1, "R_EX_34dhphe(e)"   -1, "R_EX_3aib(e)"   -1, "R_EX_4abut(e)"   -1
         "R_EX_4hphac(e)"   -1, "R_EX_4mtolbutamide(e)"   -1, "R_EX_4nph(e)"   -1, "R_EX_4nphsf(e)"   -1, "R_EX_4pyrdx(e)"   -1
         "R_EX_5adtststerone(e)"   -1, "R_EX_5adtststerones(e)"   -1, "R_EX_5dhf(e)"   -1, "R_EX_5homeprazole(e)"   -1, "R_EX_5thf(e)"   -1
         "R_EX_6dhf(e)"   -1, "R_EX_6thf(e)"   -1, "R_EX_7dhf(e)"   -1, "R_EX_7thf(e)"   -1, "R_EX_abt(e)"   -1
         "R_EX_ac(e)"   -1, "R_EX_acac(e)"   -1, "R_EX_acald(e)"   -1, "R_EX_acetone(e)"   -1, "R_EX_acgalfucgalacgalfuc12gal14acglcgalgluside_hs(e)"   -1
         "R_EX_acgalfucgalacgalfucgalacglcgal14acglcgalgluside_hs(e)"   -1, "R_EX_ach(e)"   -1, "R_EX_acnacngalgbside_hs(e)"   -1, "R_EX_ade(e)"   -1, "R_EX_adp"   -1
         "R_EX_adrn(e)"   -1, "R_EX_ak2lgchol_hs(e)"   -1, "R_EX_akg(e)"   -1, "R_EX_ala_B(e)"   -1, "R_EX_ala_D(e)"   -1
         "R_EX_ala_L(e)"   -1, "R_EX_amp(e)"   -1, "R_EX_apnnox(e)"   -1, "R_EX_appnn(e)"   -1, "R_EX_aprgstrn(e)"   -1
         "R_EX_arab_L(e)"   -1, "R_EX_arach(e)"   -1000, "R_EX_arachd(e)"   -1, "R_EX_arg_L(e)"   -1, "R_EX_asn_L(e)"   -1
         "R_EX_asp_D(e)"   -1, "R_EX_asp_L(e)"   -1, "R_EX_atp(e)"   -1, "R_EX_bhb(e)"   -1, "R_EX_bilglcur(e)"   -1
         "R_EX_bilirub(e)"   -1, "R_EX_biocyt(e)"   -1, "R_EX_btn(e)"   -100, "R_EX_carveol(e)"   -1, "R_EX_cgly(e)"   -1
         "R_EX_chol(e)"   -1000, "R_EX_chsterol(e)"   -1, "R_EX_cit(e)"   -1, "R_EX_CLPND(e)"   -1, "R_EX_cmp(e)"   -1
         "R_EX_co(e)"   -1, "R_EX_co2(e)"   -100, "R_EX_creat(e)"   -1, "R_EX_crn(e)"   -1000, "R_EX_crvnc(e)"   -1
         "R_EX_cspg_a(e)"   -1, "R_EX_cspg_b(e)"   -1, "R_EX_cspg_e(e)"   -1, "R_EX_cyan(e)"   -1, "R_EX_cys_L(e)"   -1000
         "R_EX_dag_hs(e)"   -1000, "R_EX_dcsptn1(e)"   -1, "R_EX_dcyt(e)"   -1000, "R_EX_dgchol(e)"   -1, "R_EX_dhf(e)"   -1
         "R_EX_din(e)"   -1000, "R_EX_dlnlcg(e)"   -1, "R_EX_dmhptcrn(e)"   -1, "R_EX_dopa(e)"   -1, "R_EX_dopasf(e)"   -1
         "R_EX_drib(e)"   -1, "R_EX_duri(e)"   -1, "R_EX_eicostet(e)"   -1, "R_EX_elaid(e)"   -1, "R_EX_estradiol(e)"   -1
         "R_EX_estradiolglc(e)"   -1, "R_EX_etoh(e)"   -1, "R_EX_fe2(e)"   -1, "R_EX_fe3(e)"   -1, "R_EX_for(e)"   -1
         "R_EX_fru(e)"   -1, "R_EX_fucfucfucgalacglc13galacglcgal14acglcgalgluside_hs(e)"   -1, "R_EX_fuc_L(e)"   -1, "R_EX_gal(e)"   -1000, "R_EX_galacglcgalgbside_hs(e)"   -1
         "R_EX_galgalfucfucgalacglcgalacglcgal14acglcgalgluside_hs(e)"   -1, "R_EX_galgalgalthcrm_hs(e)"   -1, "R_EX_gam(e)"   -1000, "R_EX_gbside_hs(e)"   -1, "R_EX_gchola(e)"   -1
         "R_EX_glc(e)"   -1, "R_EX_gln_L(e)"   -1, "R_EX_gluala(e)"   -1, "R_EX_glu_L(e)"   -1, "R_EX_glyb(e)"   -1
         "R_EX_glyc_S(e)"   -1, "R_EX_glygn4(e)"   -1, "R_EX_glygn5(e)"   -1, "R_EX_gmp(e)"   -1, "R_EX_gthrd(e)"   -1
         "R_EX_gtp(e)"   -1, "R_EX_gua(e)"   -1, "R_EX_h(e)"   -100, "R_EX_h2o(e)"   -100, "R_EX_h2o2(e)"   -1
         "R_EX_ha(e)"   -1, "R_EX_ha_pre1(e)"   -1, "R_EX_hco3(e)"   -100, "R_EX_hdca(e)"   -1, "R_EX_hdcea(e)"   -1000
         "R_EX_hexc(e)"   -1, "R_EX_his_L(e)"   -1000, "R_EX_hpdca(e)"   -1, "R_EX_hspg(e)"   -1, "R_EX_htaxol(e)"   -1
         "R_EX_hxan(e)"   -1, "R_EX_idp(e)"   -1, "R_EX_ile_L(e)"   -1, "R_EX_imp(e)"   -1, "R_EX_inost(e)"   -1
         "R_EX_ksi(e)"   -1, "R_EX_ksii_core2(e)"   -1, "R_EX_ksii_core4(e)"   -1, "R_EX_lac_D(e)"   -1, "R_EX_lac_L(e)"   -1
         "R_EX_leuktrA4(e)"   -1, "R_EX_leuktrC4(e)"   -1, "R_EX_leuktrF4(e)"   -1, "R_EX_leu_L(e)"   -1, "R_EX_lgnc(e)"   -1
         "R_EX_limnen(e)"   -1, "R_EX_lneldc(e)"   -1, "R_EX_lnlc(e)"   -1, "R_EX_lnlnca(e)"   -1, "R_EX_lnlncg(e)"   -1
         "R_EX_lys_L(e)"   -1, "R_EX_malttr(e)"   -1, "R_EX_meoh(e)"   -1, "R_EX_met_L(e)"   -1, "R_EX_mthgxl(e)"   -1
         "R_EX_nh4(e)"   -100, "R_EX_no(e)"   -1, "R_EX_nrpphr(e)"   -1, "R_EX_nrpphrsf(e)"   -1, "R_EX_nrvnc(e)"   -1
         "R_EX_o2(e)"   -1000, "R_EX_o2s(e)"   -1, "R_EX_oagd3_hs(e)"   -1, "R_EX_ocdca(e)"   -1000, "R_EX_ocdcea(e)"   -1
         "R_EX_octa(e)"   -1000, "R_EX_omeprazole(e)"   -1, "R_EX_orn(e)"   -1, "R_EX_paf_hs(e)"   -1, "R_EX_pchol_hs(e)"   -1
         "R_EX_pe_hs(e)"   -1000, "R_EX_pglyc_hs(e)"   -1, "R_EX_pheacgln(e)"   -1, "R_EX_phe_L(e)"   -1000, "R_EX_pheme(e)"   -1000
         "R_EX_phyt(e)"   -1, "R_EX_pi(e)"   -100, "R_EX_ppa(e)"   -1, "R_EX_prgstrn(e)"   -1, "R_EX_pro_L(e)"   -1
         "R_EX_prostgd2(e)"   -1, "R_EX_prostge1(e)"   -1, "R_EX_prostge2(e)"   -1, "R_EX_ps_hs(e)"   -1, "R_EX_ptdca(e)"   -1
         "R_EX_pydxn(e)"   -1000, "R_EX_pyr(e)"   -1, "R_EX_rbt(e)"   -1, "R_EX_retfa(e)"   -1, "R_EX_retinol(e)"   -100
         "R_EX_retn(e)"   -100, "R_EX_rib_D(e)"   -1000, "R_EX_ribflv(e)"   -1000, "R_EX_Rtotal(e)"   -1, "R_EX_Rtotal2(e)"   -1
         "R_EX_Rtotal3(e)"   -1, "R_EX_s2l2n2m2masn(e)"   -1, "R_EX_ser_L(e)"   -1, "R_EX_sl_L(e)"   -1, "R_EX_so4(e)"   -100
         "R_EX_spc_hs(e)"   -1, "R_EX_sph1p(e)"   -1, "R_EX_sphs1p(e)"   -1, "R_EX_strch2(e)"   -1, "R_EX_strdnc(e)"   -1
         "R_EX_succ(e)"   -1, "R_EX_sucr(e)"   -1, "R_EX_tag_hs(e)"   -1, "R_EX_tagat_D(e)"   -1, "R_EX_taur(e)"   -1
         "R_EX_taxol(e)"   -1, "R_EX_tchola(e)"   -1, "R_EX_tcynt(e)"   -1, "R_EX_tdchola(e)"   -1, "R_EX_tethex3(e)"   -1
         "R_EX_tetpent3(e)"   -1, "R_EX_tetpent6(e)"   -1, "R_EX_tettet6(e)"   -1, "R_EX_thf(e)"   -1, "R_EX_thr_L(e)"   -1
         "R_EX_tmndnc(e)"   -1, "R_EX_tolbutamide(e)"   -1, "R_EX_tre(e)"   -1, "R_EX_tststerone(e)"   -1, "R_EX_tststerones(e)"   -1
         "R_EX_tsul(e)"   -1, "R_EX_ttdca(e)"   -1000, "R_EX_txa2(e)"   -1, "R_EX_tymsf(e)"   -1, "R_EX_tyr_L(e)"   -1
         "R_EX_udp(e)"   -1, "R_EX_ump(e)"   -1, "R_EX_urate(e)"   -1, "R_EX_urea(e)"   -1, "R_EX_uri(e)"   -1
         "R_EX_utp(e)"   -1, "R_EX_val_L(e)"   -1, "R_EX_xolest2_hs(e)"   -1, "R_EX_xyl_D(e)"   -1, "R_EX_xylt(e)"   -1000
         "R_F1Atg"   -1000, "R_F1PGT"   -1000, "R_FACOAL150"   -1000, "R_FACOAL161"   -1000, "R_FACOAL170"   -1000
         "R_FACOAL1812"   -1000, "R_FACOAL1813"   -1000, "R_FACOAL1821"   -1000, "R_FACOAL1822"   -1000, "R_FACOAL1831"   -1000
         "R_FACOAL1832"   -1000, "R_FACOAL184"   -1000, "R_FACOAL203"   -1000, "R_FACOAL204"   -1000, "R_FACOAL2042"   -1000
         "R_FACOAL205"   -1000, "R_FACOAL206"   -1000, "R_FACOAL224"   -1000, "R_FACOAL2251"   -1000, "R_FACOAL2252"   -1000
         "R_FACOAL226"   -1000, "R_FACOAL240"   -1000, "R_FACOAL241"   -1000, "R_FACOAL244_1"   -1000, "R_FACOAL245_1"   -1000
         "R_FACOAL245_2"   -1000, "R_FACOAL246_1"   -1000, "R_FACOAL260"   -1000, "R_FADH2tx"   -1000, "R_FADtx"   -1000
         "R_FALDH"   -1000, "R_FALDtm"   -1000, "R_FATP1t"   -1000, "R_FATP2t"   -1000, "R_FATP3t"   -1000
         "R_FATP4t"   -1000, "R_FATP5t"   -1000, "R_FATP6t"   -1000, "R_FATP7t"   -1000, "R_FATP8t"   -1000
         "R_FATP9t"   -1000, "R_FBA"   -1000, "R_FBA2"   -1000, "R_FBA4"   -1000, "R_FBA5"   -1000
         "R_FORMCOAtx"   -1000, "R_FORtr"   -1000, "R_FRDPtc"   -1000, "R_FRDPtr"   -1000, "R_FRUt1r"   -1000
         "R_FRUt4"   -1000, "R_FUCFUCFUCGALACGLC13GALACGLCGAL14ACGLCGALGLUSIDEte"   -1000, "R_FUCFUCFUCGALACGLC13GALACGLCGAL14ACGLCGALGLUSIDEtg"   -1000, "R_FUM"   -1000, "R_FUMm"   -1000
         "R_FUMSO3tm"   -1000, "R_FUMSO4tm"   -1000, "R_FUMtm"   -1000, "R_FUMTSULtm"   -1000, "R_G3PD1"   -1000
         "R_G6PDH1rer"   -1000, "R_G6PDH2rer"   -1000, "R_G6Pter"   -1000, "R_GACMTRc"   -1000, "R_GALACGLCGALGBSIDEte"   -1000
         "R_GALACGLCGALGBSIDEtg"   -1000, "R_GALGALFUCFUCGALACGLCGALACGLCGAL14ACGLCGALGLUSIDEte"   -1000, "R_GALGALFUCFUCGALACGLCGALACGLCGAL14ACGLCGALGLUSIDEtg"   -1000, "R_GALGALGALTHCRMte"   -1000, "R_GALGALGALTHCRMtg"   -1000
         "R_GALSIDEtg"   -1000, "R_GALT"   -1000, "R_GALt1r"   -1000, "R_GALt4"   -1000, "R_GALU"   -1000
         "R_GAMt1r"   -1000, "R_GAPD"   -1000, "R_GBSIDEte"   -1000, "R_GBSIDEtl"   -1000, "R_GCC2cm"   -1000
         "R_GCHOLAt"   -1000, "R_GCHOLAte"   -1000, "R_GDPFUCtg"   -1000, "R_GDPtg"   -1000, "R_GGT6"   -1000
         "R_GHMT2r"   -1000, "R_GHMT2rm"   -1000, "R_GK1"   -1000, "R_GLCt1r"   -1000, "R_GLCt4"   -1000
         "R_GLCter"   -1000, "R_GLCURtly"   -1000, "R_GLNtN1"   -1000, "R_GLUDxm"   -1000, "R_GLUDym"   -1000
         "R_GLUt2m"   -1000, "R_GLXtm"   -1000, "R_GLXtp"   -1000, "R_GLYAMDTRc"   -1000, "R_GLYBt4_2_r"   -1000
         "R_GLYCt"   -1000, "R_GLYCtm"   -1000, "R_GLYt2r"   -1000, "R_GLYt7_211_r"   -1000, "R_GLYtm"   -1000
         "R_GLYtp"   -1000, "R_GMPtg"   -1000, "R_GTHRDt"   -1000, "R_GUAt"   -1000, "R_GULN3D"   -1000
         "R_GULNDer"   -1000, "R_H2CO3D"   -1000, "R_H2O2tn"   -1000, "R_H2O2tp"   -1000, "R_H2Oter"   -1000
         "R_H2Otg"   -1000, "R_H2Otly"   -1000, "R_H2Otm"   -1000, "R_H2Otn"   -1000, "R_H2Otp"   -1000
         "R_HACD1m"   -1000, "R_HACD9m"   -1000, "R_HCO3_CLt"   -1000, "R_HDCAtr"   -1000, "R_HDCEAtr"   -1000
         "R_HEXCCOAtx"   -1000, "R_HEXCt"   -1000, "R_HIBDm"   -1000, "R_HISTAtu"   -1000, "R_HIStN1"   -1000
         "R_HMGCOAtm"   -1000, "R_HMGCOAtx"   -1000, "R_HPACtr"   -1000, "R_HPDCAt"   -1000, "R_HPYRtp"   -1000
         "R_HSD3A1r"   -1000, "R_HSD3A2r"   -1000, "R_HTAXOLte"   -1000, "R_Htg"   -1000, "R_Htr"   -1000
         "R_Htx"   -1000, "R_HYXNt"   -1000, "R_ICDHyrm"   -1000, "R_IDOURtly"   -1000, "R_ILEt5m"   -1000
         "R_ILETAm"   -1000, "R_INSt"   -1000, "R_INSTt2r"   -1000, "R_INSTt4"   -1000, "R_IPDDIx"   -1000
         "R_IPDPtx"   -1000, "R_It"   -1000, "R_ITCOAL1m"   -1000, "R_ITCOALm"   -1000, "R_KCC2t"   -1000
         "R_KCCt"   -1000, "R_LALDO"   -1000, "R_LCYSTAT"   -1000, "R_LDH_D"   -1000, "R_LDH_L"   -1000
         "R_LEUKTRA4t"   -1000, "R_LEUKTRB4t"   -1000, "R_LEUKTRC4t"   -1000, "R_LEUKTRD4t"   -1000, "R_LEUKTRE4t"   -1000
         "R_LEUKTRF4t"   -1000, "R_LEUt5m"   -1000, "R_LEUTA"   -1000, "R_LEUTAm"   -1000, "R_LGNCCOAtx"   -1000
         "R_LGNCt"   -1000, "R_LIMNENte"   -1000, "R_L_LACt2r"   -1000, "R_L_LACt4r"   -1000, "R_LNELDCt"   -1000
         "R_LNLNCAt"   -1000, "R_LNLNCGt"   -1000, "R_LTC4CP"   -1000, "R_LTD4DP"   -1000, "R_LYStm"   -1000
         "R_LYStn"   -1000, "R_MALSO3tm"   -1000, "R_MALSO4tm"   -1000, "R_MALtm"   -1000, "R_MALTSULtm"   -1000
         "R_MAN6PI"   -1000, "R_MANt1r"   -1000, "R_MANt4"   -1000, "R_MCCCrm"   -1000, "R_MDH"   -1000
         "R_MDHm"   -1000, "R_MECOALm"   -1000, "R_MECOAS1m"   -1000, "R_MEOHt2"   -1000, "R_MGCHrm"   -1000
         "R_MMEm"   -1000, "R_MMMm"   -1000, "R_MTHFC"   -1000, "R_MTHFCm"   -1000, "R_MTHFD"   -1000
         "R_MTHFD2"   -1000, "R_MTHFD2m"   -1000, "R_MTHFDm"   -1000, "R_NAHCO3_HCLt"   -1000, "R_NAIt"   -1000
         "R_NCKt"   -1000, "R_NCNt"   -1000, "R_NDPK1m"   -1000, "R_NDPK3m"   -1000, "R_NDPK6m"   -1000
         "R_NH4t3r"   -1000, "R_NH4tn"   -1000, "R_NH4tp"   -1000, "R_NMNATr"   -1000, "R_NOt"   -1000
         "R_NRPPHRt4_2_r"   -1000, "R_NRPPHRtu"   -1000, "R_NRVNCCOAtx"   -1000, "R_NRVNCt"   -1000, "R_O2St"   -1000
         "R_O2Stm"   -1000, "R_O2Stn"   -1000, "R_O2Stx"   -1000, "R_O2t"   -1000, "R_O2ter"   -1000
         "R_O2tm"   -1000, "R_O2tn"   -1000, "R_O2tp"   -1000, "R_OAGD3te"   -1000, "R_OAGD3tg"   -1000
         "R_OCCOAtx"   -1000, "R_OCDCEAtr"   -1000, "R_OCTAt"   -1000, "R_ODECOAtx"   -1000, "R_OMEPRAZOLEte"   -1000
         "R_ORNt3m"   -1000, "R_ORNt4m"   -1000, "R_ORPT"   -1000, "R_P450SCC1m"   -1000, "R_PAIL_HStn"   -1000
         "R_PAIL4P_HStn"   -1000, "R_PAPStg"   -1000, "R_PE_HSter"   -1000, "R_PEt"   -1000, "R_PGDI"   -1000
         "R_PGI"   -1000, "R_PGISr"   -1000, "R_PGK"   -1000, "R_PGMT"   -1000, "R_PHCHGSm"   -1000
         "R_PHEACGLNt"   -1000, "R_PHEMEtm"   -1000, "R_PHYTt"   -1000, "R_PIt7"   -1000, "R_PIter"   -1000
         "R_PItn"   -1000, "R_PItx"   -1000, "R_PMANM"   -1000, "R_PMTCOAtx"   -1000, "R_PNP"   -1000
         "R_PPItr"   -1000, "R_PPItx"   -1000, "R_PPM"   -1000, "R_PPPG9tm"   -1000, "R_PRGSTRNt"   -1000
         "R_PRISTANALtx"   -1000, "R_PRODt2r"   -1000, "R_PROSTGD2t"   -1000, "R_PROSTGE1t"   -1000, "R_PROSTGE2t"   -1000
         "R_PROSTGE2t2"   -1000, "R_PROSTGF2t"   -1000, "R_PROSTGH2t"   -1000, "R_PROSTGI2t"   -1000, "R_PROSTGI2tr"   -1000
         "R_PROt2r"   -1000, "R_PRPPS"   -1000, "R_PSt3"   -1000, "R_PTDCAt"   -1000, "R_PUNP1"   -1000
         "R_PUNP3"   -1000, "R_PUNP4"   -1000, "R_PUNP6"   -1000, "R_PUNP7"   -1000, "R_PYDXNtr"   -1000
         "R_PYNP2r"   -1000, "R_PYRt2m"   -1000, "R_PYRt2p"   -1000, "R_PYRt2r"   -1000, "R_RAI1"   -1000
         "R_RAI3"   -1000, "R_RAtn3"   -1000, "R_RDH1"   -1000, "R_RDH2"   -1000, "R_RDH3"   -1000
         "R_RDH4"   -1000, "R_RETI1"   -1000, "R_RETI3"   -1000, "R_RETNt"   -1000, "R_RIBt"   -1000
         "R_RPE"   -1000, "R_RPI"   -1000, "R_RTOTALt"   -1000, "R_Rtotaltl"   -1000, "R_S3TASE1ly"   -1000
         "R_S3TASE2ly"   -1000, "R_S3TASE3ly"   -1000, "R_S4TASE1ly"   -1000, "R_S4TASE2ly"   -1000, "R_S4TASE3ly"   -1000
         "R_S4TASE4ly"   -1000, "R_S4TASE5ly"   -1000, "R_S6TASE10ly"   -1000, "R_S6TASE11ly"   -1000, "R_S6TASE12ly"   -1000
         "R_S6TASE13ly"   -1000, "R_S6TASE14ly"   -1000, "R_S6TASE15ly"   -1000, "R_S6TASE16ly"   -1000, "R_S6TASE17ly"   -1000
         "R_S6TASE18ly"   -1000, "R_S6TASE19ly"   -1000, "R_S6TASE1ly"   -1000, "R_S6TASE20ly"   -1000, "R_S6TASE21ly"   -1000
         "R_S6TASE22ly"   -1000, "R_S6TASE23ly"   -1000, "R_S6TASE24ly"   -1000, "R_S6TASE25ly"   -1000, "R_S6TASE26ly"   -1000
         "R_S6TASE2ly"   -1000, "R_S6TASE3ly"   -1000, "R_S6TASE8ly"   -1000, "R_S6TASE9ly"   -1000, "R_SCP21x"   -1000
         "R_SCP22x"   -1000, "R_Ser_Thrtg"   -1000, "R_SERDGLNexR"   -1000, "R_SERDGLYexR"   -1000, "R_SERGLNexR"   -1000
         "R_SERGLYexR"   -1000, "R_SERtN1"   -1000, "R_SERtp"   -1000, "R_SGALSIDEtg"   -1000, "R_SGALSIDEtl"   -1000
         "R_sink_pre_prot(r)"   -1, "R_SLDx"   -1000, "R_SO4t4_2"   -1000, "R_SO4tl"   -1000, "R_SPC_HSt"   -1000
         "R_SPH1Pte"   -1000, "R_SPHINGStl"   -1000, "R_SPHS1Pte"   -1000, "R_SPHS1Ptr"   -1000, "R_SRTNt6_2_r"   -1000
         "R_SRTNtu"   -1000, "R_STCOAtx"   -1000, "R_STRDNCt"   -1000, "R_SUCCt2m"   -1000, "R_SUCCt4_2"   -1000
         "R_SUCCtp"   -1000, "R_SUCD1m"   -1000, "R_SUCOAS1m"   -1000, "R_SUCOASm"   -1000, "R_TAGt"   -1000
         "R_TALA"   -1000, "R_TAXOLte"   -1000, "R_TCHOLAt"   -1000, "R_TCHOLAte"   -1000, "R_TCHOLAtx"   -1000
         "R_TDCHOLAte"   -1000, "R_TDCHOLAtx"   -1000, "R_TETHEX3COAtx"   -1000, "R_TETHEX3t"   -1000, "R_TETPENT3COAtx"   -1000
         "R_TETPENT3t"   -1000, "R_TETPENT6COAtx"   -1000, "R_TETPENT6t"   -1000, "R_TETTET6COAtx"   -1000, "R_TETTET6t"   -1000
         "R_THCHOLSTOICtm"   -1000, "R_THFtm"   -1000, "R_THMMPtm"   -1000, "R_THP2Ctp"   -1000, "R_THRGLNexR"   -1000
         "R_THRGLYexR"   -1000, "R_THYOXt2"   -1000, "R_TKT1"   -1000, "R_TKT2"   -1000, "R_TMNDNCt"   -1000
         "R_TOLBUTAMIDEte"   -1000, "R_TPI"   -1000, "R_TRIODTHYt"   -1000, "R_TRIODTHYt2"   -1000, "R_TRPt"   -1000
         "R_TSTSTERONESte"   -1000, "R_TSTSTERONEt"   -1000, "R_TSULt4_3"   -1000, "R_TTDCAtr"   -1000, "R_TXA2te"   -1000
         "R_TXA2tr"   -1000, "R_TYRt"   -1000, "R_TYRTA"   -1000, "R_UAG4E"   -1000, "R_UDPACGALtl"   -1000
         "R_UDPG4E"   -1000, "R_UDPGALtg"   -1000, "R_UDPGLCAter"   -1000, "R_UDPGLCter"   -1000, "R_UDPtl"   -1000
         "R_UGALNACtg"   -1000, "R_UGLCNACtg"   -1000, "R_UGLT"   -1000, "R_UGT1A10r"   -1000, "R_UMPK"   -1000
         "R_UMPK2"   -1000, "R_UMPK3"   -1000, "R_UMPK3n"   -1000, "R_UMPK4"   -1000, "R_UMPK5"   -1000
         "R_UMPK5n"   -1000, "R_UMPK6"   -1000, "R_UMPK6n"   -1000, "R_UMPK7"   -1000, "R_UMPKn"   -1000
         "R_UREAt"   -1000, "R_VACCt"   -1000, "R_VALt5m"   -1000, "R_VALTA"   -1000, "R_VALTAm"   -1000
         "R_XOL27OHtm"   -1000, "R_XOLDIOLONEt"   -1000, "R_XOLTRIOLtm"   -1000, "R_XYLt"   -1000, "R_XYLTD_Dr"   -1000
         "R_XYLTt"   -1000, "R_XYLUR"   -1000, "R_EX_4abutn(e)"   -1, "R_EX_ctp(e)"   -1, "R_EX_dgmp(e)"   -1
         "R_EX_dgtp(e)"   -1, "R_EX_dha(e)"   -1, "R_EX_dhap(e)"   -1, "R_EX_dtmp(e)"   -1, "R_EX_dttp(e)"   -1
         "R_EX_fad(e)"   -1, "R_EX_fald(e)"   -1, "R_EX_g1p(e)"   -1, "R_EX_HC00229(e)"   -1, "R_EX_HC00250(e)"   -1
         "R_EX_HC01104(e)"   -1, "R_EX_HC01444(e)"   -1, "R_EX_HC01609(e)"   -1, "R_EX_HC01610(e)"   -1, "R_EX_itp(e)"   -1
         "R_EX_orot(e)"   -1, "R_EX_prpp(e)"   -1, "R_EX_ptrc(e)"   -1, "R_EX_pydx5p(e)"   -1, "R_EX_spmd(e)"   -1
         "R_EX_udpg(e)"   -1, "R_r0002"   -1000, "R_r0016"   -1000, "R_r0021"   -1000, "R_r0022"   -1000
         "R_r0027"   -1000, "R_r0051"   -1000, "R_r0055"   -1000, "R_r0081"   -1000, "R_r0129"   -1000
         "R_r0130"   -1000, "R_r0139"   -1000, "R_r0145"   -1000, "R_r0149"   -1000, "R_r0170"   -1000
         "R_r0173"   -1000, "R_r0178"   -1000, "R_r0181"   -1000, "R_r0193"   -1000, "R_r0196"   -1000
         "R_r0202"   -1000, "R_r0208"   -1000, "R_r0242"   -1000, "R_r0245"   -1000, "R_r0249"   -1000
         "R_r0267"   -1000, "R_r0268"   -1000, "R_r0281"   -1000, "R_r0317"   -1000, "R_r0345"   -1000
         "R_r0388"   -1000, "R_r0389"   -1000, "R_r0390"   -1000, "R_r0391"   -1000, "R_r0392"   -1000
         "R_r0394"   -1000, "R_r0399"   -1000, "R_r0400"   -1000, "R_r0403"   -1000, "R_r0407"   -1000
         "R_r0408"   -1000, "R_r0409"   -1000, "R_r0410"   -1000, "R_r0422"   -1000, "R_r0424"   -1000
         "R_r0425"   -1000, "R_r0426"   -1000, "R_r0434"   -1000, "R_r0437"   -1000, "R_r0450"   -1000
         "R_r0463"   -1000, "R_r0464"   -1000, "R_r0472"   -1000, "R_r0480"   -1000, "R_r0483"   -1000
         "R_r0488"   -1000, "R_r0494"   -1000, "R_r0497"   -1000, "R_r0512"   -1000, "R_r0517"   -1000
         "R_r0527"   -1000, "R_r0541"   -1000, "R_r0549"   -1000, "R_r0552"   -1000, "R_r0553"   -1000
         "R_r0556"   -1000, "R_r0558"   -1000, "R_r0559"   -1000, "R_r0570"   -1000, "R_r0571"   -1000
         "R_r0575"   -1000, "R_r0578"   -1000, "R_r0584"   -1000, "R_r0587"   -1000, "R_r0591"   -1000
         "R_r0603"   -1000, "R_r0610"   -1000, "R_r0611"   -1000, "R_r0614"   -1000, "R_r0616"   -1000
         "R_r0620"   -1000, "R_r0627"   -1000, "R_r0629"   -1000, "R_r0630"   -1000, "R_r0633"   -1000
         "R_r0634"   -1000, "R_r0638"   -1000, "R_r0641"   -1000, "R_r0642"   -1000, "R_r0643"   -1000
         "R_r0644"   -1000, "R_r0645"   -1000, "R_r0647"   -1000, "R_r0650"   -1000, "R_r0651"   -1000
         "R_r0652"   -1000, "R_r0655"   -1000, "R_r0660"   -1000, "R_r0668"   -1000, "R_r0672"   -1000
         "R_r0679"   -1000, "R_r0680"   -1000, "R_r0686"   -1000, "R_r0688"   -1000, "R_r0722"   -1000
         "R_r0724"   -1000, "R_r0726"   -1000, "R_r0728"   -1000, "R_r0735"   -1000, "R_r0739"   -1000
         "R_r0741"   -1000, "R_r0747"   -1000, "R_r0750"   -1000, "R_r0752"   -1000, "R_r0754"   -1000
         "R_r0756"   -1000, "R_r0758"   -1000, "R_r0774"   -1000, "R_r0780"   -1000, "R_r0781"   -1000
         "R_r0783"   -1000, "R_r0784"   -1000, "R_r0788"   -1000, "R_r0789"   -1000, "R_r0791"   -1000
         "R_r0792"   -1000, "R_r0796"   -1000, "R_r0797"   -1000, "R_r0801"   -1000, "R_r0809"   -1000
         "R_r0812"   -1000, "R_r0817"   -1000, "R_r0819"   -1000, "R_r0821"   -1000, "R_r0822"   -1000
         "R_r0829"   -1000, "R_r0830"   -1000, "R_r0834"   -1000, "R_r0835"   -1000, "R_r0838"   -1000
         "R_r0839"   -1000, "R_r0840"   -1000, "R_r0841"   -1000, "R_r0842"   -1000, "R_r0860"   -1000
         "R_r0870"   -1000, "R_r0871"   -1000, "R_r0885"   -1000, "R_r0892"   -1000, "R_r0899"   -1000
         "R_r0908"   -1000, "R_r0909"   -1000, "R_r0911"   -1000, "R_r0913"   -1000, "R_r0915"   -1000
         "R_r0917"   -1000, "R_r0937"   -1000, "R_r0940"   -1000, "R_r0941"   -1000, "R_r0942"   -1000
         "R_r0944"   -1000, "R_r0946"   -1000, "R_r0960"   -1000, "R_r0973"   -1000, "R_r0974"   -1000
         "R_r0994"   -1000, "R_r0998"   -1000, "R_r0999"   -1000, "R_r1010"   -1000, "R_r1018"   -1000
         "R_r1019"   -1000, "R_r1020"   -1000, "R_r1030"   -1000, "R_r1050"   -1000, "R_r1088"   -1000
         "R_r1106"   -1000, "R_r1116"   -1000, "R_r1117"   -1000, "R_r1147"   -1000, "R_r1148"   -1000
         "R_r1154"   -1000, "R_r1156"   -1000, "R_r1291"   -1000, "R_r1292"   -1000, "R_r1318"   -1000
         "R_r1377"   -1000, "R_r1378"   -1000, "R_r1380"   -1000, "R_r1381"   -1000, "R_r1384"   -1000
         "R_r1418"   -1000, "R_r1421"   -1000, "R_r1428"   -1000, "R_r1429"   -1000, "R_r1453"   -1000
         "R_r1459"   -1000, "R_r1464"   -1000, "R_r1466"   -1000, "R_r1487"   -1000, "R_r1544"   -1000
         "R_r1546"   -1000, "R_r1547"   -1000, "R_r1548"   -1000, "R_r1549"   -1000, "R_r1551"   -1000
         "R_r1552"   -1000, "R_r1553"   -1000, "R_r1554"   -1000, "R_r1556"   -1000, "R_r1557"   -1000
         "R_r1559"   -1000, "R_r1560"   -1000, "R_r1561"   -1000, "R_r1562"   -1000, "R_r1563"   -1000
         "R_r1564"   -1000, "R_r1565"   -1000, "R_r1566"   -1000, "R_r1567"   -1000, "R_r1568"   -1000
         "R_r1569"   -1000, "R_r1570"   -1000, "R_r1571"   -1000, "R_r1573"   -1000, "R_r1574"   -1000
         "R_r1575"   -1000, "R_r1576"   -1000, "R_r1578"   -1000, "R_r1579"   -1000, "R_r1580"   -1000
         "R_r1581"   -1000, "R_r1583"   -1000, "R_r1584"   -1000, "R_r1585"   -1000, "R_r1586"   -1000
         "R_r1587"   -1000, "R_r1588"   -1000, "R_r1589"   -1000, "R_r1590"   -1000, "R_r1591"   -1000
         "R_r1592"   -1000, "R_r1593"   -1000, "R_r1594"   -1000, "R_r1595"   -1000, "R_r1596"   -1000
         "R_r1597"   -1000, "R_r1598"   -1000, "R_r1599"   -1000, "R_r1600"   -1000, "R_r1602"   -1000
         "R_r1603"   -1000, "R_r1604"   -1000, "R_r1605"   -1000, "R_r1606"   -1000, "R_r1607"   -1000
         "R_r1608"   -1000, "R_r1609"   -1000, "R_r1610"   -1000, "R_r1611"   -1000, "R_r1612"   -1000
         "R_r1613"   -1000, "R_r1614"   -1000, "R_r1615"   -1000, "R_r1616"   -1000, "R_r1617"   -1000
         "R_r1618"   -1000, "R_r1619"   -1000, "R_r1620"   -1000, "R_r1621"   -1000, "R_r1622"   -1000
         "R_r1623"   -1000, "R_r1624"   -1000, "R_r1625"   -1000, "R_r1626"   -1000, "R_r1627"   -1000
         "R_r1628"   -1000, "R_r1629"   -1000, "R_r1630"   -1000, "R_r1631"   -1000, "R_r1632"   -1000
         "R_r1633"   -1000, "R_r1634"   -1000, "R_r1635"   -1000, "R_r1636"   -1000, "R_r1637"   -1000
         "R_r1638"   -1000, "R_r1639"   -1000, "R_r1640"   -1000, "R_r1641"   -1000, "R_r1642"   -1000
         "R_r1643"   -1000, "R_r1644"   -1000, "R_r1645"   -1000, "R_r1646"   -1000, "R_r1647"   -1000
         "R_r1648"   -1000, "R_r1649"   -1000, "R_r1650"   -1000, "R_r1651"   -1000, "R_r1652"   -1000
         "R_r1653"   -1000, "R_r1654"   -1000, "R_r1655"   -1000, "R_r1656"   -1000, "R_r1657"   -1000
         "R_r1658"   -1000, "R_r1659"   -1000, "R_r1660"   -1000, "R_r1661"   -1000, "R_r1662"   -1000
         "R_r1664"   -1000, "R_r1665"   -1000, "R_r1666"   -1000, "R_r1667"   -1000, "R_r1668"   -1000
         "R_r1669"   -1000, "R_r1670"   -1000, "R_r1671"   -1000, "R_r2079"   -1000, "R_r2080"   -1000
         "R_r2081"   -1000, "R_r2082"   -1000, "R_r2083"   -1000, "R_r2084"   -1000, "R_r2085"   -1000
         "R_r2086"   -1000, "R_r2087"   -1000, "R_r2088"   -1000, "R_r2089"   -1000, "R_r2090"   -1000
         "R_r2091"   -1000, "R_r2092"   -1000, "R_r2093"   -1000, "R_r2094"   -1000, "R_r2095"   -1000
         "R_r2096"   -1000, "R_r2097"   -1000, "R_r2098"   -1000, "R_r2099"   -1000, "R_r2100"   -1000
         "R_r2101"   -1000, "R_r2102"   -1000, "R_r2103"   -1000, "R_r2104"   -1000, "R_r2105"   -1000
         "R_r2106"   -1000, "R_r2107"   -1000, "R_r2108"   -1000, "R_r2109"   -1000, "R_r2110"   -1000
         "R_r2111"   -1000, "R_r2112"   -1000, "R_r2113"   -1000, "R_r2114"   -1000, "R_r2115"   -1000
         "R_r2116"   -1000, "R_r2117"   -1000, "R_r2119"   -1000, "R_r2120"   -1000, "R_r2121"   -1000
         "R_r2122"   -1000, "R_r2123"   -1000, "R_r2124"   -1000, "R_r2125"   -1000, "R_r2126"   -1000
         "R_r2127"   -1000, "R_r2128"   -1000, "R_r2129"   -1000, "R_r2130"   -1000, "R_r2131"   -1000
         "R_r2132"   -1000, "R_r2133"   -1000, "R_r2137"   -1000, "R_r2139"   -1000, "R_r2141"   -1000
         "R_r2142"   -1000, "R_r2193"   -1000, "R_r2194"   -1000, "R_r2196"   -1000, "R_r2197"   -1000
         "R_r2198"   -1000, "R_r2199"   -1000, "R_r2200"   -1000, "R_r2201"   -1000, "R_r2202"   -1000
         "R_r2308"   -1000, "R_r2309"   -1000, "R_r2311"   -1000, "R_r2312"   -1000, "R_r2313"   -1000
         "R_r2314"   -1000, "R_r2315"   -1000, "R_r2316"   -1000, "R_r2317"   -1000, "R_r2318"   -1000
         "R_r2319"   -1000, "R_r2320"   -1000, "R_r2321"   -1000, "R_r2322"   -1000, "R_r2323"   -1000
         "R_r2324"   -1000, "R_r2325"   -1000, "R_r2326"   -1000, "R_r2327"   -1000, "R_r2328"   -1000
         "R_r2329"   -1000, "R_r2330"   -1000, "R_r2331"   -1000, "R_r2332"   -1000, "R_r2333"   -1000
         "R_r2334"   -1000, "R_r2335"   -1000, "R_r2338"   -1000, "R_r2341"   -1000, "R_r2342"   -1000
         "R_r2343"   -1000, "R_r2344"   -1000, "R_r2346"   -1000, "R_r2347"   -1000, "R_r2352"   -1000
         "R_r2353"   -1000, "R_r2354"   -1000, "R_r2355"   -1000, "R_r2356"   -1000, "R_r2357"   -1000
         "R_r2358"   -1000, "R_r2359"   -1000, "R_r2360"   -1000, "R_r2361"   -1000, "R_r2362"   -1000
         "R_r2363"   -1000, "R_r2364"   -1000, "R_r2365"   -1000, "R_r2366"   -1000, "R_r2367"   -1000
         "R_r2368"   -1000, "R_r2369"   -1000, "R_r2371"   -1000, "R_r2372"   -1000, "R_r2373"   -1000
         "R_r2374"   -1000, "R_r2375"   -1000, "R_r2376"   -1000, "R_r2377"   -1000, "R_r2378"   -1000
         "R_r2379"   -1000, "R_r2380"   -1000, "R_r2420"   -1000, "R_r2506"   -1000, "R_r2507"   -1000
         "R_r2508"   -1000, "R_r2509"   -1000, "R_r2511"   -1000, "R_r2514"   -1000, "R_r2516"   -1000
         "R_r2519"   -1000, "R_r2520"   -1000, "R_r2521"   -1000, "R_r2525"   -1000, "R_r2526"   -1000
         "R_r2532"   -1000, "R_r2534"   -1000, "R_r2535"   -1000, "R_r2537"   -1000, "R_r2538"   -1000
         "R_RE0344C"   -1000, "R_RE0383C"   -1000, "R_RE0452M"   -1000, "R_RE0453M"   -1000, "R_RE0577C"   -1000
         "R_RE0583C"   -1000, "R_RE0691C"   -1000, "R_RE0830C"   -1000, "R_RE0830N"   -1000, "R_RE0915E"   -1000
         "R_RE0926E"   -1000, "R_RE0935E"   -1000, "R_RE0944E"   -1000, "R_RE0958E"   -1000, "R_RE1135C"   -1000
         "R_RE1233C"   -1000, "R_RE1254C"   -1000, "R_RE1342C"   -1000, "R_RE1447M"   -1000, "R_RE1448N"   -1000
         "R_RE1516M"   -1000, "R_RE1517M"   -1000, "R_RE1518M"   -1000, "R_RE1519M"   -1000, "R_RE1520M"   -1000
         "R_RE1521M"   -1000, "R_RE1522M"   -1000, "R_RE1523M"   -1000, "R_RE1525M"   -1000, "R_RE1526M"   -1000
         "R_RE1527M"   -1000, "R_RE1530C"   -1000, "R_RE1531M"   -1000, "R_RE1532M"   -1000, "R_RE1533M"   -1000
         "R_RE1534M"   -1000, "R_RE1573M"   -1000, "R_RE1691M"   -1000, "R_RE1709C"   -1000, "R_RE1709N"   -1000
         "R_RE1796M"   -1000, "R_RE1796R"   -1000, "R_RE1804M"   -1000, "R_RE1807C"   -1000, "R_RE1807M"   -1000
         "R_RE1810M"   -1000, "R_RE1845C"   -1000, "R_RE1845X"   -1000, "R_RE1897C"   -1000, "R_RE1898C"   -1000
         "R_RE1901R"   -1000, "R_RE1903R"   -1000, "R_RE2079R"   -1000, "R_RE2269E"   -1000, "R_RE2349C"   -1000
         "R_RE2426C"   -1000, "R_RE2541E"   -1000, "R_RE2625C"   -1000, "R_RE2625M"   -1000, "R_RE2626C"   -1000
         "R_RE2626M"   -1000, "R_RE2649C"   -1000, "R_RE2651R"   -1000, "R_RE2655R"   -1000, "R_RE2658R"   -1000
         "R_RE2659R"   -1000, "R_RE2660C"   -1000, "R_RE2660N"   -1000, "R_RE2759X"   -1000, "R_RE2799C"   -1000
         "R_RE2814M"   -1000, "R_RE2814R"   -1000, "R_RE2973C"   -1000, "R_RE2973N"   -1000, "R_RE2974C"   -1000
         "R_RE2974N"   -1000, "R_RE2986X"   -1000, "R_RE2987X"   -1000, "R_RE2988X"   -1000, "R_RE2996X"   -1000
         "R_RE2999M"   -1000, "R_RE3000M"   -1000, "R_RE3001M"   -1000, "R_RE3002X"   -1000, "R_RE3003M"   -1000
         "R_RE3004M"   -1000, "R_RE3005M"   -1000, "R_RE3006M"   -1000, "R_RE3074X"   -1000, "R_RE3079X"   -1000
         "R_RE3242R"   -1000, "R_RE3243R"   -1000, "R_RE3244R"   -1000, "R_RE3245C"   -1000, "R_RE3270C"   -1000
         "R_RE3272N"   -1000, "R_RE3326M"   -1000, "R_RE3346C"   -1000, "R_RE3347C"   -1000, "R_RE3421R"   -1000
         "R_RE3520E"   -1000, "R_RE3524R"   -1000, "R_RE3556C"   -1000, "R_RE3565C"   -1000, "R_RE3566C"   -1000
         "R_RE3568C"   -1000, "R_RE3627M"   -1000, "R_RE3628M"   -1000, "R_EX_prostgh2(e)"   -1, "R_EX_prostgi2(e)"   -1
         "R_EX_ppi(e)"   -1, "R_EX_cdp(e)"   -1, "R_EX_dtdp(e)"   -1, "R_EX_citr_L(e)"   -1, "R_EX_C02470(e)"   -1
         "R_EX_HC02203(e)"   -1, "R_EX_HC02204(e)"   -1, "R_EX_HC02206(e)"   -1, "R_EX_HC02207(e)"   -1, "R_EX_maltttr(e)"   -1
         "R_EX_maltpt(e)"   -1, "R_EX_malthx(e)"   -1, "R_EX_malthp(e)"   -1, "R_EX_CE2839(e)"   -1, "R_EX_CE2838(e)"   -1
         "R_EX_CE5786(e)"   -1, "R_EX_CE5788(e)"   -1, "R_EX_CE5854(e)"   -1, "R_EX_glcur(e)"   -1, "R_EX_CE1926(e)"   -1
         "R_EX_udpgal(e)"   -1, "R_EX_crm_hs(e)"   -1, "R_EX_galside_hs(e)"   -1, "R_EX_C05965(e)"   -1, "R_EX_C04849(e)"   -1
         "R_CITt4_4"   -1000, "R_GLYt7_311_r"   -1000, "R_INSTt4_2"   -1000, "R_PIt8"   -1000, "R_PROt4_2_r"   -1000
         "R_2MB2COAc"   -1000, "R_3HBCOARc"   -1000, "R_ADPACTD"   -1000, "R_ADPCOACROT"   -1000, "R_C100CPT1"   -1000
         "R_sink_c101coa(c)"   -1000, "R_C101CPT1"   -1000, "R_C102CPT1"   -1000, "R_C10DCCACT"   -1000, "R_C10DCc"   -1000
         "R_C10OHc"   -1000, "R_C120CPT1"   -1000, "R_C121CPT1"   -1000, "R_C12DCTD"   -1000, "R_C12OHc"   -1000
         "R_C140CPT1"   -1000, "R_C141ACBP"   -1000, "R_C141CPT1"   -1000, "R_C141OHc"   -1000, "R_C142ACBP"   -1000
         "R_C142CPT1"   -1000, "R_C142OHc"   -1000, "R_C14OHc"   -1000, "R_C161OHc"   -1000, "R_C162ACBP"   -1000
         "R_C162OHc"   -1000, "R_C16DCc"   -1000, "R_C16OHc"   -1000, "R_C181OHc"   -1000, "R_C18OHc"   -1000
         "R_C2tcx"   -1000, "R_C40CPT1"   -1000, "R_C4CRNCPT2"   -1000, "R_C4DCCACT"   -1000, "R_C4OHc"   -1000
         "R_C4tcx"   -1000, "R_C4tmc"   -1000, "R_C4x"   -1000, "R_C50CPT1"   -1000, "R_C51CPT1"   -1000
         "R_C60CPT1"   -1000, "R_C6COAt"   -1000, "R_C6CRNtcx"   -1000, "R_C6DCCACT"   -1000, "R_C6DCc"   -1000
         "R_C80CPT1"   -1000, "R_sink_c81coa(c)"   -1000, "R_C81CPT1"   -1000, "R_C8DCc"   -1000, "R_C9BRxtc"   -1000
         "R_sink_dd2coa(c)"   -1000, "R_sink_decdicoa(c)"   -1000, "R_EX_3bcrn"   -1000, "R_EX_3ddcrn"   -1000, "R_EX_3deccrn"   -1000
         "R_EX_3hdececrn"   -1000, "R_EX_3hexdcrn"   -1000, "R_EX_3ivcrn"   -1000, "R_EX_3octdeccrn"   -1000, "R_EX_3octdece1crn"   -1000
         "R_EX_3tdcrn"   -1000, "R_EX_3tetd7ecoacrn"   -1000, "R_EX_3thexddcoacrn"   -1000, "R_EX_3ttetddcoacrn"   -1000, "R_EX_c101crn"   -1000
         "R_EX_c10crn"   -1000, "R_EX_c16dc"   -1000, "R_EX_c3dc"   -1000, "R_EX_c4crn"   -1000, "R_EX_c51crn"   -1000
         "R_EX_c5dc"   -1000, "R_EX_c81crn"   -1000, "R_EX_c8crn"   -1000, "R_EX_ddece1crn"   -1000, "R_EX_ddecrn"   -1000
         "R_EX_decdicrn"   -1000, "R_EX_doco13ac"   -1000, "R_EX_ivcrn"   -1000, "R_EX_tdcrn"   -1000, "R_EX_tetdec2crn"   -1000
         "R_EX_tetdece1crn"   -1000, "R_FAOXC12DCTc"   -1000, "R_FAOXC12DCc"   -1000, "R_FAOXC12DCx"   -1000, "R_FAOXC3DC"   -1000
         "R_FAOXC4C4DCc"   -1000, "R_FAOXC5C5DCc"   -1000, "R_FAOXC5OHc"   -1000, "R_GLUTCOAACBP"   -1000, "R_HDCACBP"   -1000
         "R_HDDACBP"   -1000, "R_HDECAACBP"   -1000, "R_HDECEACBP"   -1000, "R_HEXDIACTD"   -1000, "R_HEXDICOAACBP"   -1000
         "R_HIVCACBP"   -1000, "R_HOCDACBP"   -1000, "R_HOCTDACBP"   -1000, "R_HTDCACBP"   -1000, "R_OCD11COACPT1"   -1000
         "R_OCD11CRNCACT"   -1000, "R_OCD11CRNCPT2"   -1000, "R_OCTDECCACT"   -1000, "R_OCTDECCPT1"   -1000, "R_OCTDECCPT2"   -1000
         "R_sink_octdececoa(c)"   -1000, "R_OMHPALTD"   -1000, "R_SEBACIDTD"   -1000, "R_SEBCOACROT"   -1000, "R_SUBEACTD"   -1000
         "R_SUBERCACT"   -1000, "R_SUBERCROT"   -1000, "R_SUCCCROT"   -1000, "R_SUCCTD"   -1000, "R_sink_tetdec2coa(c)"   -1000
         "R_sink_tetdece1coa(c)"   -1000, "R_CYSSNAT5tc"   -1000, "R_GLYSNAT5tc"   -1000, "R_HISCAT1"   -1000, "R_HISSNAT5tc"   -1000
         "R_HPETFABP1tc"   -1000, "R_LEULEULAPc"   -1000, "R_LEUPHELAT2tc"   -1000, "R_OCDEAFABP1tc"   -1000, "R_PEHSFABPe"   -1000
         "R_PMTCOAFABP1tc"   -1000, "R_3HCO3_NAt"   -1000, "R_5MTHFt2le"   -1000, "R_AHCYStd"   -1000, "R_AMETtd"   -1000
         "R_ASPDTDe"   -1000, "R_CHSTEROLtrc"   -1000, "R_CRNrtx"   -1000, "R_Coqe"   -1000, "R_EX_4hpro(e)"   -1000
         "R_EX_dchac(e)"   -1000, "R_EX_leuleu(e)"   -1000, "R_EX_pect(e)"   -1000, "R_EX_pectindchac(e)"   -1000, "R_EX_sbt-d(e)"   -1000
         "R_EX_cysam(e)"   -1000, "R_EX_dpcoa(e)"   -1000, "R_EX_hyptaur(e)"   -1000, "R_EX_pan4p(e)"   -1000, "R_EX_ptth(e)"   -1000
         "R_EX_q10(e)"   -1000, "R_FOLt2le"   -1000, "R_FRDPtcr"   -1000, "R_GLYC3Ptmc"   -1000, "R_GLYCTDle"   -1000
         "R_KHte"   -1000, "R_MAL_Ltx"   -1000, "R_MDHx"   -1000, "R_NADtx"   -1000, "R_NODe"   -1000
         "R_PPItm"   -1000, "R_PRO_Dtde"   -1000, "R_PTCRTD"   -1000, "R_PTPATe"   -1000, "R_Q10H2e"   -1000
         "R_RPEc"   -1000, "R_SBT_Dtde"   -1000, "R_sink_5hpet(c)"   -1000, "R_SPMTDe"   -1000, "R_q10h2tc"   -1000
         "R_q10tm"   -1000, "R_34HPPte"   -1000, "R_3MOBte"   -1000, "R_3MOPte"   -1000, "R_4HPRO_LTte"   -1000
         "R_4MOPte"   -1000, "R_5MTAte"   -1000, "R_5OXPROt"   -1000, "R_AHCYSte"   -1000, "R_ANTHte"   -1000
         "R_CBASPte"   -1000, "R_EX_34hpp"   -1000, "R_EX_3mob(e)"   -1000, "R_EX_3mop(e)"   -1000, "R_EX_4mop(e)"   -1000
         "R_EX_5mta(e)"   -1000, "R_EX_5oxpro(e)"   -1000, "R_EX_ahcys(e)"   -1000, "R_EX_anth(e)"   -1000, "R_EX_cbasp(e)"   -1000
         "R_EX_mal_L(e)"   -1000, "R_MAL_Lte"   -1000, "R_OROTGLUt"   -1000, "R_PNTOte"   -1000, "R_IDOURte"   -1000
         "R_EX_idour(e)"   -1000, "R_ENO"   -1000, "R_PGM"   -1000 /

    v_initialUB(reactions) 'initial upper bound of each flux'
        /"R_10FTHFtm"   1000, "R_13DAMPPOX"   1000, "R_1PPDCRp"   1000, "R_24NPHte"   1000, "R_2AMACSULT"   1000
         "R_2HBO"   1000, "R_2HBt2"   1000, "R_2MCITt"   1000, "R_2OXOADOXm"   1000, "R_2OXOADPTm"   1000
         "R_34DHOXPEGOX"   1000, "R_34DHOXPEGt"   1000, "R_34DHPHEt"   1000, "R_34HPPOR"   1000, "R_3AIBt"   1000
         "R_L3AIBTm"   1000, "R_3AIBtm"   1000, "R_3DSPHR"   1000, "R_3HAO"   1000, "R_3HBCDm"   1000
         "R_3HBCOAHLm"   1000, "R_3HKYNAKGAT"   1000, "R_3HLYTCL"   1000, "R_3MOBt2im"   1000, "R_3MOPt2im"   1000
         "R_3SALAASPm"   1000, "R_3SALATAim"   1000, "R_3SPYRSPm"   1000, "R_41R2A1H12BOOX"   1000, "R_4ABUTtm"   1000
         "R_4HGLSDm"   1000, "R_4HOXPACDOX_NADP_"   1000, "R_4MTOLBUTAMIDEte"   1000, "R_4NPHSFte"   1000, "R_4NPHSULT"   1000
         "R_4NPHte"   1000, "R_4PYRDX"   1000, "R_5ADTSTSTERONESte"   1000, "R_5ADTSTSTERONESULT"   1000, "R_5ADTSTSTERONEte"   1000
         "R_5AOPtm"   1000, "R_5HOMEPRAZOLEte"   1000, "R_5HOXINDACTO2OX"   1000, "R_5MTHFt"   1000, "R_A_MANASEly"   1000
         "R_A4GALTg"   1000, "R_A4GNT2g"   1000, "R_AACOAT"   1000, "R_AASAD3m"   1000, "R_AATAi"   1000
         "R_ABO4g"   1000, "R_ABO5g"   1000, "R_ABO6g"   1000, "R_ABO7g"   1000, "R_ABO9g"   1000
         "R_ABTArm"   1000, "R_ABTD"   1000, "R_ABTti"   1000, "R_ABUTD"   1000, "R_ABUTt2r"   1000
         "R_ACACT10m"   1000, "R_ACACT1r"   1000, "R_ACACT1rm"   1000, "R_ACACT1x"   1000, "R_ACACt2"   1000
         "R_ACACt2m"   1000, "R_ACACT4p"   1000, "R_ACACT5p"   1000, "R_ACACT6p"   1000, "R_ACACT7p"   1000
         "R_ACALDt"   1000, "R_ACALDtm"   1000, "R_ACCOAC"   1000, "R_ACCOAgt"   1000, "R_ACCOAtn"   1000
         "R_ACETONEt2"   1000, "R_ACGALFUCGALACGALFUC12GAL14ACGLCGALGLUSIDEte"   1000, "R_ACGALFUCGALACGALFUC12GAL14ACGLCGALGLUSIDEtg"   1000, "R_ACGALFUCGALACGALFUCGALACGLCGAL14ACGLCGALGLUSIDEte"   1000, "R_ACGALFUCGALACGALFUCGALACGLCGAL14ACGLCGALGLUSIDEtg"   1000
         "R_ACGALK"   1000, "R_ACGALtlg"   1000, "R_ACGALtly"   1000, "R_ACGAM6PSi"   1000, "R_ACGAMK"   1000
         "R_ACGAMPM"   1000, "R_ACGBGBSIDEtg"   1000, "R_ACGBGBSIDEtl"   1000, "R_ACGPID"   1000, "R_ACHEe"   1000
         "R_ACHtn"   1000, "R_ACNACNGALGBSIDEte"   1000, "R_ACNACNGALGBSIDEtg"   1000, "R_ACNAM9PL"   1000, "R_ACNAMlt"   1000
         "R_ACNAMPH"   1000, "R_ACNAMtn"   1000, "R_ACNMLr"   1000, "R_ACOAD10m"   1000, "R_ACOAD1fm"   1000
         "R_ACOAD9m"   1000, "R_ACOAO7p"   1000, "R_ACONT"   1000, "R_ACOX22x"   1000, "R_ACOX2x"   1000
         "R_ACRNtm"   1000, "R_ACt2m"   1000, "R_ACt2r"   1000, "R_ACTLMO"   1000, "R_ACTNMO"   1000
         "R_ADEt"   1000, "R_ADK1"   1000, "R_ADK1m"   1000, "R_ADK3"   1000, "R_ADK3m"   1000
         "R_ADKd"   1000, "R_ADMDC"   1000, "R_ADNCYC"   1000, "R_ADNt"   1000, "R_ADNtm"   1000
         "R_ADPRDP"   1000, "R_ADPtx"   1000, "R_ADRNCPT1"   1000, "R_ADRNCPT2"   1000, "R_ADRNCRNt"   1000
         "R_ADRNt"   1000, "R_ADSK"   1000, "R_ADSL1"   1000, "R_ADSS"   1000, "R_AG13T10g"   1000
         "R_AG13T11g"   1000, "R_AG13T12g"   1000, "R_AG13T13g"   1000, "R_AG13T14g"   1000, "R_AG13T15g"   1000
         "R_AG13T16g"   1000, "R_AG13T17g"   1000, "R_AG13T18g"   1000, "R_AG13T1g"   1000, "R_AG13T2g"   1000
         "R_AG13T3g"   1000, "R_AG13T4g"   1000, "R_AG13T5g"   1000, "R_AG13T6g"   1000, "R_AG13T7g"   1000
         "R_AG13T8g"   1000, "R_AG13T9g"   1000, "R_AGTim"   1000, "R_AGTix"   1000, "R_AHC"   1000
         "R_AKGMALtm"   1000, "R_AKGtp"   1000, "R_AKR1C1"   1000, "R_AKR1C41"   1000, "R_AKR1D2"   1000
         "R_ALADGLNexR"   1000, "R_ALADGLYexR"   1000, "R_ALAGLNexR"   1000, "R_ALAGLYexR"   1000, "R_ALAR"   1000
         "R_ALASm"   1000, "R_ALAt2r"   1000, "R_ALATA_L"   1000, "R_ALAtN1"   1000, "R_ALCD1"   1000
         "R_ALCD21_D"   1000, "R_ALCD21_L"   1000, "R_ALCD22_D"   1000, "R_ALCD22_L"   1000, "R_ALCD2if"   1000
         "R_ALDD21"   1000, "R_ALDD2x"   1000, "R_ALDD2xm"   1000, "R_ALDD2y"   1000, "R_ALOX52"   1000
         "R_ALR2"   1000, "R_ALR3"   1000, "R_AMACR2p"   1000, "R_AMACRp"   1000, "R_AMANK"   1000
         "R_AMCOXO"   1000, "R_AMPTASECG"   1000, "R_AMPTASECGe"   1000, "R_AMPtp"   1000, "R_APAT2rm"   1000
         "R_APNNOXte"   1000, "R_APOCF"   1000, "R_APOCFm"   1000, "R_APOC_LYS_BTNP"   1000, "R_APOC_LYS_BTNPm"   1000
         "R_APPNNte"   1000, "R_APRGSTRNte"   1000, "R_ARAB_Lt"   1000, "R_ARABR"   1000, "R_ARACHCOAtx"   1000
         "R_ARACHCPT1"   1000, "R_ARACHCPT2"   1000, "R_ARACHCRNt"   1000, "R_ARACHDCOAtx"   1000, "R_ARACHDt2"   1000
         "R_ARACHDtr"   1000, "R_ARACHt"   1000, "R_ARGLYSex"   1000, "R_ARGN"   1000, "R_ARGSL"   1000
         "R_ARGSS"   1000, "R_ARGtm"   1000, "R_ARSA"   1000, "R_R_group_phosphotase_1"   1000, "R_ASAH1"   1000
         "R_ASCBOX"   1000, "R_ASCBt"   1000, "R_ASCBt4"   1000, "R_ASNNm"   1000, "R_ASNS1"   1000
         "R_ASNtm"   1000, "R_ASNtN1"   1000, "R_Asn_X_Ser_Thrtr"   1000, "R_ASPDxt"   1000, "R_ASPGLUm"   1000
         "R_ASPNATm"   1000, "R_ASPTA"   1000, "R_ASPTAm"   1000, "R_ATP1ter"   1000, "R_ATP2ter"   1000
         "R_ATPH1e"   1000, "R_ATPH2e"   1000, "R_ATPtm"   1000, "R_ATPtx"   1000, "R_B_MANNASEly"   1000
         "R_B3GALT3g"   1000, "R_B3GALT5g"   1000, "R_B3GNT11g"   1000, "R_B3GNT12g"   1000, "R_B3GNT310g"   1000
         "R_B3GNT311g"   1000, "R_B3GNT312g"   1000, "R_B3GNT313g"   1000, "R_B3GNT314g"   1000, "R_B3GNT315g"   1000
         "R_B3GNT31g"   1000, "R_B3GNT32g"   1000, "R_B3GNT33g"   1000, "R_B3GNT34g"   1000, "R_B3GNT35g"   1000
         "R_B3GNT36g"   1000, "R_B3GNT39g"   1000, "R_B3GNT51g"   1000, "R_BAAT2x"   1000, "R_BAAT3x"   1000
         "R_BACCL"   1000, "R_BACCLm"   1000, "R_BALAtmr"   1000, "R_BAMPPALDOX"   1000, "R_BDHm"   1000
         "R_BDMT_L"   1000, "R_BHBt"   1000, "R_BHBtm"   1000, "R_BHMT"   1000, "R_BILDGLCURt"   1000
         "R_BILDGLCURtr"   1000, "R_BILGLCURt"   1000, "R_BILGLCURtr"   1000, "R_BILIRED"   1000, "R_BILIRUBt2"   1000
         "R_BILIRUBtr"   1000, "R_BIOCYTtn"   1000, "R_BMTer_U"   1000, "R_BPNT"   1000, "R_BTND1n"   1000
         "R_BTNDe"   1000, "R_BTNDm"   1000, "R_BTNPL"   1000, "R_BTNPLm"   1000, "R_BTNt2"   1000
         "R_BTNt4i"   1000, "R_BTNtn"   1000, "R_BUTt2r"   1000, "R_C14STRr"   1000, "R_C160CPT1"   1000
         "R_C160CPT2"   1000, "R_C160CRNt"   1000, "R_C161CPT1"   1000, "R_C161CPT12"   1000, "R_C161CPT2"   1000
         "R_C161CPT22"   1000, "R_C161CRN2t"   1000, "R_C161CRNt"   1000, "R_C180CPT1"   1000, "R_C180CPT2"   1000
         "R_C180CRNt"   1000, "R_C181CPT1"   1000, "R_C181CPT2"   1000, "R_C181CRNt"   1000, "R_C204CPT2"   1000
         "R_C204CRNt"   1000, "R_C226COAtx"   1000, "R_C226CPT1"   1000, "R_C226CPT2"   1000, "R_C226CRNt"   1000
         "R_C3STDH1Pr"   1000, "R_C3STDH1r"   1000, "R_C3STKR2r"   1000, "R_C4STMO1r"   1000, "R_C4STMO2Pr"   1000
         "R_C4STMO2r"   1000, "R_CAATPS"   1000, "R_CARVEOLte"   1000, "R_CAt7r"   1000, "R_CATm"   1000
         "R_CATp"   1000, "R_CBPSam"   1000, "R_CBR2"   1000, "R_CDIPTr"   1000, "R_CDPDAGtm"   1000
         "R_CDS"   1000, "R_CDSm"   1000, "R_CEPTC"   1000, "R_CEPTE"   1000, "R_CERT1rt"   1000
         "R_CERT2gt"   1000, "R_CERT2rt"   1000, "R_CH25H"   1000, "R_CHAT"   1000, "R_CHATn"   1000
         "R_CHLPCTD"   1000, "R_CHLtm"   1000, "R_CHOLATEt"   1000, "R_CHOLATEt3"   1000, "R_CHOLK"   1000
         "R_CHOLt4"   1000, "R_CHOLtn"   1000, "R_CHOLtu"   1000, "R_CHSTEROLt1"   1000, "R_CHSTEROLt2"   1000
         "R_CHSTEROLt3"   1000, "R_CITL"   1000, "R_CITRtm"   1000, "R_CITt4_2"   1000, "R_CITtam"   1000
         "R_CITtbm"   1000, "R_CLOXAtex2"   1000, "R_CLPNDCOAtx"   1000, "R_CLPNDt"   1000, "R_CMPACNAtg"   1000
         "R_CMPACNAtn"   1000, "R_CMPSAS"   1000, "R_CMPSASn"   1000, "R_CO2t"   1000, "R_CO2ter"   1000
         "R_CO2tm"   1000, "R_CO2tp"   1000, "R_COAtg"   1000, "R_COAtl"   1000, "R_COAtm"   1000
         "R_COAtn"   1000, "R_COAtp"   1000, "R_COAtr"   1000, "R_CORE2GTg"   1000, "R_CORE3GTg"   1000
         "R_CORE4GTg"   1000, "R_CORE6GTg"   1000, "R_COt"   1000, "R_CPPPGO"   1000, "R_CREATt4_2_r"   1000
         "R_CRNCARtp"   1000, "R_CRNt"   1000, "R_CRNtim"   1000, "R_CRNtx"   1000, "R_CRVNCtr"   1000
         "R_CSAPASEly"   1000, "R_CSBPASEly"   1000, "R_CSEPASEly"   1000, "R_CSNAT2x"   1000, "R_CSNATm"   1000
         "R_CSNATr"   1000, "R_CSPG_Atly"   1000, "R_CSPG_Btly"   1000, "R_CSPG_Etly"   1000, "R_CTPtn"   1000
         "R_CYANt"   1000, "R_CYANtm"   1000, "R_CYOR_u10m"   1000, "R_CYSGLTH"   1000, "R_CYSGLUexR"   1000
         "R_CYSGLYexR"   1000, "R_CYSO"   1000, "R_CYSTA"   1000, "R_CYSTGL"   1000, "R_CYSTS"   1000
         "R_CYTDK2m"   1000, "R_CYTDtm"   1000, "R_CYTK1"   1000, "R_CYTK10"   1000, "R_CYTK10n"   1000
         "R_CYTK11"   1000, "R_CYTK11n"   1000, "R_CYTK12"   1000, "R_CYTK12n"   1000, "R_CYTK13"   1000
         "R_CYTK13n"   1000, "R_CYTK14"   1000, "R_CYTK14n"   1000, "R_CYTK1m"   1000, "R_CYTK1n"   1000
         "R_CYTK2"   1000, "R_CYTK2n"   1000, "R_CYTK3"   1000, "R_CYTK3n"   1000, "R_CYTK4"   1000
         "R_CYTK4n"   1000, "R_CYTK5"   1000, "R_CYTK5n"   1000, "R_CYTK6"   1000, "R_CYTK6n"   1000
         "R_CYTK7"   1000, "R_CYTK7n"   1000, "R_CYTK8"   1000, "R_CYTK9"   1000, "R_CYTK9n"   1000
         "R_D3AIBTm"   1000, "R_DAG_HSter"   1000, "R_DAGK_hs"   1000, "R_DALAOXx"   1000, "R_DALAt2r"   1000
         "R_DALAxt"   1000, "R_DASCBR"   1000, "R_DASPO1p"   1000, "R_DCK1n"   1000, "R_DCK2n"   1000
         "R_DCMPDA"   1000, "R_DCSPTN1CPT1"   1000, "R_DCSPTN1CPT2"   1000, "R_DCSPTN1CRNt"   1000, "R_DCSPTN1t"   1000
         "R_DCTPtn"   1000, "R_DCYTDn"   1000, "R_DCYTt"   1000, "R_DDPGAm"   1000, "R_DESAT18_4"   1000
         "R_DESAT18_6"   1000, "R_DESAT22_2p"   1000, "R_DGAT"   1000, "R_DGCHOLte"   1000, "R_DGCHOLtx"   1000
         "R_DGK1"   1000, "R_DGTPtn"   1000, "R_DGULND"   1000, "R_DHCHOLESTANATEtm"   1000, "R_DHCR241r"   1000
         "R_DHCR243r"   1000, "R_DHCR71r"   1000, "R_DHCRD2"   1000, "R_DHEASt"   1000, "R_DHEASULT"   1000
         "R_DHFR"   1000, "R_DHFtm"   1000, "R_DHORD9"   1000, "R_DHORTS"   1000, "R_DHPM1"   1000
         "R_DINt"   1000, "R_D_LACt2"   1000, "R_DLNLCGCPT1"   1000, "R_DLNLCGCPT2"   1000, "R_DLNLCGCRNt"   1000
         "R_DLNLCGt"   1000, "R_DM_13_cis_retn(n)"   1000, "R_DM_dctp(m)"   1000, "R_DM_dgpi_prot_hs(r)"   1000, "R_DM_dgtp(n)"   1000
         "R_DM_dttp(m)"   1000, "R_DM_ethamp(r)"   1000, "R_DM_gncore2(g)"   1000, "R_DM_gpi_sig(er)"   1000, "R_DM_Ser_Gly_Ala_X_Gly(ly)"   1000
         "R_DM_T_antigen(g)"   1000, "R_DMATTx"   1000, "R_DMGDHm"   1000, "R_DMGtm"   1000, "R_DMHPTCRNCPT2"   1000
         "R_DMHPTCRNt"   1000, "R_DMHPTCRNte"   1000, "R_DMNONCOACRNCPT1"   1000, "R_DMNONCRNCPT2"   1000, "R_DMNONCRNt"   1000
         "R_DNDPt11m"   1000, "R_DNDPt14m"   1000, "R_DNDPt15m"   1000, "R_DNDPt24m"   1000, "R_DNDPt25m"   1000
         "R_DNDPt26m"   1000, "R_DNDPt29m"   1000, "R_DNDPt36m"   1000, "R_DNDPt38m"   1000, "R_DNDPt55m"   1000
         "R_DNDPt8m"   1000, "R_DOLASNT_Ler"   1000, "R_DOLDPP_Ler"   1000, "R_DOLGLCP_Lter"   1000, "R_DOLMANP_Lter"   1000
         "R_DOLMANP_Uter"   1000, "R_DOLP_Lter"   1000, "R_DOLPGT1_Ler"   1000, "R_DOLPGT2_Ler"   1000, "R_DOLPH_Ler"   1000
         "R_DOLPMT_L"   1000, "R_DOLPMT1_Ler"   1000, "R_DOLPMT2_Ler"   1000, "R_DOLPMT3_Ler"   1000, "R_DOLPMT3_Uer"   1000
         "R_DOLPMT4_Ler"   1000, "R_DOLPMT4_Uer"   1000, "R_DOPABMO"   1000, "R_DOPASFt"   1000, "R_DOPASULT"   1000
         "R_DOPAt4_2_r"   1000, "R_DOPAtu"   1000, "R_DPCOAtl"   1000, "R_DRBK"   1000, "R_DRIBt"   1000
         "R_DRPA"   1000, "R_DSAT"   1000, "R_DTMPK"   1000, "R_DURAD"   1000, "R_DURIt"   1000
         "R_DURItn"   1000, "R_EBP1r"   1000, "R_ECOAH12m"   1000, "R_ECOAH1m"   1000, "R_ECOAH9m"   1000
         "R_EHGLAT2m"   1000, "R_EHGLATm"   1000, "R_EICOSTETCPT1"   1000, "R_EICOSTETCPT2"   1000, "R_EICOSTETCRNt"   1000
         "R_EICOSTETt"   1000, "R_ELAIDCPT1"   1000, "R_ELAIDCPT2"   1000, "R_ELAIDCRNt"   1000, "R_ELAIDt"   1000
         "R_ENGASE3ly"   1000, "R_ESTRADIOLGLCt"   1000, "R_ESTRADIOLGLCtr"   1000, "R_ESTRADIOLt"   1000, "R_ESTRADIOLtr"   1000
         "R_ESTRONESt"   1000, "R_ESTSULT"   1000, "R_ETF"   1000, "R_ETFQO"   1000, "R_ETOHt"   1000
         "R_EX_10fthf(e)"   1000, "R_EX_10fthf5glu(e)"   1000, "R_EX_10fthf6glu(e)"   1000, "R_EX_10fthf7glu(e)"   1000, "R_EX_1glyc_hs(e)"   1000
         "R_EX_24nph(e)"   1000, "R_EX_2hb(e)"   1000, "R_EX_2mcit(e)"   1000, "R_EX_34dhoxpeg(e)"   1000, "R_EX_34dhphe(e)"   1000
         "R_EX_3aib(e)"   1000, "R_EX_4abut(e)"   1000, "R_EX_4hphac(e)"   1000, "R_EX_4mtolbutamide(e)"   1000, "R_EX_4nph(e)"   1000
         "R_EX_4nphsf(e)"   1000, "R_EX_4pyrdx(e)"   1000, "R_EX_5adtststerone(e)"   1000, "R_EX_5adtststerones(e)"   1000, "R_EX_5dhf(e)"   1000
         "R_EX_5homeprazole(e)"   1000, "R_EX_5thf(e)"   1000, "R_EX_6dhf(e)"   1000, "R_EX_6thf(e)"   1000, "R_EX_7dhf(e)"   1000
         "R_EX_7thf(e)"   1000, "R_EX_abt(e)"   1000, "R_EX_ac(e)"   1000, "R_EX_acac(e)"   1000, "R_EX_acald(e)"   1000
         "R_EX_acetone(e)"   1000, "R_EX_acgalfucgalacgalfuc12gal14acglcgalgluside_hs(e)"   1000, "R_EX_acgalfucgalacgalfucgalacglcgal14acglcgalgluside_hs(e)"   1000, "R_EX_ach(e)"   1000, "R_EX_acnacngalgbside_hs(e)"   1000
         "R_EX_ade(e)"   1000, "R_EX_adp"   1000, "R_EX_adrn(e)"   1000, "R_EX_ak2lgchol_hs(e)"   1000, "R_EX_akg(e)"   1000
         "R_EX_ala_B(e)"   1000, "R_EX_ala_D(e)"   1000, "R_EX_ala_L(e)"   1000, "R_EX_amp(e)"   1000, "R_EX_apnnox(e)"   1000
         "R_EX_appnn(e)"   1000, "R_EX_aprgstrn(e)"   1000, "R_EX_arab_L(e)"   1000, "R_EX_arachd(e)"   1000, "R_EX_arg_L(e)"   1000
         "R_EX_asn_L(e)"   1000, "R_EX_asp_D(e)"   1000, "R_EX_asp_L(e)"   1000, "R_EX_atp(e)"   1000, "R_EX_bhb(e)"   1000
         "R_EX_bilglcur(e)"   1000, "R_EX_bilirub(e)"   1000, "R_EX_biocyt(e)"   1000, "R_EX_btn(e)"   1000, "R_EX_carveol(e)"   1000
         "R_EX_cgly(e)"   1000, "R_EX_chsterol(e)"   1000, "R_EX_cit(e)"   1000, "R_EX_CLPND(e)"   1000, "R_EX_cmp(e)"   1000
         "R_EX_co(e)"   1000, "R_EX_co2(e)"   1000, "R_EX_creat(e)"   1000, "R_EX_crvnc(e)"   1000, "R_EX_cspg_a(e)"   1000
         "R_EX_cspg_b(e)"   1000, "R_EX_cspg_e(e)"   1000, "R_EX_cyan(e)"   1000, "R_EX_dcsptn1(e)"   1000, "R_EX_dgchol(e)"   1000
         "R_EX_dhf(e)"   1000, "R_EX_dlnlcg(e)"   1000, "R_EX_dmhptcrn(e)"   1000, "R_EX_dopa(e)"   1000, "R_EX_dopasf(e)"   1000
         "R_EX_drib(e)"   1000, "R_EX_duri(e)"   1000, "R_EX_eicostet(e)"   1000, "R_EX_elaid(e)"   1000, "R_EX_estradiol(e)"   1000
         "R_EX_estradiolglc(e)"   1000, "R_EX_etoh(e)"   1000, "R_EX_fe2(e)"   1000, "R_EX_fe3(e)"   1000, "R_EX_for(e)"   1000
         "R_EX_fru(e)"   1000, "R_EX_fucfucfucgalacglc13galacglcgal14acglcgalgluside_hs(e)"   1000, "R_EX_fuc_L(e)"   1000, "R_EX_galacglcgalgbside_hs(e)"   1000, "R_EX_galgalfucfucgalacglcgalacglcgal14acglcgalgluside_hs(e)"   1000
         "R_EX_galgalgalthcrm_hs(e)"   1000, "R_EX_gbside_hs(e)"   1000, "R_EX_gchola(e)"   1000, "R_EX_glc(e)"   1000, "R_EX_gln_L(e)"   1000
         "R_EX_gluala(e)"   1000, "R_EX_glu_L(e)"   1000, "R_EX_glyb(e)"   1000, "R_EX_glyc_S(e)"   1000, "R_EX_glygn4(e)"   1000
         "R_EX_glygn5(e)"   1000, "R_EX_gmp(e)"   1000, "R_EX_gthrd(e)"   1000, "R_EX_gtp(e)"   1000, "R_EX_gua(e)"   1000
         "R_EX_h(e)"   1000, "R_EX_h2o(e)"   1000, "R_EX_h2o2(e)"   1000, "R_EX_ha(e)"   1000, "R_EX_ha_pre1(e)"   1000
         "R_EX_hco3(e)"   1000, "R_EX_hdca(e)"   1000, "R_EX_hexc(e)"   1000, "R_EX_hpdca(e)"   1000, "R_EX_hspg(e)"   1000
         "R_EX_htaxol(e)"   1000, "R_EX_hxan(e)"   1000, "R_EX_idp(e)"   1000, "R_EX_ile_L(e)"   1000, "R_EX_imp(e)"   1000
         "R_EX_inost(e)"   1000, "R_EX_ksi(e)"   1000, "R_EX_ksii_core2(e)"   1000, "R_EX_ksii_core4(e)"   1000, "R_EX_lac_D(e)"   1000
         "R_EX_lac_L(e)"   1000, "R_EX_leuktrA4(e)"   1000, "R_EX_leuktrC4(e)"   1000, "R_EX_leuktrF4(e)"   1000, "R_EX_leu_L(e)"   1000
         "R_EX_lgnc(e)"   1000, "R_EX_limnen(e)"   1000, "R_EX_lneldc(e)"   1000, "R_EX_lnlc(e)"   1000, "R_EX_lnlnca(e)"   1000
         "R_EX_lnlncg(e)"   1000, "R_EX_lys_L(e)"   1000, "R_EX_malttr(e)"   1000, "R_EX_meoh(e)"   1000, "R_EX_met_L(e)"   1000
         "R_EX_mthgxl(e)"   1000, "R_EX_nh4(e)"   1000, "R_EX_no(e)"   1000, "R_EX_nrpphr(e)"   1000, "R_EX_nrpphrsf(e)"   1000
         "R_EX_nrvnc(e)"   1000, "R_EX_o2s(e)"   1000, "R_EX_oagd3_hs(e)"   1000, "R_EX_ocdcea(e)"   1000, "R_EX_omeprazole(e)"   1000
         "R_EX_orn(e)"   1000, "R_EX_paf_hs(e)"   1000, "R_EX_pchol_hs(e)"   1000, "R_EX_pglyc_hs(e)"   1000, "R_EX_pheacgln(e)"   1000
         "R_EX_phyt(e)"   1000, "R_EX_pi(e)"   1000, "R_EX_ppa(e)"   1000, "R_EX_prgstrn(e)"   1000, "R_EX_pro_L(e)"   1000
         "R_EX_prostgd2(e)"   1000, "R_EX_prostge1(e)"   1000, "R_EX_prostge2(e)"   1000, "R_EX_ps_hs(e)"   1000, "R_EX_ptdca(e)"   1000
         "R_EX_pyr(e)"   1000, "R_EX_rbt(e)"   1000, "R_EX_retfa(e)"   1000, "R_EX_retinol(e)"   1000, "R_EX_retn(e)"   1000
         "R_EX_Rtotal(e)"   1000, "R_EX_Rtotal2(e)"   1000, "R_EX_Rtotal3(e)"   1000, "R_EX_s2l2n2m2masn(e)"   1000, "R_EX_ser_L(e)"   1000
         "R_EX_sl_L(e)"   1000, "R_EX_so4(e)"   1000, "R_EX_spc_hs(e)"   1000, "R_EX_sph1p(e)"   1000, "R_EX_sphs1p(e)"   1000
         "R_EX_strch2(e)"   1000, "R_EX_strdnc(e)"   1000, "R_EX_succ(e)"   1000, "R_EX_sucr(e)"   1000, "R_EX_tag_hs(e)"   1000
         "R_EX_tagat_D(e)"   1000, "R_EX_taur(e)"   1000, "R_EX_taxol(e)"   1000, "R_EX_tchola(e)"   1000, "R_EX_tcynt(e)"   1000
         "R_EX_tdchola(e)"   1000, "R_EX_tethex3(e)"   1000, "R_EX_tetpent3(e)"   1000, "R_EX_tetpent6(e)"   1000, "R_EX_tettet6(e)"   1000
         "R_EX_thf(e)"   1000, "R_EX_thr_L(e)"   1000, "R_EX_tmndnc(e)"   1000, "R_EX_tolbutamide(e)"   1000, "R_EX_tre(e)"   1000
         "R_EX_tststerone(e)"   1000, "R_EX_tststerones(e)"   1000, "R_EX_tsul(e)"   1000, "R_EX_txa2(e)"   1000, "R_EX_tymsf(e)"   1000
         "R_EX_tyr_L(e)"   1000, "R_EX_udp(e)"   1000, "R_EX_ump(e)"   1000, "R_EX_urate(e)"   1000, "R_EX_urea(e)"   1000
         "R_EX_uri(e)"   1000, "R_EX_utp(e)"   1000, "R_EX_val_L(e)"   1000, "R_EX_xolest2_hs(e)"   1000, "R_EX_xyl_D(e)"   1000
         "R_F1Atg"   1000, "R_F1PGT"   1000, "R_F6Tg"   1000, "R_FACOAL140i"   1000, "R_FACOAL150"   1000
         "R_FACOAL160i"   1000, "R_FACOAL161"   1000, "R_FACOAL170"   1000, "R_FACOAL180i"   1000, "R_FACOAL1812"   1000
         "R_FACOAL1813"   1000, "R_FACOAL181i"   1000, "R_FACOAL1821"   1000, "R_FACOAL1822"   1000, "R_FACOAL1831"   1000
         "R_FACOAL1832"   1000, "R_FACOAL184"   1000, "R_FACOAL191"   1000, "R_FACOAL200"   1000, "R_FACOAL203"   1000
         "R_FACOAL204"   1000, "R_FACOAL2042"   1000, "R_FACOAL205"   1000, "R_FACOAL206"   1000, "R_FACOAL224"   1000
         "R_FACOAL2251"   1000, "R_FACOAL2252"   1000, "R_FACOAL226"   1000, "R_FACOAL240"   1000, "R_FACOAL241"   1000
         "R_FACOAL244_1"   1000, "R_FACOAL245_1"   1000, "R_FACOAL245_2"   1000, "R_FACOAL246_1"   1000, "R_FACOAL260"   1000
         "R_FACOAL80i"   1000, "R_FADH2tru"   1000, "R_FADH2tx"   1000, "R_FADtru"   1000, "R_FADtx"   1000
         "R_FAEL183"   1000, "R_FALDH"   1000, "R_FALDtm"   1000, "R_FAOXC11"   1000, "R_FAOXC140"   1000
         "R_FAOXC150m"   1000, "R_FAOXC160"   1000, "R_FAOXC16080m"   1000, "R_FAOXC16080x"   1000, "R_FAOXC161802m"   1000
         "R_FAOXC16180m"   1000, "R_FAOXC180"   1000, "R_FAOXC180x"   1000, "R_FAOXC1811601m"   1000, "R_FAOXC1811602m"   1000
         "R_FAOXC1811603m"   1000, "R_FAOXC18280m"   1000, "R_FAOXC183806m"   1000, "R_FAOXC183806x"   1000, "R_FAOXC18480m"   1000
         "R_FAOXC200180m"   1000, "R_FAOXC200180x"   1000, "R_FAOXC2031836m"   1000, "R_FAOXC204"   1000, "R_FAOXC204184m"   1000
         "R_FAOXC2051843m"   1000, "R_FAOXC2051843x"   1000, "R_FAOXC2242046m"   1000, "R_FAOXC2242046x"   1000, "R_FAOXC226"   1000
         "R_FAOXC226205m"   1000, "R_FAOXC226205x"   1000, "R_FAOXC240200x"   1000, "R_FAOXC241181x"   1000, "R_FAOXC2442246x"   1000
         "R_FAOXC2452253x"   1000, "R_FAOXC2452256x"   1000, "R_FAOXC246226x"   1000, "R_FAOXC260240x"   1000, "R_FAOXC80"   1000
         "R_FAS100COA"   1000, "R_FAS120COA"   1000, "R_FAS140COA"   1000, "R_FAS160COA"   1000, "R_FAS180COA"   1000
         "R_FAS80COA_L"   1000, "R_FATP1t"   1000, "R_FATP2t"   1000, "R_FATP3t"   1000, "R_FATP4t"   1000
         "R_FATP5t"   1000, "R_FATP6t"   1000, "R_FATP7t"   1000, "R_FATP8t"   1000, "R_FATP9t"   1000
         "R_FBA"   1000, "R_FBA2"   1000, "R_FBA4"   1000, "R_FBA5"   1000, "R_FBP"   1000
         "R_FBP26"   1000, "R_FCLTm"   1000, "R_FCOAH"   1000, "R_FE2tm"   1000, "R_FK"   1000
         "R_FMNAT"   1000, "R_FORMCOAtx"   1000, "R_FORtr"   1000, "R_FRDPtc"   1000, "R_FRDPtr"   1000
         "R_FRUt1r"   1000, "R_FRUt4"   1000, "R_FTCD"   1000, "R_FTHFL"   1000, "R_FUCASE2ly"   1000
         "R_FUCASEe"   1000, "R_FUCFUCFUCGALACGLC13GALACGLCGAL14ACGLCGALGLUSIDEte"   1000, "R_FUCFUCFUCGALACGLC13GALACGLCGAL14ACGLCGALGLUSIDEtg"   1000, "R_FUCtly"   1000, "R_FUM"   1000
         "R_FUMAC"   1000, "R_FUMm"   1000, "R_FUMSO3tm"   1000, "R_FUMSO4tm"   1000, "R_FUMtm"   1000
         "R_FUMTSULtm"   1000, "R_FUT14g"   1000, "R_FUT15g"   1000, "R_FUT16g"   1000, "R_FUT17g"   1000
         "R_FUT18g"   1000, "R_FUT910g"   1000, "R_FUT911g"   1000, "R_FUT99g"   1000, "R_G12MT1_L"   1000
         "R_G12MT2_L"   1000, "R_G13MT_L"   1000, "R_G14T10g"   1000, "R_G14T11g"   1000, "R_G14T12g"   1000
         "R_G14T13g"   1000, "R_G14T14g"   1000, "R_G14T15g"   1000, "R_G14T16g"   1000, "R_G14T17g"   1000
         "R_G14T18g"   1000, "R_G14T19g"   1000, "R_G14T20g"   1000, "R_G14T21g"   1000, "R_G14T2g"   1000
         "R_G14T3g"   1000, "R_G14T4g"   1000, "R_G14T5g"   1000, "R_G14T6g"   1000, "R_G14T7g"   1000
         "R_G14T8g"   1000, "R_G14T9g"   1000, "R_G14Tg"   1000, "R_G16MT_L"   1000, "R_G3PD1"   1000
         "R_G6PDH1rer"   1000, "R_G6PDH2rer"   1000, "R_G6Pter"   1000, "R_GACMTRc"   1000, "R_GACPAILter"   1000
         "R_GAL3ST11"   1000, "R_GALACGLCGALGBSIDEte"   1000, "R_GALACGLCGALGBSIDEtg"   1000, "R_GALASE10ly"   1000, "R_GALASE11ly"   1000
         "R_GALASE12ly"   1000, "R_GALASE13ly"   1000, "R_GALASE14ly"   1000, "R_GALASE15ly"   1000, "R_GALASE16ly"   1000
         "R_GALASE17ly"   1000, "R_GALASE18ly"   1000, "R_GALASE19ly"   1000, "R_GALASE20ly"   1000, "R_GALASE3ly"   1000
         "R_GALASE4ly"   1000, "R_GALASE5ly"   1000, "R_GALASE6ly"   1000, "R_GALASE7ly"   1000, "R_GALASE8ly"   1000
         "R_GALASE9ly"   1000, "R_GALC"   1000, "R_GALGALFUCFUCGALACGLCGALACGLCGAL14ACGLCGALGLUSIDEte"   1000, "R_GALGALFUCFUCGALACGLCGALACGLCGAL14ACGLCGALGLUSIDEtg"   1000, "R_GALGALGALTHCRMte"   1000
         "R_GALGALGALTHCRMtg"   1000, "R_GALK"   1000, "R_GALNTg"   1000, "R_GALSIDEtg"   1000, "R_GALT"   1000
         "R_GALt1r"   1000, "R_GALt4"   1000, "R_GALtly"   1000, "R_GALU"   1000, "R_GAMt1r"   1000
         "R_GAO1g"   1000, "R_GAPD"   1000, "R_GASNASE3ly"   1000, "R_GBSIDEte"   1000, "R_GBSIDEtl"   1000
         "R_GCALDD"   1000, "R_GCC2cm"   1000, "R_GCHOLAt"   1000, "R_GCHOLAt3"   1000, "R_GCHOLAte"   1000
         "R_GCNTg"   1000, "R_GDPFUCtg"   1000, "R_GDPtg"   1000, "R_GGH_10FTHF5GLUe"   1000, "R_GGH_10FTHF6GLUe"   1000
         "R_GGH_10FTHF7GLUe"   1000, "R_GGH_5DHFe"   1000, "R_GGH_5THFe"   1000, "R_GGH_6DHFe"   1000, "R_GGH_6THFe"   1000
         "R_GGH_7DHFe"   1000, "R_GGH_7THFe"   1000, "R_GGLUCT"   1000, "R_GGNG"   1000, "R_GGT6"   1000
         "R_GHMT2r"   1000, "R_GHMT2rm"   1000, "R_GK1"   1000, "R_GLBRAN"   1000, "R_GLCAASE1ly"   1000
         "R_GLCAASE4ly"   1000, "R_GLCAASE7ly"   1000, "R_GLCAASE8ly"   1000, "R_GLCAASE9ly"   1000, "R_GLCNACASE1ly"   1000
         "R_GLCNACASE2ly"   1000, "R_GLCNACASE3ly"   1000, "R_GLCNACASE4ly"   1000, "R_GLCNACASE5ly"   1000, "R_GLCNACPT_L"   1000
         "R_GLCNACT_L"   1000, "R_GLCt1r"   1000, "R_GLCt4"   1000, "R_GLCter"   1000, "R_GLCURter"   1000
         "R_GLCURtly"   1000, "R_GLDBRAN"   1000, "R_GLGNS1"   1000, "R_GLNS"   1000, "R_GLNtm"   1000
         "R_GLNtN1"   1000, "R_GLPASE1"   1000, "R_GLPASE2"   1000, "R_GLUDxm"   1000, "R_GLUDym"   1000
         "R_GluForTx"   1000, "R_GLUNm"   1000, "R_GLUt2m"   1000, "R_GLXtm"   1000, "R_GLXtp"   1000
         "R_GLYAMDTRc"   1000, "R_GLYBt4_2_r"   1000, "R_GLYCLTtp"   1000, "R_GLYC_St"   1000, "R_GLYCt"   1000
         "R_GLYCtm"   1000, "R_GLYCTO1p"   1000, "R_GLYKm"   1000, "R_GLYOp"   1000, "R_GLYt2r"   1000
         "R_GLYt7_211_r"   1000, "R_GLYtm"   1000, "R_GLYtp"   1000, "R_GMAND"   1000, "R_GMPR"   1000
         "R_GMPtg"   1000, "R_GNDer"   1000, "R_GNMT"   1000, "R_GPIAT"   1000, "R_GPIDAer"   1000
         "R_GPIMTer_L"   1000, "R_GRTTx"   1000, "R_GTHDH"   1000, "R_GTHP"   1000, "R_GTHPm"   1000
         "R_GTHRDt"   1000, "R_GTMLTe"   1000, "R_GUAD"   1000, "R_GUAPRT"   1000, "R_GUAt"   1000
         "R_GULN3D"   1000, "R_GULNDer"   1000, "R_GULNter"   1000, "R_H2CO3D"   1000, "R_H2ETer"   1000
         "R_H2O2syn"   1000, "R_H2O2tn"   1000, "R_H2O2tp"   1000, "R_H2Oter"   1000, "R_H2Otg"   1000
         "R_H2Otly"   1000, "R_H2Otm"   1000, "R_H2Otn"   1000, "R_H2Otp"   1000, "R_H5MTer_U"   1000
         "R_H6ET3er"   1000, "R_H7ET2er"   1000, "R_H8TAer"   1000, "R_HACD1m"   1000, "R_HACD9m"   1000
         "R_HAS2"   1000, "R_HAtly"   1000, "R_HCO3_CLt"   1000, "R_HDCAtr"   1000, "R_HDCEAtr"   1000
         "R_HEX1"   1000, "R_HEX10"   1000, "R_HEX4"   1000, "R_HEX7"   1000, "R_HEXCCOAtx"   1000
         "R_HEXCt"   1000, "R_HGNTOR"   1000, "R_HIBDm"   1000, "R_HISD"   1000, "R_HISTAtu"   1000
         "R_HIStN1"   1000, "R_HKYNH"   1000, "R_HMBS"   1000, "R_HMGCOASi"   1000, "R_HMGCOAtm"   1000
         "R_HMGCOAtx"   1000, "R_HMGLm"   1000, "R_HOXG"   1000, "R_HPACtr"   1000, "R_HPCLx"   1000
         "R_HPDCACRNCPT1"   1000, "R_HPDCACRNCPT2"   1000, "R_HPDCACRNt"   1000, "R_HPDCAt"   1000, "R_HPYRR2x"   1000
         "R_HPYRtp"   1000, "R_HS1ly"   1000, "R_HS2ly"   1000, "R_HS3ly"   1000, "R_HS4ly"   1000
         "R_HSAT1ly"   1000, "R_HSAT2ly"   1000, "R_HSAT3ly"   1000, "R_HSAT4ly"   1000, "R_HSD17B42x"   1000
         "R_HSD17B4x"   1000, "R_HSD3A1r"   1000, "R_HSD3A2r"   1000, "R_HSD3B7P"   1000, "R_HSPASEly"   1000
         "R_HSPGtly"   1000, "R_HTAXOLte"   1000, "R_Htg"   1000, "R_Htr"   1000, "R_Htx"   1000
         "R_HXPRT"   1000, "R_HYXNt"   1000, "R_ICDHy"   1000, "R_ICDHyrm"   1000, "R_IDOAASE1ly"   1000
         "R_IDOAASE2ly"   1000, "R_IDOAASE3ly"   1000, "R_IDOAASE4ly"   1000, "R_IDOURtly"   1000, "R_ILEt4"   1000
         "R_ILEt5m"   1000, "R_ILETAm"   1000, "R_IMPD"   1000, "R_INSt"   1000, "R_INSTt2r"   1000
         "R_INSTt4"   1000, "R_IPDDIx"   1000, "R_IPDPtx"   1000, "R_It"   1000, "R_ITCOAL1m"   1000
         "R_ITCOALm"   1000, "R_IZPN"   1000, "R_KAS8"   1000, "R_KCC2t"   1000, "R_KCCt"   1000
         "R_KHK"   1000, "R_KHK2"   1000, "R_KHK3"   1000, "R_KSII_CORE2t"   1000, "R_KSII_CORE2tly"   1000
         "R_KSII_CORE4t"   1000, "R_KSII_CORE4tly"   1000, "R_KSIt"   1000, "R_KSItly"   1000, "R_KYNAKGAT"   1000
         "R_KYNATESYN"   1000, "R_LALDO"   1000, "R_LALDO2x"   1000, "R_LAPCOAl"   1000, "R_LCADi"   1000
         "R_LCADi_D"   1000, "R_LCYSTAT"   1000, "R_LDH_D"   1000, "R_LDH_L"   1000, "R_LEUKTRA4t"   1000
         "R_LEUKTRB4t"   1000, "R_LEUKTRC4t"   1000, "R_LEUKTRD4t"   1000, "R_LEUKTRE4t"   1000, "R_LEUKTRF4t"   1000
         "R_LEUt5m"   1000, "R_LEUTA"   1000, "R_LEUTAm"   1000, "R_LGNCCOAtx"   1000, "R_LGNCt"   1000
         "R_LGTHL"   1000, "R_LIMNENte"   1000, "R_LINKDEG1ly"   1000, "R_LINKDEG2ly"   1000, "R_LINKDEG4ly"   1000
         "R_L_LACDcm"   1000, "R_L_LACt2r"   1000, "R_L_LACt4r"   1000, "R_LNELDCCPT1"   1000, "R_LNELDCCPT2"   1000
         "R_LNELDCCRNt"   1000, "R_LNELDCt"   1000, "R_LNLCCPT1"   1000, "R_LNLCCPT2"   1000, "R_LNLCCRNt"   1000
         "R_LNLNCACPT1"   1000, "R_LNLNCACPT2"   1000, "R_LNLNCACRNt"   1000, "R_LNLNCAt"   1000, "R_LNLNCGCPT1"   1000
         "R_LNLNCGCPT2"   1000, "R_LNLNCGCRNt"   1000, "R_LNLNCGt"   1000, "R_LNSTLSr"   1000, "R_LPCOXp"   1000
         "R_LPS2e"   1000, "R_LPS3e"   1000, "R_LPS4e"   1000, "R_LSTO1r"   1000, "R_LTC4CP"   1000
         "R_LTD4DP"   1000, "R_LYSOXp"   1000, "R_LYStip"   1000, "R_LYStm"   1000, "R_LYStn"   1000
         "R_M1316Mg"   1000, "R_M13N2Tg"   1000, "R_M16NTg"   1000, "R_M4MPDOL_Lter"   1000, "R_M7MASNBterg"   1000
         "R_MACACI"   1000, "R_MALSO3tm"   1000, "R_MALSO4tm"   1000, "R_MALTe"   1000, "R_MALtm"   1000
         "R_MALTSULtm"   1000, "R_MAN6PI"   1000, "R_MANt1r"   1000, "R_MANt4"   1000, "R_MANter"   1000
         "R_MANtg"   1000, "R_MANtly"   1000, "R_MCCCrm"   1000, "R_MCITS"   1000, "R_MDH"   1000
         "R_MDHm"   1000, "R_MECOALm"   1000, "R_MECOAS1m"   1000, "R_MELATNOX"   1000, "R_MEOHt2"   1000
         "R_METAT"   1000, "R_METLEUex"   1000, "R_METt4"   1000, "R_MG1er"   1000, "R_MG2er"   1000
         "R_MG3er"   1000, "R_MGCHrm"   1000, "R_MI1345PP"   1000, "R_MI134P4P"   1000, "R_MI13PP"   1000
         "R_MI145PK"   1000, "R_MI145PP"   1000, "R_MI14PP"   1000, "R_MI1PP"   1000, "R_MI1PS"   1000
         "R_MI4PP"   1000, "R_MM5cg"   1000, "R_MM6B2g"   1000, "R_MM7B2g"   1000, "R_MM8Ber"   1000
         "R_MMEm"   1000, "R_MMMm"   1000, "R_MMSAD1m"   1000, "R_MMSAD3m"   1000, "R_MMTSADm"   1000
         "R_MTHFC"   1000, "R_MTHFCm"   1000, "R_MTHFD"   1000, "R_MTHFD2"   1000, "R_MTHFD2m"   1000
         "R_MTHFDm"   1000, "R_MTHGXLt"   1000, "R_N3Tg"   1000, "R_N4Tg"   1000, "R_NACASPAH"   1000
         "R_NACASPtm"   1000, "R_NACHEX10ly"   1000, "R_NACHEX11ly"   1000, "R_NACHEX12ly"   1000, "R_NACHEX13ly"   1000
         "R_NACHEX14ly"   1000, "R_NACHEX15ly"   1000, "R_NACHEX16ly"   1000, "R_NACHEX17ly"   1000, "R_NACHEX18ly"   1000
         "R_NACHEX19ly"   1000, "R_NACHEX1ly"   1000, "R_NACHEX20ly"   1000, "R_NACHEX21ly"   1000, "R_NACHEX22ly"   1000
         "R_NACHEX23ly"   1000, "R_NACHEX24ly"   1000, "R_NACHEX25ly"   1000, "R_NACHEX26ly"   1000, "R_NACHEX27ly"   1000
         "R_NACHEX2ly"   1000, "R_NACHEX3ly"   1000, "R_NACHEX8ly"   1000, "R_NACHEX9ly"   1000, "R_NACHEXA10ly"   1000
         "R_NACHEXA11ly"   1000, "R_NACHEXA12ly"   1000, "R_NACHEXA13ly"   1000, "R_NACHEXA14ly"   1000, "R_NACHEXA16ly"   1000
         "R_NACHEXA18ly"   1000, "R_NACHEXA20ly"   1000, "R_NACHEXA21ly"   1000, "R_NADH2_u10m"   1000, "R_NADHtru"   1000
         "R_NADN"   1000, "R_NADPHtru"   1000, "R_NADPHtxu"   1000, "R_NADPtru"   1000, "R_NADPtxu"   1000
         "R_NADS2"   1000, "R_NADtpu"   1000, "R_NADtru"   1000, "R_NAGA2ly"   1000, "R_NAGAlby"   1000
         "R_NAGLCAly"   1000, "R_NAHCO3_HCLt"   1000, "R_NAIt"   1000, "R_NCKt"   1000, "R_NCNt"   1000
         "R_NDP10ex"   1000, "R_NDP3ex"   1000, "R_NDP7er"   1000, "R_NDP7ex"   1000, "R_NDP7g"   1000
         "R_NDP8"   1000, "R_NDP8ex"   1000, "R_NDPK1m"   1000, "R_NDPK3m"   1000, "R_NDPK6m"   1000
         "R_NH4t3r"   1000, "R_NH4tn"   1000, "R_NH4tp"   1000, "R_NICRNS"   1000, "R_NMNATr"   1000
         "R_NOt"   1000, "R_NP1"   1000, "R_NRPPHRSFt"   1000, "R_NRPPHRSULT"   1000, "R_NRPPHRt4_2_r"   1000
         "R_NRPPHRtu"   1000, "R_NRVNCCOAtx"   1000, "R_NRVNCt"   1000, "R_NTD10"   1000, "R_NTD4"   1000
         "R_NTP3e"   1000, "R_O16G1e"   1000, "R_O16G2e"   1000, "R_O2St"   1000, "R_O2Stm"   1000
         "R_O2Stn"   1000, "R_O2Stx"   1000, "R_O2t"   1000, "R_O2ter"   1000, "R_O2tm"   1000
         "R_O2tn"   1000, "R_O2tp"   1000, "R_OAGD3te"   1000, "R_OAGD3tg"   1000, "R_OBDHc"   1000
         "R_OCBTm"   1000, "R_OCCOAtx"   1000, "R_OCDCEAtr"   1000, "R_OCTAt"   1000, "R_ODECOAtx"   1000
         "R_OMEPRAZOLEte"   1000, "R_OMPDC"   1000, "R_ORNDC"   1000, "R_ORNt3m"   1000, "R_ORNt4m"   1000
         "R_ORPT"   1000, "R_OXAHCOtex"   1000, "R_P45027A11m"   1000, "R_P45027A14m"   1000, "R_P4502C19"   1000
         "R_P4502C8"   1000, "R_P4502C9"   1000, "R_P4502C92"   1000, "R_P4502C94"   1000, "R_P4502E1"   1000
         "R_P4507A1r"   1000, "R_P4508B13r"   1000, "R_P450SCC1m"   1000, "R_P5CDm"   1000, "R_P5CRxm"   1000
         "R_PACCOAL"   1000, "R_PAFHe"   1000, "R_PAIL_HStn"   1000, "R_PAIL4P_HStn"   1000, "R_PAPStg"   1000
         "R_PAPtg"   1000, "R_PCHOLPm_hs"   1000, "R_PCLAD"   1000, "R_PCt"   1000, "R_PDE1"   1000
         "R_PDHm"   1000, "R_PDX5PO"   1000, "R_PE_HSter"   1000, "R_PEAMNO"   1000, "R_PEPCKm"   1000
         "R_PEROXx"   1000, "R_PEt"   1000, "R_PETHCT"   1000, "R_PETOHMm_hs"   1000, "R_PFK"   1000
         "R_PFK26"   1000, "R_PGCD"   1000, "R_PGDI"   1000, "R_PGI"   1000, "R_PGISr"   1000
         "R_PGK"   1000, "R_PGLer"   1000, "R_PGMT"   1000, "R_PHACCOAGLNAC"   1000, "R_PHCDm"   1000
         "R_PHCHGSm"   1000, "R_PHEACGLNt"   1000, "R_PHEMEt"   1000, "R_PHEMEtm"   1000, "R_PHETHPTOX2"   1000
         "R_PHYCBOXL"   1000, "R_PHYHx"   1000, "R_PHYTt"   1000, "R_PI345P3Pn"   1000, "R_PI345P5P"   1000
         "R_PI34P5K"   1000, "R_PI3P3Pn"   1000, "R_PI45P3Kn"   1000, "R_PI45P5P"   1000, "R_PI45PLC"   1000
         "R_PI4PLC"   1000, "R_PI4PP"   1000, "R_PI5P4K"   1000, "R_PIACGT"   1000, "R_PIPLC"   1000
         "R_PIt7"   1000, "R_PIter"   1000, "R_PItg"   1000, "R_PItn"   1000, "R_PItx"   1000
         "R_PMANM"   1000, "R_PMTCOAtx"   1000, "R_PNP"   1000, "R_PPA"   1000, "R_PPAt"   1000
         "R_PPBNGS"   1000, "R_PPCDC"   1000, "R_PPCOACm"   1000, "R_PPCOAOm"   1000, "R_PPD2CSPp"   1000
         "R_PPDOx"   1000, "R_PPDOy"   1000, "R_PPItr"   1000, "R_PPItx"   1000, "R_PPM"   1000
         "R_PPPG9tm"   1000, "R_PPPGOm"   1000, "R_PRGNLONESULT"   1000, "R_PRGSTRNt"   1000, "R_PRISTANALtx"   1000
         "R_PRO1xm"   1000, "R_PROD2m"   1000, "R_PRODt2r"   1000, "R_PROSTGD2t"   1000, "R_PROSTGE1t"   1000
         "R_PROSTGE2t"   1000, "R_PROSTGE2t2"   1000, "R_PROSTGF2t"   1000, "R_PROSTGH2t"   1000, "R_PROSTGI2t"   1000
         "R_PROSTGI2tr"   1000, "R_PROt2r"   1000, "R_PRPNCOAHYDm"   1000, "R_PRPPS"   1000, "R_PSDm_hs"   1000
         "R_PSERT"   1000, "R_PSFLIPm"   1000, "R_PSP_L"   1000, "R_PSt3"   1000, "R_PTDCACRNCPT1"   1000
         "R_PTDCACRNCPT2"   1000, "R_PTDCACRNt"   1000, "R_PTDCAt"   1000, "R_PTE3x"   1000, "R_PTE4x"   1000
         "R_PUNP1"   1000, "R_PUNP3"   1000, "R_PUNP4"   1000, "R_PUNP6"   1000, "R_PUNP7"   1000
         "R_PYAM5POr"   1000, "R_PYDAMK"   1000, "R_PYDXDH"   1000, "R_PYDXNK"   1000, "R_PYDXNtr"   1000
         "R_PYNP2r"   1000, "R_PYRt2m"   1000, "R_PYRt2p"   1000, "R_PYRt2r"   1000, "R_RADH4"   1000
         "R_RAI1"   1000, "R_RAI3"   1000, "R_RAtn3"   1000, "R_RBFK"   1000, "R_RBK"   1000
         "R_RBTt"   1000, "R_RDH1"   1000, "R_RDH2"   1000, "R_RDH2a"   1000, "R_RDH3"   1000
         "R_RDH4"   1000, "R_RETFA"   1000, "R_RETFAt"   1000, "R_RETHe"   1000, "R_RETI1"   1000
         "R_RETI3"   1000, "R_RETNt"   1000, "R_RETt"   1000, "R_RIBt"   1000, "R_RNDR1"   1000
         "R_RNDR2"   1000, "R_RNDR4"   1000, "R_RNMK"   1000, "R_RPE"   1000, "R_RPI"   1000
         "R_RTOTALt"   1000, "R_Rtotaltl"   1000, "R_S23T2g"   1000, "R_S23T3g"   1000, "R_S23T4g"   1000
         "R_S26Tg"   1000, "R_S2L2FN2M2MASNt"   1000, "R_S2TASE1ly"   1000, "R_S2TASE2ly"   1000, "R_S2TASE3ly"   1000
         "R_S3TASE1ly"   1000, "R_S3TASE2ly"   1000, "R_S3TASE3ly"   1000, "R_S4TASE1ly"   1000, "R_S4TASE2ly"   1000
         "R_S4TASE3ly"   1000, "R_S4TASE4ly"   1000, "R_S4TASE5ly"   1000, "R_S6T10g"   1000, "R_S6T11g"   1000
         "R_S6T12g"   1000, "R_S6T13g"   1000, "R_S6T14g"   1000, "R_S6T15g"   1000, "R_S6T16g"   1000
         "R_S6T17g"   1000, "R_S6T18g"   1000, "R_S6T1g"   1000, "R_S6T2g"   1000, "R_S6T3g"   1000
         "R_S6T4g"   1000, "R_S6T5g"   1000, "R_S6T6g"   1000, "R_S6T7g"   1000, "R_S6T8g"   1000
         "R_S6T9g"   1000, "R_S6TASE10ly"   1000, "R_S6TASE11ly"   1000, "R_S6TASE12ly"   1000, "R_S6TASE13ly"   1000
         "R_S6TASE14ly"   1000, "R_S6TASE15ly"   1000, "R_S6TASE16ly"   1000, "R_S6TASE17ly"   1000, "R_S6TASE18ly"   1000
         "R_S6TASE19ly"   1000, "R_S6TASE1ly"   1000, "R_S6TASE20ly"   1000, "R_S6TASE21ly"   1000, "R_S6TASE22ly"   1000
         "R_S6TASE23ly"   1000, "R_S6TASE24ly"   1000, "R_S6TASE25ly"   1000, "R_S6TASE26ly"   1000, "R_S6TASE2ly"   1000
         "R_S6TASE3ly"   1000, "R_S6TASE8ly"   1000, "R_S6TASE9ly"   1000, "R_SACCD3m"   1000, "R_SACCD4m"   1000
         "R_SADT"   1000, "R_SARCStm"   1000, "R_SARDHm"   1000, "R_SBTD_D2"   1000, "R_SBTR"   1000
         "R_SCP21x"   1000, "R_SCP22x"   1000, "R_SCP2x"   1000, "R_SCPx"   1000, "R_Ser_Thrtg"   1000
         "R_SERDGLNexR"   1000, "R_SERDGLYexR"   1000, "R_SERGLNexR"   1000, "R_SERGLYexR"   1000, "R_SERHL"   1000
         "R_SERPT"   1000, "R_SERt4"   1000, "R_SERtN1"   1000, "R_SERtp"   1000, "R_SGALSIDEtg"   1000
         "R_SGALSIDEtl"   1000, "R_SGPL12r"   1000, "R_SIAASE2ly"   1000, "R_SIAASE3ly"   1000, "R_SIAASE4ly"   1000
         "R_SIAT4Bg"   1000, "R_SIAT9g"   1000, "R_sink_pre_prot(r)"   1000, "R_SLDt"   1000, "R_SLDx"   1000
         "R_SMPD4"   1000, "R_SO4CLtex2"   1000, "R_SO4t4_2"   1000, "R_SO4tl"   1000, "R_SPC_HSt"   1000
         "R_SPH1Pte"   1000, "R_SPHINGStl"   1000, "R_SPHK21c"   1000, "R_SPHS1Pte"   1000, "R_SPHS1Ptr"   1000
         "R_SPMS"   1000, "R_SPODM"   1000, "R_SPODMm"   1000, "R_SPODMn"   1000, "R_SPODMx"   1000
         "R_SPTix"   1000, "R_SQLEr"   1000, "R_SQLSr"   1000, "R_SRTNt6_2_r"   1000, "R_SRTNtu"   1000
         "R_ST8SIA11"   1000, "R_ST8SIA12"   1000, "R_STCOAtx"   1000, "R_STRDNCCPT1"   1000, "R_STRDNCCPT2"   1000
         "R_STRDNCCRNt"   1000, "R_STRDNCt"   1000, "R_STS1"   1000, "R_STS2"   1000, "R_SUCCt2m"   1000
         "R_SUCCt4_2"   1000, "R_SUCCtp"   1000, "R_SUCD1m"   1000, "R_SUCOAS1m"   1000, "R_SUCOASm"   1000
         "R_SUCRe"   1000, "R_TAGAT_Dt"   1000, "R_TAGt"   1000, "R_TALA"   1000, "R_TAXOLte"   1000
         "R_TCHOLAt"   1000, "R_TCHOLAt3"   1000, "R_TCHOLAte"   1000, "R_TCHOLAtx"   1000, "R_TCYNTt"   1000
         "R_TCYNTtm"   1000, "R_TDCHOLAte"   1000, "R_TDCHOLAtx"   1000, "R_TDPm"   1000, "R_TETHEX3COAtx"   1000
         "R_TETHEX3t"   1000, "R_TETPENT3COAtx"   1000, "R_TETPENT3t"   1000, "R_TETPENT6COAtx"   1000, "R_TETPENT6t"   1000
         "R_TETTET6COAtx"   1000, "R_TETTET6t"   1000, "R_THBPT4ACAMDASE"   1000, "R_THCHOLSTOICtm"   1000, "R_THD1m"   1000
         "R_THFtm"   1000, "R_THMMPtm"   1000, "R_THMP"   1000, "R_THMPPtm"   1000, "R_THP2Ctp"   1000
         "R_THRD_L"   1000, "R_THRGLNexR"   1000, "R_THRGLYexR"   1000, "R_THRt4"   1000, "R_THYOXt2"   1000
         "R_TKT1"   1000, "R_TKT2"   1000, "R_TMDPK"   1000, "R_TMDS"   1000, "R_TMNDNCCPT1"   1000
         "R_TMNDNCCPT2"   1000, "R_TMNDNCCRNt"   1000, "R_TMNDNCt"   1000, "R_TOLBUTAMIDEte"   1000, "R_TPI"   1000
         "R_TRDR"   1000, "R_TRDRm"   1000, "R_TREHe"   1000, "R_TRIODTHYt"   1000, "R_TRIODTHYt2"   1000
         "R_TRPHYDRO2"   1000, "R_TRPt"   1000, "R_TRPt4"   1000, "R_TSTSTERONESte"   1000, "R_TSTSTERONESULT"   1000
         "R_TSTSTERONEt"   1000, "R_TSULt4_3"   1000, "R_TTDCAtr"   1000, "R_TTDCPT1"   1000, "R_TTDCPT2"   1000
         "R_TTDCRNt"   1000, "R_TXA2te"   1000, "R_TXA2tr"   1000, "R_TXASr"   1000, "R_TYMSFt"   1000
         "R_TYMSULT"   1000, "R_TYRCBOX"   1000, "R_TYROXDAc"   1000, "R_TYRt"   1000, "R_TYRTA"   1000
         "R_UAG2EMAi"   1000, "R_UAG4E"   1000, "R_UAGALDP"   1000, "R_UAGDP"   1000, "R_UDPACGALtl"   1000
         "R_UDPDOLPT_L"   1000, "R_UDPG4E"   1000, "R_UDPGALtg"   1000, "R_UDPGD"   1000, "R_UDPGLCAter"   1000
         "R_UDPGLCter"   1000, "R_UDPtl"   1000, "R_UGALNACtg"   1000, "R_UGCG"   1000, "R_UGLCNACtg"   1000
         "R_UGLT"   1000, "R_UGT1A10r"   1000, "R_UGT1A6r"   1000, "R_UMPK"   1000, "R_UMPK2"   1000
         "R_UMPK3"   1000, "R_UMPK3n"   1000, "R_UMPK4"   1000, "R_UMPK5"   1000, "R_UMPK5n"   1000
         "R_UMPK6"   1000, "R_UMPK6n"   1000, "R_UMPK7"   1000, "R_UMPKn"   1000, "R_UPP3S"   1000
         "R_UPPDC1"   1000, "R_UPPN"   1000, "R_URATEt"   1000, "R_URCN"   1000, "R_UREAt"   1000
         "R_URIK1"   1000, "R_VACCCPT1"   1000, "R_VACCCPT2"   1000, "R_VACCCRNt"   1000, "R_VACCt"   1000
         "R_VALt5m"   1000, "R_VALTA"   1000, "R_VALTAm"   1000, "R_VLCS2p"   1000, "R_VLCS2r"   1000
         "R_VLCSp"   1000, "R_VLCSr"   1000, "R_XOL27OHtm"   1000, "R_XOLDIOLONEt"   1000, "R_XOLTRIOLtm"   1000
         "R_XYLt"   1000, "R_XYLTD_Dr"   1000, "R_XYLtly"   1000, "R_XYLTt"   1000, "R_XYLUR"   1000
         "R_EX_4abutn(e)"   1000, "R_EX_ctp(e)"   1000, "R_EX_dgmp(e)"   1000, "R_EX_dgtp(e)"   1000, "R_EX_dha(e)"   1000
         "R_EX_dhap(e)"   1000, "R_EX_dtmp(e)"   1000, "R_EX_dttp(e)"   1000, "R_EX_fad(e)"   1000, "R_EX_fald(e)"   1000
         "R_EX_g1p(e)"   1000, "R_EX_HC00229(e)"   1000, "R_EX_HC00250(e)"   1000, "R_EX_HC01104(e)"   1000, "R_EX_HC01444(e)"   1000
         "R_EX_HC01609(e)"   1000, "R_EX_HC01610(e)"   1000, "R_EX_itp(e)"   1000, "R_EX_orot(e)"   1000, "R_EX_prpp(e)"   1000
         "R_EX_ptrc(e)"   1000, "R_EX_pydx5p(e)"   1000, "R_EX_spmd(e)"   1000, "R_EX_udpg(e)"   1000, "R_r0002"   1000
         "R_r0009"   1000, "R_r0010"   1000, "R_r0016"   1000, "R_r0021"   1000, "R_r0022"   1000
         "R_r0027"   1000, "R_r0033"   1000, "R_r0047"   1000, "R_r0051"   1000, "R_r0055"   1000
         "R_r0068"   1000, "R_r0081"   1000, "R_r0082"   1000, "R_r0083"   1000, "R_r0084"   1000
         "R_r0085"   1000, "R_r0086"   1000, "R_r0093"   1000, "R_r0097"   1000, "R_r0119"   1000
         "R_r0129"   1000, "R_r0130"   1000, "R_r0139"   1000, "R_r0142"   1000, "R_r0145"   1000
         "R_r0149"   1000, "R_r0156"   1000, "R_r0157"   1000, "R_r0163"   1000, "R_r0165"   1000
         "R_r0170"   1000, "R_r0173"   1000, "R_r0178"   1000, "R_r0179"   1000, "R_r0181"   1000
         "R_r0186"   1000, "R_r0191"   1000, "R_r0193"   1000, "R_r0196"   1000, "R_r0202"   1000
         "R_r0208"   1000, "R_r0210"   1000, "R_r0233"   1000, "R_r0236"   1000, "R_r0242"   1000
         "R_r0245"   1000, "R_r0246"   1000, "R_r0249"   1000, "R_r0265"   1000, "R_r0267"   1000
         "R_r0268"   1000, "R_r0280"   1000, "R_r0281"   1000, "R_r0287"   1000, "R_r0295"   1000
         "R_r0311"   1000, "R_r0317"   1000, "R_r0321"   1000, "R_r0339"   1000, "R_r0340"   1000
         "R_r0345"   1000, "R_r0354"   1000, "R_r0355"   1000, "R_r0358"   1000, "R_r0360"   1000
         "R_r0361"   1000, "R_r0365"   1000, "R_r0377"   1000, "R_r0384"   1000, "R_r0385"   1000
         "R_r0386"   1000, "R_r0388"   1000, "R_r0389"   1000, "R_r0390"   1000, "R_r0391"   1000
         "R_r0392"   1000, "R_r0393"   1000, "R_r0394"   1000, "R_r0399"   1000, "R_r0400"   1000
         "R_r0403"   1000, "R_r0407"   1000, "R_r0408"   1000, "R_r0409"   1000, "R_r0410"   1000
         "R_r0422"   1000, "R_r0423"   1000, "R_r0424"   1000, "R_r0425"   1000, "R_r0426"   1000
         "R_r0434"   1000, "R_r0437"   1000, "R_r0443"   1000, "R_r0450"   1000, "R_r0456"   1000
         "R_r0463"   1000, "R_r0464"   1000, "R_r0470"   1000, "R_r0472"   1000, "R_r0480"   1000
         "R_r0483"   1000, "R_r0488"   1000, "R_r0494"   1000, "R_r0497"   1000, "R_r0502"   1000
         "R_r0504"   1000, "R_r0509"   1000, "R_r0512"   1000, "R_r0514"   1000, "R_r0517"   1000
         "R_r0522"   1000, "R_r0523"   1000, "R_r0527"   1000, "R_r0541"   1000, "R_r0545"   1000
         "R_r0549"   1000, "R_r0552"   1000, "R_r0553"   1000, "R_r0556"   1000, "R_r0558"   1000
         "R_r0559"   1000, "R_r0560"   1000, "R_r0570"   1000, "R_r0571"   1000, "R_r0575"   1000
         "R_r0578"   1000, "R_r0579"   1000, "R_r0580"   1000, "R_r0584"   1000, "R_r0587"   1000
         "R_r0590"   1000, "R_r0591"   1000, "R_r0594"   1000, "R_r0595"   1000, "R_r0596"   1000
         "R_r0603"   1000, "R_r0604"   1000, "R_r0610"   1000, "R_r0611"   1000, "R_r0614"   1000
         "R_r0616"   1000, "R_r0620"   1000, "R_r0627"   1000, "R_r0629"   1000, "R_r0630"   1000
         "R_r0633"   1000, "R_r0634"   1000, "R_r0638"   1000, "R_r0639"   1000, "R_r0641"   1000
         "R_r0642"   1000, "R_r0643"   1000, "R_r0644"   1000, "R_r0645"   1000, "R_r0647"   1000
         "R_r0650"   1000, "R_r0651"   1000, "R_r0652"   1000, "R_r0655"   1000, "R_r0656"   1000
         "R_r0660"   1000, "R_r0661"   1000, "R_r0668"   1000, "R_r0669"   1000, "R_r0670"   1000
         "R_r0672"   1000, "R_r0679"   1000, "R_r0680"   1000, "R_r0683"   1000, "R_r0686"   1000
         "R_r0688"   1000, "R_r0698"   1000, "R_r0706"   1000, "R_r0715"   1000, "R_r0717"   1000
         "R_r0718"   1000, "R_r0719"   1000, "R_r0720"   1000, "R_r0721"   1000, "R_r0722"   1000
         "R_r0723"   1000, "R_r0724"   1000, "R_r0726"   1000, "R_r0727"   1000, "R_r0728"   1000
         "R_r0729"   1000, "R_r0730"   1000, "R_r0731"   1000, "R_r0732"   1000, "R_r0733"   1000
         "R_r0734"   1000, "R_r0735"   1000, "R_r0739"   1000, "R_r0741"   1000, "R_r0743"   1000
         "R_r0744"   1000, "R_r0747"   1000, "R_r0750"   1000, "R_r0752"   1000, "R_r0753"   1000
         "R_r0754"   1000, "R_r0755"   1000, "R_r0756"   1000, "R_r0757"   1000, "R_r0758"   1000
         "R_r0774"   1000, "R_r0779"   1000, "R_r0780"   1000, "R_r0781"   1000, "R_r0782"   1000
         "R_r0783"   1000, "R_r0784"   1000, "R_r0787"   1000, "R_r0788"   1000, "R_r0789"   1000
         "R_r0791"   1000, "R_r0792"   1000, "R_r0795"   1000, "R_r0796"   1000, "R_r0797"   1000
         "R_r0801"   1000, "R_r0809"   1000, "R_r0812"   1000, "R_r0813"   1000, "R_r0817"   1000
         "R_r0819"   1000, "R_r0821"   1000, "R_r0822"   1000, "R_r0829"   1000, "R_r0830"   1000
         "R_r0834"   1000, "R_r0835"   1000, "R_r0838"   1000, "R_r0839"   1000, "R_r0840"   1000
         "R_r0841"   1000, "R_r0842"   1000, "R_r0853"   1000, "R_r0860"   1000, "R_r0870"   1000
         "R_r0871"   1000, "R_r0879"   1000, "R_r0885"   1000, "R_r0892"   1000, "R_r0899"   1000
         "R_r0908"   1000, "R_r0909"   1000, "R_r0911"   1000, "R_r0913"   1000, "R_r0915"   1000
         "R_r0917"   1000, "R_r0926"   1000, "R_r0934"   1000, "R_r0936"   1000, "R_r0937"   1000
         "R_r0940"   1000, "R_r0941"   1000, "R_r0942"   1000, "R_r0944"   1000, "R_r0946"   1000
         "R_r0960"   1000, "R_r0962"   1000, "R_r0973"   1000, "R_r0974"   1000, "R_r0994"   1000
         "R_r0998"   1000, "R_r0999"   1000, "R_r1008"   1000, "R_r1010"   1000, "R_r1011"   1000
         "R_r1012"   1000, "R_r1013"   1000, "R_r1014"   1000, "R_r1017"   1000, "R_r1018"   1000
         "R_r1019"   1000, "R_r1020"   1000, "R_r1030"   1000, "R_r1050"   1000, "R_r1052"   1000
         "R_r1088"   1000, "R_r1090"   1000, "R_r1106"   1000, "R_r1116"   1000, "R_r1117"   1000
         "R_r1143"   1000, "R_r1144"   1000, "R_r1147"   1000, "R_r1148"   1000, "R_r1150"   1000
         "R_r1154"   1000, "R_r1156"   1000, "R_r1167"   1000, "R_r1168"   1000, "R_r1177"   1000
         "R_r1179"   1000, "R_r1252"   1000, "R_r1291"   1000, "R_r1292"   1000, "R_r1318"   1000
         "R_r1377"   1000, "R_r1378"   1000, "R_r1380"   1000, "R_r1381"   1000, "R_r1384"   1000
         "R_r1401"   1000, "R_r1418"   1000, "R_r1421"   1000, "R_r1428"   1000, "R_r1429"   1000
         "R_r1431"   1000, "R_r1433"   1000, "R_r1434"   1000, "R_r1435"   1000, "R_r1443"   1000
         "R_r1444"   1000, "R_r1445"   1000, "R_r1449"   1000, "R_r1453"   1000, "R_r1454"   1000
         "R_r1459"   1000, "R_r1464"   1000, "R_r1466"   1000, "R_r1487"   1000, "R_r1492"   1000
         "R_r1497"   1000, "R_r1527"   1000, "R_r1538"   1000, "R_r1540"   1000, "R_r1544"   1000
         "R_r1546"   1000, "R_r1547"   1000, "R_r1548"   1000, "R_r1549"   1000, "R_r1551"   1000
         "R_r1552"   1000, "R_r1553"   1000, "R_r1554"   1000, "R_r1556"   1000, "R_r1557"   1000
         "R_r1559"   1000, "R_r1560"   1000, "R_r1561"   1000, "R_r1562"   1000, "R_r1563"   1000
         "R_r1564"   1000, "R_r1565"   1000, "R_r1566"   1000, "R_r1567"   1000, "R_r1568"   1000
         "R_r1569"   1000, "R_r1570"   1000, "R_r1571"   1000, "R_r1573"   1000, "R_r1574"   1000
         "R_r1575"   1000, "R_r1576"   1000, "R_r1578"   1000, "R_r1579"   1000, "R_r1580"   1000
         "R_r1581"   1000, "R_r1583"   1000, "R_r1584"   1000, "R_r1585"   1000, "R_r1586"   1000
         "R_r1587"   1000, "R_r1588"   1000, "R_r1589"   1000, "R_r1590"   1000, "R_r1591"   1000
         "R_r1592"   1000, "R_r1593"   1000, "R_r1594"   1000, "R_r1595"   1000, "R_r1596"   1000
         "R_r1597"   1000, "R_r1598"   1000, "R_r1599"   1000, "R_r1600"   1000, "R_r1602"   1000
         "R_r1603"   1000, "R_r1604"   1000, "R_r1605"   1000, "R_r1606"   1000, "R_r1607"   1000
         "R_r1608"   1000, "R_r1609"   1000, "R_r1610"   1000, "R_r1611"   1000, "R_r1612"   1000
         "R_r1613"   1000, "R_r1614"   1000, "R_r1615"   1000, "R_r1616"   1000, "R_r1617"   1000
         "R_r1618"   1000, "R_r1619"   1000, "R_r1620"   1000, "R_r1621"   1000, "R_r1622"   1000
         "R_r1623"   1000, "R_r1624"   1000, "R_r1625"   1000, "R_r1626"   1000, "R_r1627"   1000
         "R_r1628"   1000, "R_r1629"   1000, "R_r1630"   1000, "R_r1631"   1000, "R_r1632"   1000
         "R_r1633"   1000, "R_r1634"   1000, "R_r1635"   1000, "R_r1636"   1000, "R_r1637"   1000
         "R_r1638"   1000, "R_r1639"   1000, "R_r1640"   1000, "R_r1641"   1000, "R_r1642"   1000
         "R_r1643"   1000, "R_r1644"   1000, "R_r1645"   1000, "R_r1646"   1000, "R_r1647"   1000
         "R_r1648"   1000, "R_r1649"   1000, "R_r1650"   1000, "R_r1651"   1000, "R_r1652"   1000
         "R_r1653"   1000, "R_r1654"   1000, "R_r1655"   1000, "R_r1656"   1000, "R_r1657"   1000
         "R_r1658"   1000, "R_r1659"   1000, "R_r1660"   1000, "R_r1661"   1000, "R_r1662"   1000
         "R_r1664"   1000, "R_r1665"   1000, "R_r1666"   1000, "R_r1667"   1000, "R_r1668"   1000
         "R_r1669"   1000, "R_r1670"   1000, "R_r1671"   1000, "R_r1675"   1000, "R_r1683"   1000
         "R_r1690"   1000, "R_r1691"   1000, "R_r1705"   1000, "R_r1708"   1000, "R_r1721"   1000
         "R_r1725"   1000, "R_r1728"   1000, "R_r1746"   1000, "R_r1754"   1000, "R_r1766"   1000
         "R_r1772"   1000, "R_r1779"   1000, "R_r1788"   1000, "R_r1818"   1000, "R_r1833"   1000
         "R_r1836"   1000, "R_r1842"   1000, "R_r1856"   1000, "R_r1883"   1000, "R_r1884"   1000
         "R_r1912"   1000, "R_r1936"   1000, "R_r1946"   1000, "R_r1947"   1000, "R_r1952"   1000
         "R_r1954"   1000, "R_r1961"   1000, "R_r1964"   1000, "R_r1996"   1000, "R_r1998"   1000
         "R_r1999"   1000, "R_r2001"   1000, "R_r2002"   1000, "R_r2003"   1000, "R_r2009"   1000
         "R_r2024"   1000, "R_r2026"   1000, "R_r2028"   1000, "R_r2031"   1000, "R_r2039"   1000
         "R_r2040"   1000, "R_r2044"   1000, "R_r2052"   1000, "R_r2061"   1000, "R_r2079"   1000
         "R_r2080"   1000, "R_r2081"   1000, "R_r2082"   1000, "R_r2083"   1000, "R_r2084"   1000
         "R_r2085"   1000, "R_r2086"   1000, "R_r2087"   1000, "R_r2088"   1000, "R_r2089"   1000
         "R_r2090"   1000, "R_r2091"   1000, "R_r2092"   1000, "R_r2093"   1000, "R_r2094"   1000
         "R_r2095"   1000, "R_r2096"   1000, "R_r2097"   1000, "R_r2098"   1000, "R_r2099"   1000
         "R_r2100"   1000, "R_r2101"   1000, "R_r2102"   1000, "R_r2103"   1000, "R_r2104"   1000
         "R_r2105"   1000, "R_r2106"   1000, "R_r2107"   1000, "R_r2108"   1000, "R_r2109"   1000
         "R_r2110"   1000, "R_r2111"   1000, "R_r2112"   1000, "R_r2113"   1000, "R_r2114"   1000
         "R_r2115"   1000, "R_r2116"   1000, "R_r2117"   1000, "R_r2119"   1000, "R_r2120"   1000
         "R_r2121"   1000, "R_r2122"   1000, "R_r2123"   1000, "R_r2124"   1000, "R_r2125"   1000
         "R_r2126"   1000, "R_r2127"   1000, "R_r2128"   1000, "R_r2129"   1000, "R_r2130"   1000
         "R_r2131"   1000, "R_r2132"   1000, "R_r2133"   1000, "R_r2136"   1000, "R_r2137"   1000
         "R_r2139"   1000, "R_r2141"   1000, "R_r2142"   1000, "R_r2193"   1000, "R_r2194"   1000
         "R_r2196"   1000, "R_r2197"   1000, "R_r2198"   1000, "R_r2199"   1000, "R_r2200"   1000
         "R_r2201"   1000, "R_r2202"   1000, "R_r2308"   1000, "R_r2309"   1000, "R_r2311"   1000
         "R_r2312"   1000, "R_r2313"   1000, "R_r2314"   1000, "R_r2315"   1000, "R_r2316"   1000
         "R_r2317"   1000, "R_r2318"   1000, "R_r2319"   1000, "R_r2320"   1000, "R_r2321"   1000
         "R_r2322"   1000, "R_r2323"   1000, "R_r2324"   1000, "R_r2325"   1000, "R_r2326"   1000
         "R_r2327"   1000, "R_r2328"   1000, "R_r2329"   1000, "R_r2330"   1000, "R_r2331"   1000
         "R_r2332"   1000, "R_r2333"   1000, "R_r2334"   1000, "R_r2335"   1000, "R_r2338"   1000
         "R_r2341"   1000, "R_r2342"   1000, "R_r2343"   1000, "R_r2344"   1000, "R_r2346"   1000
         "R_r2347"   1000, "R_r2352"   1000, "R_r2353"   1000, "R_r2354"   1000, "R_r2355"   1000
         "R_r2356"   1000, "R_r2357"   1000, "R_r2358"   1000, "R_r2359"   1000, "R_r2360"   1000
         "R_r2361"   1000, "R_r2362"   1000, "R_r2363"   1000, "R_r2364"   1000, "R_r2365"   1000
         "R_r2366"   1000, "R_r2367"   1000, "R_r2368"   1000, "R_r2369"   1000, "R_r2371"   1000
         "R_r2372"   1000, "R_r2373"   1000, "R_r2374"   1000, "R_r2375"   1000, "R_r2376"   1000
         "R_r2377"   1000, "R_r2378"   1000, "R_r2379"   1000, "R_r2380"   1000, "R_r2382"   1000
         "R_r2384"   1000, "R_r2385"   1000, "R_r2386"   1000, "R_r2387"   1000, "R_r2388"   1000
         "R_r2389"   1000, "R_r2390"   1000, "R_r2395"   1000, "R_r2399"   1000, "R_r2405"   1000
         "R_r2408"   1000, "R_r2411"   1000, "R_r2420"   1000, "R_r2425"   1000, "R_r2443"   1000
         "R_r2506"   1000, "R_r2507"   1000, "R_r2508"   1000, "R_r2509"   1000, "R_r2511"   1000
         "R_r2514"   1000, "R_r2516"   1000, "R_r2519"   1000, "R_r2520"   1000, "R_r2521"   1000
         "R_r2525"   1000, "R_r2526"   1000, "R_r2532"   1000, "R_r2534"   1000, "R_r2535"   1000
         "R_r2537"   1000, "R_r2538"   1000, "R_RE0344C"   1000, "R_RE0383C"   1000, "R_RE0452M"   1000
         "R_RE0453M"   1000, "R_RE0512M"   1000, "R_RE0577C"   1000, "R_RE0583C"   1000, "R_RE0691C"   1000
         "R_RE0830C"   1000, "R_RE0830N"   1000, "R_RE0915E"   1000, "R_RE0926E"   1000, "R_RE0935E"   1000
         "R_RE0944E"   1000, "R_RE0958E"   1000, "R_RE1135C"   1000, "R_RE1233C"   1000, "R_RE1254C"   1000
         "R_RE1342C"   1000, "R_RE1447M"   1000, "R_RE1448N"   1000, "R_RE1516M"   1000, "R_RE1517M"   1000
         "R_RE1518M"   1000, "R_RE1519M"   1000, "R_RE1520M"   1000, "R_RE1521M"   1000, "R_RE1522M"   1000
         "R_RE1523M"   1000, "R_RE1525M"   1000, "R_RE1526M"   1000, "R_RE1527M"   1000, "R_RE1530C"   1000
         "R_RE1531M"   1000, "R_RE1532M"   1000, "R_RE1533M"   1000, "R_RE1534M"   1000, "R_RE1573M"   1000
         "R_RE1691M"   1000, "R_RE1709C"   1000, "R_RE1709N"   1000, "R_RE1796M"   1000, "R_RE1796R"   1000
         "R_RE1804M"   1000, "R_RE1807C"   1000, "R_RE1807M"   1000, "R_RE1810M"   1000, "R_RE1836X"   1000
         "R_RE1845C"   1000, "R_RE1845X"   1000, "R_RE1897C"   1000, "R_RE1898C"   1000, "R_RE1901R"   1000
         "R_RE1903R"   1000, "R_RE2079R"   1000, "R_RE2269E"   1000, "R_RE2349C"   1000, "R_RE2426C"   1000
         "R_RE2541E"   1000, "R_RE2625C"   1000, "R_RE2625M"   1000, "R_RE2626C"   1000, "R_RE2626M"   1000
         "R_RE2649C"   1000, "R_RE2651R"   1000, "R_RE2655R"   1000, "R_RE2658R"   1000, "R_RE2659R"   1000
         "R_RE2660C"   1000, "R_RE2660N"   1000, "R_RE2677C"   1000, "R_RE2677E"   1000, "R_RE2759X"   1000
         "R_RE2799C"   1000, "R_RE2814M"   1000, "R_RE2814R"   1000, "R_RE2972M"   1000, "R_RE2973C"   1000
         "R_RE2973N"   1000, "R_RE2974C"   1000, "R_RE2974N"   1000, "R_RE2985X"   1000, "R_RE2986X"   1000
         "R_RE2987X"   1000, "R_RE2988X"   1000, "R_RE2996X"   1000, "R_RE2998M"   1000, "R_RE2999M"   1000
         "R_RE3000M"   1000, "R_RE3001M"   1000, "R_RE3002X"   1000, "R_RE3003M"   1000, "R_RE3004M"   1000
         "R_RE3005M"   1000, "R_RE3006M"   1000, "R_RE3074X"   1000, "R_RE3079X"   1000, "R_RE3241R"   1000
         "R_RE3242R"   1000, "R_RE3243R"   1000, "R_RE3244R"   1000, "R_RE3245C"   1000, "R_RE3270C"   1000
         "R_RE3272N"   1000, "R_RE3326M"   1000, "R_RE3346C"   1000, "R_RE3347C"   1000, "R_RE3421R"   1000
         "R_RE3520E"   1000, "R_RE3524R"   1000, "R_RE3556C"   1000, "R_RE3565C"   1000, "R_RE3566C"   1000
         "R_RE3568C"   1000, "R_RE3624M"   1000, "R_RE3626M"   1000, "R_RE3627M"   1000, "R_RE3628M"   1000
         "R_EX_prostgh2(e)"   1000, "R_EX_prostgi2(e)"   1000, "R_EX_ppi(e)"   1000, "R_EX_cdp(e)"   1000, "R_EX_dtdp(e)"   1000
         "R_EX_citr_L(e)"   1000, "R_EX_C02470(e)"   1000, "R_EX_HC02203(e)"   1000, "R_EX_HC02204(e)"   1000, "R_EX_HC02206(e)"   1000
         "R_EX_HC02207(e)"   1000, "R_EX_maltttr(e)"   1000, "R_EX_maltpt(e)"   1000, "R_EX_malthx(e)"   1000, "R_EX_malthp(e)"   1000
         "R_EX_CE2839(e)"   1000, "R_EX_CE2838(e)"   1000, "R_EX_CE5786(e)"   1000, "R_EX_CE5788(e)"   1000, "R_EX_CE5854(e)"   1000
         "R_EX_glcur(e)"   1000, "R_EX_CE1926(e)"   1000, "R_EX_udpgal(e)"   1000, "R_EX_crm_hs(e)"   1000, "R_EX_galside_hs(e)"   1000
         "R_EX_C05965(e)"   1000, "R_EX_C04849(e)"   1000, "R_CITt4_4"   1000, "R_GLYt7_311_r"   1000, "R_INSTt4_2"   1000
         "R_PIt8"   1000, "R_PROt4_2_r"   1000, "R_CYOOm3"   1000, "R_2MB2COAc"   1000, "R_3HBCOARc"   1000
         "R_ADPACDAc"   1000, "R_ADPACTD"   1000, "R_ADPCOACROT"   1000, "R_ADPCOAPTE"   1000, "R_BCRNe"   1000
         "R_C100CPT1"   1000, "R_sink_c101coa(c)"   1000, "R_C101CPT1"   1000, "R_C101CRNe"   1000, "R_C102CPT1"   1000
         "R_C10CRNe"   1000, "R_C10DCCACT"   1000, "R_C10DCc"   1000, "R_C10OHc"   1000, "R_C120CPT1"   1000
         "R_C121CPT1"   1000, "R_C12DCACOT"   1000, "R_C12DCACT"   1000, "R_C12DCTD"   1000, "R_C12OHc"   1000
         "R_C140CPT1"   1000, "R_C141ACBP"   1000, "R_C141CPT1"   1000, "R_C141OHc"   1000, "R_C141OHe"   1000
         "R_C142ACBP"   1000, "R_C142CPT1"   1000, "R_C142OHc"   1000, "R_C142OHe"   1000, "R_C14OHc"   1000
         "R_C161OHc"   1000, "R_C162ACBP"   1000, "R_C162OHc"   1000, "R_C162OHe"   1000, "R_C16DCc"   1000
         "R_C16DCe"   1000, "R_C16OHc"   1000, "R_C181OHc"   1000, "R_C18OHc"   1000, "R_C2tcx"   1000
         "R_C3DCe"   1000, "R_C40CPT1"   1000, "R_C4CRNCPT2"   1000, "R_C4CRNe"   1000, "R_C4DCCACT"   1000
         "R_C4OHc"   1000, "R_C4tcx"   1000, "R_C4tmc"   1000, "R_C4x"   1000, "R_C50CPT1"   1000
         "R_C51CPT1"   1000, "R_C5DCe"   1000, "R_C60CPT1"   1000, "R_C6COAt"   1000, "R_C6CRNtcx"   1000
         "R_C6DCCACT"   1000, "R_C6DCc"   1000, "R_C80CPT1"   1000, "R_sink_c81coa(c)"   1000, "R_C81CPT1"   1000
         "R_C81CRNe"   1000, "R_C8CRNe"   1000, "R_C8DCc"   1000, "R_C9BRxtc"   1000, "R_sink_dd2coa(c)"   1000
         "R_DDCRNe"   1000, "R_DDECCRNe"   1000, "R_DDECE1CRNe"   1000, "R_DECCRNe"   1000, "R_sink_decdicoa(c)"   1000
         "R_DECDICRNe"   1000, "R_DOCO13ECOAtxc"   1000, "R_DOCO13EFATP"   1000, "R_EX_3bcrn"   1000, "R_EX_3ddcrn"   1000
         "R_EX_3deccrn"   1000, "R_EX_3hdececrn"   1000, "R_EX_3hexdcrn"   1000, "R_EX_3ivcrn"   1000, "R_EX_3octdeccrn"   1000
         "R_EX_3octdece1crn"   1000, "R_EX_3tdcrn"   1000, "R_EX_3tetd7ecoacrn"   1000, "R_EX_3thexddcoacrn"   1000, "R_EX_3ttetddcoacrn"   1000
         "R_EX_c101crn"   1000, "R_EX_c10crn"   1000, "R_EX_c16dc"   1000, "R_EX_c3dc"   1000, "R_EX_c4crn"   1000
         "R_EX_c51crn"   1000, "R_EX_c5dc"   1000, "R_EX_c81crn"   1000, "R_EX_c8crn"   1000, "R_EX_ddece1crn"   1000
         "R_EX_ddecrn"   1000, "R_EX_decdicrn"   1000, "R_EX_doco13ac"   1000, "R_EX_ivcrn"   1000, "R_EX_tdcrn"   1000
         "R_EX_tetdec2crn"   1000, "R_EX_tetdece1crn"   1000, "R_FAOXC101C102m"   1000, "R_FAOXC101C102x"   1000, "R_FAOXC101C8x"   1000
         "R_FAOXC101m"   1000, "R_FAOXC101x"   1000, "R_FAOXC102C101m"   1000, "R_FAOXC102C101x"   1000, "R_FAOXC102C103m"   1000
         "R_FAOXC102C103x"   1000, "R_FAOXC102C81m"   1000, "R_FAOXC102C81x"   1000, "R_FAOXC102m"   1000, "R_FAOXC102x"   1000
         "R_FAOXC103C102m"   1000, "R_FAOXC103C102x"   1000, "R_FAOXC10C10OHm"   1000, "R_FAOXC10C8x"   1000, "R_FAOXC11C9m"   1000
         "R_FAOXC121C101m"   1000, "R_FAOXC121C10x"   1000, "R_FAOXC121x"   1000, "R_FAOXC122C101m"   1000, "R_FAOXC122m"   1000
         "R_FAOXC122x"   1000, "R_FAOXC123C102m"   1000, "R_FAOXC123C102x"   1000, "R_FAOXC123m"   1000, "R_FAOXC123x"   1000
         "R_FAOXC12C12OHm"   1000, "R_FAOXC12DCTc"   1000, "R_FAOXC12DCc"   1000, "R_FAOXC12DCx"   1000, "R_FAOXC13C11m"   1000
         "R_FAOXC141C121m"   1000, "R_FAOXC141C121x"   1000, "R_FAOXC141C141OHm"   1000, "R_FAOXC142C122m"   1000, "R_FAOXC142C122x"   1000
         "R_FAOXC142C142OHm"   1000, "R_FAOXC143C123m"   1000, "R_FAOXC143C123x"   1000, "R_FAOXC14C12m"   1000, "R_FAOXC14C14OHm"   1000
         "R_FAOXC15ATPx"   1000, "R_FAOXC15C13m"   1000, "R_FAOXC161C141m"   1000, "R_FAOXC161C141x"   1000, "R_FAOXC161C161OHm"   1000
         "R_FAOXC162C162OHm"   1000, "R_FAOXC163C142x"   1000, "R_FAOXC163C143m"   1000, "R_FAOXC163C164Gm"   1000, "R_FAOXC163C164x"   1000
         "R_FAOXC163GC142m"   1000, "R_FAOXC163Gm"   1000, "R_FAOXC163x"   1000, "R_FAOXC164C143m"   1000, "R_FAOXC164C143x"   1000
         "R_FAOXC164C163x"   1000, "R_FAOXC164C165m"   1000, "R_FAOXC164C165x"   1000, "R_FAOXC164GC163m"   1000, "R_FAOXC164m"   1000
         "R_FAOXC164x"   1000, "R_FAOXC165C164m"   1000, "R_FAOXC165C164x"   1000, "R_FAOXC16BRx"   1000, "R_FAOXC16C14m"   1000
         "R_FAOXC16C16OHm"   1000, "R_FAOXC16DCr"   1000, "R_FAOXC16OHC16r"   1000, "R_FAOXC17C15m"   1000, "R_FAOXC181C161m"   1000
         "R_FAOXC181C161x"   1000, "R_FAOXC181C181OHm"   1000, "R_FAOXC183C163Gm"   1000, "R_FAOXC183C163m"   1000, "R_FAOXC184C163m"   1000
         "R_FAOXC184C163x"   1000, "R_FAOXC184C164m"   1000, "R_FAOXC184C164x"   1000, "R_FAOXC184m"   1000, "R_FAOXC184x"   1000
         "R_FAOXC185C164m"   1000, "R_FAOXC185m"   1000, "R_FAOXC18C18OHm"   1000, "R_FAOXC201C181x"   1000, "R_FAOXC204C184m"   1000
         "R_FAOXC204C205x"   1000, "R_FAOXC205C184x"   1000, "R_FAOXC205C185m"   1000, "R_FAOXC221C201x"   1000, "R_FAOXC225C204m"   1000
         "R_FAOXC225C204x"   1000, "R_FAOXC225C226m"   1000, "R_FAOXC225C226x"   1000, "R_FAOXC225m"   1000, "R_FAOXC225x"   1000
         "R_FAOXC226C205m"   1000, "R_FAOXC226C225m"   1000, "R_FAOXC226C225x"   1000, "R_FAOXC226C227m"   1000, "R_FAOXC226m"   1000
         "R_FAOXC227C226m"   1000, "R_FAOXC3DC"   1000, "R_FAOXC4C4DCc"   1000, "R_FAOXC5C3x"   1000, "R_FAOXC5C5DCc"   1000
         "R_FAOXC5C5OHm"   1000, "R_FAOXC5OHc"   1000, "R_FAOXC61C4m"   1000, "R_FAOXC61C4x"   1000, "R_FAOXC61m"   1000
         "R_FAOXC61x"   1000, "R_FAOXC6C4x"   1000, "R_FAOXC7C5m"   1000, "R_FAOXC81C61m"   1000, "R_FAOXC81C61x"   1000
         "R_FAOXC8C6m"   1000, "R_FAOXC8C6x"   1000, "R_FAOXC9C7m"   1000, "R_FAOXOHC16C16DCc"   1000, "R_FAOXTC101TC102m"   1000
         "R_FAOXTC102C101m"   1000, "R_FAOXTC122TC101m"   1000, "R_FAOXTC122m"   1000, "R_FAOXTC142TC122m"   1000, "R_FAOXTC162TC142m"   1000
         "R_FAOXTC182TC162m"   1000, "R_FOAXC122C101x"   1000, "R_GLUTCOAACBP"   1000, "R_HDCACBP"   1000, "R_HDDACBP"   1000
         "R_HDECAACBP"   1000, "R_HDECEACBP"   1000, "R_HEDCECRNe"   1000, "R_HEXCOAACBP"   1000, "R_HEXDCRNe"   1000
         "R_HEXDIACTD"   1000, "R_HEXDICOAACBP"   1000, "R_HIVCACBP"   1000, "R_HIVCRNe"   1000, "R_HOCDACBP"   1000
         "R_HOCTDACBP"   1000, "R_HOCTDECCRNe"   1000, "R_HTDCACBP"   1000, "R_HTDCRNe"   1000, "R_IVCOAACBP"   1000
         "R_IVCRNe"   1000, "R_OCD11COACPT1"   1000, "R_OCD11CRNCACT"   1000, "R_OCD11CRNCPT2"   1000, "R_OCT11EFATP"   1000
         "R_OCTDECCACT"   1000, "R_OCTDECCPT1"   1000, "R_OCTDECCPT2"   1000, "R_OCTDECE1CRNe"   1000, "R_sink_octdececoa(c)"   1000
         "R_OMHPALTD"   1000, "R_PRISTCOAtcx"   1000, "R_SBCOAACOTx"   1000, "R_SCP21cx"   1000, "R_SEBACACT"   1000
         "R_SEBACIDTD"   1000, "R_SEBCOACROT"   1000, "R_SEBCOAPET"   1000, "R_SUBEACTD"   1000, "R_SUBERCACT"   1000
         "R_SUBERCROT"   1000, "R_SUBERICACT"   1000, "R_SUCCACT"   1000, "R_SUCCCROT"   1000, "R_SUCCOAPET"   1000
         "R_SUCCTD"   1000, "R_TDCRNe"   1000, "R_sink_tetdec2coa(c)"   1000, "R_TETDEC2CRNe"   1000, "R_sink_tetdece1coa(c)"   1000
         "R_TETDECE1CRNe"   1000, "R_TIGCRNe"   1000, "R_CYSSNAT5tc"   1000, "R_FOLTle"   1000, "R_GLNATB0tc"   1000
         "R_GLYSNAT5tc"   1000, "R_HISCAT1"   1000, "R_HISSNAT5tc"   1000, "R_HISyLATthc"   1000, "R_HPETFABP1tc"   1000
         "R_ILEPHELAT2tc"   1000, "R_LEULEULAPc"   1000, "R_LEULEUPEPT1tc"   1000, "R_LEUPHELAT2tc"   1000, "R_LINOFATPtc"   1000
         "R_METATB0tc"   1000, "R_METyLATthc"   1000, "R_NACDe"   1000, "R_NACHORCTL3le"   1000, "R_OCDEAFABP1tc"   1000
         "R_OLEICFATPtc"   1000, "R_PALFATPtc"   1000, "R_PECDCHe"   1000, "R_PEHSFABPe"   1000, "R_PMTCOAFABP1tc"   1000
         "R_VALPHELAT2tc"   1000, "R_3HCO3_NAt"   1000, "R_5MTHFt2le"   1000, "R_AHCYStd"   1000, "R_AMETtd"   1000
         "R_ASPDTDe"   1000, "R_CHOLESTle"   1000, "R_CHSTEROLtrc"   1000, "R_CRNrtx"   1000, "R_CYSAMOe"   1000
         "R_Coqe"   1000, "R_DM_5hpet(r)"   1000, "R_DM_taur(c)"   1000, "R_DM_pmtcoa(r)"   1000, "R_DPCOAPPe"   1000
         "R_DPMVDc"   1000, "R_EX_dchac(e)"   1000, "R_EX_pect(e)"   1000, "R_EX_pectindchac(e)"   1000, "R_EX_cysam(e)"   1000
         "R_EX_dpcoa(e)"   1000, "R_EX_hyptaur(e)"   1000, "R_EX_pan4p(e)"   1000, "R_EX_ptth(e)"   1000, "R_EX_q10h2(e)"   1000
         "R_FE2DMT1"   1000, "R_FE3MTP1"   1000, "R_FERO"   1000, "R_FOLt2le"   1000, "R_FRDPtcr"   1000
         "R_GLCGLUT2"   1000, "R_GLYC3Ptmc"   1000, "R_GLYCTDle"   1000, "R_KHte"   1000, "R_LACLt"   1000
         "R_MAL_Ltx"   1000, "R_MDHx"   1000, "R_MEVK1c"   1000, "R_MTHFR3"   1000, "R_NADtx"   1000
         "R_NODe"   1000, "R_P5CR"   1000, "R_PAN4PPe"   1000, "R_PMEVKc"   1000, "R_PPItm"   1000
         "R_PRO1x"   1000, "R_PRO_Dtde"   1000, "R_PTCRTD"   1000, "R_PTPATe"   1000, "R_Q10H2e"   1000
         "R_RPEc"   1000, "R_RTOTAL2FATPc"   1000, "R_RTOTAL3FATPc"   1000, "R_RTOTALFATPc"   1000, "R_SBT_Dtde"   1000
         "R_sink_5hpet(c)"   1000, "R_SPMTDe"   1000, "R_TTDCAFATPc"   1000, "R_URIt5le"   1000, "R_q10h2tc"   1000
         "R_q10tm"   1000, "R_34HPPte"   1000, "R_3MOBte"   1000, "R_3MOPte"   1000, "R_4HPRO_LTte"   1000
         "R_4MOPte"   1000, "R_5MTAte"   1000, "R_5OXPROt"   1000, "R_AHCYSte"   1000, "R_ANTHte"   1000
         "R_CBASPte"   1000, "R_DM_Lcystin"   1000, "R_DM_anth"   1000, "R_EX_34hpp"   1000, "R_EX_3mob(e)"   1000
         "R_EX_3mop(e)"   1000, "R_EX_4mop(e)"   1000, "R_EX_5mta(e)"   1000, "R_EX_5oxpro(e)"   1000, "R_EX_ahcys(e)"   1000
         "R_EX_anth(e)"   1000, "R_EX_cbasp(e)"   1000, "R_EX_mal_L(e)"   1000, "R_MAL_Lte"   1000, "R_OROTGLUt"   1000
         "R_PNTOte"   1000, "R_IDOURte"   1000, "R_EX_idour(e)"   1000, "R_DM_atp_c_"   1000, "R_biomass_reaction"   1000
         "R_ACITL"   1000, "R_ENO"   1000, "R_G6PPer"   1000, "R_PGM"   1000, "R_PCm"   1000
         "R_CSm"   1000 /

    S_Matrix(species, reactions) 'Stoichiometry matrix';

S_Matrix("M_10fthf_c", "R_10FTHFtm") = -1;
S_Matrix("M_10fthf_m", "R_10FTHFtm") = 1;

S_Matrix("M_13dampp_c", "R_13DAMPPOX") = -1;
S_Matrix("M_h2o_c", "R_13DAMPPOX") = -1;
S_Matrix("M_o2_c", "R_13DAMPPOX") = -1;
S_Matrix("M_bamppald_c", "R_13DAMPPOX") = 1;
S_Matrix("M_h2o2_c", "R_13DAMPPOX") = 1;
S_Matrix("M_nh4_c", "R_13DAMPPOX") = 1;

S_Matrix("M_1pipdn2c_x", "R_1PPDCRp") = -1;
S_Matrix("M_h_x", "R_1PPDCRp") = -1;
S_Matrix("M_nadh_x", "R_1PPDCRp") = -1;
S_Matrix("M_Lpipecol_x", "R_1PPDCRp") = 1;
S_Matrix("M_nad_x", "R_1PPDCRp") = 1;

S_Matrix("M_24nph_e", "R_24NPHte") = -1;
S_Matrix("M_24nph_c", "R_24NPHte") = 1;

S_Matrix("M_2amac_c", "R_2AMACSULT") = -1;
S_Matrix("M_nadph_c", "R_2AMACSULT") = -1;
S_Matrix("M_paps_c", "R_2AMACSULT") = -1;
S_Matrix("M_Lcyst_c", "R_2AMACSULT") = 1;
S_Matrix("M_nadp_c", "R_2AMACSULT") = 1;
S_Matrix("M_pap_c", "R_2AMACSULT") = 1;

S_Matrix("M_2hb_c", "R_2HBO") = -1;
S_Matrix("M_nad_c", "R_2HBO") = -1;
S_Matrix("M_h_c", "R_2HBO") = 1;
S_Matrix("M_2obut_c", "R_2HBO") = 1;
S_Matrix("M_nadh_c", "R_2HBO") = 1;

S_Matrix("M_2hb_e", "R_2HBt2") = -1;
S_Matrix("M_h_e", "R_2HBt2") = -1;
S_Matrix("M_h_c", "R_2HBt2") = 1;
S_Matrix("M_2hb_c", "R_2HBt2") = 1;

S_Matrix("M_2mcit_c", "R_2MCITt") = -1;
S_Matrix("M_2mcit_e", "R_2MCITt") = 1;

S_Matrix("M_2oxoadp_m", "R_2OXOADOXm") = -1;
S_Matrix("M_coa_m", "R_2OXOADOXm") = -1;
S_Matrix("M_nad_m", "R_2OXOADOXm") = -1;
S_Matrix("M_co2_m", "R_2OXOADOXm") = 1;
S_Matrix("M_glutcoa_m", "R_2OXOADOXm") = 1;
S_Matrix("M_nadh_m", "R_2OXOADOXm") = 1;

S_Matrix("M_akg_m", "R_2OXOADPTm") = -1;
S_Matrix("M_2oxoadp_c", "R_2OXOADPTm") = -1;
S_Matrix("M_akg_c", "R_2OXOADPTm") = 1;
S_Matrix("M_2oxoadp_m", "R_2OXOADPTm") = 1;

S_Matrix("M_h_c", "R_34DHOXPEGOX") = -1;
S_Matrix("M_nadh_c", "R_34DHOXPEGOX") = -1;
S_Matrix("M_34dhmald_c", "R_34DHOXPEGOX") = -1;
S_Matrix("M_nad_c", "R_34DHOXPEGOX") = 1;
S_Matrix("M_34dhoxpeg_c", "R_34DHOXPEGOX") = 1;

S_Matrix("M_34dhoxpeg_c", "R_34DHOXPEGt") = -1;
S_Matrix("M_34dhoxpeg_e", "R_34DHOXPEGt") = 1;

S_Matrix("M_34dhphe_e", "R_34DHPHEt") = -1;
S_Matrix("M_34dhphe_c", "R_34DHPHEt") = 1;

S_Matrix("M_o2_c", "R_34HPPOR") = -1;
S_Matrix("M_34hpp_c", "R_34HPPOR") = -1;
S_Matrix("M_co2_c", "R_34HPPOR") = 1;
S_Matrix("M_hgentis_c", "R_34HPPOR") = 1;

S_Matrix("M_3aib_c", "R_3AIBt") = -1;
S_Matrix("M_3aib_e", "R_3AIBt") = 1;

S_Matrix("M_2mop_m", "R_L3AIBTm") = -1;
S_Matrix("M_glu_L_m", "R_L3AIBTm") = -1;
S_Matrix("M_akg_m", "R_L3AIBTm") = 1;
S_Matrix("M_3aib_m", "R_L3AIBTm") = 1;

S_Matrix("M_3aib_m", "R_3AIBtm") = -1;
S_Matrix("M_3aib_c", "R_3AIBtm") = 1;

S_Matrix("M_h_c", "R_3DSPHR") = -1;
S_Matrix("M_nadph_c", "R_3DSPHR") = -1;
S_Matrix("M_3dsphgn_c", "R_3DSPHR") = -1;
S_Matrix("M_nadp_c", "R_3DSPHR") = 1;
S_Matrix("M_sphgn_c", "R_3DSPHR") = 1;

S_Matrix("M_o2_c", "R_3HAO") = -1;
S_Matrix("M_3hanthrn_c", "R_3HAO") = -1;
S_Matrix("M_h_c", "R_3HAO") = 1;
S_Matrix("M_cmusa_c", "R_3HAO") = 1;

S_Matrix("M_h2o_m", "R_3HBCDm") = -1;
S_Matrix("M_b2coa_m", "R_3HBCDm") = -1;
S_Matrix("M_3hbcoa_R_m", "R_3HBCDm") = 1;

S_Matrix("M_h2o_m", "R_3HBCOAHLm") = -1;
S_Matrix("M_3hibutcoa_m", "R_3HBCOAHLm") = -1;
S_Matrix("M_h_m", "R_3HBCOAHLm") = 1;
S_Matrix("M_coa_m", "R_3HBCOAHLm") = 1;
S_Matrix("M_3hmp_m", "R_3HBCOAHLm") = 1;

S_Matrix("M_akg_c", "R_3HKYNAKGAT") = -1;
S_Matrix("M_hLkynr_c", "R_3HKYNAKGAT") = -1;
S_Matrix("M_42A3HP24DB_c", "R_3HKYNAKGAT") = 1;
S_Matrix("M_glu_L_c", "R_3HKYNAKGAT") = 1;

S_Matrix("M_h_c", "R_3HLYTCL") = -1;
S_Matrix("M_34dhphe_c", "R_3HLYTCL") = -1;
S_Matrix("M_co2_c", "R_3HLYTCL") = 1;
S_Matrix("M_dopa_c", "R_3HLYTCL") = 1;

S_Matrix("M_h_c", "R_3MOBt2im") = -1;
S_Matrix("M_3mob_c", "R_3MOBt2im") = -1;
S_Matrix("M_h_m", "R_3MOBt2im") = 1;
S_Matrix("M_3mob_m", "R_3MOBt2im") = 1;

S_Matrix("M_h_c", "R_3MOPt2im") = -1;
S_Matrix("M_3mop_c", "R_3MOPt2im") = -1;
S_Matrix("M_h_m", "R_3MOPt2im") = 1;
S_Matrix("M_3mop_m", "R_3MOPt2im") = 1;

S_Matrix("M_3sala_m", "R_3SALAASPm") = -1;
S_Matrix("M_asp_L_c", "R_3SALAASPm") = -1;
S_Matrix("M_3sala_c", "R_3SALAASPm") = 1;
S_Matrix("M_asp_L_m", "R_3SALAASPm") = 1;

S_Matrix("M_h_m", "R_3SALATAim") = -1;
S_Matrix("M_akg_m", "R_3SALATAim") = -1;
S_Matrix("M_3sala_m", "R_3SALATAim") = -1;
S_Matrix("M_glu_L_m", "R_3SALATAim") = 1;
S_Matrix("M_3snpyr_m", "R_3SALATAim") = 1;

S_Matrix("M_h2o_m", "R_3SPYRSPm") = -1;
S_Matrix("M_3snpyr_m", "R_3SPYRSPm") = -1;
S_Matrix("M_h_m", "R_3SPYRSPm") = 1;
S_Matrix("M_pyr_m", "R_3SPYRSPm") = 1;
S_Matrix("M_so3_m", "R_3SPYRSPm") = 1;

S_Matrix("M_h2o_c", "R_41R2A1H12BOOX") = -1;
S_Matrix("M_o2_c", "R_41R2A1H12BOOX") = -1;
S_Matrix("M_nrpphr_c", "R_41R2A1H12BOOX") = -1;
S_Matrix("M_h2o2_c", "R_41R2A1H12BOOX") = 1;
S_Matrix("M_nh4_c", "R_41R2A1H12BOOX") = 1;
S_Matrix("M_34dhmald_c", "R_41R2A1H12BOOX") = 1;

S_Matrix("M_4abut_c", "R_4ABUTtm") = -1;
S_Matrix("M_4abut_m", "R_4ABUTtm") = 1;

S_Matrix("M_h2o_m", "R_4HGLSDm") = -1;
S_Matrix("M_nad_m", "R_4HGLSDm") = -1;
S_Matrix("M_4hglusa_m", "R_4HGLSDm") = -1;
S_Matrix("M_h_m", "R_4HGLSDm") = 2;
S_Matrix("M_nadh_m", "R_4HGLSDm") = 1;
S_Matrix("M_e4hglu_m", "R_4HGLSDm") = 1;

S_Matrix("M_h2o_c", "R_4HOXPACDOX_NADP_") = -1;
S_Matrix("M_nadp_c", "R_4HOXPACDOX_NADP_") = -1;
S_Matrix("M_4hoxpacd_c", "R_4HOXPACDOX_NADP_") = -1;
S_Matrix("M_h_c", "R_4HOXPACDOX_NADP_") = 2;
S_Matrix("M_nadph_c", "R_4HOXPACDOX_NADP_") = 1;
S_Matrix("M_4hphac_c", "R_4HOXPACDOX_NADP_") = 1;

S_Matrix("M_4mtolbutamide_e", "R_4MTOLBUTAMIDEte") = -1;
S_Matrix("M_4mtolbutamide_c", "R_4MTOLBUTAMIDEte") = 1;

S_Matrix("M_4nphsf_e", "R_4NPHSFte") = -1;
S_Matrix("M_4nphsf_c", "R_4NPHSFte") = 1;

S_Matrix("M_paps_c", "R_4NPHSULT") = -1;
S_Matrix("M_4nph_c", "R_4NPHSULT") = -1;
S_Matrix("M_h_c", "R_4NPHSULT") = 1;
S_Matrix("M_pap_c", "R_4NPHSULT") = 1;
S_Matrix("M_4nphsf_c", "R_4NPHSULT") = 1;

S_Matrix("M_4nph_e", "R_4NPHte") = -1;
S_Matrix("M_4nph_c", "R_4NPHte") = 1;

S_Matrix("M_h2o_c", "R_4PYRDX") = -1;
S_Matrix("M_atp_c", "R_4PYRDX") = -1;
S_Matrix("M_4pyrdx_c", "R_4PYRDX") = -1;
S_Matrix("M_adp_c", "R_4PYRDX") = 1;
S_Matrix("M_h_c", "R_4PYRDX") = 1;
S_Matrix("M_pi_c", "R_4PYRDX") = 1;
S_Matrix("M_4pyrdx_e", "R_4PYRDX") = 1;

S_Matrix("M_5adtststerones_c", "R_5ADTSTSTERONESte") = -1;
S_Matrix("M_5adtststerones_e", "R_5ADTSTSTERONESte") = 1;

S_Matrix("M_paps_c", "R_5ADTSTSTERONESULT") = -1;
S_Matrix("M_5adtststerone_c", "R_5ADTSTSTERONESULT") = -1;
S_Matrix("M_h_c", "R_5ADTSTSTERONESULT") = 1;
S_Matrix("M_pap_c", "R_5ADTSTSTERONESULT") = 1;
S_Matrix("M_5adtststerones_c", "R_5ADTSTSTERONESULT") = 1;

S_Matrix("M_5adtststerone_e", "R_5ADTSTSTERONEte") = -1;
S_Matrix("M_5adtststerone_c", "R_5ADTSTSTERONEte") = 1;

S_Matrix("M_5aop_c", "R_5AOPtm") = -1;
S_Matrix("M_5aop_m", "R_5AOPtm") = 1;

S_Matrix("M_5homeprazole_e", "R_5HOMEPRAZOLEte") = -1;
S_Matrix("M_5homeprazole_c", "R_5HOMEPRAZOLEte") = 1;

S_Matrix("M_h2o_c", "R_5HOXINDACTO2OX") = -1;
S_Matrix("M_o2_c", "R_5HOXINDACTO2OX") = -1;
S_Matrix("M_5hoxindact_c", "R_5HOXINDACTO2OX") = -1;
S_Matrix("M_h2o2_c", "R_5HOXINDACTO2OX") = 1;
S_Matrix("M_h_c", "R_5HOXINDACTO2OX") = 1;
S_Matrix("M_5hoxindoa_c", "R_5HOXINDACTO2OX") = 1;

S_Matrix("M_5mthf_e", "R_5MTHFt") = -1;
S_Matrix("M_5mthf_c", "R_5MTHFt") = 1;

S_Matrix("M_h2o_l", "R_A_MANASEly") = -2;
S_Matrix("M_m2mn_l", "R_A_MANASEly") = -1;
S_Matrix("M_man_l", "R_A_MANASEly") = 2;
S_Matrix("M_mn_l", "R_A_MANASEly") = 1;

S_Matrix("M_galgluside_hs_g", "R_A4GALTg") = -1;
S_Matrix("M_udpgal_g", "R_A4GALTg") = -1;
S_Matrix("M_h_g", "R_A4GALTg") = 1;
S_Matrix("M_thcrm_hs_g", "R_A4GALTg") = 1;
S_Matrix("M_udp_g", "R_A4GALTg") = 1;

S_Matrix("M_uacgam_g", "R_A4GNT2g") = -1;
S_Matrix("M_core2_g", "R_A4GNT2g") = -1;
S_Matrix("M_h_g", "R_A4GNT2g") = 1;
S_Matrix("M_udp_g", "R_A4GNT2g") = 1;
S_Matrix("M_gncore2_g", "R_A4GNT2g") = 1;

S_Matrix("M_atp_c", "R_AACOAT") = -1;
S_Matrix("M_coa_c", "R_AACOAT") = -1;
S_Matrix("M_acac_c", "R_AACOAT") = -1;
S_Matrix("M_aacoa_c", "R_AACOAT") = 1;
S_Matrix("M_amp_c", "R_AACOAT") = 1;
S_Matrix("M_ppi_c", "R_AACOAT") = 1;

S_Matrix("M_h2o_m", "R_AASAD3m") = -1;
S_Matrix("M_nad_m", "R_AASAD3m") = -1;
S_Matrix("M_L2aadp6sa_m", "R_AASAD3m") = -1;
S_Matrix("M_h_m", "R_AASAD3m") = 2;
S_Matrix("M_L2aadp_m", "R_AASAD3m") = 1;
S_Matrix("M_nadh_m", "R_AASAD3m") = 1;

S_Matrix("M_L2aadp_c", "R_AATAi") = -1;
S_Matrix("M_akg_c", "R_AATAi") = -1;
S_Matrix("M_2oxoadp_c", "R_AATAi") = 1;
S_Matrix("M_glu_L_c", "R_AATAi") = 1;

S_Matrix("M_udpacgal_g", "R_ABO4g") = -1;
S_Matrix("M_fuc12gal14acglcgalgluside_hs_g", "R_ABO4g") = -1;
S_Matrix("M_h_g", "R_ABO4g") = 1;
S_Matrix("M_udp_g", "R_ABO4g") = 1;
S_Matrix("M_acgalfuc12gal14acglcgalgluside_hs_g", "R_ABO4g") = 1;

S_Matrix("M_udpacgal_g", "R_ABO5g") = -1;
S_Matrix("M_fucgalacgalfuc12gal14acglcgalgluside_hs_g", "R_ABO5g") = -1;
S_Matrix("M_h_g", "R_ABO5g") = 1;
S_Matrix("M_udp_g", "R_ABO5g") = 1;
S_Matrix("M_acgalfucgalacgalfuc12gal14acglcgalgluside_hs_g", "R_ABO5g") = 1;

S_Matrix("M_udpacgal_g", "R_ABO6g") = -1;
S_Matrix("M_fucgalacglcgal14acglcgalgluside_hs_g", "R_ABO6g") = -1;
S_Matrix("M_h_g", "R_ABO6g") = 1;
S_Matrix("M_udp_g", "R_ABO6g") = 1;
S_Matrix("M_acgalfucgalacglcgal14acglcgalgluside_hs_g", "R_ABO6g") = 1;

S_Matrix("M_udpacgal_g", "R_ABO7g") = -1;
S_Matrix("M_fucgalacgalfucgalacglcgal14acglcgalgluside_hs_g", "R_ABO7g") = -1;
S_Matrix("M_h_g", "R_ABO7g") = 1;
S_Matrix("M_udp_g", "R_ABO7g") = 1;
S_Matrix("M_acgalfucgalacgalfucgalacglcgal14acglcgalgluside_hs_g", "R_ABO7g") = 1;

S_Matrix("M_udpgal_g", "R_ABO9g") = -2;
S_Matrix("M_fucfucgalacglcgalacglcgal14acglcgalgluside_hs_g", "R_ABO9g") = -1;
S_Matrix("M_h_g", "R_ABO9g") = 2;
S_Matrix("M_udp_g", "R_ABO9g") = 2;
S_Matrix("M_galgalfucfucgalacglcgalacglcgal14acglcgalgluside_hs_g", "R_ABO9g") = 1;

S_Matrix("M_akg_m", "R_ABTArm") = -1;
S_Matrix("M_4abut_m", "R_ABTArm") = -1;
S_Matrix("M_glu_L_m", "R_ABTArm") = 1;
S_Matrix("M_sucsal_m", "R_ABTArm") = 1;

S_Matrix("M_nad_c", "R_ABTD") = -1;
S_Matrix("M_abt_c", "R_ABTD") = -1;
S_Matrix("M_h_c", "R_ABTD") = 1;
S_Matrix("M_nadh_c", "R_ABTD") = 1;
S_Matrix("M_xylu_L_c", "R_ABTD") = 1;

S_Matrix("M_abt_c", "R_ABTti") = -1;
S_Matrix("M_abt_e", "R_ABTti") = 1;

S_Matrix("M_h2o_c", "R_ABUTD") = -1;
S_Matrix("M_nad_c", "R_ABUTD") = -1;
S_Matrix("M_4abutn_c", "R_ABUTD") = -1;
S_Matrix("M_h_c", "R_ABUTD") = 2;
S_Matrix("M_nadh_c", "R_ABUTD") = 1;
S_Matrix("M_4abut_c", "R_ABUTD") = 1;

S_Matrix("M_h_e", "R_ABUTt2r") = -1;
S_Matrix("M_4abut_e", "R_ABUTt2r") = -1;
S_Matrix("M_h_c", "R_ABUTt2r") = 1;
S_Matrix("M_4abut_c", "R_ABUTt2r") = 1;

S_Matrix("M_coa_m", "R_ACACT10m") = -1;
S_Matrix("M_2maacoa_m", "R_ACACT10m") = -1;
S_Matrix("M_accoa_m", "R_ACACT10m") = 1;
S_Matrix("M_ppcoa_m", "R_ACACT10m") = 1;

S_Matrix("M_accoa_c", "R_ACACT1r") = -2;
S_Matrix("M_coa_c", "R_ACACT1r") = 1;
S_Matrix("M_aacoa_c", "R_ACACT1r") = 1;

S_Matrix("M_accoa_m", "R_ACACT1rm") = -2;
S_Matrix("M_coa_m", "R_ACACT1rm") = 1;
S_Matrix("M_aacoa_m", "R_ACACT1rm") = 1;

S_Matrix("M_accoa_x", "R_ACACT1x") = -2;
S_Matrix("M_aacoa_x", "R_ACACT1x") = 1;
S_Matrix("M_coa_x", "R_ACACT1x") = 1;

S_Matrix("M_h_e", "R_ACACt2") = -1;
S_Matrix("M_acac_e", "R_ACACt2") = -1;
S_Matrix("M_h_c", "R_ACACt2") = 1;
S_Matrix("M_acac_c", "R_ACACt2") = 1;

S_Matrix("M_h_c", "R_ACACt2m") = -1;
S_Matrix("M_acac_c", "R_ACACt2m") = -1;
S_Matrix("M_h_m", "R_ACACt2m") = 1;
S_Matrix("M_acac_m", "R_ACACt2m") = 1;

S_Matrix("M_coa_x", "R_ACACT4p") = -1;
S_Matrix("M_3odcoa_x", "R_ACACT4p") = -1;
S_Matrix("M_accoa_x", "R_ACACT4p") = 1;
S_Matrix("M_occoa_x", "R_ACACT4p") = 1;

S_Matrix("M_coa_x", "R_ACACT5p") = -1;
S_Matrix("M_3oddcoa_x", "R_ACACT5p") = -1;
S_Matrix("M_accoa_x", "R_ACACT5p") = 1;
S_Matrix("M_dcacoa_x", "R_ACACT5p") = 1;

S_Matrix("M_coa_x", "R_ACACT6p") = -1;
S_Matrix("M_3otdcoa_x", "R_ACACT6p") = -1;
S_Matrix("M_accoa_x", "R_ACACT6p") = 1;
S_Matrix("M_ddcacoa_x", "R_ACACT6p") = 1;

S_Matrix("M_coa_x", "R_ACACT7p") = -1;
S_Matrix("M_3ohdcoa_x", "R_ACACT7p") = -1;
S_Matrix("M_accoa_x", "R_ACACT7p") = 1;
S_Matrix("M_tdcoa_x", "R_ACACT7p") = 1;

S_Matrix("M_acald_e", "R_ACALDt") = -1;
S_Matrix("M_acald_c", "R_ACALDt") = 1;

S_Matrix("M_acald_m", "R_ACALDtm") = -1;
S_Matrix("M_acald_c", "R_ACALDtm") = 1;

S_Matrix("M_atp_c", "R_ACCOAC") = -1;
S_Matrix("M_hco3_c", "R_ACCOAC") = -1;
S_Matrix("M_accoa_c", "R_ACCOAC") = -1;
S_Matrix("M_adp_c", "R_ACCOAC") = 1;
S_Matrix("M_h_c", "R_ACCOAC") = 1;
S_Matrix("M_pi_c", "R_ACCOAC") = 1;
S_Matrix("M_malcoa_c", "R_ACCOAC") = 1;

S_Matrix("M_accoa_c", "R_ACCOAgt") = -1;
S_Matrix("M_accoa_g", "R_ACCOAgt") = 1;

S_Matrix("M_accoa_c", "R_ACCOAtn") = -1;
S_Matrix("M_accoa_n", "R_ACCOAtn") = 1;

S_Matrix("M_h_e", "R_ACETONEt2") = -1;
S_Matrix("M_acetone_e", "R_ACETONEt2") = -1;
S_Matrix("M_h_c", "R_ACETONEt2") = 1;
S_Matrix("M_acetone_c", "R_ACETONEt2") = 1;

S_Matrix("M_acgalfucgalacgalfuc12gal14acglcgalgluside_hs_e", "R_ACGALFUCGALACGALFUC12GAL14ACGLCGALGLUSIDEte") = -1;
S_Matrix("M_acgalfucgalacgalfuc12gal14acglcgalgluside_hs_c", "R_ACGALFUCGALACGALFUC12GAL14ACGLCGALGLUSIDEte") = 1;

S_Matrix("M_acgalfucgalacgalfuc12gal14acglcgalgluside_hs_g", "R_ACGALFUCGALACGALFUC12GAL14ACGLCGALGLUSIDEtg") = -1;
S_Matrix("M_acgalfucgalacgalfuc12gal14acglcgalgluside_hs_c", "R_ACGALFUCGALACGALFUC12GAL14ACGLCGALGLUSIDEtg") = 1;

S_Matrix("M_acgalfucgalacgalfucgalacglcgal14acglcgalgluside_hs_e", "R_ACGALFUCGALACGALFUCGALACGLCGAL14ACGLCGALGLUSIDEte") = -1;
S_Matrix("M_acgalfucgalacgalfucgalacglcgal14acglcgalgluside_hs_c", "R_ACGALFUCGALACGALFUCGALACGLCGAL14ACGLCGALGLUSIDEte") = 1;

S_Matrix("M_acgalfucgalacgalfucgalacglcgal14acglcgalgluside_hs_g", "R_ACGALFUCGALACGALFUCGALACGLCGAL14ACGLCGALGLUSIDEtg") = -1;
S_Matrix("M_acgalfucgalacgalfucgalacglcgal14acglcgalgluside_hs_c", "R_ACGALFUCGALACGALFUCGALACGLCGAL14ACGLCGALGLUSIDEtg") = 1;

S_Matrix("M_atp_c", "R_ACGALK") = -1;
S_Matrix("M_acgal_c", "R_ACGALK") = -1;
S_Matrix("M_adp_c", "R_ACGALK") = 1;
S_Matrix("M_h_c", "R_ACGALK") = 1;
S_Matrix("M_acgal1p_c", "R_ACGALK") = 1;

S_Matrix("M_acgal_g", "R_ACGALtlg") = -1;
S_Matrix("M_acgal_c", "R_ACGALtlg") = 1;

S_Matrix("M_acgal_l", "R_ACGALtly") = -1;
S_Matrix("M_acgal_c", "R_ACGALtly") = 1;

S_Matrix("M_accoa_c", "R_ACGAM6PSi") = -1;
S_Matrix("M_gam6p_c", "R_ACGAM6PSi") = -1;
S_Matrix("M_h_c", "R_ACGAM6PSi") = 1;
S_Matrix("M_coa_c", "R_ACGAM6PSi") = 1;
S_Matrix("M_acgam6p_c", "R_ACGAM6PSi") = 1;

S_Matrix("M_atp_c", "R_ACGAMK") = -1;
S_Matrix("M_acgam_c", "R_ACGAMK") = -1;
S_Matrix("M_adp_c", "R_ACGAMK") = 1;
S_Matrix("M_h_c", "R_ACGAMK") = 1;
S_Matrix("M_acgam6p_c", "R_ACGAMK") = 1;

S_Matrix("M_acgam6p_c", "R_ACGAMPM") = -1;
S_Matrix("M_acgam1p_c", "R_ACGAMPM") = 1;

S_Matrix("M_acgbgbside_hs_c", "R_ACGBGBSIDEtg") = -1;
S_Matrix("M_acgbgbside_hs_g", "R_ACGBGBSIDEtg") = 1;

S_Matrix("M_acgbgbside_hs_c", "R_ACGBGBSIDEtl") = -1;
S_Matrix("M_acgbgbside_hs_l", "R_ACGBGBSIDEtl") = 1;

S_Matrix("M_h2o_c", "R_ACGPID") = -1;
S_Matrix("M_acgpail_hs_c", "R_ACGPID") = -1;
S_Matrix("M_ac_c", "R_ACGPID") = 1;
S_Matrix("M_gpail_hs_c", "R_ACGPID") = 1;

S_Matrix("M_h2o_e", "R_ACHEe") = -1;
S_Matrix("M_ach_e", "R_ACHEe") = -1;
S_Matrix("M_h_e", "R_ACHEe") = 1;
S_Matrix("M_ac_e", "R_ACHEe") = 1;
S_Matrix("M_chol_e", "R_ACHEe") = 1;

S_Matrix("M_ach_n", "R_ACHtn") = -1;
S_Matrix("M_ach_c", "R_ACHtn") = 1;

S_Matrix("M_acnacngalgbside_hs_c", "R_ACNACNGALGBSIDEte") = -1;
S_Matrix("M_acnacngalgbside_hs_e", "R_ACNACNGALGBSIDEte") = 1;

S_Matrix("M_acnacngalgbside_hs_c", "R_ACNACNGALGBSIDEtg") = -1;
S_Matrix("M_acnacngalgbside_hs_g", "R_ACNACNGALGBSIDEtg") = 1;

S_Matrix("M_h2o_c", "R_ACNAM9PL") = -1;
S_Matrix("M_acmanap_c", "R_ACNAM9PL") = -1;
S_Matrix("M_pep_c", "R_ACNAM9PL") = -1;
S_Matrix("M_pi_c", "R_ACNAM9PL") = 1;
S_Matrix("M_acnamp_c", "R_ACNAM9PL") = 1;

S_Matrix("M_h_c", "R_ACNAMlt") = -1;
S_Matrix("M_acnam_c", "R_ACNAMlt") = -1;
S_Matrix("M_h_l", "R_ACNAMlt") = 1;
S_Matrix("M_acnam_l", "R_ACNAMlt") = 1;

S_Matrix("M_h2o_c", "R_ACNAMPH") = -1;
S_Matrix("M_acnamp_c", "R_ACNAMPH") = -1;
S_Matrix("M_pi_c", "R_ACNAMPH") = 1;
S_Matrix("M_acnam_c", "R_ACNAMPH") = 1;

S_Matrix("M_acnam_c", "R_ACNAMtn") = -1;
S_Matrix("M_acnam_n", "R_ACNAMtn") = 1;

S_Matrix("M_acnam_c", "R_ACNMLr") = -1;
S_Matrix("M_pyr_c", "R_ACNMLr") = 1;
S_Matrix("M_acmana_c", "R_ACNMLr") = 1;

S_Matrix("M_2mbcoa_m", "R_ACOAD10m") = -1;
S_Matrix("M_fad_m", "R_ACOAD10m") = -1;
S_Matrix("M_2mb2coa_m", "R_ACOAD10m") = 1;
S_Matrix("M_fadh2_m", "R_ACOAD10m") = 1;

S_Matrix("M_fad_m", "R_ACOAD1fm") = -1;
S_Matrix("M_btcoa_m", "R_ACOAD1fm") = -1;
S_Matrix("M_b2coa_m", "R_ACOAD1fm") = 1;
S_Matrix("M_fadh2_m", "R_ACOAD1fm") = 1;

S_Matrix("M_fad_m", "R_ACOAD9m") = -1;
S_Matrix("M_ibcoa_m", "R_ACOAD9m") = -1;
S_Matrix("M_fadh2_m", "R_ACOAD9m") = 1;
S_Matrix("M_2mp2coa_m", "R_ACOAD9m") = 1;

S_Matrix("M_pmtcoa_x", "R_ACOAO7p") = -1;
S_Matrix("M_o2_x", "R_ACOAO7p") = -1;
S_Matrix("M_h2o2_x", "R_ACOAO7p") = 1;
S_Matrix("M_hdd2coa_x", "R_ACOAO7p") = 1;

S_Matrix("M_cit_c", "R_ACONT") = -1;
S_Matrix("M_icit_c", "R_ACONT") = 1;

S_Matrix("M_o2_x", "R_ACOX22x") = -0.5;
S_Matrix("M_dhcholoylcoa_x", "R_ACOX22x") = -1;
S_Matrix("M_fadh2_x", "R_ACOX22x") = -1;
S_Matrix("M_fad_x", "R_ACOX22x") = 1;
S_Matrix("M_thcholoylcoa_x", "R_ACOX22x") = 1;

S_Matrix("M_o2_x", "R_ACOX2x") = -1;
S_Matrix("M_fadh2_x", "R_ACOX2x") = -1;
S_Matrix("M_cholcoas_x", "R_ACOX2x") = -1;
S_Matrix("M_fad_x", "R_ACOX2x") = 1;
S_Matrix("M_h2o_x", "R_ACOX2x") = 2;
S_Matrix("M_cholcoads_x", "R_ACOX2x") = 1;

S_Matrix("M_acrn_c", "R_ACRNtm") = -1;
S_Matrix("M_acrn_m", "R_ACRNtm") = 1;

S_Matrix("M_h_c", "R_ACt2m") = -1;
S_Matrix("M_ac_c", "R_ACt2m") = -1;
S_Matrix("M_h_m", "R_ACt2m") = 1;
S_Matrix("M_ac_m", "R_ACt2m") = 1;

S_Matrix("M_h_e", "R_ACt2r") = -1;
S_Matrix("M_ac_e", "R_ACt2r") = -1;
S_Matrix("M_h_c", "R_ACt2r") = 1;
S_Matrix("M_ac_c", "R_ACt2r") = 1;

S_Matrix("M_o2_c", "R_ACTLMO") = -1;
S_Matrix("M_h_c", "R_ACTLMO") = -1;
S_Matrix("M_nadph_c", "R_ACTLMO") = -1;
S_Matrix("M_acetol_c", "R_ACTLMO") = -1;
S_Matrix("M_h2o_c", "R_ACTLMO") = 2;
S_Matrix("M_nadp_c", "R_ACTLMO") = 1;
S_Matrix("M_mthgxl_c", "R_ACTLMO") = 1;

S_Matrix("M_o2_c", "R_ACTNMO") = -1;
S_Matrix("M_h_c", "R_ACTNMO") = -1;
S_Matrix("M_nadph_c", "R_ACTNMO") = -1;
S_Matrix("M_acetone_c", "R_ACTNMO") = -1;
S_Matrix("M_h2o_c", "R_ACTNMO") = 1;
S_Matrix("M_nadp_c", "R_ACTNMO") = 1;
S_Matrix("M_acetol_c", "R_ACTNMO") = 1;

S_Matrix("M_ade_e", "R_ADEt") = -1;
S_Matrix("M_ade_c", "R_ADEt") = 1;

S_Matrix("M_atp_c", "R_ADK1") = -1;
S_Matrix("M_amp_c", "R_ADK1") = -1;
S_Matrix("M_adp_c", "R_ADK1") = 2;

S_Matrix("M_atp_m", "R_ADK1m") = -1;
S_Matrix("M_amp_m", "R_ADK1m") = -1;
S_Matrix("M_adp_m", "R_ADK1m") = 2;

S_Matrix("M_amp_c", "R_ADK3") = -1;
S_Matrix("M_gtp_c", "R_ADK3") = -1;
S_Matrix("M_adp_c", "R_ADK3") = 1;
S_Matrix("M_gdp_c", "R_ADK3") = 1;

S_Matrix("M_amp_m", "R_ADK3m") = -1;
S_Matrix("M_gtp_m", "R_ADK3m") = -1;
S_Matrix("M_adp_m", "R_ADK3m") = 1;
S_Matrix("M_gdp_m", "R_ADK3m") = 1;

S_Matrix("M_damp_c", "R_ADKd") = -1;
S_Matrix("M_datp_c", "R_ADKd") = -1;
S_Matrix("M_dadp_c", "R_ADKd") = 2;

S_Matrix("M_h_c", "R_ADMDC") = -1;
S_Matrix("M_amet_c", "R_ADMDC") = -1;
S_Matrix("M_co2_c", "R_ADMDC") = 1;
S_Matrix("M_ametam_c", "R_ADMDC") = 1;

S_Matrix("M_atp_c", "R_ADNCYC") = -1;
S_Matrix("M_ppi_c", "R_ADNCYC") = 1;
S_Matrix("M_camp_c", "R_ADNCYC") = 1;

S_Matrix("M_adn_e", "R_ADNt") = -1;
S_Matrix("M_adn_c", "R_ADNt") = 1;

S_Matrix("M_adn_c", "R_ADNtm") = -1;
S_Matrix("M_adn_m", "R_ADNtm") = 1;

S_Matrix("M_h2o_c", "R_ADPRDP") = -1;
S_Matrix("M_adprib_c", "R_ADPRDP") = -1;
S_Matrix("M_h_c", "R_ADPRDP") = 2;
S_Matrix("M_amp_c", "R_ADPRDP") = 1;
S_Matrix("M_r5p_c", "R_ADPRDP") = 1;

S_Matrix("M_adp_c", "R_ADPtx") = -1;
S_Matrix("M_adp_x", "R_ADPtx") = 1;

S_Matrix("M_adrncoa_c", "R_ADRNCPT1") = -1;
S_Matrix("M_crn_c", "R_ADRNCPT1") = -1;
S_Matrix("M_coa_c", "R_ADRNCPT1") = 1;
S_Matrix("M_adrncrn_c", "R_ADRNCPT1") = 1;

S_Matrix("M_coa_m", "R_ADRNCPT2") = -1;
S_Matrix("M_adrncrn_m", "R_ADRNCPT2") = -1;
S_Matrix("M_adrncoa_m", "R_ADRNCPT2") = 1;
S_Matrix("M_crn_m", "R_ADRNCPT2") = 1;

S_Matrix("M_adrncrn_c", "R_ADRNCRNt") = -1;
S_Matrix("M_adrncrn_m", "R_ADRNCRNt") = 1;

S_Matrix("M_adrn_e", "R_ADRNt") = -1;
S_Matrix("M_adrn_c", "R_ADRNt") = 1;

S_Matrix("M_atp_c", "R_ADSK") = -1;
S_Matrix("M_aps_c", "R_ADSK") = -1;
S_Matrix("M_adp_c", "R_ADSK") = 1;
S_Matrix("M_h_c", "R_ADSK") = 1;
S_Matrix("M_paps_c", "R_ADSK") = 1;

S_Matrix("M_dcamp_c", "R_ADSL1") = -1;
S_Matrix("M_amp_c", "R_ADSL1") = 1;
S_Matrix("M_fum_c", "R_ADSL1") = 1;

S_Matrix("M_asp_L_c", "R_ADSS") = -1;
S_Matrix("M_gtp_c", "R_ADSS") = -1;
S_Matrix("M_imp_c", "R_ADSS") = -1;
S_Matrix("M_h_c", "R_ADSS") = 2;
S_Matrix("M_pi_c", "R_ADSS") = 1;
S_Matrix("M_gdp_c", "R_ADSS") = 1;
S_Matrix("M_dcamp_c", "R_ADSS") = 1;

S_Matrix("M_uacgam_g", "R_AG13T10g") = -1;
S_Matrix("M_ksi_pre18_g", "R_AG13T10g") = -1;
S_Matrix("M_h_g", "R_AG13T10g") = 1;
S_Matrix("M_udp_g", "R_AG13T10g") = 1;
S_Matrix("M_ksi_pre19_g", "R_AG13T10g") = 1;

S_Matrix("M_uacgam_g", "R_AG13T11g") = -1;
S_Matrix("M_ksi_pre21_g", "R_AG13T11g") = -1;
S_Matrix("M_h_g", "R_AG13T11g") = 1;
S_Matrix("M_udp_g", "R_AG13T11g") = 1;
S_Matrix("M_ksi_pre22_g", "R_AG13T11g") = 1;

S_Matrix("M_uacgam_g", "R_AG13T12g") = -1;
S_Matrix("M_ksi_pre24_g", "R_AG13T12g") = -1;
S_Matrix("M_h_g", "R_AG13T12g") = 1;
S_Matrix("M_udp_g", "R_AG13T12g") = 1;
S_Matrix("M_ksi_pre25_g", "R_AG13T12g") = 1;

S_Matrix("M_uacgam_g", "R_AG13T13g") = -1;
S_Matrix("M_ksi_pre27_g", "R_AG13T13g") = -1;
S_Matrix("M_h_g", "R_AG13T13g") = 1;
S_Matrix("M_udp_g", "R_AG13T13g") = 1;
S_Matrix("M_ksi_pre28_g", "R_AG13T13g") = 1;

S_Matrix("M_uacgam_g", "R_AG13T14g") = -1;
S_Matrix("M_ksi_pre30_g", "R_AG13T14g") = -1;
S_Matrix("M_h_g", "R_AG13T14g") = 1;
S_Matrix("M_udp_g", "R_AG13T14g") = 1;
S_Matrix("M_ksi_pre31_g", "R_AG13T14g") = 1;

S_Matrix("M_uacgam_g", "R_AG13T15g") = -1;
S_Matrix("M_ksi_pre33_g", "R_AG13T15g") = -1;
S_Matrix("M_h_g", "R_AG13T15g") = 1;
S_Matrix("M_udp_g", "R_AG13T15g") = 1;
S_Matrix("M_ksi_pre34_g", "R_AG13T15g") = 1;

S_Matrix("M_uacgam_g", "R_AG13T16g") = -1;
S_Matrix("M_ksii_core4_pre2_g", "R_AG13T16g") = -1;
S_Matrix("M_h_g", "R_AG13T16g") = 1;
S_Matrix("M_udp_g", "R_AG13T16g") = 1;
S_Matrix("M_ksii_core4_pre3_g", "R_AG13T16g") = 1;

S_Matrix("M_uacgam_g", "R_AG13T17g") = -1;
S_Matrix("M_ksii_core4_pre4_g", "R_AG13T17g") = -1;
S_Matrix("M_h_g", "R_AG13T17g") = 1;
S_Matrix("M_udp_g", "R_AG13T17g") = 1;
S_Matrix("M_ksii_core4_pre5_g", "R_AG13T17g") = 1;

S_Matrix("M_uacgam_g", "R_AG13T18g") = -1;
S_Matrix("M_ksii_core4_pre7_g", "R_AG13T18g") = -1;
S_Matrix("M_h_g", "R_AG13T18g") = 1;
S_Matrix("M_udp_g", "R_AG13T18g") = 1;
S_Matrix("M_ksii_core4_pre8_g", "R_AG13T18g") = 1;

S_Matrix("M_uacgam_g", "R_AG13T1g") = -1;
S_Matrix("M_ksii_core2_pre2_g", "R_AG13T1g") = -1;
S_Matrix("M_h_g", "R_AG13T1g") = 1;
S_Matrix("M_udp_g", "R_AG13T1g") = 1;
S_Matrix("M_ksii_core2_pre3_g", "R_AG13T1g") = 1;

S_Matrix("M_uacgam_g", "R_AG13T2g") = -1;
S_Matrix("M_ksii_core2_pre4_g", "R_AG13T2g") = -1;
S_Matrix("M_h_g", "R_AG13T2g") = 1;
S_Matrix("M_udp_g", "R_AG13T2g") = 1;
S_Matrix("M_ksii_core2_pre5_g", "R_AG13T2g") = 1;

S_Matrix("M_uacgam_g", "R_AG13T3g") = -1;
S_Matrix("M_ksii_core2_pre7_g", "R_AG13T3g") = -1;
S_Matrix("M_h_g", "R_AG13T3g") = 1;
S_Matrix("M_udp_g", "R_AG13T3g") = 1;
S_Matrix("M_ksii_core2_pre8_g", "R_AG13T3g") = 1;

S_Matrix("M_uacgam_g", "R_AG13T4g") = -1;
S_Matrix("M_ksi_pre1_g", "R_AG13T4g") = -1;
S_Matrix("M_h_g", "R_AG13T4g") = 1;
S_Matrix("M_udp_g", "R_AG13T4g") = 1;
S_Matrix("M_ksi_pre2_g", "R_AG13T4g") = 1;

S_Matrix("M_uacgam_g", "R_AG13T5g") = -1;
S_Matrix("M_ksi_pre3_g", "R_AG13T5g") = -1;
S_Matrix("M_h_g", "R_AG13T5g") = 1;
S_Matrix("M_udp_g", "R_AG13T5g") = 1;
S_Matrix("M_ksi_pre4_g", "R_AG13T5g") = 1;

S_Matrix("M_uacgam_g", "R_AG13T6g") = -1;
S_Matrix("M_ksi_pre6_g", "R_AG13T6g") = -1;
S_Matrix("M_h_g", "R_AG13T6g") = 1;
S_Matrix("M_udp_g", "R_AG13T6g") = 1;
S_Matrix("M_ksi_pre7_g", "R_AG13T6g") = 1;

S_Matrix("M_uacgam_g", "R_AG13T7g") = -1;
S_Matrix("M_ksi_pre9_g", "R_AG13T7g") = -1;
S_Matrix("M_h_g", "R_AG13T7g") = 1;
S_Matrix("M_udp_g", "R_AG13T7g") = 1;
S_Matrix("M_ksi_pre10_g", "R_AG13T7g") = 1;

S_Matrix("M_uacgam_g", "R_AG13T8g") = -1;
S_Matrix("M_ksi_pre12_g", "R_AG13T8g") = -1;
S_Matrix("M_h_g", "R_AG13T8g") = 1;
S_Matrix("M_udp_g", "R_AG13T8g") = 1;
S_Matrix("M_ksi_pre13_g", "R_AG13T8g") = 1;

S_Matrix("M_uacgam_g", "R_AG13T9g") = -1;
S_Matrix("M_ksi_pre15_g", "R_AG13T9g") = -1;
S_Matrix("M_h_g", "R_AG13T9g") = 1;
S_Matrix("M_udp_g", "R_AG13T9g") = 1;
S_Matrix("M_ksi_pre16_g", "R_AG13T9g") = 1;

S_Matrix("M_ala_L_m", "R_AGTim") = -1;
S_Matrix("M_glx_m", "R_AGTim") = -1;
S_Matrix("M_pyr_m", "R_AGTim") = 1;
S_Matrix("M_gly_m", "R_AGTim") = 1;

S_Matrix("M_ala_L_x", "R_AGTix") = -1;
S_Matrix("M_glx_x", "R_AGTix") = -1;
S_Matrix("M_gly_x", "R_AGTix") = 1;
S_Matrix("M_pyr_x", "R_AGTix") = 1;

S_Matrix("M_h2o_c", "R_AHC") = -1;
S_Matrix("M_ahcys_c", "R_AHC") = -1;
S_Matrix("M_adn_c", "R_AHC") = 1;
S_Matrix("M_hcys_L_c", "R_AHC") = 1;

S_Matrix("M_akg_m", "R_AKGMALtm") = -1;
S_Matrix("M_mal_L_c", "R_AKGMALtm") = -1;
S_Matrix("M_akg_c", "R_AKGMALtm") = 1;
S_Matrix("M_mal_L_m", "R_AKGMALtm") = 1;

S_Matrix("M_akg_c", "R_AKGtp") = -1;
S_Matrix("M_akg_x", "R_AKGtp") = 1;

S_Matrix("M_h_c", "R_AKR1C1") = -1;
S_Matrix("M_nadph_c", "R_AKR1C1") = -1;
S_Matrix("M_prgstrn_c", "R_AKR1C1") = -1;
S_Matrix("M_nadp_c", "R_AKR1C1") = 1;
S_Matrix("M_aprgstrn_c", "R_AKR1C1") = 1;

S_Matrix("M_h_c", "R_AKR1C41") = -1;
S_Matrix("M_nadh_c", "R_AKR1C41") = -1;
S_Matrix("M_xol7ah_c", "R_AKR1C41") = -1;
S_Matrix("M_nad_c", "R_AKR1C41") = 1;
S_Matrix("M_xol7ah2_c", "R_AKR1C41") = 1;

S_Matrix("M_h_c", "R_AKR1D2") = -1;
S_Matrix("M_nadph_c", "R_AKR1D2") = -1;
S_Matrix("M_xoldiolone_c", "R_AKR1D2") = -1;
S_Matrix("M_nadp_c", "R_AKR1D2") = 1;
S_Matrix("M_xoldioloneh_c", "R_AKR1D2") = 1;

S_Matrix("M_ala_D_e", "R_ALADGLNexR") = -1;
S_Matrix("M_gln_L_c", "R_ALADGLNexR") = -1;
S_Matrix("M_ala_D_c", "R_ALADGLNexR") = 1;
S_Matrix("M_gln_L_e", "R_ALADGLNexR") = 1;

S_Matrix("M_ala_D_e", "R_ALADGLYexR") = -1;
S_Matrix("M_gly_c", "R_ALADGLYexR") = -1;
S_Matrix("M_ala_D_c", "R_ALADGLYexR") = 1;
S_Matrix("M_gly_e", "R_ALADGLYexR") = 1;

S_Matrix("M_ala_L_e", "R_ALAGLNexR") = -1;
S_Matrix("M_gln_L_c", "R_ALAGLNexR") = -1;
S_Matrix("M_ala_L_c", "R_ALAGLNexR") = 1;
S_Matrix("M_gln_L_e", "R_ALAGLNexR") = 1;

S_Matrix("M_ala_L_e", "R_ALAGLYexR") = -1;
S_Matrix("M_gly_c", "R_ALAGLYexR") = -1;
S_Matrix("M_ala_L_c", "R_ALAGLYexR") = 1;
S_Matrix("M_gly_e", "R_ALAGLYexR") = 1;

S_Matrix("M_ala_L_c", "R_ALAR") = -1;
S_Matrix("M_ala_D_c", "R_ALAR") = 1;

S_Matrix("M_h_m", "R_ALASm") = -1;
S_Matrix("M_gly_m", "R_ALASm") = -1;
S_Matrix("M_succoa_m", "R_ALASm") = -1;
S_Matrix("M_coa_m", "R_ALASm") = 1;
S_Matrix("M_co2_m", "R_ALASm") = 1;
S_Matrix("M_5aop_m", "R_ALASm") = 1;

S_Matrix("M_h_e", "R_ALAt2r") = -1;
S_Matrix("M_ala_L_e", "R_ALAt2r") = -1;
S_Matrix("M_h_c", "R_ALAt2r") = 1;
S_Matrix("M_ala_L_c", "R_ALAt2r") = 1;

S_Matrix("M_akg_c", "R_ALATA_L") = -1;
S_Matrix("M_ala_L_c", "R_ALATA_L") = -1;
S_Matrix("M_pyr_c", "R_ALATA_L") = 1;
S_Matrix("M_glu_L_c", "R_ALATA_L") = 1;

S_Matrix("M_h_c", "R_ALAtN1") = -1;
S_Matrix("M_na1_e", "R_ALAtN1") = -2;
S_Matrix("M_ala_L_e", "R_ALAtN1") = -1;
S_Matrix("M_h_e", "R_ALAtN1") = 1;
S_Matrix("M_na1_c", "R_ALAtN1") = 2;
S_Matrix("M_ala_L_c", "R_ALAtN1") = 1;

S_Matrix("M_nad_c", "R_ALCD1") = -1;
S_Matrix("M_meoh_c", "R_ALCD1") = -1;
S_Matrix("M_h_c", "R_ALCD1") = 1;
S_Matrix("M_nadh_c", "R_ALCD1") = 1;
S_Matrix("M_fald_c", "R_ALCD1") = 1;

S_Matrix("M_nad_c", "R_ALCD21_D") = -1;
S_Matrix("M_12ppd_R_c", "R_ALCD21_D") = -1;
S_Matrix("M_h_c", "R_ALCD21_D") = 1;
S_Matrix("M_nadh_c", "R_ALCD21_D") = 1;
S_Matrix("M_lald_D_c", "R_ALCD21_D") = 1;

S_Matrix("M_nad_c", "R_ALCD21_L") = -1;
S_Matrix("M_12ppd_S_c", "R_ALCD21_L") = -1;
S_Matrix("M_h_c", "R_ALCD21_L") = 1;
S_Matrix("M_nadh_c", "R_ALCD21_L") = 1;
S_Matrix("M_lald_L_c", "R_ALCD21_L") = 1;

S_Matrix("M_nad_c", "R_ALCD22_D") = -1;
S_Matrix("M_lald_D_c", "R_ALCD22_D") = -1;
S_Matrix("M_h_c", "R_ALCD22_D") = 1;
S_Matrix("M_nadh_c", "R_ALCD22_D") = 1;
S_Matrix("M_mthgxl_c", "R_ALCD22_D") = 1;

S_Matrix("M_nad_c", "R_ALCD22_L") = -1;
S_Matrix("M_lald_L_c", "R_ALCD22_L") = -1;
S_Matrix("M_h_c", "R_ALCD22_L") = 1;
S_Matrix("M_nadh_c", "R_ALCD22_L") = 1;
S_Matrix("M_mthgxl_c", "R_ALCD22_L") = 1;

S_Matrix("M_nad_c", "R_ALCD2if") = -1;
S_Matrix("M_etoh_c", "R_ALCD2if") = -1;
S_Matrix("M_h_c", "R_ALCD2if") = 1;
S_Matrix("M_nadh_c", "R_ALCD2if") = 1;
S_Matrix("M_acald_c", "R_ALCD2if") = 1;

S_Matrix("M_h2o_c", "R_ALDD21") = -1;
S_Matrix("M_nad_c", "R_ALDD21") = -1;
S_Matrix("M_pristanal_c", "R_ALDD21") = -1;
S_Matrix("M_h_c", "R_ALDD21") = 2;
S_Matrix("M_nadh_c", "R_ALDD21") = 1;
S_Matrix("M_prist_c", "R_ALDD21") = 1;

S_Matrix("M_h2o_c", "R_ALDD2x") = -1;
S_Matrix("M_nad_c", "R_ALDD2x") = -1;
S_Matrix("M_acald_c", "R_ALDD2x") = -1;
S_Matrix("M_h_c", "R_ALDD2x") = 2;
S_Matrix("M_nadh_c", "R_ALDD2x") = 1;
S_Matrix("M_ac_c", "R_ALDD2x") = 1;

S_Matrix("M_h2o_m", "R_ALDD2xm") = -1;
S_Matrix("M_nad_m", "R_ALDD2xm") = -1;
S_Matrix("M_acald_m", "R_ALDD2xm") = -1;
S_Matrix("M_h_m", "R_ALDD2xm") = 2;
S_Matrix("M_nadh_m", "R_ALDD2xm") = 1;
S_Matrix("M_ac_m", "R_ALDD2xm") = 1;

S_Matrix("M_h2o_c", "R_ALDD2y") = -1;
S_Matrix("M_nadp_c", "R_ALDD2y") = -1;
S_Matrix("M_acald_c", "R_ALDD2y") = -1;
S_Matrix("M_h_c", "R_ALDD2y") = 2;
S_Matrix("M_nadph_c", "R_ALDD2y") = 1;
S_Matrix("M_ac_c", "R_ALDD2y") = 1;

S_Matrix("M_5HPET_c", "R_ALOX52") = -1;
S_Matrix("M_h2o_c", "R_ALOX52") = 1;
S_Matrix("M_leuktrA4_c", "R_ALOX52") = 1;

S_Matrix("M_h_c", "R_ALR2") = -1;
S_Matrix("M_nadph_c", "R_ALR2") = -1;
S_Matrix("M_mthgxl_c", "R_ALR2") = -1;
S_Matrix("M_nadp_c", "R_ALR2") = 1;
S_Matrix("M_acetol_c", "R_ALR2") = 1;

S_Matrix("M_h_c", "R_ALR3") = -1;
S_Matrix("M_nadph_c", "R_ALR3") = -1;
S_Matrix("M_acetol_c", "R_ALR3") = -1;
S_Matrix("M_nadp_c", "R_ALR3") = 1;
S_Matrix("M_12ppd_S_c", "R_ALR3") = 1;

S_Matrix("M_o2_x", "R_AMACR2p") = -0.5;
S_Matrix("M_dhcholestancoa_x", "R_AMACR2p") = -1;
S_Matrix("M_dhcholoylcoa_x", "R_AMACR2p") = 1;
S_Matrix("M_h2o_x", "R_AMACR2p") = 1;

S_Matrix("M_cholcoar_x", "R_AMACRp") = -1;
S_Matrix("M_cholcoas_x", "R_AMACRp") = 1;

S_Matrix("M_atp_c", "R_AMANK") = -1;
S_Matrix("M_acmana_c", "R_AMANK") = -1;
S_Matrix("M_adp_c", "R_AMANK") = 1;
S_Matrix("M_h_c", "R_AMANK") = 1;
S_Matrix("M_acmanap_c", "R_AMANK") = 1;

S_Matrix("M_h2o_c", "R_AMCOXO") = -1;
S_Matrix("M_h_c", "R_AMCOXO") = -1;
S_Matrix("M_nadph_c", "R_AMCOXO") = -1;
S_Matrix("M_amuco_c", "R_AMCOXO") = -1;
S_Matrix("M_nh4_c", "R_AMCOXO") = 1;
S_Matrix("M_nadp_c", "R_AMCOXO") = 1;
S_Matrix("M_2oxoadp_c", "R_AMCOXO") = 1;

S_Matrix("M_h2o_c", "R_AMPTASECG") = -1;
S_Matrix("M_cgly_c", "R_AMPTASECG") = -1;
S_Matrix("M_cys_L_c", "R_AMPTASECG") = 1;
S_Matrix("M_gly_c", "R_AMPTASECG") = 1;

S_Matrix("M_h2o_e", "R_AMPTASECGe") = -1;
S_Matrix("M_cgly_e", "R_AMPTASECGe") = -1;
S_Matrix("M_cys_L_e", "R_AMPTASECGe") = 1;
S_Matrix("M_gly_e", "R_AMPTASECGe") = 1;

S_Matrix("M_amp_c", "R_AMPtp") = -1;
S_Matrix("M_amp_x", "R_AMPtp") = 1;

S_Matrix("M_akg_m", "R_APAT2rm") = -1;
S_Matrix("M_ala_B_m", "R_APAT2rm") = -1;
S_Matrix("M_glu_L_m", "R_APAT2rm") = 1;
S_Matrix("M_msa_m", "R_APAT2rm") = 1;

S_Matrix("M_apnnox_e", "R_APNNOXte") = -1;
S_Matrix("M_apnnox_c", "R_APNNOXte") = 1;

S_Matrix("M_apoC_c", "R_APOCF") = -1;
S_Matrix("M_lys_L_c", "R_APOCF") = -1;
S_Matrix("M_h2o_c", "R_APOCF") = 1;
S_Matrix("M_h_c", "R_APOCF") = 1;
S_Matrix("M_apoC_Lys_c", "R_APOCF") = 1;

S_Matrix("M_apoC_m", "R_APOCFm") = -1;
S_Matrix("M_lys_L_m", "R_APOCFm") = -1;
S_Matrix("M_h_m", "R_APOCFm") = 1;
S_Matrix("M_h2o_m", "R_APOCFm") = 1;
S_Matrix("M_apoC_Lys_m", "R_APOCFm") = 1;

S_Matrix("M_h2o_c", "R_APOC_LYS_BTNP") = -1;
S_Matrix("M_apoC_Lys_btn_c", "R_APOC_LYS_BTNP") = -1;
S_Matrix("M_apoC_c", "R_APOC_LYS_BTNP") = 1;
S_Matrix("M_biocyt_c", "R_APOC_LYS_BTNP") = 1;

S_Matrix("M_h2o_m", "R_APOC_LYS_BTNPm") = -1;
S_Matrix("M_apoC_Lys_btn_m", "R_APOC_LYS_BTNPm") = -1;
S_Matrix("M_apoC_m", "R_APOC_LYS_BTNPm") = 1;
S_Matrix("M_biocyt_m", "R_APOC_LYS_BTNPm") = 1;

S_Matrix("M_appnn_e", "R_APPNNte") = -1;
S_Matrix("M_appnn_c", "R_APPNNte") = 1;

S_Matrix("M_aprgstrn_e", "R_APRGSTRNte") = -1;
S_Matrix("M_aprgstrn_c", "R_APRGSTRNte") = 1;

S_Matrix("M_arab_L_e", "R_ARAB_Lt") = -1;
S_Matrix("M_arab_L_c", "R_ARAB_Lt") = 1;

S_Matrix("M_h_c", "R_ARABR") = -1;
S_Matrix("M_nadph_c", "R_ARABR") = -1;
S_Matrix("M_arab_L_c", "R_ARABR") = -1;
S_Matrix("M_nadp_c", "R_ARABR") = 1;
S_Matrix("M_abt_c", "R_ARABR") = 1;

S_Matrix("M_arachcoa_c", "R_ARACHCOAtx") = -1;
S_Matrix("M_arachcoa_x", "R_ARACHCOAtx") = 1;

S_Matrix("M_crn_c", "R_ARACHCPT1") = -1;
S_Matrix("M_arachcoa_c", "R_ARACHCPT1") = -1;
S_Matrix("M_coa_c", "R_ARACHCPT1") = 1;
S_Matrix("M_arachcrn_c", "R_ARACHCPT1") = 1;

S_Matrix("M_coa_m", "R_ARACHCPT2") = -1;
S_Matrix("M_arachcrn_m", "R_ARACHCPT2") = -1;
S_Matrix("M_crn_m", "R_ARACHCPT2") = 1;
S_Matrix("M_arachcoa_m", "R_ARACHCPT2") = 1;

S_Matrix("M_arachcrn_c", "R_ARACHCRNt") = -1;
S_Matrix("M_arachcrn_m", "R_ARACHCRNt") = 1;

S_Matrix("M_arachdcoa_c", "R_ARACHDCOAtx") = -1;
S_Matrix("M_arachdcoa_x", "R_ARACHDCOAtx") = 1;

S_Matrix("M_arachd_e", "R_ARACHDt2") = -1;
S_Matrix("M_arachd_c", "R_ARACHDt2") = 1;

S_Matrix("M_arachd_c", "R_ARACHDtr") = -1;
S_Matrix("M_arachd_r", "R_ARACHDtr") = 1;

S_Matrix("M_arach_e", "R_ARACHt") = -1;
S_Matrix("M_arach_c", "R_ARACHt") = 1;

S_Matrix("M_lys_L_c", "R_ARGLYSex") = -1;
S_Matrix("M_arg_L_e", "R_ARGLYSex") = -1;
S_Matrix("M_arg_L_c", "R_ARGLYSex") = 1;
S_Matrix("M_lys_L_e", "R_ARGLYSex") = 1;

S_Matrix("M_h2o_c", "R_ARGN") = -1;
S_Matrix("M_arg_L_c", "R_ARGN") = -1;
S_Matrix("M_orn_c", "R_ARGN") = 1;
S_Matrix("M_urea_c", "R_ARGN") = 1;

S_Matrix("M_argsuc_c", "R_ARGSL") = -1;
S_Matrix("M_fum_c", "R_ARGSL") = 1;
S_Matrix("M_arg_L_c", "R_ARGSL") = 1;

S_Matrix("M_atp_c", "R_ARGSS") = -1;
S_Matrix("M_asp_L_c", "R_ARGSS") = -1;
S_Matrix("M_citr_L_c", "R_ARGSS") = -1;
S_Matrix("M_h_c", "R_ARGSS") = 1;
S_Matrix("M_amp_c", "R_ARGSS") = 1;
S_Matrix("M_ppi_c", "R_ARGSS") = 1;
S_Matrix("M_argsuc_c", "R_ARGSS") = 1;

S_Matrix("M_h_m", "R_ARGtm") = -1;
S_Matrix("M_arg_L_c", "R_ARGtm") = -1;
S_Matrix("M_h_c", "R_ARGtm") = 1;
S_Matrix("M_arg_L_m", "R_ARGtm") = 1;

S_Matrix("M_h2o_l", "R_ARSA") = -1;
S_Matrix("M_sgalside_hs_l", "R_ARSA") = -1;
S_Matrix("M_h_l", "R_ARSA") = 1;
S_Matrix("M_galside_hs_l", "R_ARSA") = 1;
S_Matrix("M_so4_l", "R_ARSA") = 1;

S_Matrix("M_atp_c", "R_R_group_phosphotase_1") = -1;
S_Matrix("M_coa_c", "R_R_group_phosphotase_1") = -1;
S_Matrix("M_Rtotal_c", "R_R_group_phosphotase_1") = -1;
S_Matrix("M_amp_c", "R_R_group_phosphotase_1") = 1;
S_Matrix("M_ppi_c", "R_R_group_phosphotase_1") = 1;
S_Matrix("M_Rtotalcoa_c", "R_R_group_phosphotase_1") = 1;

S_Matrix("M_h2o_l", "R_ASAH1") = -1;
S_Matrix("M_crm_hs_l", "R_ASAH1") = -1;
S_Matrix("M_Rtotal_l", "R_ASAH1") = 1;
S_Matrix("M_sphings_l", "R_ASAH1") = 1;

S_Matrix("M_h_c", "R_ASCBOX") = -3;
S_Matrix("M_ascb_L_c", "R_ASCBOX") = -1;
S_Matrix("M_o2s_c", "R_ASCBOX") = -2;
S_Matrix("M_h2o2_c", "R_ASCBOX") = 2;
S_Matrix("M_dhdascb_c", "R_ASCBOX") = 1;

S_Matrix("M_ascb_L_e", "R_ASCBt") = -1;
S_Matrix("M_ascb_L_c", "R_ASCBt") = 1;

S_Matrix("M_na1_e", "R_ASCBt4") = -1;
S_Matrix("M_ascb_L_e", "R_ASCBt4") = -1;
S_Matrix("M_na1_c", "R_ASCBt4") = 1;
S_Matrix("M_ascb_L_c", "R_ASCBt4") = 1;

S_Matrix("M_h2o_m", "R_ASNNm") = -1;
S_Matrix("M_asn_L_m", "R_ASNNm") = -1;
S_Matrix("M_asp_L_m", "R_ASNNm") = 1;
S_Matrix("M_nh4_m", "R_ASNNm") = 1;

S_Matrix("M_h2o_c", "R_ASNS1") = -1;
S_Matrix("M_atp_c", "R_ASNS1") = -1;
S_Matrix("M_asp_L_c", "R_ASNS1") = -1;
S_Matrix("M_gln_L_c", "R_ASNS1") = -1;
S_Matrix("M_h_c", "R_ASNS1") = 1;
S_Matrix("M_glu_L_c", "R_ASNS1") = 1;
S_Matrix("M_amp_c", "R_ASNS1") = 1;
S_Matrix("M_ppi_c", "R_ASNS1") = 1;
S_Matrix("M_asn_L_c", "R_ASNS1") = 1;

S_Matrix("M_asn_L_c", "R_ASNtm") = -1;
S_Matrix("M_asn_L_m", "R_ASNtm") = 1;

S_Matrix("M_h_c", "R_ASNtN1") = -1;
S_Matrix("M_na1_e", "R_ASNtN1") = -2;
S_Matrix("M_asn_L_e", "R_ASNtN1") = -1;
S_Matrix("M_h_e", "R_ASNtN1") = 1;
S_Matrix("M_na1_c", "R_ASNtN1") = 2;
S_Matrix("M_asn_L_c", "R_ASNtN1") = 1;

S_Matrix("M_Asn_X_Ser_Thr_r", "R_Asn_X_Ser_Thrtr") = -1;
S_Matrix("M_Asn_X_Ser_Thr_l", "R_Asn_X_Ser_Thrtr") = 1;

S_Matrix("M_asp_D_x", "R_ASPDxt") = -1;
S_Matrix("M_asp_D_c", "R_ASPDxt") = 1;

S_Matrix("M_h_c", "R_ASPGLUm") = -1;
S_Matrix("M_glu_L_c", "R_ASPGLUm") = -1;
S_Matrix("M_asp_L_m", "R_ASPGLUm") = -1;
S_Matrix("M_h_m", "R_ASPGLUm") = 1;
S_Matrix("M_glu_L_m", "R_ASPGLUm") = 1;
S_Matrix("M_asp_L_c", "R_ASPGLUm") = 1;

S_Matrix("M_asp_L_m", "R_ASPNATm") = -1;
S_Matrix("M_accoa_m", "R_ASPNATm") = -1;
S_Matrix("M_h_m", "R_ASPNATm") = 1;
S_Matrix("M_coa_m", "R_ASPNATm") = 1;
S_Matrix("M_Nacasp_m", "R_ASPNATm") = 1;

S_Matrix("M_akg_c", "R_ASPTA") = -1;
S_Matrix("M_asp_L_c", "R_ASPTA") = -1;
S_Matrix("M_glu_L_c", "R_ASPTA") = 1;
S_Matrix("M_oaa_c", "R_ASPTA") = 1;

S_Matrix("M_akg_m", "R_ASPTAm") = -1;
S_Matrix("M_asp_L_m", "R_ASPTAm") = -1;
S_Matrix("M_glu_L_m", "R_ASPTAm") = 1;
S_Matrix("M_oaa_m", "R_ASPTAm") = 1;

S_Matrix("M_atp_c", "R_ATP1ter") = -1;
S_Matrix("M_adp_r", "R_ATP1ter") = -1;
S_Matrix("M_adp_c", "R_ATP1ter") = 1;
S_Matrix("M_atp_r", "R_ATP1ter") = 1;

S_Matrix("M_atp_c", "R_ATP2ter") = -1;
S_Matrix("M_amp_r", "R_ATP2ter") = -1;
S_Matrix("M_amp_c", "R_ATP2ter") = 1;
S_Matrix("M_atp_r", "R_ATP2ter") = 1;

S_Matrix("M_h2o_e", "R_ATPH1e") = -2;
S_Matrix("M_atp_e", "R_ATPH1e") = -1;
S_Matrix("M_h_e", "R_ATPH1e") = 2;
S_Matrix("M_amp_e", "R_ATPH1e") = 1;
S_Matrix("M_pi_e", "R_ATPH1e") = 2;

S_Matrix("M_h2o_e", "R_ATPH2e") = -1;
S_Matrix("M_adp_e", "R_ATPH2e") = -1;
S_Matrix("M_h_e", "R_ATPH2e") = 1;
S_Matrix("M_amp_e", "R_ATPH2e") = 1;
S_Matrix("M_pi_e", "R_ATPH2e") = 1;

S_Matrix("M_adp_c", "R_ATPtm") = -1;
S_Matrix("M_atp_m", "R_ATPtm") = -1;
S_Matrix("M_atp_c", "R_ATPtm") = 1;
S_Matrix("M_adp_m", "R_ATPtm") = 1;

S_Matrix("M_atp_c", "R_ATPtx") = -1;
S_Matrix("M_atp_x", "R_ATPtx") = 1;

S_Matrix("M_h2o_l", "R_B_MANNASEly") = -1;
S_Matrix("M_mn_l", "R_B_MANNASEly") = -1;
S_Matrix("M_man_l", "R_B_MANNASEly") = 1;
S_Matrix("M_acgam_l", "R_B_MANNASEly") = 1;

S_Matrix("M_thcrm_hs_g", "R_B3GALT3g") = -1;
S_Matrix("M_udpacgal_g", "R_B3GALT3g") = -1;
S_Matrix("M_h_g", "R_B3GALT3g") = 1;
S_Matrix("M_udp_g", "R_B3GALT3g") = 1;
S_Matrix("M_gbside_hs_g", "R_B3GALT3g") = 1;

S_Matrix("M_udpgal_g", "R_B3GALT5g") = -1;
S_Matrix("M_gbside_hs_g", "R_B3GALT5g") = -1;
S_Matrix("M_h_g", "R_B3GALT5g") = 1;
S_Matrix("M_udp_g", "R_B3GALT5g") = 1;
S_Matrix("M_galgbside_hs_g", "R_B3GALT5g") = 1;

S_Matrix("M_uacgam_g", "R_B3GNT11g") = -1;
S_Matrix("M_gal14acglcgalgluside_hs_g", "R_B3GNT11g") = -1;
S_Matrix("M_h_g", "R_B3GNT11g") = 1;
S_Matrix("M_udp_g", "R_B3GNT11g") = 1;
S_Matrix("M_acglcgal14acglcgalgluside_hs_g", "R_B3GNT11g") = 1;

S_Matrix("M_uacgam_g", "R_B3GNT12g") = -1;
S_Matrix("M_galacglcgal14acglcgalgluside_hs_g", "R_B3GNT12g") = -1;
S_Matrix("M_h_g", "R_B3GNT12g") = 1;
S_Matrix("M_udp_g", "R_B3GNT12g") = 1;
S_Matrix("M_acglc13galacglcgal14acglcgalgluside_hs_g", "R_B3GNT12g") = 1;

S_Matrix("M_udpgal_g", "R_B3GNT310g") = -1;
S_Matrix("M_acglcgalgluside_hs_g", "R_B3GNT310g") = -1;
S_Matrix("M_h_g", "R_B3GNT310g") = 1;
S_Matrix("M_udp_g", "R_B3GNT310g") = 1;
S_Matrix("M_gal14acglcgalgluside_hs_g", "R_B3GNT310g") = 1;

S_Matrix("M_udpgal_g", "R_B3GNT311g") = -1;
S_Matrix("M_acgalfuc12gal14acglcgalgluside_hs_g", "R_B3GNT311g") = -1;
S_Matrix("M_h_g", "R_B3GNT311g") = 1;
S_Matrix("M_udp_g", "R_B3GNT311g") = 1;
S_Matrix("M_galacgalfuc12gal14acglcgalgluside_hs_g", "R_B3GNT311g") = 1;

S_Matrix("M_udpgal_g", "R_B3GNT312g") = -1;
S_Matrix("M_acglcgal14acglcgalgluside_hs_g", "R_B3GNT312g") = -1;
S_Matrix("M_h_g", "R_B3GNT312g") = 1;
S_Matrix("M_udp_g", "R_B3GNT312g") = 1;
S_Matrix("M_galacglcgal14acglcgalgluside_hs_g", "R_B3GNT312g") = 1;

S_Matrix("M_udpgal_g", "R_B3GNT313g") = -1;
S_Matrix("M_acgalfucgalacglcgal14acglcgalgluside_hs_g", "R_B3GNT313g") = -1;
S_Matrix("M_h_g", "R_B3GNT313g") = 1;
S_Matrix("M_udp_g", "R_B3GNT313g") = 1;
S_Matrix("M_galacgalfucgalacglcgal14acglcgalgluside_hs_g", "R_B3GNT313g") = 1;

S_Matrix("M_udpgal_g", "R_B3GNT314g") = -1;
S_Matrix("M_acglcgalacglcgal14acglcgalgluside_hs_g", "R_B3GNT314g") = -1;
S_Matrix("M_h_g", "R_B3GNT314g") = 1;
S_Matrix("M_udp_g", "R_B3GNT314g") = 1;
S_Matrix("M_galacglcgalacglcgal14acglcgalgluside_hs_g", "R_B3GNT314g") = 1;

S_Matrix("M_udpgal_g", "R_B3GNT315g") = -1;
S_Matrix("M_acglc13galacglcgal14acglcgalgluside_hs_g", "R_B3GNT315g") = -1;
S_Matrix("M_h_g", "R_B3GNT315g") = 1;
S_Matrix("M_udp_g", "R_B3GNT315g") = 1;
S_Matrix("M_galacglc13galacglcgal14acglcgalgluside_hs_g", "R_B3GNT315g") = 1;

S_Matrix("M_udpgal_g", "R_B3GNT31g") = -1;
S_Matrix("M_thcrm_hs_g", "R_B3GNT31g") = -1;
S_Matrix("M_h_g", "R_B3GNT31g") = 1;
S_Matrix("M_udp_g", "R_B3GNT31g") = 1;
S_Matrix("M_galthcrm_hs_g", "R_B3GNT31g") = 1;

S_Matrix("M_udpgal_g", "R_B3GNT32g") = -1;
S_Matrix("M_galthcrm_hs_g", "R_B3GNT32g") = -1;
S_Matrix("M_h_g", "R_B3GNT32g") = 1;
S_Matrix("M_udp_g", "R_B3GNT32g") = 1;
S_Matrix("M_galgalthcrm_hs_g", "R_B3GNT32g") = 1;

S_Matrix("M_udpgal_g", "R_B3GNT33g") = -1;
S_Matrix("M_galgalthcrm_hs_g", "R_B3GNT33g") = -1;
S_Matrix("M_h_g", "R_B3GNT33g") = 1;
S_Matrix("M_udp_g", "R_B3GNT33g") = 1;
S_Matrix("M_galgalgalthcrm_hs_g", "R_B3GNT33g") = 1;

S_Matrix("M_uacgam_g", "R_B3GNT34g") = -1;
S_Matrix("M_galgbside_hs_g", "R_B3GNT34g") = -1;
S_Matrix("M_h_g", "R_B3GNT34g") = 1;
S_Matrix("M_udp_g", "R_B3GNT34g") = 1;
S_Matrix("M_acglcgalgbside_hs_g", "R_B3GNT34g") = 1;

S_Matrix("M_udpgal_g", "R_B3GNT35g") = -1;
S_Matrix("M_acglcgalgbside_hs_g", "R_B3GNT35g") = -1;
S_Matrix("M_h_g", "R_B3GNT35g") = 1;
S_Matrix("M_udp_g", "R_B3GNT35g") = 1;
S_Matrix("M_galacglcgalgbside_hs_g", "R_B3GNT35g") = 1;

S_Matrix("M_acgal_g", "R_B3GNT36g") = -1;
S_Matrix("M_gbside_hs_g", "R_B3GNT36g") = -1;
S_Matrix("M_acgbgbside_hs_g", "R_B3GNT36g") = 1;
S_Matrix("M_h2o_g", "R_B3GNT36g") = 1;

S_Matrix("M_udpgal_g", "R_B3GNT39g") = -1;
S_Matrix("M_gluside_hs_g", "R_B3GNT39g") = -1;
S_Matrix("M_galgluside_hs_g", "R_B3GNT39g") = 1;
S_Matrix("M_h_g", "R_B3GNT39g") = 1;
S_Matrix("M_udp_g", "R_B3GNT39g") = 1;

S_Matrix("M_galgluside_hs_g", "R_B3GNT51g") = -1;
S_Matrix("M_uacgam_g", "R_B3GNT51g") = -1;
S_Matrix("M_h_g", "R_B3GNT51g") = 1;
S_Matrix("M_udp_g", "R_B3GNT51g") = 1;
S_Matrix("M_acglcgalgluside_hs_g", "R_B3GNT51g") = 1;

S_Matrix("M_cholcoa_x", "R_BAAT2x") = -1;
S_Matrix("M_taur_x", "R_BAAT2x") = -1;
S_Matrix("M_coa_x", "R_BAAT2x") = 1;
S_Matrix("M_tchola_x", "R_BAAT2x") = 1;

S_Matrix("M_gly_x", "R_BAAT3x") = -1;
S_Matrix("M_dgcholcoa_x", "R_BAAT3x") = -1;
S_Matrix("M_coa_x", "R_BAAT3x") = 1;
S_Matrix("M_dgchol_x", "R_BAAT3x") = 1;

S_Matrix("M_atp_c", "R_BACCL") = -1;
S_Matrix("M_h_c", "R_BACCL") = -1;
S_Matrix("M_btn_c", "R_BACCL") = -1;
S_Matrix("M_ppi_c", "R_BACCL") = 1;
S_Matrix("M_btamp_c", "R_BACCL") = 1;

S_Matrix("M_h_m", "R_BACCLm") = -1;
S_Matrix("M_atp_m", "R_BACCLm") = -1;
S_Matrix("M_btn_m", "R_BACCLm") = -1;
S_Matrix("M_ppi_m", "R_BACCLm") = 1;
S_Matrix("M_btamp_m", "R_BACCLm") = 1;

S_Matrix("M_ala_B_c", "R_BALAtmr") = -1;
S_Matrix("M_ala_B_m", "R_BALAtmr") = 1;

S_Matrix("M_h2o_c", "R_BAMPPALDOX") = -1;
S_Matrix("M_bamppald_c", "R_BAMPPALDOX") = -1;
S_Matrix("M_nad_c", "R_BAMPPALDOX") = -1;
S_Matrix("M_h_c", "R_BAMPPALDOX") = 2;
S_Matrix("M_nadh_c", "R_BAMPPALDOX") = 1;
S_Matrix("M_ala_B_c", "R_BAMPPALDOX") = 1;

S_Matrix("M_nad_m", "R_BDHm") = -1;
S_Matrix("M_bhb_m", "R_BDHm") = -1;
S_Matrix("M_h_m", "R_BDHm") = 1;
S_Matrix("M_nadh_m", "R_BDHm") = 1;
S_Matrix("M_acac_m", "R_BDHm") = 1;

S_Matrix("M_chito2pdol_L_c", "R_BDMT_L") = -0.1;
S_Matrix("M_gdpmann_c", "R_BDMT_L") = -1;
S_Matrix("M_h_c", "R_BDMT_L") = 1;
S_Matrix("M_gdp_c", "R_BDMT_L") = 1;
S_Matrix("M_mpdol_L_c", "R_BDMT_L") = 0.1;

S_Matrix("M_h_e", "R_BHBt") = -1;
S_Matrix("M_bhb_e", "R_BHBt") = -1;
S_Matrix("M_h_c", "R_BHBt") = 1;
S_Matrix("M_bhb_c", "R_BHBt") = 1;

S_Matrix("M_h_c", "R_BHBtm") = -1;
S_Matrix("M_bhb_c", "R_BHBtm") = -1;
S_Matrix("M_h_m", "R_BHBtm") = 1;
S_Matrix("M_bhb_m", "R_BHBtm") = 1;

S_Matrix("M_hcys_L_c", "R_BHMT") = -1;
S_Matrix("M_glyb_c", "R_BHMT") = -1;
S_Matrix("M_dmgly_c", "R_BHMT") = 1;
S_Matrix("M_met_L_c", "R_BHMT") = 1;

S_Matrix("M_hco3_c", "R_BILDGLCURt") = -1;
S_Matrix("M_bildglcur_e", "R_BILDGLCURt") = -1;
S_Matrix("M_hco3_e", "R_BILDGLCURt") = 1;
S_Matrix("M_bildglcur_c", "R_BILDGLCURt") = 1;

S_Matrix("M_bildglcur_c", "R_BILDGLCURtr") = -1;
S_Matrix("M_bildglcur_r", "R_BILDGLCURtr") = 1;

S_Matrix("M_hco3_c", "R_BILGLCURt") = -1;
S_Matrix("M_bilglcur_e", "R_BILGLCURt") = -1;
S_Matrix("M_hco3_e", "R_BILGLCURt") = 1;
S_Matrix("M_bilglcur_c", "R_BILGLCURt") = 1;

S_Matrix("M_bilglcur_c", "R_BILGLCURtr") = -1;
S_Matrix("M_bilglcur_r", "R_BILGLCURtr") = 1;

S_Matrix("M_h_c", "R_BILIRED") = -1;
S_Matrix("M_nadph_c", "R_BILIRED") = -1;
S_Matrix("M_biliverd_c", "R_BILIRED") = -1;
S_Matrix("M_nadp_c", "R_BILIRED") = 1;
S_Matrix("M_bilirub_c", "R_BILIRED") = 1;

S_Matrix("M_hco3_c", "R_BILIRUBt2") = -1;
S_Matrix("M_bilirub_e", "R_BILIRUBt2") = -1;
S_Matrix("M_hco3_e", "R_BILIRUBt2") = 1;
S_Matrix("M_bilirub_c", "R_BILIRUBt2") = 1;

S_Matrix("M_bilirub_c", "R_BILIRUBtr") = -1;
S_Matrix("M_bilirub_r", "R_BILIRUBtr") = 1;

S_Matrix("M_biocyt_c", "R_BIOCYTtn") = -1;
S_Matrix("M_biocyt_n", "R_BIOCYTtn") = 1;

S_Matrix("M_memgacpail_hs_r", "R_BMTer_U") = -1;
S_Matrix("M_dolmanp_U_r", "R_BMTer_U") = -0.1;
S_Matrix("M_h_r", "R_BMTer_U") = 1;
S_Matrix("M_m2emgacpail_hs_r", "R_BMTer_U") = 1;
S_Matrix("M_dolp_U_r", "R_BMTer_U") = 0.1;

S_Matrix("M_h2o_c", "R_BPNT") = -1;
S_Matrix("M_pap_c", "R_BPNT") = -1;
S_Matrix("M_pi_c", "R_BPNT") = 1;
S_Matrix("M_amp_c", "R_BPNT") = 1;

S_Matrix("M_biocyt_n", "R_BTND1n") = -1;
S_Matrix("M_h2o_n", "R_BTND1n") = -1;
S_Matrix("M_btn_n", "R_BTND1n") = 1;
S_Matrix("M_lys_L_n", "R_BTND1n") = 1;

S_Matrix("M_h2o_e", "R_BTNDe") = -1;
S_Matrix("M_biocyt_e", "R_BTNDe") = -1;
S_Matrix("M_lys_L_e", "R_BTNDe") = 1;
S_Matrix("M_btn_e", "R_BTNDe") = 1;

S_Matrix("M_h2o_m", "R_BTNDm") = -1;
S_Matrix("M_biocyt_m", "R_BTNDm") = -1;
S_Matrix("M_lys_L_m", "R_BTNDm") = 1;
S_Matrix("M_btn_m", "R_BTNDm") = 1;

S_Matrix("M_apoC_Lys_c", "R_BTNPL") = -1;
S_Matrix("M_btamp_c", "R_BTNPL") = -1;
S_Matrix("M_h_c", "R_BTNPL") = 1;
S_Matrix("M_amp_c", "R_BTNPL") = 1;
S_Matrix("M_apoC_Lys_btn_c", "R_BTNPL") = 1;

S_Matrix("M_apoC_Lys_m", "R_BTNPLm") = -1;
S_Matrix("M_btamp_m", "R_BTNPLm") = -1;
S_Matrix("M_h_m", "R_BTNPLm") = 1;
S_Matrix("M_amp_m", "R_BTNPLm") = 1;
S_Matrix("M_apoC_Lys_btn_m", "R_BTNPLm") = 1;

S_Matrix("M_h_e", "R_BTNt2") = -1;
S_Matrix("M_btn_e", "R_BTNt2") = -1;
S_Matrix("M_h_c", "R_BTNt2") = 1;
S_Matrix("M_btn_c", "R_BTNt2") = 1;

S_Matrix("M_h_c", "R_BTNt4i") = -1;
S_Matrix("M_btn_e", "R_BTNt4i") = -1;
S_Matrix("M_h_e", "R_BTNt4i") = 1;
S_Matrix("M_btn_c", "R_BTNt4i") = 1;

S_Matrix("M_btn_c", "R_BTNtn") = -1;
S_Matrix("M_btn_n", "R_BTNtn") = 1;

S_Matrix("M_h_e", "R_BUTt2r") = -1;
S_Matrix("M_but_e", "R_BUTt2r") = -1;
S_Matrix("M_h_c", "R_BUTt2r") = 1;
S_Matrix("M_but_c", "R_BUTt2r") = 1;

S_Matrix("M_h_r", "R_C14STRr") = -1;
S_Matrix("M_44mctr_r", "R_C14STRr") = -1;
S_Matrix("M_nadph_r", "R_C14STRr") = -1;
S_Matrix("M_44mzym_r", "R_C14STRr") = 1;
S_Matrix("M_nadp_r", "R_C14STRr") = 1;

S_Matrix("M_crn_c", "R_C160CPT1") = -1;
S_Matrix("M_pmtcoa_c", "R_C160CPT1") = -1;
S_Matrix("M_coa_c", "R_C160CPT1") = 1;
S_Matrix("M_pmtcrn_c", "R_C160CPT1") = 1;

S_Matrix("M_coa_m", "R_C160CPT2") = -1;
S_Matrix("M_pmtcrn_m", "R_C160CPT2") = -1;
S_Matrix("M_crn_m", "R_C160CPT2") = 1;
S_Matrix("M_pmtcoa_m", "R_C160CPT2") = 1;

S_Matrix("M_pmtcrn_c", "R_C160CRNt") = -1;
S_Matrix("M_pmtcrn_m", "R_C160CRNt") = 1;

S_Matrix("M_crn_c", "R_C161CPT1") = -1;
S_Matrix("M_hdcoa_c", "R_C161CPT1") = -1;
S_Matrix("M_coa_c", "R_C161CPT1") = 1;
S_Matrix("M_hdcecrn_c", "R_C161CPT1") = 1;

S_Matrix("M_crn_c", "R_C161CPT12") = -1;
S_Matrix("M_hdd2coa_c", "R_C161CPT12") = -1;
S_Matrix("M_coa_c", "R_C161CPT12") = 1;
S_Matrix("M_hdd2crn_c", "R_C161CPT12") = 1;

S_Matrix("M_coa_m", "R_C161CPT2") = -1;
S_Matrix("M_hdcecrn_m", "R_C161CPT2") = -1;
S_Matrix("M_crn_m", "R_C161CPT2") = 1;
S_Matrix("M_hdcoa_m", "R_C161CPT2") = 1;

S_Matrix("M_coa_m", "R_C161CPT22") = -1;
S_Matrix("M_hdd2crn_m", "R_C161CPT22") = -1;
S_Matrix("M_crn_m", "R_C161CPT22") = 1;
S_Matrix("M_hdd2coa_m", "R_C161CPT22") = 1;

S_Matrix("M_hdd2crn_c", "R_C161CRN2t") = -1;
S_Matrix("M_hdd2crn_m", "R_C161CRN2t") = 1;

S_Matrix("M_hdcecrn_c", "R_C161CRNt") = -1;
S_Matrix("M_hdcecrn_m", "R_C161CRNt") = 1;

S_Matrix("M_crn_c", "R_C180CPT1") = -1;
S_Matrix("M_stcoa_c", "R_C180CPT1") = -1;
S_Matrix("M_coa_c", "R_C180CPT1") = 1;
S_Matrix("M_stcrn_c", "R_C180CPT1") = 1;

S_Matrix("M_coa_m", "R_C180CPT2") = -1;
S_Matrix("M_stcrn_m", "R_C180CPT2") = -1;
S_Matrix("M_crn_m", "R_C180CPT2") = 1;
S_Matrix("M_stcoa_m", "R_C180CPT2") = 1;

S_Matrix("M_stcrn_c", "R_C180CRNt") = -1;
S_Matrix("M_stcrn_m", "R_C180CRNt") = 1;

S_Matrix("M_crn_c", "R_C181CPT1") = -1;
S_Matrix("M_odecoa_c", "R_C181CPT1") = -1;
S_Matrix("M_coa_c", "R_C181CPT1") = 1;
S_Matrix("M_odecrn_c", "R_C181CPT1") = 1;

S_Matrix("M_coa_m", "R_C181CPT2") = -1;
S_Matrix("M_odecrn_m", "R_C181CPT2") = -1;
S_Matrix("M_crn_m", "R_C181CPT2") = 1;
S_Matrix("M_odecoa_m", "R_C181CPT2") = 1;

S_Matrix("M_odecrn_c", "R_C181CRNt") = -1;
S_Matrix("M_odecrn_m", "R_C181CRNt") = 1;

S_Matrix("M_coa_m", "R_C204CPT2") = -1;
S_Matrix("M_arachdcrn_m", "R_C204CPT2") = -1;
S_Matrix("M_crn_m", "R_C204CPT2") = 1;
S_Matrix("M_arachdcoa_m", "R_C204CPT2") = 1;

S_Matrix("M_arachdcrn_c", "R_C204CRNt") = -1;
S_Matrix("M_arachdcrn_m", "R_C204CRNt") = 1;

S_Matrix("M_c226coa_c", "R_C226COAtx") = -1;
S_Matrix("M_c226coa_x", "R_C226COAtx") = 1;

S_Matrix("M_crn_c", "R_C226CPT1") = -1;
S_Matrix("M_c226coa_c", "R_C226CPT1") = -1;
S_Matrix("M_coa_c", "R_C226CPT1") = 1;
S_Matrix("M_c226crn_c", "R_C226CPT1") = 1;

S_Matrix("M_coa_m", "R_C226CPT2") = -1;
S_Matrix("M_c226crn_m", "R_C226CPT2") = -1;
S_Matrix("M_crn_m", "R_C226CPT2") = 1;
S_Matrix("M_c226coa_m", "R_C226CPT2") = 1;

S_Matrix("M_c226crn_c", "R_C226CRNt") = -1;
S_Matrix("M_c226crn_m", "R_C226CRNt") = 1;

S_Matrix("M_nadp_r", "R_C3STDH1Pr") = -1;
S_Matrix("M_4mzym_int1_r", "R_C3STDH1Pr") = -1;
S_Matrix("M_h_r", "R_C3STDH1Pr") = 1;
S_Matrix("M_nadph_r", "R_C3STDH1Pr") = 1;
S_Matrix("M_4mzym_int2_r", "R_C3STDH1Pr") = 1;
S_Matrix("M_co2_r", "R_C3STDH1Pr") = 1;

S_Matrix("M_4mzym_int1_r", "R_C3STDH1r") = -1;
S_Matrix("M_nad_r", "R_C3STDH1r") = -1;
S_Matrix("M_h_r", "R_C3STDH1r") = 1;
S_Matrix("M_4mzym_int2_r", "R_C3STDH1r") = 1;
S_Matrix("M_co2_r", "R_C3STDH1r") = 1;
S_Matrix("M_nadh_r", "R_C3STDH1r") = 1;

S_Matrix("M_h_r", "R_C3STKR2r") = -1;
S_Matrix("M_nadph_r", "R_C3STKR2r") = -1;
S_Matrix("M_zym_int2_r", "R_C3STKR2r") = -1;
S_Matrix("M_nadp_r", "R_C3STKR2r") = 1;
S_Matrix("M_zymst_r", "R_C3STKR2r") = 1;

S_Matrix("M_o2_r", "R_C4STMO1r") = -3;
S_Matrix("M_h_r", "R_C4STMO1r") = -3;
S_Matrix("M_nadph_r", "R_C4STMO1r") = -3;
S_Matrix("M_44mzym_r", "R_C4STMO1r") = -1;
S_Matrix("M_h2o_r", "R_C4STMO1r") = 4;
S_Matrix("M_nadp_r", "R_C4STMO1r") = 3;
S_Matrix("M_4mzym_int1_r", "R_C4STMO1r") = 1;

S_Matrix("M_o2_r", "R_C4STMO2Pr") = -1;
S_Matrix("M_nadp_r", "R_C4STMO2Pr") = -1;
S_Matrix("M_4mzym_int2_r", "R_C4STMO2Pr") = -1;
S_Matrix("M_h_r", "R_C4STMO2Pr") = 1;
S_Matrix("M_nadph_r", "R_C4STMO2Pr") = 1;
S_Matrix("M_co2_r", "R_C4STMO2Pr") = 1;
S_Matrix("M_zym_int2_r", "R_C4STMO2Pr") = 1;

S_Matrix("M_o2_r", "R_C4STMO2r") = -1;
S_Matrix("M_4mzym_int2_r", "R_C4STMO2r") = -1;
S_Matrix("M_nad_r", "R_C4STMO2r") = -1;
S_Matrix("M_h_r", "R_C4STMO2r") = 1;
S_Matrix("M_co2_r", "R_C4STMO2r") = 1;
S_Matrix("M_nadh_r", "R_C4STMO2r") = 1;
S_Matrix("M_zym_int2_r", "R_C4STMO2r") = 1;

S_Matrix("M_h2o_c", "R_CAATPS") = -1;
S_Matrix("M_atp_c", "R_CAATPS") = -1;
S_Matrix("M_ca2_c", "R_CAATPS") = -1;
S_Matrix("M_adp_c", "R_CAATPS") = 1;
S_Matrix("M_pi_c", "R_CAATPS") = 1;
S_Matrix("M_h_e", "R_CAATPS") = 1;
S_Matrix("M_ca2_e", "R_CAATPS") = 1;

S_Matrix("M_carveol_e", "R_CARVEOLte") = -1;
S_Matrix("M_carveol_c", "R_CARVEOLte") = 1;

S_Matrix("M_na1_e", "R_CAt7r") = -3;
S_Matrix("M_ca2_c", "R_CAt7r") = -1;
S_Matrix("M_na1_c", "R_CAt7r") = 3;
S_Matrix("M_ca2_e", "R_CAt7r") = 1;

S_Matrix("M_h2o2_m", "R_CATm") = -2;
S_Matrix("M_o2_m", "R_CATm") = 1;
S_Matrix("M_h2o_m", "R_CATm") = 2;

S_Matrix("M_h2o2_x", "R_CATp") = -2;
S_Matrix("M_o2_x", "R_CATp") = 1;
S_Matrix("M_h2o_x", "R_CATp") = 2;

S_Matrix("M_atp_m", "R_CBPSam") = -2;
S_Matrix("M_hco3_m", "R_CBPSam") = -1;
S_Matrix("M_nh4_m", "R_CBPSam") = -1;
S_Matrix("M_h_m", "R_CBPSam") = 2;
S_Matrix("M_adp_m", "R_CBPSam") = 2;
S_Matrix("M_pi_m", "R_CBPSam") = 1;
S_Matrix("M_cbp_m", "R_CBPSam") = 1;

S_Matrix("M_h_c", "R_CBR2") = -1;
S_Matrix("M_nadph_c", "R_CBR2") = -1;
S_Matrix("M_prostge2_c", "R_CBR2") = -1;
S_Matrix("M_nadp_c", "R_CBR2") = 1;
S_Matrix("M_prostgf2_c", "R_CBR2") = 1;

S_Matrix("M_cdpdag_hs_c", "R_CDIPTr") = -1;
S_Matrix("M_inost_c", "R_CDIPTr") = -1;
S_Matrix("M_h_c", "R_CDIPTr") = 1;
S_Matrix("M_cmp_c", "R_CDIPTr") = 1;
S_Matrix("M_pail_hs_c", "R_CDIPTr") = 1;

S_Matrix("M_cdpdag_hs_c", "R_CDPDAGtm") = -1;
S_Matrix("M_cdpdag_hs_m", "R_CDPDAGtm") = 1;

S_Matrix("M_h_c", "R_CDS") = -1;
S_Matrix("M_pa_hs_c", "R_CDS") = -1;
S_Matrix("M_ctp_c", "R_CDS") = -1;
S_Matrix("M_ppi_c", "R_CDS") = 1;
S_Matrix("M_cdpdag_hs_c", "R_CDS") = 1;

S_Matrix("M_h_m", "R_CDSm") = -1;
S_Matrix("M_ctp_m", "R_CDSm") = -1;
S_Matrix("M_pa_hs_m", "R_CDSm") = -1;
S_Matrix("M_ppi_m", "R_CDSm") = 1;
S_Matrix("M_cdpdag_hs_m", "R_CDSm") = 1;

S_Matrix("M_cdpchol_c", "R_CEPTC") = -1;
S_Matrix("M_dag_hs_c", "R_CEPTC") = -1;
S_Matrix("M_h_c", "R_CEPTC") = 1;
S_Matrix("M_cmp_c", "R_CEPTC") = 1;
S_Matrix("M_pchol_hs_c", "R_CEPTC") = 1;

S_Matrix("M_cdpea_c", "R_CEPTE") = -1;
S_Matrix("M_dag_hs_c", "R_CEPTE") = -1;
S_Matrix("M_h_c", "R_CEPTE") = 1;
S_Matrix("M_cmp_c", "R_CEPTE") = 1;
S_Matrix("M_pe_hs_c", "R_CEPTE") = 1;

S_Matrix("M_crm_hs_c", "R_CERT1rt") = -1;
S_Matrix("M_crm_hs_r", "R_CERT1rt") = 1;

S_Matrix("M_gluside_hs_c", "R_CERT2gt") = -1;
S_Matrix("M_gluside_hs_g", "R_CERT2gt") = 1;

S_Matrix("M_gluside_hs_c", "R_CERT2rt") = -1;
S_Matrix("M_gluside_hs_r", "R_CERT2rt") = 1;

S_Matrix("M_o2_r", "R_CH25H") = -1;
S_Matrix("M_h_r", "R_CH25H") = -1;
S_Matrix("M_nadph_r", "R_CH25H") = -1;
S_Matrix("M_chsterol_r", "R_CH25H") = -1;
S_Matrix("M_h2o_r", "R_CH25H") = 1;
S_Matrix("M_nadp_r", "R_CH25H") = 1;
S_Matrix("M_xol25oh_r", "R_CH25H") = 1;

S_Matrix("M_accoa_c", "R_CHAT") = -1;
S_Matrix("M_chol_c", "R_CHAT") = -1;
S_Matrix("M_coa_c", "R_CHAT") = 1;
S_Matrix("M_ach_c", "R_CHAT") = 1;

S_Matrix("M_accoa_n", "R_CHATn") = -1;
S_Matrix("M_chol_n", "R_CHATn") = -1;
S_Matrix("M_ach_n", "R_CHATn") = 1;
S_Matrix("M_coa_n", "R_CHATn") = 1;

S_Matrix("M_h_c", "R_CHLPCTD") = -1;
S_Matrix("M_ctp_c", "R_CHLPCTD") = -1;
S_Matrix("M_cholp_c", "R_CHLPCTD") = -1;
S_Matrix("M_ppi_c", "R_CHLPCTD") = 1;
S_Matrix("M_cdpchol_c", "R_CHLPCTD") = 1;

S_Matrix("M_chol_c", "R_CHLtm") = -1;
S_Matrix("M_chol_m", "R_CHLtm") = 1;

S_Matrix("M_hco3_c", "R_CHOLATEt") = -1;
S_Matrix("M_cholate_e", "R_CHOLATEt") = -1;
S_Matrix("M_hco3_e", "R_CHOLATEt") = 1;
S_Matrix("M_cholate_c", "R_CHOLATEt") = 1;

S_Matrix("M_h2o_c", "R_CHOLATEt3") = -1;
S_Matrix("M_atp_c", "R_CHOLATEt3") = -1;
S_Matrix("M_cholate_c", "R_CHOLATEt3") = -1;
S_Matrix("M_adp_c", "R_CHOLATEt3") = 1;
S_Matrix("M_h_c", "R_CHOLATEt3") = 1;
S_Matrix("M_pi_c", "R_CHOLATEt3") = 1;
S_Matrix("M_cholate_e", "R_CHOLATEt3") = 1;

S_Matrix("M_atp_c", "R_CHOLK") = -1;
S_Matrix("M_chol_c", "R_CHOLK") = -1;
S_Matrix("M_adp_c", "R_CHOLK") = 1;
S_Matrix("M_h_c", "R_CHOLK") = 1;
S_Matrix("M_cholp_c", "R_CHOLK") = 1;

S_Matrix("M_na1_e", "R_CHOLt4") = -1;
S_Matrix("M_chol_e", "R_CHOLt4") = -1;
S_Matrix("M_na1_c", "R_CHOLt4") = 1;
S_Matrix("M_chol_c", "R_CHOLt4") = 1;

S_Matrix("M_chol_c", "R_CHOLtn") = -1;
S_Matrix("M_chol_n", "R_CHOLtn") = 1;

S_Matrix("M_chol_e", "R_CHOLtu") = -1;
S_Matrix("M_chol_c", "R_CHOLtu") = 1;

S_Matrix("M_chsterol_l", "R_CHSTEROLt1") = -1;
S_Matrix("M_chsterol_m", "R_CHSTEROLt1") = 1;

S_Matrix("M_chsterol_r", "R_CHSTEROLt2") = -1;
S_Matrix("M_chsterol_m", "R_CHSTEROLt2") = 1;

S_Matrix("M_chsterol_c", "R_CHSTEROLt3") = -1;
S_Matrix("M_chsterol_m", "R_CHSTEROLt3") = 1;

S_Matrix("M_cit_c", "R_CITL") = -1;
S_Matrix("M_ac_c", "R_CITL") = 1;
S_Matrix("M_oaa_c", "R_CITL") = 1;

S_Matrix("M_citr_L_m", "R_CITRtm") = -1;
S_Matrix("M_citr_L_c", "R_CITRtm") = 1;

S_Matrix("M_na1_e", "R_CITt4_2") = -2;
S_Matrix("M_cit_e", "R_CITt4_2") = -1;
S_Matrix("M_na1_c", "R_CITt4_2") = 2;
S_Matrix("M_cit_c", "R_CITt4_2") = 1;

S_Matrix("M_cit_c", "R_CITtam") = -1;
S_Matrix("M_mal_L_m", "R_CITtam") = -1;
S_Matrix("M_cit_m", "R_CITtam") = 1;
S_Matrix("M_mal_L_c", "R_CITtam") = 1;

S_Matrix("M_cit_c", "R_CITtbm") = -1;
S_Matrix("M_pep_m", "R_CITtbm") = -1;
S_Matrix("M_pep_c", "R_CITtbm") = 1;
S_Matrix("M_cit_m", "R_CITtbm") = 1;

S_Matrix("M_cl_e", "R_CLOXAtex2") = -2;
S_Matrix("M_oxa_c", "R_CLOXAtex2") = -1;
S_Matrix("M_cl_c", "R_CLOXAtex2") = 2;
[truncated: 421,645 more chars]
