# Supplementary material for: Flux balance analysis predicts Warburg-like effects of mouse hepatocyte deficient in miR-122a
Source: PLoS Comput Biol. 2017 Jul 7;13(7):e1005618. doi: 10.1371/journal.pcbi.1005618 (PMC5536358; doi:10.1371/journal.pcbi.1005618)
Supplement: S1 File — GAMS file used for evaluating similarity ratio. (ZIP) [file pcbi.1005618.s014.zip › Ex-Project/A2-Recon2-Liver-Objective-ATP_c_m_n_r.gms]

sets
***** ATP_c_m_n
    syn_vb_rxn(reactions) "Synthesis reactions toward to species represented as the reactant in the reaction: C + D (desired species) <-- A + B"
    /
* ATP_c
      'R_AACOAT                                                    ',       'R_ADK1                                                      ',
      'R_CYTK1                                                     ',
      'R_CYTK2                                                     ',       'R_DAGK_hs                                                   ',
      'R_DGK1                                                      ',       'R_DTMPK                                                     ',
      'R_FACOAL150                                                 ',       'R_FACOAL161                                                 ',
      'R_FACOAL170                                                 ',       'R_FACOAL1812                                                ',
      'R_FACOAL1813                                                ',       'R_FACOAL1821                                                ',
      'R_FACOAL1822                                                ',       'R_FACOAL1831                                                ',
      'R_FACOAL1832                                                ',       'R_FACOAL184                                                 ',
      'R_FACOAL200                                                 ',       'R_FACOAL203                                                 ',
      'R_FACOAL204                                                 ',       'R_FACOAL2042                                                ',
      'R_FACOAL205                                                 ',       'R_FACOAL206                                                 ',
      'R_FACOAL224                                                 ',       'R_FACOAL2251                                                ',
      'R_FACOAL2252                                                ',       'R_FACOAL226                                                 ',
      'R_FACOAL240                                                 ',       'R_FACOAL241                                                 ',
      'R_FACOAL244_1                                               ',       'R_FACOAL245_1                                               ',
      'R_FACOAL245_2                                               ',       'R_FACOAL246_1                                               ',
      'R_FACOAL260                                                 ',       'R_FTHFL                                                     ',
      'R_GK1                                                       ',       'R_GTHRDt                                                    ',
      'R_NMNATr                                                    ',       'R_PCt                                                       ',
      'R_PGK                                                       ',       'R_PRPPS                                                     ',
      'R_UMPK                                                      ',       'R_r0345                                                     ',
      'R_r0408                                                     ',       'R_r0578                                                     ',
      'R_r0651                                                     ',       'R_r0679                                                     ',
      'R_RE2973C                                                   ',       'R_RE2974C                                                   ',
* ATP_m
      'R_ADK1m                                                     ',       'R_CYTK1m                                                    ',
      'R_ITCOALm                                                   ',       'R_MCCCrm                                                    ',
      'R_MECOALm                                                   ',       'R_NDPK1m                                                    ',
      'R_NDPK3m                                                    ',       'R_NDPK6m                                                    ',
      'R_SUCOASm                                                   ',       'R_r0579                                                     ',
      'R_r0680                                                     ',       'R_RE2972M                                                   ',

* ATP_n
      'R_CYTK1n                                                    ',       'R_CYTK2n                                                    ',
      'R_DCK1n                                                     ',       'R_UMPKn                                                     ',
      'R_RE2973N                                                   ',       'R_RE2974N                                                   ',

* ATP_r
      'R_r0650                                                     ',       'R_r1487                                                     ' 
    /

    syn_vf_rxn(reactions) "Synthesis reactions toward to species represented as the product in the reaction: A + B --> C + D (desired species)"
    /
* ATP_c
      'R_r0470                                                     '

    /;
