# Supplementary material for: Flux balance analysis predicts Warburg-like effects of mouse hepatocyte deficient in miR-122a
Source: PLoS Comput Biol. 2017 Jul 7;13(7):e1005618. doi: 10.1371/journal.pcbi.1005618 (PMC5536358; doi:10.1371/journal.pcbi.1005618)
Supplement: S1 File — GAMS file used for evaluating similarity ratio. (ZIP) [file pcbi.1005618.s014.zip › Ex-Project/A3-Recon2-Liver-MinMaxBound-mouse.gms]

sets
    targetSet(reactions) "targets for minimum biomass growth and ATP maintenance"
        /'R_EX_bilglcur(e)                                            '
         'R_EX_bilirub(e)                                             '
        /;

parameters
    FluxBound_vf_LB(reactions) "lower bound for each forward flux"
        /'R_10FTHFtm                                                  '     0.0000000000
         'R_13DAMPPOX                                                 '     0.0000000000
         'R_1PPDCRp                                                   '     0.0000000000
         'R_24NPHte                                                   '     0.0000000000
         'R_2AMACSULT                                                 '     0.0000000000
         'R_2HBO                                                      '     0.0000000000
         'R_2HBt2                                                     '     0.0000000000
         'R_2MCITt                                                    '     0.0000000000
         'R_2OXOADOXm                                                 '     1.0000000000
         'R_2OXOADPTm                                                 '     0.0000000000
         'R_34DHOXPEGOX                                               '     0.0000000000
         'R_34DHOXPEGt                                                '     0.0000000000
         'R_34DHPHEt                                                  '     0.0000000000
         'R_34HPPOR                                                   '     0.0000000000
         'R_3AIBt                                                     '     0.0000000000
         'R_L3AIBTm                                                   '     0.0000000000
         'R_3AIBtm                                                    '     0.0000000000
         'R_3DSPHR                                                    '     0.0000000000
         'R_3HAO                                                      '     0.0000000000
         'R_3HBCDm                                                    '     0.0000000000
         'R_3HBCOAHLm                                                 '     0.0000000000
         'R_3HKYNAKGAT                                                '     0.0000000000
         'R_3HLYTCL                                                   '     0.0000000000
         'R_3MOBt2im                                                  '     0.0000000000
         'R_3MOPt2im                                                  '     0.0000000000
         'R_3SALAASPm                                                 '     0.0000000000
         'R_3SALATAim                                                 '     0.0000000000
         'R_3SPYRSPm                                                  '     0.0000000000
         'R_41R2A1H12BOOX                                             '     0.0000000000
         'R_4ABUTtm                                                   '     0.0000000000
         'R_4HGLSDm                                                   '     0.0000000000
         'R_4HOXPACDOX_NADP_                                          '     0.0000000000
         'R_4MTOLBUTAMIDEte                                           '     0.0000000000
         'R_4NPHSFte                                                  '     0.0000000000
         'R_4NPHSULT                                                  '     0.0000000000
         'R_4NPHte                                                    '     0.0000000000
         'R_4PYRDX                                                    '     0.0000000000
         'R_5ADTSTSTERONESte                                          '     0.0000000000
         'R_5ADTSTSTERONESULT                                         '     0.0000000000
         'R_5ADTSTSTERONEte                                           '     0.0000000000
         'R_5AOPtm                                                    '     0.0000000000
         'R_5HOMEPRAZOLEte                                            '     0.0000000000
         'R_5HOXINDACTO2OX                                            '     0.0000000000
         'R_5MTHFt                                                    '     0.0000000000
         'R_A_MANASEly                                                '     0.0000000000
         'R_A4GALTg                                                   '     0.0000000000
         'R_A4GNT2g                                                   '     0.0000000000
         'R_AACOAT                                                    '     0.0000000000
         'R_AASAD3m                                                   '     0.0000000000
         'R_AATAi                                                     '     0.0000000000
         'R_ABO4g                                                     '     0.0000000000
         'R_ABO5g                                                     '     0.0000000000
         'R_ABO6g                                                     '     0.0000000000
         'R_ABO7g                                                     '     0.0000000000
         'R_ABO9g                                                     '     0.0000000000
         'R_ABTArm                                                    '     0.0000000000
         'R_ABTD                                                      '     0.0000000000
         'R_ABTti                                                     '     0.0000000000
         'R_ABUTD                                                     '     0.0000000000
         'R_ABUTt2r                                                   '     0.0000000000
         'R_ACACT10m                                                  '     0.0000000000
         'R_ACACT1r                                                   '     0.0000000000
         'R_ACACT1rm                                                  '     0.0000000000
         'R_ACACT1x                                                   '     0.0000000000
         'R_ACACt2                                                    '     0.0000000000
         'R_ACACt2m                                                   '     0.0000000000
         'R_ACACT4p                                                   '     0.0000000000
         'R_ACACT5p                                                   '     0.0000000000
         'R_ACACT6p                                                   '     0.0000000000
         'R_ACACT7p                                                   '     0.0000000000
         'R_ACALDt                                                    '     0.0000000000
         'R_ACALDtm                                                   '     0.0000000000
         'R_ACCOAC                                                    '     0.0000000000
         'R_ACCOAgt                                                   '     0.0000000000
         'R_ACCOAtn                                                   '     0.0000000000
         'R_ACETONEt2                                                 '     0.0000000000
         'R_ACGALFUCGALACGALFUC12GAL14ACGLCGALGLUSIDEte               '     0.0000000000
         'R_ACGALFUCGALACGALFUC12GAL14ACGLCGALGLUSIDEtg               '     0.0000000000
         'R_ACGALFUCGALACGALFUCGALACGLCGAL14ACGLCGALGLUSIDEte         '     0.0000000000
         'R_ACGALFUCGALACGALFUCGALACGLCGAL14ACGLCGALGLUSIDEtg         '     0.0000000000
         'R_ACGALK                                                    '     0.0000000000
         'R_ACGALtlg                                                  '     0.0000000000
         'R_ACGALtly                                                  '     0.0000000000
         'R_ACGAM6PSi                                                 '     0.0000000000
         'R_ACGAMK                                                    '     0.0000000000
         'R_ACGAMPM                                                   '     0.0000000000
         'R_ACGBGBSIDEtg                                              '     0.0000000000
         'R_ACGBGBSIDEtl                                              '     0.0000000000
         'R_ACGPID                                                    '     0.0000000000
         'R_ACHEe                                                     '     0.0000000000
         'R_ACHtn                                                     '     0.0000000000
         'R_ACNACNGALGBSIDEte                                         '     0.0000000000
         'R_ACNACNGALGBSIDEtg                                         '     0.0000000000
         'R_ACNAM9PL                                                  '     0.0000000000
         'R_ACNAMlt                                                   '     0.0000000000
         'R_ACNAMPH                                                   '     0.0000000000
         'R_ACNAMtn                                                   '     0.0000000000
         'R_ACNMLr                                                    '     0.0000000000
         'R_ACOAD10m                                                  '     0.0000000000
         'R_ACOAD1fm                                                  '     0.0000000000
         'R_ACOAD9m                                                   '     0.0000000000
         'R_ACOAO7p                                                   '     0.0000000000
         'R_ACONT                                                     '     0.0000000000
         'R_ACOX22x                                                   '     0.0000000000
         'R_ACOX2x                                                    '     0.0000000000
         'R_ACRNtm                                                    '     0.0000000000
         'R_ACt2m                                                     '     0.0000000000
         'R_ACt2r                                                     '     0.0000000000
         'R_ACTLMO                                                    '     0.0000000000
         'R_ACTNMO                                                    '     0.0000000000
         'R_ADEt                                                      '     0.0000000000
         'R_ADK1                                                      '     0.0000000000
         'R_ADK1m                                                     '     0.0000000000
         'R_ADK3                                                      '     0.0000000000
         'R_ADK3m                                                     '     0.0000000000
         'R_ADKd                                                      '     0.0000000000
         'R_ADMDC                                                     '     0.0000000000
         'R_ADNCYC                                                    '     0.0000000000
         'R_ADNt                                                      '     0.0000000000
         'R_ADNtm                                                     '     0.0000000000
         'R_ADPRDP                                                    '     0.0000000000
         'R_ADPtx                                                     '     0.0000000000
         'R_ADRNCPT1                                                  '     0.0000000000
         'R_ADRNCPT2                                                  '     0.0000000000
         'R_ADRNCRNt                                                  '     0.0000000000
         'R_ADRNt                                                     '     0.0000000000
         'R_ADSK                                                      '     0.0000000000
         'R_ADSL1                                                     '     0.0000000000
         'R_ADSS                                                      '     0.0000000000
         'R_AG13T10g                                                  '     0.0000000000
         'R_AG13T11g                                                  '     0.0000000000
         'R_AG13T12g                                                  '     0.0000000000
         'R_AG13T13g                                                  '     0.0000000000
         'R_AG13T14g                                                  '     0.0000000000
         'R_AG13T15g                                                  '     0.0000000000
         'R_AG13T16g                                                  '     0.0000000000
         'R_AG13T17g                                                  '     0.0000000000
         'R_AG13T18g                                                  '     0.0000000000
         'R_AG13T1g                                                   '     0.0000000000
         'R_AG13T2g                                                   '     0.0000000000
         'R_AG13T3g                                                   '     0.0000000000
         'R_AG13T4g                                                   '     0.0000000000
         'R_AG13T5g                                                   '     0.0000000000
         'R_AG13T6g                                                   '     0.0000000000
         'R_AG13T7g                                                   '     0.0000000000
         'R_AG13T8g                                                   '     0.0000000000
         'R_AG13T9g                                                   '     0.0000000000
         'R_AGTim                                                     '     0.0000000000
         'R_AGTix                                                     '     0.0000000000
         'R_AHC                                                       '     0.0000000000
         'R_AKGMALtm                                                  '     0.0000000000
         'R_AKGtp                                                     '     0.0000000000
         'R_AKR1C1                                                    '     0.0000000000
         'R_AKR1C41                                                   '     0.0000000000
         'R_AKR1D2                                                    '     0.0000000000
         'R_ALADGLNexR                                                '     0.0000000000
         'R_ALADGLYexR                                                '     0.0000000000
         'R_ALAGLNexR                                                 '     0.0000000000
         'R_ALAGLYexR                                                 '     0.0000000000
         'R_ALAR                                                      '     0.0000000000
         'R_ALASm                                                     '     0.0000000000
         'R_ALAt2r                                                    '     0.0000000000
         'R_ALATA_L                                                   '     0.0000000000
         'R_ALAtN1                                                    '     0.0000000000
         'R_ALCD1                                                     '     0.0000000000
         'R_ALCD21_D                                                  '     0.0000000000
         'R_ALCD21_L                                                  '     0.0000000000
         'R_ALCD22_D                                                  '     0.0000000000
         'R_ALCD22_L                                                  '     0.0000000000
         'R_ALCD2if                                                   '     0.0000000000
         'R_ALDD21                                                    '     0.0000000000
         'R_ALDD2x                                                    '     0.0000000000
         'R_ALDD2xm                                                   '     0.0000000000
         'R_ALDD2y                                                    '     0.0000000000
         'R_ALOX52                                                    '     0.0000000000
         'R_ALR2                                                      '     0.0000000000
         'R_ALR3                                                      '     0.0000000000
         'R_AMACR2p                                                   '     0.0000000000
         'R_AMACRp                                                    '     0.0000000000
         'R_AMANK                                                     '     0.0000000000
         'R_AMCOXO                                                    '     0.0000000000
         'R_AMPTASECG                                                 '     0.0000000000
         'R_AMPTASECGe                                                '     0.0000000000
         'R_AMPtp                                                     '     0.0000000000
         'R_APAT2rm                                                   '     0.0000000000
         'R_APNNOXte                                                  '     0.0000000000
         'R_APOCF                                                     '     0.0000000000
         'R_APOCFm                                                    '     0.0000000000
         'R_APOC_LYS_BTNP                                             '     0.0000000000
         'R_APOC_LYS_BTNPm                                            '     0.0000000000
         'R_APPNNte                                                   '     0.0000000000
         'R_APRGSTRNte                                                '     0.0000000000
         'R_ARAB_Lt                                                   '     0.0000000000
         'R_ARABR                                                     '     0.0000000000
         'R_ARACHCOAtx                                                '     0.0000000000
         'R_ARACHCPT1                                                 '     0.0000000000
         'R_ARACHCPT2                                                 '     0.0000000000
         'R_ARACHCRNt                                                 '     0.0000000000
         'R_ARACHDCOAtx                                               '     0.0000000000
         'R_ARACHDt2                                                  '     0.0000000000
         'R_ARACHDtr                                                  '     0.0000000000
         'R_ARACHt                                                    '     0.0000000000
         'R_ARGLYSex                                                  '     0.0000000000
         'R_ARGN                                                      '     0.0000000000
         'R_ARGSL                                                     '     0.0000000000
         'R_ARGSS                                                     '     0.0000000000
         'R_ARGtm                                                     '     0.0000000000
         'R_ARSA                                                      '     0.0000000000
         'R_R_group_phosphotase_1                                     '     0.0000000000
         'R_ASAH1                                                     '     0.0000000000
         'R_ASCBOX                                                    '     0.0000000000
         'R_ASCBt                                                     '     0.0000000000
         'R_ASCBt4                                                    '     0.0000000000
         'R_ASNNm                                                     '     0.0000000000
         'R_ASNS1                                                     '     0.0000000000
         'R_ASNtm                                                     '     0.0000000000
         'R_ASNtN1                                                    '     0.0000000000
         'R_Asn_X_Ser_Thrtr                                           '     0.0000000000
         'R_ASPDxt                                                    '     0.0000000000
         'R_ASPGLUm                                                   '     0.0000000000
         'R_ASPNATm                                                   '     0.0000000000
         'R_ASPTA                                                     '     0.0000000000
         'R_ASPTAm                                                    '     0.0000000000
         'R_ATP1ter                                                   '     0.0000000000
         'R_ATP2ter                                                   '     0.0000000000
         'R_ATPH1e                                                    '     0.0000000000
         'R_ATPH2e                                                    '     0.0000000000
         'R_ATPtm                                                     '     0.0000000000
         'R_ATPtx                                                     '     0.0000000000
         'R_B_MANNASEly                                               '     0.0000000000
         'R_B3GALT3g                                                  '     0.0000000000
         'R_B3GALT5g                                                  '     0.0000000000
         'R_B3GNT11g                                                  '     0.0000000000
         'R_B3GNT12g                                                  '     0.0000000000
         'R_B3GNT310g                                                 '     0.0000000000
         'R_B3GNT311g                                                 '     0.0000000000
         'R_B3GNT312g                                                 '     0.0000000000
         'R_B3GNT313g                                                 '     0.0000000000
         'R_B3GNT314g                                                 '     0.0000000000
         'R_B3GNT315g                                                 '     0.0000000000
         'R_B3GNT31g                                                  '     0.0000000000
         'R_B3GNT32g                                                  '     0.0000000000
         'R_B3GNT33g                                                  '     0.0000000000
         'R_B3GNT34g                                                  '     0.0000000000
         'R_B3GNT35g                                                  '     0.0000000000
         'R_B3GNT36g                                                  '     0.0000000000
         'R_B3GNT39g                                                  '     0.0000000000
         'R_B3GNT51g                                                  '     0.0000000000
         'R_BAAT2x                                                    '     0.0000000000
         'R_BAAT3x                                                    '     0.0000000000
         'R_BACCL                                                     '     0.0000000000
         'R_BACCLm                                                    '     0.0000000000
         'R_BALAtmr                                                   '     0.0000000000
         'R_BAMPPALDOX                                                '     0.0000000000
         'R_BDHm                                                      '     0.0000000000
         'R_BDMT_L                                                    '     0.0000000000
         'R_BHBt                                                      '     0.0000000000
         'R_BHBtm                                                     '     0.0000000000
         'R_BHMT                                                      '     0.0000000000
         'R_BILDGLCURt                                                '     0.0000000000
         'R_BILDGLCURtr                                               '     0.0000000000
         'R_BILGLCURt                                                 '     0.0000000000
         'R_BILGLCURtr                                                '     0.0000000000
         'R_BILIRED                                                   '     1.7100000000
         'R_BILIRUBt2                                                 '     0.0000000000
         'R_BILIRUBtr                                                 '     0.0000000000
         'R_BIOCYTtn                                                  '     0.0000000000
         'R_BMTer_U                                                   '     0.0000000000
         'R_BPNT                                                      '     0.0000000000
         'R_BTND1n                                                    '     0.0000000000
         'R_BTNDe                                                     '     0.0000000000
         'R_BTNDm                                                     '     0.0000000000
         'R_BTNPL                                                     '     0.0000000000
         'R_BTNPLm                                                    '     0.0000000000
         'R_BTNt2                                                     '     0.0000000000
         'R_BTNt4i                                                    '     0.0000000000
         'R_BTNtn                                                     '     0.0000000000
         'R_BUTt2r                                                    '     0.0000000000
         'R_C14STRr                                                   '     0.0000000000
         'R_C160CPT1                                                  '     0.0000000000
         'R_C160CPT2                                                  '     0.0000000000
         'R_C160CRNt                                                  '     0.0000000000
         'R_C161CPT1                                                  '     0.0000000000
         'R_C161CPT12                                                 '     0.0000000000
         'R_C161CPT2                                                  '     0.0000000000
         'R_C161CPT22                                                 '     0.0000000000
         'R_C161CRN2t                                                 '     0.0000000000
         'R_C161CRNt                                                  '     0.0000000000
         'R_C180CPT1                                                  '     0.0000000000
         'R_C180CPT2                                                  '     0.0000000000
         'R_C180CRNt                                                  '     0.0000000000
         'R_C181CPT1                                                  '     0.0000000000
         'R_C181CPT2                                                  '     0.0000000000
         'R_C181CRNt                                                  '     0.0000000000
         'R_C204CPT2                                                  '     0.0000000000
         'R_C204CRNt                                                  '     0.0000000000
         'R_C226COAtx                                                 '     0.0000000000
         'R_C226CPT1                                                  '     0.0000000000
         'R_C226CPT2                                                  '     0.0000000000
         'R_C226CRNt                                                  '     0.0000000000
         'R_C3STDH1Pr                                                 '     0.0000000000
         'R_C3STDH1r                                                  '     0.0000000000
         'R_C3STKR2r                                                  '     0.0000000000
         'R_C4STMO1r                                                  '     0.0000000000
         'R_C4STMO2Pr                                                 '     0.0000000000
         'R_C4STMO2r                                                  '     0.0000000000
         'R_CAATPS                                                    '     0.0000000000
         'R_CARVEOLte                                                 '     0.0000000000
         'R_CAt7r                                                     '     0.0000000000
         'R_CATm                                                      '     0.0000000000
         'R_CATp                                                      '     0.0000000000
         'R_CBPSam                                                    '     0.0000000000
         'R_CBR2                                                      '     0.0000000000
         'R_CDIPTr                                                    '     0.0000000000
         'R_CDPDAGtm                                                  '     0.0000000000
         'R_CDS                                                       '     0.0000000000
         'R_CDSm                                                      '     0.0000000000
         'R_CEPTC                                                     '     0.0000000000
         'R_CEPTE                                                     '     0.0000000000
         'R_CERT1rt                                                   '     0.0000000000
         'R_CERT2gt                                                   '     0.0000000000
         'R_CERT2rt                                                   '     0.0000000000
         'R_CH25H                                                     '     0.0000000000
         'R_CHAT                                                      '     0.0000000000
         'R_CHATn                                                     '     0.0000000000
         'R_CHLPCTD                                                   '     0.0000000000
         'R_CHLtm                                                     '     0.0000000000
         'R_CHOLATEt                                                  '     0.0000000000
         'R_CHOLATEt3                                                 '     0.0000000000
         'R_CHOLK                                                     '     0.0000000000
         'R_CHOLt4                                                    '     0.0000000000
         'R_CHOLtn                                                    '     0.0000000000
         'R_CHOLtu                                                    '     0.0000000000
         'R_CHSTEROLt1                                                '     0.0000000000
         'R_CHSTEROLt2                                                '     0.0000000000
         'R_CHSTEROLt3                                                '     0.0000000000
         'R_CITL                                                      '     0.0000000000
         'R_CITRtm                                                    '     0.0000000000
         'R_CITt4_2                                                   '     0.0000000000
         'R_CITtam                                                    '     0.0000000000
         'R_CITtbm                                                    '     0.0000000000
         'R_CLOXAtex2                                                 '     0.0000000000
         'R_CLPNDCOAtx                                                '     0.0000000000
         'R_CLPNDt                                                    '     0.0000000000
         'R_CMPACNAtg                                                 '     0.0000000000
         'R_CMPACNAtn                                                 '     0.0000000000
         'R_CMPSAS                                                    '     0.0000000000
         'R_CMPSASn                                                   '     0.0000000000
         'R_CO2t                                                      '     0.0000000000
         'R_CO2ter                                                    '     0.0000000000
         'R_CO2tm                                                     '     0.0000000000
         'R_CO2tp                                                     '     0.0000000000
         'R_COAtg                                                     '     0.0000000000
         'R_COAtl                                                     '     0.0000000000
         'R_COAtm                                                     '     0.0000000000
         'R_COAtn                                                     '     0.0000000000
         'R_COAtp                                                     '     0.0000000000
         'R_COAtr                                                     '     0.0000000000
         'R_CORE2GTg                                                  '     0.0000000000
         'R_CORE3GTg                                                  '     0.0000000000
         'R_CORE4GTg                                                  '     0.0000000000
         'R_CORE6GTg                                                  '     0.0000000000
         'R_COt                                                       '     1.7100000000
         'R_CPPPGO                                                    '     0.0000000000
         'R_CREATt4_2_r                                               '     0.0000000000
         'R_CRNCARtp                                                  '     0.0000000000
         'R_CRNt                                                      '     0.0000000000
         'R_CRNtim                                                    '     0.0000000000
         'R_CRNtx                                                     '     0.0000000000
         'R_CRVNCtr                                                   '     0.0000000000
         'R_CSAPASEly                                                 '     0.0000000000
         'R_CSBPASEly                                                 '     0.0000000000
         'R_CSEPASEly                                                 '     0.0000000000
         'R_CSNAT2x                                                   '     0.0000000000
         'R_CSNATm                                                    '     0.0000000000
         'R_CSNATr                                                    '     0.0000000000
         'R_CSPG_Atly                                                 '     0.0000000000
         'R_CSPG_Btly                                                 '     0.0000000000
         'R_CSPG_Etly                                                 '     0.0000000000
         'R_CTPtn                                                     '     0.0000000000
         'R_CYANt                                                     '     0.0000000000
         'R_CYANtm                                                    '     0.0000000000
         'R_CYOR_u10m                                                 '     0.0000000000
         'R_CYSGLTH                                                   '     0.0000000000
         'R_CYSGLUexR                                                 '     0.0000000000
         'R_CYSGLYexR                                                 '     0.0000000000
         'R_CYSO                                                      '     0.0000000000
         'R_CYSTA                                                     '     0.0000000000
         'R_CYSTGL                                                    '     0.0000000000
         'R_CYSTS                                                     '     0.0000000000
         'R_CYTDK2m                                                   '     0.0000000000
         'R_CYTDtm                                                    '     0.0000000000
         'R_CYTK1                                                     '     0.0000000000
         'R_CYTK10                                                    '     0.0000000000
         'R_CYTK10n                                                   '     0.0000000000
         'R_CYTK11                                                    '     0.0000000000
         'R_CYTK11n                                                   '     0.0000000000
         'R_CYTK12                                                    '     0.0000000000
         'R_CYTK12n                                                   '     0.0000000000
         'R_CYTK13                                                    '     0.0000000000
         'R_CYTK13n                                                   '     0.0000000000
         'R_CYTK14                                                    '     0.0000000000
         'R_CYTK14n                                                   '     0.0000000000
         'R_CYTK1m                                                    '     0.0000000000
         'R_CYTK1n                                                    '     0.0000000000
         'R_CYTK2                                                     '     0.0000000000
         'R_CYTK2n                                                    '     0.0000000000
         'R_CYTK3                                                     '     0.0000000000
         'R_CYTK3n                                                    '     0.0000000000
         'R_CYTK4                                                     '     0.0000000000
         'R_CYTK4n                                                    '     0.0000000000
         'R_CYTK5                                                     '     0.0000000000
         'R_CYTK5n                                                    '     0.0000000000
         'R_CYTK6                                                     '     0.0000000000
         'R_CYTK6n                                                    '     0.0000000000
         'R_CYTK7                                                     '     0.0000000000
         'R_CYTK7n                                                    '     0.0000000000
         'R_CYTK8                                                     '     0.0000000000
         'R_CYTK9                                                     '     0.0000000000
         'R_CYTK9n                                                    '     0.0000000000
         'R_D3AIBTm                                                   '     0.0000000000
         'R_DAG_HSter                                                 '     0.0000000000
         'R_DAGK_hs                                                   '     0.0000000000
         'R_DALAOXx                                                   '     0.0000000000
         'R_DALAt2r                                                   '     0.0000000000
         'R_DALAxt                                                    '     0.0000000000
         'R_DASCBR                                                    '     0.0000000000
         'R_DASPO1p                                                   '     0.0000000000
         'R_DCK1n                                                     '     0.0000000000
         'R_DCK2n                                                     '     0.0000000000
         'R_DCMPDA                                                    '     0.0000000000
         'R_DCSPTN1CPT1                                               '     0.0000000000
         'R_DCSPTN1CPT2                                               '     0.0000000000
         'R_DCSPTN1CRNt                                               '     0.0000000000
         'R_DCSPTN1t                                                  '     0.0000000000
         'R_DCTPtn                                                    '     0.0000000000
         'R_DCYTDn                                                    '     0.0000000000
         'R_DCYTt                                                     '     0.0000000000
         'R_DDPGAm                                                    '     0.0000000000
         'R_DESAT18_4                                                 '     0.0000000000
         'R_DESAT18_6                                                 '     0.0000000000
         'R_DESAT22_2p                                                '     0.0000000000
         'R_DGAT                                                      '     0.0000000000
         'R_DGCHOLte                                                  '     0.0000000000
         'R_DGCHOLtx                                                  '     0.0000000000
         'R_DGK1                                                      '     0.0000000000
         'R_DGTPtn                                                    '     0.0000000000
         'R_DGULND                                                    '     0.0000000000
         'R_DHCHOLESTANATEtm                                          '     0.0000000000
         'R_DHCR241r                                                  '     0.0000000000
         'R_DHCR243r                                                  '     0.0000000000
         'R_DHCR71r                                                   '     0.0000000000
         'R_DHCRD2                                                    '     0.0000000000
         'R_DHEASt                                                    '     0.0000000000
         'R_DHEASULT                                                  '     0.0000000000
         'R_DHFR                                                      '     0.0000000000
         'R_DHFtm                                                     '     0.0000000000
         'R_DHORD9                                                    '     0.0000000000
         'R_DHORTS                                                    '     0.0000000000
         'R_DHPM1                                                     '     0.0000000000
         'R_DINt                                                      '     0.0000000000
         'R_D_LACt2                                                   '     0.0000000000
         'R_DLNLCGCPT1                                                '     0.0000000000
         'R_DLNLCGCPT2                                                '     0.0000000000
         'R_DLNLCGCRNt                                                '     0.0000000000
         'R_DLNLCGt                                                   '     0.0000000000
         'R_DM_13_cis_retn(n)                                         '     0.0000000000
         'R_DM_dctp(m)                                                '     0.0000000000
         'R_DM_dgpi_prot_hs(r)                                        '     0.0000000000
         'R_DM_dgtp(n)                                                '     0.0000000000
         'R_DM_dttp(m)                                                '     0.0000000000
         'R_DM_ethamp(r)                                              '     0.0000000000
         'R_DM_gncore2(g)                                             '     0.0000000000
         'R_DM_gpi_sig(er)                                            '     0.0000000000
         'R_DM_Ser_Gly_Ala_X_Gly(ly)                                  '     0.0000000000
         'R_DM_T_antigen(g)                                           '     0.0000000000
         'R_DMATTx                                                    '     0.0000000000
         'R_DMGDHm                                                    '     0.0000000000
         'R_DMGtm                                                     '     0.0000000000
         'R_DMHPTCRNCPT2                                              '     0.0000000000
         'R_DMHPTCRNt                                                 '     0.0000000000
         'R_DMHPTCRNte                                                '     0.0000000000
         'R_DMNONCOACRNCPT1                                           '     0.0000000000
         'R_DMNONCRNCPT2                                              '     0.0000000000
         'R_DMNONCRNt                                                 '     0.0000000000
         'R_DNDPt11m                                                  '     0.0000000000
         'R_DNDPt14m                                                  '     0.0000000000
         'R_DNDPt15m                                                  '     0.0000000000
         'R_DNDPt24m                                                  '     0.0000000000
         'R_DNDPt25m                                                  '     0.0000000000
         'R_DNDPt26m                                                  '     0.0000000000
         'R_DNDPt29m                                                  '     0.0000000000
         'R_DNDPt36m                                                  '     0.0000000000
         'R_DNDPt38m                                                  '     0.0000000000
         'R_DNDPt55m                                                  '     0.0000000000
         'R_DNDPt8m                                                   '     0.0000000000
         'R_DOLASNT_Ler                                               '     0.0000000000
         'R_DOLDPP_Ler                                                '     0.0000000000
         'R_DOLGLCP_Lter                                              '     0.0000000000
         'R_DOLMANP_Lter                                              '     0.0000000000
         'R_DOLMANP_Uter                                              '     0.0000000000
         'R_DOLP_Lter                                                 '     0.0000000000
         'R_DOLPGT1_Ler                                               '     0.0000000000
         'R_DOLPGT2_Ler                                               '     0.0000000000
         'R_DOLPH_Ler                                                 '     0.0000000000
         'R_DOLPMT_L                                                  '     0.0000000000
         'R_DOLPMT1_Ler                                               '     0.0000000000
         'R_DOLPMT2_Ler                                               '     0.0000000000
         'R_DOLPMT3_Ler                                               '     0.0000000000
         'R_DOLPMT3_Uer                                               '     0.0000000000
         'R_DOLPMT4_Ler                                               '     0.0000000000
         'R_DOLPMT4_Uer                                               '     0.0000000000
         'R_DOPABMO                                                   '     0.0000000000
         'R_DOPASFt                                                   '     0.0000000000
         'R_DOPASULT                                                  '     0.0000000000
         'R_DOPAt4_2_r                                                '     0.0000000000
         'R_DOPAtu                                                    '     0.0000000000
         'R_DPCOAtl                                                   '     0.0000000000
         'R_DRBK                                                      '     0.0000000000
         'R_DRIBt                                                     '     0.0000000000
         'R_DRPA                                                      '     0.0000000000
         'R_DSAT                                                      '     0.0000000000
         'R_DTMPK                                                     '     0.0000000000
         'R_DURAD                                                     '     0.0000000000
         'R_DURIt                                                     '     0.0000000000
         'R_DURItn                                                    '     0.0000000000
         'R_EBP1r                                                     '     0.0000000000
         'R_ECOAH12m                                                  '     0.0000000000
         'R_ECOAH1m                                                   '     0.0000000000
         'R_ECOAH9m                                                   '     0.0000000000
         'R_EHGLAT2m                                                  '     0.0000000000
         'R_EHGLATm                                                   '     0.0000000000
         'R_EICOSTETCPT1                                              '     0.0000000000
         'R_EICOSTETCPT2                                              '     0.0000000000
         'R_EICOSTETCRNt                                              '     0.0000000000
         'R_EICOSTETt                                                 '     0.0000000000
         'R_ELAIDCPT1                                                 '     0.0000000000
         'R_ELAIDCPT2                                                 '     0.0000000000
         'R_ELAIDCRNt                                                 '     0.0000000000
         'R_ELAIDt                                                    '     0.0000000000
         'R_ENGASE3ly                                                 '     0.0000000000
         'R_ESTRADIOLGLCt                                             '     0.0000000000
         'R_ESTRADIOLGLCtr                                            '     0.0000000000
         'R_ESTRADIOLt                                                '     0.0000000000
         'R_ESTRADIOLtr                                               '     0.0000000000
         'R_ESTRONESt                                                 '     0.0000000000
         'R_ESTSULT                                                   '     0.0000000000
         'R_ETF                                                       '     0.0000000000
         'R_ETFQO                                                     '     0.0000000000
         'R_ETOHt                                                     '     0.0000000000
         'R_EX_10fthf(e)                                              '     0.0000000000
         'R_EX_10fthf5glu(e)                                          '     0.0000000000
         'R_EX_10fthf6glu(e)                                          '     0.0000000000
         'R_EX_10fthf7glu(e)                                          '     0.0000000000
         'R_EX_1glyc_hs(e)                                            '     0.0000000000
         'R_EX_24nph(e)                                               '     0.0000000000
         'R_EX_2hb(e)                                                 '     0.0000000000
         'R_EX_2mcit(e)                                               '     0.0000000000
         'R_EX_34dhoxpeg(e)                                           '     0.0000000000
         'R_EX_34dhphe(e)                                             '     0.0000000000
         'R_EX_3aib(e)                                                '     0.0000000000
         'R_EX_4abut(e)                                               '     0.0000000000
         'R_EX_4hphac(e)                                              '     0.0000000000
         'R_EX_4mtolbutamide(e)                                       '     0.0000000000
         'R_EX_4nph(e)                                                '     0.0000000000
         'R_EX_4nphsf(e)                                              '     0.0000000000
         'R_EX_4pyrdx(e)                                              '     0.0000000000
         'R_EX_5adtststerone(e)                                       '     0.0000000000
         'R_EX_5adtststerones(e)                                      '     0.0000000000
         'R_EX_5dhf(e)                                                '     0.0000000000
         'R_EX_5homeprazole(e)                                        '     0.0000000000
         'R_EX_5thf(e)                                                '     0.0000000000
         'R_EX_6dhf(e)                                                '     0.0000000000
         'R_EX_6thf(e)                                                '     0.0000000000
         'R_EX_7dhf(e)                                                '     0.0000000000
         'R_EX_7thf(e)                                                '     0.0000000000
         'R_EX_abt(e)                                                 '     0.0000000000
         'R_EX_ac(e)                                                  '     0.0000000000
         'R_EX_acac(e)                                                '     0.0000000000
         'R_EX_acald(e)                                               '     0.0000000000
         'R_EX_acetone(e)                                             '     0.0000000000
         'R_EX_acgalfucgalacgalfuc12gal14acglcgalgluside_hs(e)        '     0.0000000000
         'R_EX_acgalfucgalacgalfucgalacglcgal14acglcgalgluside_hs(e)  '     0.0000000000
         'R_EX_ach(e)                                                 '     0.0000000000
         'R_EX_acnacngalgbside_hs(e)                                  '     0.0000000000
         'R_EX_ade(e)                                                 '     0.0000000000
         'R_EX_adp                                                    '     0.0000000000
         'R_EX_adrn(e)                                                '     0.0000000000
         'R_EX_ak2lgchol_hs(e)                                        '     0.0000000000
         'R_EX_akg(e)                                                 '     0.0000000000
         'R_EX_ala_B(e)                                               '     0.0000000000
         'R_EX_ala_D(e)                                               '     0.0000000000
         'R_EX_ala_L(e)                                               '     0.0000000000
         'R_EX_amp(e)                                                 '     0.0000000000
         'R_EX_apnnox(e)                                              '     0.0000000000
         'R_EX_appnn(e)                                               '     0.0000000000
         'R_EX_aprgstrn(e)                                            '     0.0000000000
         'R_EX_arab_L(e)                                              '     0.0000000000
         'R_EX_arach(e)                                               '     0.0000000000
         'R_EX_arachd(e)                                              '     0.0000000000
         'R_EX_arg_L(e)                                               '     0.0000000000
         'R_EX_asn_L(e)                                               '     0.0000000000
         'R_EX_asp_D(e)                                               '     0.0000000000
         'R_EX_asp_L(e)                                               '     0.0000000000
         'R_EX_atp(e)                                                 '     0.0000000000
         'R_EX_bhb(e)                                                 '     0.0000000000
         'R_EX_bilglcur(e)                                            '     1.7100000000
         'R_EX_bilirub(e)                                             '     0.0000000000
         'R_EX_biocyt(e)                                              '     0.0000000000
         'R_EX_btn(e)                                                 '     0.0000000000
         'R_EX_carveol(e)                                             '     0.0000000000
         'R_EX_cgly(e)                                                '     0.0000000000
         'R_EX_chol(e)                                                '     0.0000000000
         'R_EX_chsterol(e)                                            '     0.0000000000
         'R_EX_cit(e)                                                 '     0.0000000000
         'R_EX_CLPND(e)                                               '     0.0000000000
         'R_EX_cmp(e)                                                 '     0.0000000000
         'R_EX_co(e)                                                  '     1.7100000000
         'R_EX_co2(e)                                                 '     0.0000000000
         'R_EX_creat(e)                                               '     0.0000000000
         'R_EX_crn(e)                                                 '     0.0000000000
         'R_EX_crvnc(e)                                               '     0.0000000000
         'R_EX_cspg_a(e)                                              '     0.0000000000
         'R_EX_cspg_b(e)                                              '     0.0000000000
         'R_EX_cspg_e(e)                                              '     0.0000000000
         'R_EX_cyan(e)                                                '     0.0000000000
         'R_EX_cys_L(e)                                               '     0.0000000000
         'R_EX_dag_hs(e)                                              '     0.0000000000
         'R_EX_dcsptn1(e)                                             '     0.0000000000
         'R_EX_dcyt(e)                                                '     0.0000000000
         'R_EX_dgchol(e)                                              '     0.0000000000
         'R_EX_dhf(e)                                                 '     0.0000000000
         'R_EX_din(e)                                                 '     0.0000000000
         'R_EX_dlnlcg(e)                                              '     0.0000000000
         'R_EX_dmhptcrn(e)                                            '     0.0000000000
         'R_EX_dopa(e)                                                '     0.0000000000
         'R_EX_dopasf(e)                                              '     0.0000000000
         'R_EX_drib(e)                                                '     0.0000000000
         'R_EX_duri(e)                                                '     0.0000000000
         'R_EX_eicostet(e)                                            '     0.0000000000
         'R_EX_elaid(e)                                               '     0.0000000000
         'R_EX_estradiol(e)                                           '     0.0000000000
         'R_EX_estradiolglc(e)                                        '     0.0000000000
         'R_EX_etoh(e)                                                '     0.0000000000
         'R_EX_fe2(e)                                                 '     0.0000000000
         'R_EX_fe3(e)                                                 '     0.0000000000
         'R_EX_for(e)                                                 '     0.0000000000
         'R_EX_fru(e)                                                 '     0.0000000000
         'R_EX_fucfucfucgalacglc13galacglcgal14acglcgalgluside_hs(e)  '     0.0000000000
         'R_EX_fuc_L(e)                                               '     0.0000000000
         'R_EX_gal(e)                                                 '     0.0000000000
         'R_EX_galacglcgalgbside_hs(e)                                '     0.0000000000
         'R_EX_galgalfucfucgalacglcgalacglcgal14acglcgalgluside_hs(e) '     0.0000000000
         'R_EX_galgalgalthcrm_hs(e)                                   '     0.0000000000
         'R_EX_gam(e)                                                 '     0.0000000000
         'R_EX_gbside_hs(e)                                           '     0.0000000000
         'R_EX_gchola(e)                                              '     0.0000000000
         'R_EX_glc(e)                                                 '     0.0000000000
         'R_EX_gln_L(e)                                               '     0.0000000000
         'R_EX_gluala(e)                                              '     0.0000000000
         'R_EX_glu_L(e)                                               '     0.0000000000
         'R_EX_glyb(e)                                                '     0.0000000000
         'R_EX_glyc_S(e)                                              '     0.0000000000
         'R_EX_glygn4(e)                                              '     0.0000000000
         'R_EX_glygn5(e)                                              '     0.0000000000
         'R_EX_gmp(e)                                                 '     0.0000000000
         'R_EX_gthrd(e)                                               '     0.0000000000
         'R_EX_gtp(e)                                                 '     0.0000000000
         'R_EX_gua(e)                                                 '     0.0000000000
         'R_EX_h(e)                                                   '     0.0000000000
         'R_EX_h2o(e)                                                 '     0.0000000000
         'R_EX_h2o2(e)                                                '     0.0000000000
         'R_EX_ha(e)                                                  '     0.0000000000
         'R_EX_ha_pre1(e)                                             '     0.0000000000
         'R_EX_hco3(e)                                                '     0.0000000000
         'R_EX_hdca(e)                                                '     0.0000000000
         'R_EX_hdcea(e)                                               '     0.0000000000
         'R_EX_hexc(e)                                                '     0.0000000000
         'R_EX_his_L(e)                                               '     0.0000000000
         'R_EX_hpdca(e)                                               '     0.0000000000
         'R_EX_hspg(e)                                                '     0.0000000000
         'R_EX_htaxol(e)                                              '     0.0000000000
         'R_EX_hxan(e)                                                '     0.0000000000
         'R_EX_idp(e)                                                 '     0.0000000000
         'R_EX_ile_L(e)                                               '     0.0000000000
         'R_EX_imp(e)                                                 '     0.0000000000
         'R_EX_inost(e)                                               '     0.0000000000
         'R_EX_ksi(e)                                                 '     0.0000000000
         'R_EX_ksii_core2(e)                                          '     0.0000000000
         'R_EX_ksii_core4(e)                                          '     0.0000000000
         'R_EX_lac_D(e)                                               '     0.0000000000
         'R_EX_lac_L(e)                                               '     0.0000000000
         'R_EX_leuktrA4(e)                                            '     0.0000000000
         'R_EX_leuktrC4(e)                                            '     0.0000000000
         'R_EX_leuktrF4(e)                                            '     0.0000000000
         'R_EX_leu_L(e)                                               '     0.0000000000
         'R_EX_lgnc(e)                                                '     0.0000000000
         'R_EX_limnen(e)                                              '     0.0000000000
         'R_EX_lneldc(e)                                              '     0.0000000000
         'R_EX_lnlc(e)                                                '     0.0000000000
         'R_EX_lnlnca(e)                                              '     0.0000000000
         'R_EX_lnlncg(e)                                              '     0.0000000000
         'R_EX_lys_L(e)                                               '     0.0000000000
         'R_EX_malttr(e)                                              '     0.0000000000
         'R_EX_meoh(e)                                                '     0.0000000000
         'R_EX_met_L(e)                                               '     0.0000000000
         'R_EX_mthgxl(e)                                              '     0.0000000000
         'R_EX_nh4(e)                                                 '     0.0000000000
         'R_EX_no(e)                                                  '     0.0000000000
         'R_EX_nrpphr(e)                                              '     0.0000000000
         'R_EX_nrpphrsf(e)                                            '     0.0000000000
         'R_EX_nrvnc(e)                                               '     0.0000000000
         'R_EX_o2(e)                                                  '     0.0000000000
         'R_EX_o2s(e)                                                 '     0.0000000000
         'R_EX_oagd3_hs(e)                                            '     0.0000000000
         'R_EX_ocdca(e)                                               '     0.0000000000
         'R_EX_ocdcea(e)                                              '     0.0000000000
         'R_EX_octa(e)                                                '     0.0000000000
         'R_EX_omeprazole(e)                                          '     0.0000000000
         'R_EX_orn(e)                                                 '     0.0000000000
         'R_EX_paf_hs(e)                                              '     0.0000000000
         'R_EX_pchol_hs(e)                                            '     0.0000000000
         'R_EX_pe_hs(e)                                               '     0.0000000000
         'R_EX_pglyc_hs(e)                                            '     0.0000000000
         'R_EX_pheacgln(e)                                            '     0.0000000000
         'R_EX_phe_L(e)                                               '     0.0000000000
         'R_EX_pheme(e)                                               '     0.0000000000
         'R_EX_phyt(e)                                                '     0.0000000000
         'R_EX_pi(e)                                                  '     0.0000000000
         'R_EX_ppa(e)                                                 '     0.0000000000
         'R_EX_prgstrn(e)                                             '     0.0000000000
         'R_EX_pro_L(e)                                               '     0.0000000000
         'R_EX_prostgd2(e)                                            '     0.0000000000
         'R_EX_prostge1(e)                                            '     0.0000000000
         'R_EX_prostge2(e)                                            '     0.0000000000
         'R_EX_ps_hs(e)                                               '     0.0000000000
         'R_EX_ptdca(e)                                               '     0.0000000000
         'R_EX_pydxn(e)                                               '     0.0000000000
         'R_EX_pyr(e)                                                 '     0.0000000000
         'R_EX_rbt(e)                                                 '     0.0000000000
         'R_EX_retfa(e)                                               '     0.0000000000
         'R_EX_retinol(e)                                             '     0.0000000000
         'R_EX_retn(e)                                                '     0.0000000000
         'R_EX_rib_D(e)                                               '     0.0000000000
         'R_EX_ribflv(e)                                              '     0.0000000000
         'R_EX_Rtotal(e)                                              '     0.0000000000
         'R_EX_Rtotal2(e)                                             '     0.0000000000
         'R_EX_Rtotal3(e)                                             '     0.0000000000
         'R_EX_s2l2n2m2masn(e)                                        '     0.0000000000
         'R_EX_ser_L(e)                                               '     0.0000000000
         'R_EX_sl_L(e)                                                '     0.0000000000
         'R_EX_so4(e)                                                 '     0.0000000000
         'R_EX_spc_hs(e)                                              '     0.0000000000
         'R_EX_sph1p(e)                                               '     0.0000000000
         'R_EX_sphs1p(e)                                              '     0.0000000000
         'R_EX_strch2(e)                                              '     0.0000000000
         'R_EX_strdnc(e)                                              '     0.0000000000
         'R_EX_succ(e)                                                '     0.0000000000
         'R_EX_sucr(e)                                                '     0.0000000000
         'R_EX_tag_hs(e)                                              '     0.0000000000
         'R_EX_tagat_D(e)                                             '     0.0000000000
         'R_EX_taur(e)                                                '     0.0000000000
         'R_EX_taxol(e)                                               '     0.0000000000
         'R_EX_tchola(e)                                              '     0.0000000000
         'R_EX_tcynt(e)                                               '     0.0000000000
         'R_EX_tdchola(e)                                             '     0.0000000000
         'R_EX_tethex3(e)                                             '     0.0000000000
         'R_EX_tetpent3(e)                                            '     0.0000000000
         'R_EX_tetpent6(e)                                            '     0.0000000000
         'R_EX_tettet6(e)                                             '     0.0000000000
         'R_EX_thf(e)                                                 '     0.0000000000
         'R_EX_thr_L(e)                                               '     0.0000000000
         'R_EX_tmndnc(e)                                              '     0.0000000000
         'R_EX_tolbutamide(e)                                         '     0.0000000000
         'R_EX_tre(e)                                                 '     0.0000000000
         'R_EX_tststerone(e)                                          '     0.0000000000
         'R_EX_tststerones(e)                                         '     0.0000000000
         'R_EX_tsul(e)                                                '     0.0000000000
         'R_EX_ttdca(e)                                               '     0.0000000000
         'R_EX_txa2(e)                                                '     0.0000000000
         'R_EX_tymsf(e)                                               '     0.0000000000
         'R_EX_tyr_L(e)                                               '     0.0000000000
         'R_EX_udp(e)                                                 '     0.0000000000
         'R_EX_ump(e)                                                 '     0.0000000000
         'R_EX_urate(e)                                               '     0.0000000000
         'R_EX_urea(e)                                                '     0.0000000000
         'R_EX_uri(e)                                                 '     0.0000000000
         'R_EX_utp(e)                                                 '     0.0000000000
         'R_EX_val_L(e)                                               '     0.0000000000
         'R_EX_xolest2_hs(e)                                          '     0.0000000000
         'R_EX_xyl_D(e)                                               '     0.0000000000
         'R_EX_xylt(e)                                                '     0.0000000000
         'R_F1Atg                                                     '     0.0000000000
         'R_F1PGT                                                     '     0.0000000000
         'R_F6Tg                                                      '     0.0000000000
         'R_FACOAL140i                                                '     0.0000000000
         'R_FACOAL150                                                 '     0.0000000000
         'R_FACOAL160i                                                '     0.0000000000
         'R_FACOAL161                                                 '     0.0000000000
         'R_FACOAL170                                                 '     0.0000000000
         'R_FACOAL180i                                                '     0.0000000000
         'R_FACOAL1812                                                '     0.0000000000
         'R_FACOAL1813                                                '     0.0000000000
         'R_FACOAL181i                                                '     0.0000000000
         'R_FACOAL1821                                                '     0.0000000000
         'R_FACOAL1822                                                '     0.0000000000
         'R_FACOAL1831                                                '     0.0000000000
         'R_FACOAL1832                                                '     0.0000000000
         'R_FACOAL184                                                 '     0.0000000000
         'R_FACOAL191                                                 '     0.0000000000
         'R_FACOAL200                                                 '     0.0000000000
         'R_FACOAL203                                                 '     0.0000000000
         'R_FACOAL204                                                 '     0.0000000000
         'R_FACOAL2042                                                '     0.0000000000
         'R_FACOAL205                                                 '     0.0000000000
         'R_FACOAL206                                                 '     0.0000000000
         'R_FACOAL224                                                 '     0.0000000000
         'R_FACOAL2251                                                '     0.0000000000
         'R_FACOAL2252                                                '     0.0000000000
         'R_FACOAL226                                                 '     0.0000000000
         'R_FACOAL240                                                 '     0.0000000000
         'R_FACOAL241                                                 '     0.0000000000
         'R_FACOAL244_1                                               '     0.0000000000
         'R_FACOAL245_1                                               '     0.0000000000
         'R_FACOAL245_2                                               '     0.0000000000
         'R_FACOAL246_1                                               '     0.0000000000
         'R_FACOAL260                                                 '     0.0000000000
         'R_FACOAL80i                                                 '     0.0000000000
         'R_FADH2tru                                                  '     0.0000000000
         'R_FADH2tx                                                   '     0.0000000000
         'R_FADtru                                                    '     0.0000000000
         'R_FADtx                                                     '     0.0000000000
         'R_FAEL183                                                   '     0.0000000000
         'R_FALDH                                                     '     0.0000000000
         'R_FALDtm                                                    '     0.0000000000
         'R_FAOXC11                                                   '     0.0000000000
         'R_FAOXC140                                                  '     0.0000000000
         'R_FAOXC150m                                                 '     0.0000000000
         'R_FAOXC160                                                  '     0.0000000000
         'R_FAOXC16080m                                               '     0.0000000000
         'R_FAOXC16080x                                               '     0.0000000000
         'R_FAOXC161802m                                              '     0.0000000000
         'R_FAOXC16180m                                               '     0.0000000000
         'R_FAOXC180                                                  '     0.0000000000
         'R_FAOXC180x                                                 '     0.0000000000
         'R_FAOXC1811601m                                             '     0.0000000000
         'R_FAOXC1811602m                                             '     0.0000000000
         'R_FAOXC1811603m                                             '     0.0000000000
         'R_FAOXC18280m                                               '     0.0000000000
         'R_FAOXC183806m                                              '     0.0000000000
         'R_FAOXC183806x                                              '     0.0000000000
         'R_FAOXC18480m                                               '     0.0000000000
         'R_FAOXC200180m                                              '     0.0000000000
         'R_FAOXC200180x                                              '     0.0000000000
         'R_FAOXC2031836m                                             '     0.0000000000
         'R_FAOXC204                                                  '     0.0000000000
         'R_FAOXC204184m                                              '     0.0000000000
         'R_FAOXC2051843m                                             '     0.0000000000
         'R_FAOXC2051843x                                             '     0.0000000000
         'R_FAOXC2242046m                                             '     0.0000000000
         'R_FAOXC2242046x                                             '     0.0000000000
         'R_FAOXC226                                                  '     0.0000000000
         'R_FAOXC226205m                                              '     0.0000000000
         'R_FAOXC226205x                                              '     0.0000000000
         'R_FAOXC240200x                                              '     0.0000000000
         'R_FAOXC241181x                                              '     0.0000000000
         'R_FAOXC2442246x                                             '     0.0000000000
         'R_FAOXC2452253x                                             '     0.0000000000
         'R_FAOXC2452256x                                             '     0.0000000000
         'R_FAOXC246226x                                              '     0.0000000000
         'R_FAOXC260240x                                              '     0.0000000000
         'R_FAOXC80                                                   '     0.0000000000
         'R_FAS100COA                                                 '     0.0000000000
         'R_FAS120COA                                                 '     0.0000000000
         'R_FAS140COA                                                 '     0.0000000000
         'R_FAS160COA                                                 '     0.0000000000
         'R_FAS180COA                                                 '     0.0000000000
         'R_FAS80COA_L                                                '     0.0000000000
         'R_FATP1t                                                    '     0.0000000000
         'R_FATP2t                                                    '     0.0000000000
         'R_FATP3t                                                    '     0.0000000000
         'R_FATP4t                                                    '     0.0000000000
         'R_FATP5t                                                    '     0.0000000000
         'R_FATP6t                                                    '     0.0000000000
         'R_FATP7t                                                    '     0.0000000000
         'R_FATP8t                                                    '     0.0000000000
         'R_FATP9t                                                    '     0.0000000000
         'R_FBA                                                       '     0.0000000000
         'R_FBA2                                                      '     0.0000000000
         'R_FBA4                                                      '     0.0000000000
         'R_FBA5                                                      '     0.0000000000
         'R_FBP                                                       '     0.0000000000
         'R_FBP26                                                     '     0.0000000000
         'R_FCLTm                                                     '     0.0000000000
         'R_FCOAH                                                     '     0.0000000000
         'R_FE2tm                                                     '     0.0000000000
         'R_FK                                                        '     0.0000000000
         'R_FMNAT                                                     '     0.0000000000
         'R_FORMCOAtx                                                 '     0.0000000000
         'R_FORtr                                                     '     0.0000000000
         'R_FRDPtc                                                    '     0.0000000000
         'R_FRDPtr                                                    '     0.0000000000
         'R_FRUt1r                                                    '     0.0000000000
         'R_FRUt4                                                     '     0.0000000000
         'R_FTCD                                                      '     0.0000000000
         'R_FTHFL                                                     '     0.0000000000
         'R_FUCASE2ly                                                 '     0.0000000000
         'R_FUCASEe                                                   '     0.0000000000
         'R_FUCFUCFUCGALACGLC13GALACGLCGAL14ACGLCGALGLUSIDEte         '     0.0000000000
         'R_FUCFUCFUCGALACGLC13GALACGLCGAL14ACGLCGALGLUSIDEtg         '     0.0000000000
         'R_FUCtly                                                    '     0.0000000000
         'R_FUM                                                       '     0.0000000000
         'R_FUMAC                                                     '     0.0000000000
         'R_FUMm                                                      '     0.0000000000
         'R_FUMSO3tm                                                  '     0.0000000000
         'R_FUMSO4tm                                                  '     0.0000000000
         'R_FUMtm                                                     '     0.0000000000
         'R_FUMTSULtm                                                 '     0.0000000000
         'R_FUT14g                                                    '     0.0000000000
         'R_FUT15g                                                    '     0.0000000000
         'R_FUT16g                                                    '     0.0000000000
         'R_FUT17g                                                    '     0.0000000000
         'R_FUT18g                                                    '     0.0000000000
         'R_FUT910g                                                   '     0.0000000000
         'R_FUT911g                                                   '     0.0000000000
         'R_FUT99g                                                    '     0.0000000000
         'R_G12MT1_L                                                  '     0.0000000000
         'R_G12MT2_L                                                  '     0.0000000000
         'R_G13MT_L                                                   '     0.0000000000
         'R_G14T10g                                                   '     0.0000000000
         'R_G14T11g                                                   '     0.0000000000
         'R_G14T12g                                                   '     0.0000000000
         'R_G14T13g                                                   '     0.0000000000
         'R_G14T14g                                                   '     0.0000000000
         'R_G14T15g                                                   '     0.0000000000
         'R_G14T16g                                                   '     0.0000000000
         'R_G14T17g                                                   '     0.0000000000
         'R_G14T18g                                                   '     0.0000000000
         'R_G14T19g                                                   '     0.0000000000
         'R_G14T20g                                                   '     0.0000000000
         'R_G14T21g                                                   '     0.0000000000
         'R_G14T2g                                                    '     0.0000000000
         'R_G14T3g                                                    '     0.0000000000
         'R_G14T4g                                                    '     0.0000000000
         'R_G14T5g                                                    '     0.0000000000
         'R_G14T6g                                                    '     0.0000000000
         'R_G14T7g                                                    '     0.0000000000
         'R_G14T8g                                                    '     0.0000000000
         'R_G14T9g                                                    '     0.0000000000
         'R_G14Tg                                                     '     0.0000000000
         'R_G16MT_L                                                   '     0.0000000000
         'R_G3PD1                                                     '     0.0000000000
         'R_G6PDH1rer                                                 '     0.0000000000
         'R_G6PDH2rer                                                 '     0.0000000000
         'R_G6Pter                                                    '     0.0000000000
         'R_GACMTRc                                                   '     0.0000000000
         'R_GACPAILter                                                '     0.0000000000
         'R_GAL3ST11                                                  '     0.0000000000
         'R_GALACGLCGALGBSIDEte                                       '     0.0000000000
         'R_GALACGLCGALGBSIDEtg                                       '     0.0000000000
         'R_GALASE10ly                                                '     0.0000000000
         'R_GALASE11ly                                                '     0.0000000000
         'R_GALASE12ly                                                '     0.0000000000
         'R_GALASE13ly                                                '     0.0000000000
         'R_GALASE14ly                                                '     0.0000000000
         'R_GALASE15ly                                                '     0.0000000000
         'R_GALASE16ly                                                '     0.0000000000
         'R_GALASE17ly                                                '     0.0000000000
         'R_GALASE18ly                                                '     0.0000000000
         'R_GALASE19ly                                                '     0.0000000000
         'R_GALASE20ly                                                '     0.0000000000
         'R_GALASE3ly                                                 '     0.0000000000
         'R_GALASE4ly                                                 '     0.0000000000
         'R_GALASE5ly                                                 '     0.0000000000
         'R_GALASE6ly                                                 '     0.0000000000
         'R_GALASE7ly                                                 '     0.0000000000
         'R_GALASE8ly                                                 '     0.0000000000
         'R_GALASE9ly                                                 '     0.0000000000
         'R_GALC                                                      '     0.0000000000
         'R_GALGALFUCFUCGALACGLCGALACGLCGAL14ACGLCGALGLUSIDEte        '     0.0000000000
         'R_GALGALFUCFUCGALACGLCGALACGLCGAL14ACGLCGALGLUSIDEtg        '     0.0000000000
         'R_GALGALGALTHCRMte                                          '     0.0000000000
         'R_GALGALGALTHCRMtg                                          '     0.0000000000
         'R_GALK                                                      '     0.0000000000
         'R_GALNTg                                                    '     0.0000000000
         'R_GALSIDEtg                                                 '     0.0000000000
         'R_GALT                                                      '     0.0000000000
         'R_GALt1r                                                    '     0.0000000000
         'R_GALt4                                                     '     0.0000000000
         'R_GALtly                                                    '     0.0000000000
         'R_GALU                                                      '     0.0000000000
         'R_GAMt1r                                                    '     0.0000000000
         'R_GAO1g                                                     '     0.0000000000
         'R_GAPD                                                      '     0.0000000000
         'R_GASNASE3ly                                                '     0.0000000000
         'R_GBSIDEte                                                  '     0.0000000000
         'R_GBSIDEtl                                                  '     0.0000000000
         'R_GCALDD                                                    '     0.0000000000
         'R_GCC2cm                                                    '     0.0000000000
         'R_GCHOLAt                                                   '     0.0000000000
         'R_GCHOLAt3                                                  '     0.0000000000
         'R_GCHOLAte                                                  '     0.0000000000
         'R_GCNTg                                                     '     0.0000000000
         'R_GDPFUCtg                                                  '     0.0000000000
         'R_GDPtg                                                     '     0.0000000000
         'R_GGH_10FTHF5GLUe                                           '     0.0000000000
         'R_GGH_10FTHF6GLUe                                           '     0.0000000000
         'R_GGH_10FTHF7GLUe                                           '     0.0000000000
         'R_GGH_5DHFe                                                 '     0.0000000000
         'R_GGH_5THFe                                                 '     0.0000000000
         'R_GGH_6DHFe                                                 '     0.0000000000
         'R_GGH_6THFe                                                 '     0.0000000000
         'R_GGH_7DHFe                                                 '     0.0000000000
         'R_GGH_7THFe                                                 '     0.0000000000
         'R_GGLUCT                                                    '     0.0000000000
         'R_GGNG                                                      '     0.0000000000
         'R_GGT6                                                      '     0.0000000000
         'R_GHMT2r                                                    '     0.0000000000
         'R_GHMT2rm                                                   '     0.0000000000
         'R_GK1                                                       '     0.0000000000
         'R_GLBRAN                                                    '     0.0000000000
         'R_GLCAASE1ly                                                '     0.0000000000
         'R_GLCAASE4ly                                                '     0.0000000000
         'R_GLCAASE7ly                                                '     0.0000000000
         'R_GLCAASE8ly                                                '     0.0000000000
         'R_GLCAASE9ly                                                '     0.0000000000
         'R_GLCNACASE1ly                                              '     0.0000000000
         'R_GLCNACASE2ly                                              '     0.0000000000
         'R_GLCNACASE3ly                                              '     0.0000000000
         'R_GLCNACASE4ly                                              '     0.0000000000
         'R_GLCNACASE5ly                                              '     0.0000000000
         'R_GLCNACPT_L                                                '     0.0000000000
         'R_GLCNACT_L                                                 '     0.0000000000
         'R_GLCt1r                                                    '     0.0000000000
         'R_GLCt4                                                     '     0.0000000000
         'R_GLCter                                                    '     0.0000000000
         'R_GLCURter                                                  '     0.0000000000
         'R_GLCURtly                                                  '     0.0000000000
         'R_GLDBRAN                                                   '     0.0000000000
         'R_GLGNS1                                                    '     0.0000000000
         'R_GLNS                                                      '     0.0000000000
         'R_GLNtm                                                     '     0.0000000000
         'R_GLNtN1                                                    '     0.0000000000
         'R_GLPASE1                                                   '     0.0000000000
         'R_GLPASE2                                                   '     0.0000000000
         'R_GLUDxm                                                    '     0.0000000000
         'R_GLUDym                                                    '     0.0000000000
         'R_GluForTx                                                  '     0.0000000000
         'R_GLUNm                                                     '     0.0000000000
         'R_GLUt2m                                                    '     0.0000000000
         'R_GLXtm                                                     '     0.0000000000
         'R_GLXtp                                                     '     0.0000000000
         'R_GLYAMDTRc                                                 '     0.0000000000
         'R_GLYBt4_2_r                                                '     0.0000000000
         'R_GLYCLTtp                                                  '     0.0000000000
         'R_GLYC_St                                                   '     0.0000000000
         'R_GLYCt                                                     '     0.0000000000
         'R_GLYCtm                                                    '     0.0000000000
         'R_GLYCTO1p                                                  '     0.0000000000
         'R_GLYKm                                                     '     0.0000000000
         'R_GLYOp                                                     '     0.0000000000
         'R_GLYt2r                                                    '     0.0000000000
         'R_GLYt7_211_r                                               '     0.0000000000
         'R_GLYtm                                                     '     0.0000000000
         'R_GLYtp                                                     '     0.0000000000
         'R_GMAND                                                     '     0.0000000000
         'R_GMPR                                                      '     0.0000000000
         'R_GMPtg                                                     '     0.0000000000
         'R_GNDer                                                     '     0.0000000000
         'R_GNMT                                                      '     0.0000000000
         'R_GPIAT                                                     '     0.0000000000
         'R_GPIDAer                                                   '     0.0000000000
         'R_GPIMTer_L                                                 '     0.0000000000
         'R_GRTTx                                                     '     0.0000000000
         'R_GTHDH                                                     '     0.0000000000
         'R_GTHP                                                      '     0.0000000000
         'R_GTHPm                                                     '     0.0000000000
         'R_GTHRDt                                                    '     0.0000000000
         'R_GTMLTe                                                    '     0.0000000000
         'R_GUAD                                                      '     0.0000000000
         'R_GUAPRT                                                    '     0.0000000000
         'R_GUAt                                                      '     0.0000000000
         'R_GULN3D                                                    '     0.0000000000
         'R_GULNDer                                                   '     0.0000000000
         'R_GULNter                                                   '     0.0000000000
         'R_H2CO3D                                                    '     0.0000000000
         'R_H2ETer                                                    '     0.0000000000
         'R_H2O2syn                                                   '     0.0000000000
         'R_H2O2tn                                                    '     0.0000000000
         'R_H2O2tp                                                    '     0.0000000000
         'R_H2Oter                                                    '     0.0000000000
         'R_H2Otg                                                     '     0.0000000000
         'R_H2Otly                                                    '     0.0000000000
         'R_H2Otm                                                     '     0.0000000000
         'R_H2Otn                                                     '     0.0000000000
         'R_H2Otp                                                     '     0.0000000000
         'R_H5MTer_U                                                  '     0.0000000000
         'R_H6ET3er                                                   '     0.0000000000
         'R_H7ET2er                                                   '     0.0000000000
         'R_H8TAer                                                    '     0.0000000000
         'R_HACD1m                                                    '     0.0000000000
         'R_HACD9m                                                    '     0.0000000000
         'R_HAS2                                                      '     0.0000000000
         'R_HAtly                                                     '     0.0000000000
         'R_HCO3_CLt                                                  '     0.0000000000
         'R_HDCAtr                                                    '     0.0000000000
         'R_HDCEAtr                                                   '     0.0000000000
         'R_HEX1                                                      '     0.0000000000
         'R_HEX10                                                     '     0.0000000000
         'R_HEX4                                                      '     0.0000000000
         'R_HEX7                                                      '     0.0000000000
         'R_HEXCCOAtx                                                 '     0.0000000000
         'R_HEXCt                                                     '     0.0000000000
         'R_HGNTOR                                                    '     0.0000000000
         'R_HIBDm                                                     '     0.0000000000
         'R_HISD                                                      '     0.0000000000
         'R_HISTAtu                                                   '     0.0000000000
         'R_HIStN1                                                    '     0.0000000000
         'R_HKYNH                                                     '     0.0000000000
         'R_HMBS                                                      '     0.0000000000
         'R_HMGCOASi                                                  '     0.0000000000
         'R_HMGCOAtm                                                  '     0.0000000000
         'R_HMGCOAtx                                                  '     0.0000000000
         'R_HMGLm                                                     '     0.0000000000
         'R_HOXG                                                      '     1.7100000000
         'R_HPACtr                                                    '     0.0000000000
         'R_HPCLx                                                     '     0.0000000000
         'R_HPDCACRNCPT1                                              '     0.0000000000
         'R_HPDCACRNCPT2                                              '     0.0000000000
         'R_HPDCACRNt                                                 '     0.0000000000
         'R_HPDCAt                                                    '     0.0000000000
         'R_HPYRR2x                                                   '     0.0000000000
         'R_HPYRtp                                                    '     0.0000000000
         'R_HS1ly                                                     '     0.0000000000
         'R_HS2ly                                                     '     0.0000000000
         'R_HS3ly                                                     '     0.0000000000
         'R_HS4ly                                                     '     0.0000000000
         'R_HSAT1ly                                                   '     0.0000000000
         'R_HSAT2ly                                                   '     0.0000000000
         'R_HSAT3ly                                                   '     0.0000000000
         'R_HSAT4ly                                                   '     0.0000000000
         'R_HSD17B42x                                                 '     0.0000000000
         'R_HSD17B4x                                                  '     0.0000000000
         'R_HSD3A1r                                                   '     0.0000000000
         'R_HSD3A2r                                                   '     0.0000000000
         'R_HSD3B7P                                                   '     0.0000000000
         'R_HSPASEly                                                  '     0.0000000000
         'R_HSPGtly                                                   '     0.0000000000
         'R_HTAXOLte                                                  '     0.0000000000
         'R_Htg                                                       '     0.0000000000
         'R_Htr                                                       '     0.0000000000
         'R_Htx                                                       '     0.0000000000
         'R_HXPRT                                                     '     0.0000000000
         'R_HYXNt                                                     '     0.0000000000
         'R_ICDHy                                                     '     0.0000000000
         'R_ICDHyrm                                                   '     0.0000000000
         'R_IDOAASE1ly                                                '     0.0000000000
         'R_IDOAASE2ly                                                '     0.0000000000
         'R_IDOAASE3ly                                                '     0.0000000000
         'R_IDOAASE4ly                                                '     0.0000000000
         'R_IDOURtly                                                  '     0.0000000000
         'R_ILEt4                                                     '     0.0000000000
         'R_ILEt5m                                                    '     0.0000000000
         'R_ILETAm                                                    '     0.0000000000
         'R_IMPD                                                      '     0.0000000000
         'R_INSt                                                      '     0.0000000000
         'R_INSTt2r                                                   '     0.0000000000
         'R_INSTt4                                                    '     0.0000000000
         'R_IPDDIx                                                    '     0.0000000000
         'R_IPDPtx                                                    '     0.0000000000
         'R_It                                                        '     0.0000000000
         'R_ITCOAL1m                                                  '     0.0000000000
         'R_ITCOALm                                                   '     0.0000000000
         'R_IZPN                                                      '     0.0000000000
         'R_KAS8                                                      '     0.0000000000
         'R_KCC2t                                                     '     0.0000000000
         'R_KCCt                                                      '     0.0000000000
         'R_KHK                                                       '     0.0000000000
         'R_KHK2                                                      '     0.0000000000
         'R_KHK3                                                      '     0.0000000000
         'R_KSII_CORE2t                                               '     0.0000000000
         'R_KSII_CORE2tly                                             '     0.0000000000
         'R_KSII_CORE4t                                               '     0.0000000000
         'R_KSII_CORE4tly                                             '     0.0000000000
         'R_KSIt                                                      '     0.0000000000
         'R_KSItly                                                    '     0.0000000000
         'R_KYNAKGAT                                                  '     0.0000000000
         'R_KYNATESYN                                                 '     0.0000000000
         'R_LALDO                                                     '     0.0000000000
         'R_LALDO2x                                                   '     0.0000000000
         'R_LAPCOAl                                                   '     0.0000000000
         'R_LCADi                                                     '     0.0000000000
         'R_LCADi_D                                                   '     0.0000000000
         'R_LCYSTAT                                                   '     0.0000000000
         'R_LDH_D                                                     '     0.0000000000
         'R_LDH_L                                                     '     0.0000000000
         'R_LEUKTRA4t                                                 '     0.0000000000
         'R_LEUKTRB4t                                                 '     0.0000000000
         'R_LEUKTRC4t                                                 '     0.0000000000
         'R_LEUKTRD4t                                                 '     0.0000000000
         'R_LEUKTRE4t                                                 '     0.0000000000
         'R_LEUKTRF4t                                                 '     0.0000000000
         'R_LEUt5m                                                    '     0.0000000000
         'R_LEUTA                                                     '     0.0000000000
         'R_LEUTAm                                                    '     0.0000000000
         'R_LGNCCOAtx                                                 '     0.0000000000
         'R_LGNCt                                                     '     0.0000000000
         'R_LGTHL                                                     '     0.0000000000
         'R_LIMNENte                                                  '     0.0000000000
         'R_LINKDEG1ly                                                '     0.0000000000
         'R_LINKDEG2ly                                                '     0.0000000000
         'R_LINKDEG4ly                                                '     0.0000000000
         'R_L_LACDcm                                                  '     0.0000000000
         'R_L_LACt2r                                                  '     0.0000000000
         'R_L_LACt4r                                                  '     0.0000000000
         'R_LNELDCCPT1                                                '     0.0000000000
         'R_LNELDCCPT2                                                '     0.0000000000
         'R_LNELDCCRNt                                                '     0.0000000000
         'R_LNELDCt                                                   '     0.0000000000
         'R_LNLCCPT1                                                  '     0.0000000000
         'R_LNLCCPT2                                                  '     0.0000000000
         'R_LNLCCRNt                                                  '     0.0000000000
         'R_LNLNCACPT1                                                '     0.0000000000
         'R_LNLNCACPT2                                                '     0.0000000000
         'R_LNLNCACRNt                                                '     0.0000000000
         'R_LNLNCAt                                                   '     0.0000000000
         'R_LNLNCGCPT1                                                '     0.0000000000
         'R_LNLNCGCPT2                                                '     0.0000000000
         'R_LNLNCGCRNt                                                '     0.0000000000
         'R_LNLNCGt                                                   '     0.0000000000
         'R_LNSTLSr                                                   '     0.0000000000
         'R_LPCOXp                                                    '     0.0000000000
         'R_LPS2e                                                     '     0.0000000000
         'R_LPS3e                                                     '     0.0000000000
         'R_LPS4e                                                     '     0.0000000000
         'R_LSTO1r                                                    '     0.0000000000
         'R_LTC4CP                                                    '     0.0000000000
         'R_LTD4DP                                                    '     0.0000000000
         'R_LYSOXp                                                    '     0.0000000000
         'R_LYStip                                                    '     0.0000000000
         'R_LYStm                                                     '     0.0000000000
         'R_LYStn                                                     '     0.0000000000
         'R_M1316Mg                                                   '     0.0000000000
         'R_M13N2Tg                                                   '     0.0000000000
         'R_M16NTg                                                    '     0.0000000000
         'R_M4MPDOL_Lter                                              '     0.0000000000
         'R_M7MASNBterg                                               '     0.0000000000
         'R_MACACI                                                    '     0.0000000000
         'R_MALSO3tm                                                  '     0.0000000000
         'R_MALSO4tm                                                  '     0.0000000000
         'R_MALTe                                                     '     0.0000000000
         'R_MALtm                                                     '     0.0000000000
         'R_MALTSULtm                                                 '     0.0000000000
         'R_MAN6PI                                                    '     0.0000000000
         'R_MANt1r                                                    '     0.0000000000
         'R_MANt4                                                     '     0.0000000000
         'R_MANter                                                    '     0.0000000000
         'R_MANtg                                                     '     0.0000000000
         'R_MANtly                                                    '     0.0000000000
         'R_MCCCrm                                                    '     0.0000000000
         'R_MCITS                                                     '     0.0000000000
         'R_MDH                                                       '     0.0000000000
         'R_MDHm                                                      '     0.0000000000
         'R_MECOALm                                                   '     0.0000000000
         'R_MECOAS1m                                                  '     0.0000000000
         'R_MELATNOX                                                  '     0.0000000000
         'R_MEOHt2                                                    '     0.0000000000
         'R_METAT                                                     '     0.0000000000
         'R_METLEUex                                                  '     0.0000000000
         'R_METt4                                                     '     0.0000000000
         'R_MG1er                                                     '     0.0000000000
         'R_MG2er                                                     '     0.0000000000
         'R_MG3er                                                     '     0.0000000000
         'R_MGCHrm                                                    '     0.0000000000
         'R_MI1345PP                                                  '     0.0000000000
         'R_MI134P4P                                                  '     0.0000000000
         'R_MI13PP                                                    '     0.0000000000
         'R_MI145PK                                                   '     0.0000000000
         'R_MI145PP                                                   '     0.0000000000
         'R_MI14PP                                                    '     0.0000000000
         'R_MI1PP                                                     '     0.0000000000
         'R_MI1PS                                                     '     0.0000000000
         'R_MI4PP                                                     '     0.0000000000
         'R_MM5cg                                                     '     0.0000000000
         'R_MM6B2g                                                    '     0.0000000000
         'R_MM7B2g                                                    '     0.0000000000
         'R_MM8Ber                                                    '     0.0000000000
         'R_MMEm                                                      '     0.0000000000
         'R_MMMm                                                      '     0.0000000000
         'R_MMSAD1m                                                   '     0.0000000000
         'R_MMSAD3m                                                   '     0.0000000000
         'R_MMTSADm                                                   '     0.0000000000
         'R_MTHFC                                                     '     0.0000000000
         'R_MTHFCm                                                    '     0.0000000000
         'R_MTHFD                                                     '     0.0000000000
         'R_MTHFD2                                                    '     0.0000000000
         'R_MTHFD2m                                                   '     0.0000000000
         'R_MTHFDm                                                    '     0.0000000000
         'R_MTHGXLt                                                   '     0.0000000000
         'R_N3Tg                                                      '     0.0000000000
         'R_N4Tg                                                      '     0.0000000000
         'R_NACASPAH                                                  '     0.0000000000
         'R_NACASPtm                                                  '     0.0000000000
         'R_NACHEX10ly                                                '     0.0000000000
         'R_NACHEX11ly                                                '     0.0000000000
         'R_NACHEX12ly                                                '     0.0000000000
         'R_NACHEX13ly                                                '     0.0000000000
         'R_NACHEX14ly                                                '     0.0000000000
         'R_NACHEX15ly                                                '     0.0000000000
         'R_NACHEX16ly                                                '     0.0000000000
         'R_NACHEX17ly                                                '     0.0000000000
         'R_NACHEX18ly                                                '     0.0000000000
         'R_NACHEX19ly                                                '     0.0000000000
         'R_NACHEX1ly                                                 '     0.0000000000
         'R_NACHEX20ly                                                '     0.0000000000
         'R_NACHEX21ly                                                '     0.0000000000
         'R_NACHEX22ly                                                '     0.0000000000
         'R_NACHEX23ly                                                '     0.0000000000
         'R_NACHEX24ly                                                '     0.0000000000
         'R_NACHEX25ly                                                '     0.0000000000
         'R_NACHEX26ly                                                '     0.0000000000
         'R_NACHEX27ly                                                '     0.0000000000
         'R_NACHEX2ly                                                 '     0.0000000000
         'R_NACHEX3ly                                                 '     0.0000000000
         'R_NACHEX8ly                                                 '     0.0000000000
         'R_NACHEX9ly                                                 '     0.0000000000
         'R_NACHEXA10ly                                               '     0.0000000000
         'R_NACHEXA11ly                                               '     0.0000000000
         'R_NACHEXA12ly                                               '     0.0000000000
         'R_NACHEXA13ly                                               '     0.0000000000
         'R_NACHEXA14ly                                               '     0.0000000000
         'R_NACHEXA16ly                                               '     0.0000000000
         'R_NACHEXA18ly                                               '     0.0000000000
         'R_NACHEXA20ly                                               '     0.0000000000
         'R_NACHEXA21ly                                               '     0.0000000000
         'R_NADH2_u10m                                                '     0.0000000000
         'R_NADHtru                                                   '     0.0000000000
         'R_NADN                                                      '     0.0000000000
         'R_NADPHtru                                                  '     0.0000000000
         'R_NADPHtxu                                                  '     0.0000000000
         'R_NADPtru                                                   '     0.0000000000
         'R_NADPtxu                                                   '     0.0000000000
         'R_NADS2                                                     '     0.0000000000
         'R_NADtpu                                                    '     0.0000000000
         'R_NADtru                                                    '     0.0000000000
         'R_NAGA2ly                                                   '     0.0000000000
         'R_NAGAlby                                                   '     0.0000000000
         'R_NAGLCAly                                                  '     0.0000000000
         'R_NAHCO3_HCLt                                               '     0.0000000000
         'R_NAIt                                                      '     0.0000000000
         'R_NCKt                                                      '     0.0000000000
         'R_NCNt                                                      '     0.0000000000
         'R_NDP10ex                                                   '     0.0000000000
         'R_NDP3ex                                                    '     0.0000000000
         'R_NDP7er                                                    '     1.7100000000
         'R_NDP7ex                                                    '     0.0000000000
         'R_NDP7g                                                     '     0.0000000000
         'R_NDP8                                                      '     0.0000000000
         'R_NDP8ex                                                    '     0.0000000000
         'R_NDPK1m                                                    '     0.0000000000
         'R_NDPK3m                                                    '     0.0000000000
         'R_NDPK6m                                                    '     0.0000000000
         'R_NH4t3r                                                    '     0.0000000000
         'R_NH4tn                                                     '     0.0000000000
         'R_NH4tp                                                     '     0.0000000000
         'R_NICRNS                                                    '     0.0000000000
         'R_NMNATr                                                    '     0.0000000000
         'R_NOt                                                       '     0.0000000000
         'R_NP1                                                       '     0.0000000000
         'R_NRPPHRSFt                                                 '     0.0000000000
         'R_NRPPHRSULT                                                '     0.0000000000
         'R_NRPPHRt4_2_r                                              '     0.0000000000
         'R_NRPPHRtu                                                  '     0.0000000000
         'R_NRVNCCOAtx                                                '     0.0000000000
         'R_NRVNCt                                                    '     0.0000000000
         'R_NTD10                                                     '     0.0000000000
         'R_NTD4                                                      '     0.0000000000
         'R_NTP3e                                                     '     0.0000000000
         'R_O16G1e                                                    '     0.0000000000
         'R_O16G2e                                                    '     0.0000000000
         'R_O2St                                                      '     0.0000000000
         'R_O2Stm                                                     '     0.0000000000
         'R_O2Stn                                                     '     0.0000000000
         'R_O2Stx                                                     '     0.0000000000
         'R_O2t                                                       '     0.0000000000
         'R_O2ter                                                     '     0.0000000000
         'R_O2tm                                                      '     0.0000000000
         'R_O2tn                                                      '     0.0000000000
         'R_O2tp                                                      '     0.0000000000
         'R_OAGD3te                                                   '     0.0000000000
         'R_OAGD3tg                                                   '     0.0000000000
         'R_OBDHc                                                     '     0.0000000000
         'R_OCBTm                                                     '     0.0000000000
         'R_OCCOAtx                                                   '     0.0000000000
         'R_OCDCEAtr                                                  '     0.0000000000
         'R_OCTAt                                                     '     0.0000000000
         'R_ODECOAtx                                                  '     0.0000000000
         'R_OMEPRAZOLEte                                              '     0.0000000000
         'R_OMPDC                                                     '     0.0000000000
         'R_ORNDC                                                     '     0.0000000000
         'R_ORNt3m                                                    '     0.0000000000
         'R_ORNt4m                                                    '     0.0000000000
         'R_ORPT                                                      '     0.0000000000
         'R_OXAHCOtex                                                 '     0.0000000000
         'R_P45027A11m                                                '     0.0000000000
         'R_P45027A14m                                                '     0.0000000000
         'R_P4502C19                                                  '     0.0000000000
         'R_P4502C8                                                   '     0.0000000000
         'R_P4502C9                                                   '     0.0000000000
         'R_P4502C92                                                  '     0.0000000000
         'R_P4502C94                                                  '     0.0000000000
         'R_P4502E1                                                   '     0.0000000000
         'R_P4507A1r                                                  '     0.0000000000
         'R_P4508B13r                                                 '     0.0000000000
         'R_P450SCC1m                                                 '     0.0000000000
         'R_P5CDm                                                     '     0.0000000000
         'R_P5CRxm                                                    '     0.0000000000
         'R_PACCOAL                                                   '     0.0000000000
         'R_PAFHe                                                     '     0.0000000000
         'R_PAIL_HStn                                                 '     0.0000000000
         'R_PAIL4P_HStn                                               '     0.0000000000
         'R_PAPStg                                                    '     0.0000000000
         'R_PAPtg                                                     '     0.0000000000
         'R_PCHOLPm_hs                                                '     0.0000000000
         'R_PCLAD                                                     '     0.0000000000
         'R_PCt                                                       '     0.0000000000
         'R_PDE1                                                      '     0.0000000000
         'R_PDHm                                                      '     1.0000000000
         'R_PDX5PO                                                    '     0.0000000000
         'R_PE_HSter                                                  '     0.0000000000
         'R_PEAMNO                                                    '     0.0000000000
         'R_PEPCKm                                                    '     0.0000000000
         'R_PEROXx                                                    '     0.0000000000
         'R_PEt                                                       '     0.0000000000
         'R_PETHCT                                                    '     0.0000000000
         'R_PETOHMm_hs                                                '     0.0000000000
         'R_PFK                                                       '     0.0000000000
         'R_PFK26                                                     '     0.0000000000
         'R_PGCD                                                      '     0.0000000000
         'R_PGDI                                                      '     0.0000000000
         'R_PGI                                                       '     0.0000000000
         'R_PGISr                                                     '     0.0000000000
         'R_PGK                                                       '     0.0000000000
         'R_PGLer                                                     '     0.0000000000
         'R_PGMT                                                      '     0.0000000000
         'R_PHACCOAGLNAC                                              '     0.0000000000
         'R_PHCDm                                                     '     0.0000000000
         'R_PHCHGSm                                                   '     0.0000000000
         'R_PHEACGLNt                                                 '     0.0000000000
         'R_PHEMEt                                                    '     0.0000000000
         'R_PHEMEtm                                                   '     0.0000000000
         'R_PHETHPTOX2                                                '     0.0000000000
         'R_PHYCBOXL                                                  '     0.0000000000
         'R_PHYHx                                                     '     0.0000000000
         'R_PHYTt                                                     '     0.0000000000
         'R_PI345P3Pn                                                 '     0.0000000000
         'R_PI345P5P                                                  '     0.0000000000
         'R_PI34P5K                                                   '     0.0000000000
         'R_PI3P3Pn                                                   '     0.0000000000
         'R_PI45P3Kn                                                  '     0.0000000000
         'R_PI45P5P                                                   '     0.0000000000
         'R_PI45PLC                                                   '     0.0000000000
         'R_PI4PLC                                                    '     0.0000000000
         'R_PI4PP                                                     '     0.0000000000
         'R_PI5P4K                                                    '     0.0000000000
         'R_PIACGT                                                    '     0.0000000000
         'R_PIPLC                                                     '     0.0000000000
         'R_PIt7                                                      '     0.0000000000
         'R_PIter                                                     '     0.0000000000
         'R_PItg                                                      '     0.0000000000
         'R_PItn                                                      '     0.0000000000
         'R_PItx                                                      '     0.0000000000
         'R_PMANM                                                     '     0.0000000000
         'R_PMTCOAtx                                                  '     0.0000000000
         'R_PNP                                                       '     0.0000000000
         'R_PPA                                                       '     0.0000000000
         'R_PPAt                                                      '     0.0000000000
         'R_PPBNGS                                                    '     0.0000000000
         'R_PPCDC                                                     '     0.0000000000
         'R_PPCOACm                                                   '     0.0000000000
         'R_PPCOAOm                                                   '     0.0000000000
         'R_PPD2CSPp                                                  '     0.0000000000
         'R_PPDOx                                                     '     0.0000000000
         'R_PPDOy                                                     '     0.0000000000
         'R_PPItr                                                     '     0.0000000000
         'R_PPItx                                                     '     0.0000000000
         'R_PPM                                                       '     0.0000000000
         'R_PPPG9tm                                                   '     0.0000000000
         'R_PPPGOm                                                    '     0.0000000000
         'R_PRGNLONESULT                                              '     0.0000000000
         'R_PRGSTRNt                                                  '     0.0000000000
         'R_PRISTANALtx                                               '     0.0000000000
         'R_PRO1xm                                                    '     0.0000000000
         'R_PROD2m                                                    '     0.0000000000
         'R_PRODt2r                                                   '     0.0000000000
         'R_PROSTGD2t                                                 '     0.0000000000
         'R_PROSTGE1t                                                 '     0.0000000000
         'R_PROSTGE2t                                                 '     0.0000000000
         'R_PROSTGE2t2                                                '     0.0000000000
         'R_PROSTGF2t                                                 '     0.0000000000
         'R_PROSTGH2t                                                 '     0.0000000000
         'R_PROSTGI2t                                                 '     0.0000000000
         'R_PROSTGI2tr                                                '     0.0000000000
         'R_PROt2r                                                    '     0.0000000000
         'R_PRPNCOAHYDm                                               '     0.0000000000
         'R_PRPPS                                                     '     0.0000000000
         'R_PSDm_hs                                                   '     0.0000000000
         'R_PSERT                                                     '     0.0000000000
         'R_PSFLIPm                                                   '     0.0000000000
         'R_PSP_L                                                     '     0.0000000000
         'R_PSt3                                                      '     0.0000000000
         'R_PTDCACRNCPT1                                              '     0.0000000000
         'R_PTDCACRNCPT2                                              '     0.0000000000
         'R_PTDCACRNt                                                 '     0.0000000000
         'R_PTDCAt                                                    '     0.0000000000
         'R_PTE3x                                                     '     0.0000000000
         'R_PTE4x                                                     '     0.0000000000
         'R_PUNP1                                                     '     0.0000000000
         'R_PUNP3                                                     '     0.0000000000
         'R_PUNP4                                                     '     0.0000000000
         'R_PUNP6                                                     '     0.0000000000
         'R_PUNP7                                                     '     0.0000000000
         'R_PYAM5POr                                                  '     0.0000000000
         'R_PYDAMK                                                    '     0.0000000000
         'R_PYDXDH                                                    '     0.0000000000
         'R_PYDXNK                                                    '     0.0000000000
         'R_PYDXNtr                                                   '     0.0000000000
         'R_PYNP2r                                                    '     0.0000000000
         'R_PYRt2m                                                    '     0.0000000000
         'R_PYRt2p                                                    '     0.0000000000
         'R_PYRt2r                                                    '     0.0000000000
         'R_RADH4                                                     '     0.0000000000
         'R_RAI1                                                      '     0.0000000000
         'R_RAI3                                                      '     0.0000000000
         'R_RAtn3                                                     '     0.0000000000
         'R_RBFK                                                      '     0.0000000000
         'R_RBK                                                       '     0.0000000000
         'R_RBTt                                                      '     0.0000000000
         'R_RDH1                                                      '     0.0000000000
         'R_RDH2                                                      '     0.0000000000
         'R_RDH2a                                                     '     0.0000000000
         'R_RDH3                                                      '     0.0000000000
         'R_RDH4                                                      '     0.0000000000
         'R_RETFA                                                     '     0.0000000000
         'R_RETFAt                                                    '     0.0000000000
         'R_RETHe                                                     '     0.0000000000
         'R_RETI1                                                     '     0.0000000000
         'R_RETI3                                                     '     0.0000000000
         'R_RETNt                                                     '     0.0000000000
         'R_RETt                                                      '     0.0000000000
         'R_RIBt                                                      '     0.0000000000
         'R_RNDR1                                                     '     0.0000000000
         'R_RNDR2                                                     '     0.0000000000
         'R_RNDR4                                                     '     0.0000000000
         'R_RNMK                                                      '     0.0000000000
         'R_RPE                                                       '     0.0000000000
         'R_RPI                                                       '     0.0000000000
         'R_RTOTALt                                                   '     0.0000000000
         'R_Rtotaltl                                                  '     0.0000000000
         'R_S23T2g                                                    '     0.0000000000
         'R_S23T3g                                                    '     0.0000000000
         'R_S23T4g                                                    '     0.0000000000
         'R_S26Tg                                                     '     0.0000000000
         'R_S2L2FN2M2MASNt                                            '     0.0000000000
         'R_S2TASE1ly                                                 '     0.0000000000
         'R_S2TASE2ly                                                 '     0.0000000000
         'R_S2TASE3ly                                                 '     0.0000000000
         'R_S3TASE1ly                                                 '     0.0000000000
         'R_S3TASE2ly                                                 '     0.0000000000
         'R_S3TASE3ly                                                 '     0.0000000000
         'R_S4TASE1ly                                                 '     0.0000000000
         'R_S4TASE2ly                                                 '     0.0000000000
         'R_S4TASE3ly                                                 '     0.0000000000
         'R_S4TASE4ly                                                 '     0.0000000000
         'R_S4TASE5ly                                                 '     0.0000000000
         'R_S6T10g                                                    '     0.0000000000
         'R_S6T11g                                                    '     0.0000000000
         'R_S6T12g                                                    '     0.0000000000
         'R_S6T13g                                                    '     0.0000000000
         'R_S6T14g                                                    '     0.0000000000
         'R_S6T15g                                                    '     0.0000000000
         'R_S6T16g                                                    '     0.0000000000
         'R_S6T17g                                                    '     0.0000000000
         'R_S6T18g                                                    '     0.0000000000
         'R_S6T1g                                                     '     0.0000000000
         'R_S6T2g                                                     '     0.0000000000
         'R_S6T3g                                                     '     0.0000000000
         'R_S6T4g                                                     '     0.0000000000
         'R_S6T5g                                                     '     0.0000000000
         'R_S6T6g                                                     '     0.0000000000
         'R_S6T7g                                                     '     0.0000000000
         'R_S6T8g                                                     '     0.0000000000
         'R_S6T9g                                                     '     0.0000000000
         'R_S6TASE10ly                                                '     0.0000000000
         'R_S6TASE11ly                                                '     0.0000000000
         'R_S6TASE12ly                                                '     0.0000000000
         'R_S6TASE13ly                                                '     0.0000000000
         'R_S6TASE14ly                                                '     0.0000000000
         'R_S6TASE15ly                                                '     0.0000000000
         'R_S6TASE16ly                                                '     0.0000000000
         'R_S6TASE17ly                                                '     0.0000000000
         'R_S6TASE18ly                                                '     0.0000000000
         'R_S6TASE19ly                                                '     0.0000000000
         'R_S6TASE1ly                                                 '     0.0000000000
         'R_S6TASE20ly                                                '     0.0000000000
         'R_S6TASE21ly                                                '     0.0000000000
         'R_S6TASE22ly                                                '     0.0000000000
         'R_S6TASE23ly                                                '     0.0000000000
         'R_S6TASE24ly                                                '     0.0000000000
         'R_S6TASE25ly                                                '     0.0000000000
         'R_S6TASE26ly                                                '     0.0000000000
         'R_S6TASE2ly                                                 '     0.0000000000
         'R_S6TASE3ly                                                 '     0.0000000000
         'R_S6TASE8ly                                                 '     0.0000000000
         'R_S6TASE9ly                                                 '     0.0000000000
         'R_SACCD3m                                                   '     0.0000000000
         'R_SACCD4m                                                   '     0.0000000000
         'R_SADT                                                      '     0.0000000000
         'R_SARCStm                                                   '     0.0000000000
         'R_SARDHm                                                    '     0.0000000000
         'R_SBTD_D2                                                   '     0.0000000000
         'R_SBTR                                                      '     0.0000000000
         'R_SCP21x                                                    '     0.0000000000
         'R_SCP22x                                                    '     0.0000000000
         'R_SCP2x                                                     '     0.0000000000
         'R_SCPx                                                      '     0.0000000000
         'R_Ser_Thrtg                                                 '     0.0000000000
         'R_SERDGLNexR                                                '     0.0000000000
         'R_SERDGLYexR                                                '     0.0000000000
         'R_SERGLNexR                                                 '     0.0000000000
         'R_SERGLYexR                                                 '     0.0000000000
         'R_SERHL                                                     '     0.0000000000
         'R_SERPT                                                     '     0.0000000000
         'R_SERt4                                                     '     0.0000000000
         'R_SERtN1                                                    '     0.0000000000
         'R_SERtp                                                     '     0.0000000000
         'R_SGALSIDEtg                                                '     0.0000000000
         'R_SGALSIDEtl                                                '     0.0000000000
         'R_SGPL12r                                                   '     0.0000000000
         'R_SIAASE2ly                                                 '     0.0000000000
         'R_SIAASE3ly                                                 '     0.0000000000
         'R_SIAASE4ly                                                 '     0.0000000000
         'R_SIAT4Bg                                                   '     0.0000000000
         'R_SIAT9g                                                    '     0.0000000000
         'R_sink_pre_prot(r)                                          '     0.0000000000
         'R_SLDt                                                      '     0.0000000000
         'R_SLDx                                                      '     0.0000000000
         'R_SMPD4                                                     '     0.0000000000
         'R_SO4CLtex2                                                 '     0.0000000000
         'R_SO4t4_2                                                   '     0.0000000000
         'R_SO4tl                                                     '     0.0000000000
         'R_SPC_HSt                                                   '     0.0000000000
         'R_SPH1Pte                                                   '     0.0000000000
         'R_SPHINGStl                                                 '     0.0000000000
         'R_SPHK21c                                                   '     0.0000000000
         'R_SPHS1Pte                                                  '     0.0000000000
         'R_SPHS1Ptr                                                  '     0.0000000000
         'R_SPMS                                                      '     0.0000000000
         'R_SPODM                                                     '     0.0000000000
         'R_SPODMm                                                    '     0.0000000000
         'R_SPODMn                                                    '     0.0000000000
         'R_SPODMx                                                    '     0.0000000000
         'R_SPTix                                                     '     0.0000000000
         'R_SQLEr                                                     '     0.0000000000
         'R_SQLSr                                                     '     0.0000000000
         'R_SRTNt6_2_r                                                '     0.0000000000
         'R_SRTNtu                                                    '     0.0000000000
         'R_ST8SIA11                                                  '     0.0000000000
         'R_ST8SIA12                                                  '     0.0000000000
         'R_STCOAtx                                                   '     0.0000000000
         'R_STRDNCCPT1                                                '     0.0000000000
         'R_STRDNCCPT2                                                '     0.0000000000
         'R_STRDNCCRNt                                                '     0.0000000000
         'R_STRDNCt                                                   '     0.0000000000
         'R_STS1                                                      '     0.0000000000
         'R_STS2                                                      '     0.0000000000
         'R_SUCCt2m                                                   '     0.0000000000
         'R_SUCCt4_2                                                  '     0.0000000000
         'R_SUCCtp                                                    '     0.0000000000
         'R_SUCD1m                                                    '     0.0000000000
         'R_SUCOAS1m                                                  '     0.0000000000
         'R_SUCOASm                                                   '     0.0000000000
         'R_SUCRe                                                     '     0.0000000000
         'R_TAGAT_Dt                                                  '     0.0000000000
         'R_TAGt                                                      '     0.0000000000
         'R_TALA                                                      '     0.0000000000
         'R_TAXOLte                                                   '     0.0000000000
         'R_TCHOLAt                                                   '     0.0000000000
         'R_TCHOLAt3                                                  '     0.0000000000
         'R_TCHOLAte                                                  '     0.0000000000
         'R_TCHOLAtx                                                  '     0.0000000000
         'R_TCYNTt                                                    '     0.0000000000
         'R_TCYNTtm                                                   '     0.0000000000
         'R_TDCHOLAte                                                 '     0.0000000000
         'R_TDCHOLAtx                                                 '     0.0000000000
         'R_TDPm                                                      '     0.0000000000
         'R_TETHEX3COAtx                                              '     0.0000000000
         'R_TETHEX3t                                                  '     0.0000000000
         'R_TETPENT3COAtx                                             '     0.0000000000
         'R_TETPENT3t                                                 '     0.0000000000
         'R_TETPENT6COAtx                                             '     0.0000000000
         'R_TETPENT6t                                                 '     0.0000000000
         'R_TETTET6COAtx                                              '     0.0000000000
         'R_TETTET6t                                                  '     0.0000000000
         'R_THBPT4ACAMDASE                                            '     0.0000000000
         'R_THCHOLSTOICtm                                             '     0.0000000000
         'R_THD1m                                                     '     0.0000000000
         'R_THFtm                                                     '     0.0000000000
         'R_THMMPtm                                                   '     0.0000000000
         'R_THMP                                                      '     0.0000000000
         'R_THMPPtm                                                   '     0.0000000000
         'R_THP2Ctp                                                   '     0.0000000000
         'R_THRD_L                                                    '     0.0000000000
         'R_THRGLNexR                                                 '     0.0000000000
         'R_THRGLYexR                                                 '     0.0000000000
         'R_THRt4                                                     '     0.0000000000
         'R_THYOXt2                                                   '     0.0000000000
         'R_TKT1                                                      '     0.0000000000
         'R_TKT2                                                      '     0.0000000000
         'R_TMDPK                                                     '     0.0000000000
         'R_TMDS                                                      '     0.0000000000
         'R_TMNDNCCPT1                                                '     0.0000000000
         'R_TMNDNCCPT2                                                '     0.0000000000
         'R_TMNDNCCRNt                                                '     0.0000000000
         'R_TMNDNCt                                                   '     0.0000000000
         'R_TOLBUTAMIDEte                                             '     0.0000000000
         'R_TPI                                                       '     0.0000000000
         'R_TRDR                                                      '     0.0000000000
         'R_TRDRm                                                     '     0.0000000000
         'R_TREHe                                                     '     0.0000000000
         'R_TRIODTHYt                                                 '     0.0000000000
         'R_TRIODTHYt2                                                '     0.0000000000
         'R_TRPHYDRO2                                                 '     0.0000000000
         'R_TRPt                                                      '     0.0000000000
         'R_TRPt4                                                     '     0.0000000000
         'R_TSTSTERONESte                                             '     0.0000000000
         'R_TSTSTERONESULT                                            '     0.0000000000
         'R_TSTSTERONEt                                               '     0.0000000000
         'R_TSULt4_3                                                  '     0.0000000000
         'R_TTDCAtr                                                   '     0.0000000000
         'R_TTDCPT1                                                   '     0.0000000000
         'R_TTDCPT2                                                   '     0.0000000000
         'R_TTDCRNt                                                   '     0.0000000000
         'R_TXA2te                                                    '     0.0000000000
         'R_TXA2tr                                                    '     0.0000000000
         'R_TXASr                                                     '     0.0000000000
         'R_TYMSFt                                                    '     0.0000000000
         'R_TYMSULT                                                   '     0.0000000000
         'R_TYRCBOX                                                   '     0.0000000000
         'R_TYROXDAc                                                  '     0.0000000000
         'R_TYRt                                                      '     0.0000000000
         'R_TYRTA                                                     '     0.0000000000
         'R_UAG2EMAi                                                  '     0.0000000000
         'R_UAG4E                                                     '     0.0000000000
         'R_UAGALDP                                                   '     0.0000000000
         'R_UAGDP                                                     '     0.0000000000
         'R_UDPACGALtl                                                '     0.0000000000
         'R_UDPDOLPT_L                                                '     0.0000000000
         'R_UDPG4E                                                    '     0.0000000000
         'R_UDPGALtg                                                  '     0.0000000000
         'R_UDPGD                                                     '     1.7100000000
         'R_UDPGLCAter                                                '     0.0000000000
         'R_UDPGLCter                                                 '     0.0000000000
         'R_UDPtl                                                     '     0.0000000000
         'R_UGALNACtg                                                 '     0.0000000000
         'R_UGCG                                                      '     0.0000000000
         'R_UGLCNACtg                                                 '     0.0000000000
         'R_UGLT                                                      '     0.0000000000
         'R_UGT1A10r                                                  '     1.7100000000
         'R_UGT1A6r                                                   '     0.0000000000
         'R_UMPK                                                      '     0.0000000000
         'R_UMPK2                                                     '     0.0000000000
         'R_UMPK3                                                     '     0.0000000000
         'R_UMPK3n                                                    '     0.0000000000
         'R_UMPK4                                                     '     0.0000000000
         'R_UMPK5                                                     '     0.0000000000
         'R_UMPK5n                                                    '     0.0000000000
         'R_UMPK6                                                     '     0.0000000000
         'R_UMPK6n                                                    '     0.0000000000
         'R_UMPK7                                                     '     0.0000000000
         'R_UMPKn                                                     '     0.0000000000
         'R_UPP3S                                                     '     0.0000000000
         'R_UPPDC1                                                    '     0.0000000000
         'R_UPPN                                                      '     0.0000000000
         'R_URATEt                                                    '     0.0000000000
         'R_URCN                                                      '     0.0000000000
         'R_UREAt                                                     '     0.0000000000
         'R_URIK1                                                     '     0.0000000000
         'R_VACCCPT1                                                  '     0.0000000000
         'R_VACCCPT2                                                  '     0.0000000000
         'R_VACCCRNt                                                  '     0.0000000000
         'R_VACCt                                                     '     0.0000000000
         'R_VALt5m                                                    '     0.0000000000
         'R_VALTA                                                     '     0.0000000000
         'R_VALTAm                                                    '     0.0000000000
         'R_VLCS2p                                                    '     0.0000000000
         'R_VLCS2r                                                    '     0.0000000000
         'R_VLCSp                                                     '     0.0000000000
         'R_VLCSr                                                     '     0.0000000000
         'R_XOL27OHtm                                                 '     0.0000000000
         'R_XOLDIOLONEt                                               '     0.0000000000
         'R_XOLTRIOLtm                                                '     0.0000000000
         'R_XYLt                                                      '     0.0000000000
         'R_XYLTD_Dr                                                  '     0.0000000000
         'R_XYLtly                                                    '     0.0000000000
         'R_XYLTt                                                     '     0.0000000000
         'R_XYLUR                                                     '     0.0000000000
         'R_EX_4abutn(e)                                              '     0.0000000000
         'R_EX_ctp(e)                                                 '     0.0000000000
         'R_EX_dgmp(e)                                                '     0.0000000000
         'R_EX_dgtp(e)                                                '     0.0000000000
         'R_EX_dha(e)                                                 '     0.0000000000
         'R_EX_dhap(e)                                                '     0.0000000000
         'R_EX_dtmp(e)                                                '     0.0000000000
         'R_EX_dttp(e)                                                '     0.0000000000
         'R_EX_fad(e)                                                 '     0.0000000000
         'R_EX_fald(e)                                                '     0.0000000000
         'R_EX_g1p(e)                                                 '     0.0000000000
         'R_EX_HC00229(e)                                             '     0.0000000000
         'R_EX_HC00250(e)                                             '     0.0000000000
         'R_EX_HC01104(e)                                             '     0.0000000000
         'R_EX_HC01444(e)                                             '     0.0000000000
         'R_EX_HC01609(e)                                             '     0.0000000000
         'R_EX_HC01610(e)                                             '     0.0000000000
         'R_EX_itp(e)                                                 '     0.0000000000
         'R_EX_orot(e)                                                '     0.0000000000
         'R_EX_prpp(e)                                                '     0.0000000000
         'R_EX_ptrc(e)                                                '     0.0000000000
         'R_EX_pydx5p(e)                                              '     0.0000000000
         'R_EX_spmd(e)                                                '     0.0000000000
         'R_EX_udpg(e)                                                '     0.0000000000
         'R_r0002                                                     '     0.0000000000
         'R_r0009                                                     '     0.0000000000
         'R_r0010                                                     '     0.0000000000
         'R_r0016                                                     '     0.0000000000
         'R_r0021                                                     '     0.0000000000
         'R_r0022                                                     '     0.0000000000
         'R_r0027                                                     '     0.0000000000
         'R_r0033                                                     '     0.0000000000
         'R_r0047                                                     '     0.0000000000
         'R_r0051                                                     '     0.0000000000
         'R_r0055                                                     '     0.0000000000
         'R_r0068                                                     '     0.0000000000
         'R_r0081                                                     '     0.0000000000
         'R_r0082                                                     '     0.0000000000
         'R_r0083                                                     '     0.0000000000
         'R_r0084                                                     '     0.0000000000
         'R_r0085                                                     '     0.0000000000
         'R_r0086                                                     '     0.0000000000
         'R_r0093                                                     '     0.0000000000
         'R_r0097                                                     '     0.0000000000
         'R_r0119                                                     '     0.0000000000
         'R_r0129                                                     '     0.0000000000
         'R_r0130                                                     '     0.0000000000
         'R_r0139                                                     '     0.0000000000
         'R_r0142                                                     '     0.0000000000
         'R_r0145                                                     '     0.0000000000
         'R_r0149                                                     '     0.0000000000
         'R_r0156                                                     '     0.0000000000
         'R_r0157                                                     '     0.0000000000
         'R_r0163                                                     '     0.0000000000
         'R_r0165                                                     '     0.0000000000
         'R_r0170                                                     '     0.0000000000
         'R_r0173                                                     '     0.0000000000
         'R_r0178                                                     '     0.0000000000
         'R_r0179                                                     '     0.0000000000
         'R_r0181                                                     '     0.0000000000
         'R_r0186                                                     '     0.0000000000
         'R_r0191                                                     '     0.0000000000
         'R_r0193                                                     '     0.0000000000
         'R_r0196                                                     '     0.0000000000
         'R_r0202                                                     '     0.0000000000
         'R_r0208                                                     '     0.0000000000
         'R_r0210                                                     '     0.0000000000
         'R_r0233                                                     '     0.0000000000
         'R_r0236                                                     '     0.0000000000
         'R_r0242                                                     '     0.0000000000
         'R_r0245                                                     '     0.0000000000
         'R_r0246                                                     '     0.0000000000
         'R_r0249                                                     '     0.0000000000
         'R_r0265                                                     '     0.0000000000
         'R_r0267                                                     '     0.0000000000
         'R_r0268                                                     '     0.0000000000
         'R_r0280                                                     '     0.0000000000
         'R_r0281                                                     '     0.0000000000
         'R_r0287                                                     '     0.0000000000
         'R_r0295                                                     '     0.0000000000
         'R_r0311                                                     '     0.0000000000
         'R_r0317                                                     '     0.0000000000
         'R_r0321                                                     '     0.0000000000
         'R_r0339                                                     '     0.0000000000
         'R_r0340                                                     '     0.0000000000
         'R_r0345                                                     '     0.0000000000
         'R_r0354                                                     '     0.0000000000
         'R_r0355                                                     '     0.0000000000
         'R_r0358                                                     '     0.0000000000
         'R_r0360                                                     '     0.0000000000
         'R_r0361                                                     '     0.0000000000
         'R_r0365                                                     '     0.0000000000
         'R_r0377                                                     '     0.0000000000
         'R_r0384                                                     '     0.0000000000
         'R_r0385                                                     '     0.0000000000
         'R_r0386                                                     '     0.0000000000
         'R_r0388                                                     '     0.0000000000
         'R_r0389                                                     '     0.0000000000
         'R_r0390                                                     '     0.0000000000
         'R_r0391                                                     '     0.0000000000
         'R_r0392                                                     '     0.0000000000
         'R_r0393                                                     '     0.0000000000
         'R_r0394                                                     '     0.0000000000
         'R_r0399                                                     '     0.0000000000
         'R_r0400                                                     '     0.0000000000
         'R_r0403                                                     '     0.0000000000
         'R_r0407                                                     '     0.0000000000
         'R_r0408                                                     '     0.0000000000
         'R_r0409                                                     '     0.0000000000
         'R_r0410                                                     '     0.0000000000
         'R_r0422                                                     '     0.0000000000
         'R_r0423                                                     '     0.0000000000
         'R_r0424                                                     '     0.0000000000
         'R_r0425                                                     '     0.0000000000
         'R_r0426                                                     '     0.0000000000
         'R_r0434                                                     '     0.0000000000
         'R_r0437                                                     '     0.0000000000
         'R_r0443                                                     '     0.0000000000
         'R_r0450                                                     '     0.0000000000
         'R_r0456                                                     '     0.0000000000
         'R_r0463                                                     '     0.0000000000
         'R_r0464                                                     '     0.0000000000
         'R_r0470                                                     '     0.0000000000
         'R_r0472                                                     '     0.0000000000
         'R_r0480                                                     '     0.0000000000
         'R_r0483                                                     '     0.0000000000
         'R_r0488                                                     '     0.0000000000
         'R_r0494                                                     '     0.0000000000
         'R_r0497                                                     '     0.0000000000
         'R_r0502                                                     '     0.0000000000
         'R_r0504                                                     '     0.0000000000
         'R_r0509                                                     '     0.0000000000
         'R_r0512                                                     '     0.0000000000
         'R_r0514                                                     '     0.0000000000
         'R_r0517                                                     '     0.0000000000
         'R_r0522                                                     '     0.0000000000
         'R_r0523                                                     '     0.0000000000
         'R_r0527                                                     '     0.0000000000
         'R_r0541                                                     '     0.0000000000
         'R_r0545                                                     '     0.0000000000
         'R_r0549                                                     '     0.0000000000
         'R_r0552                                                     '     0.0000000000
         'R_r0553                                                     '     0.0000000000
         'R_r0556                                                     '     0.0000000000
         'R_r0558                                                     '     0.0000000000
         'R_r0559                                                     '     0.0000000000
         'R_r0560                                                     '     0.0000000000
         'R_r0570                                                     '     0.0000000000
         'R_r0571                                                     '     0.0000000000
         'R_r0575                                                     '     0.0000000000
         'R_r0578                                                     '     0.0000000000
         'R_r0579                                                     '     0.0000000000
         'R_r0580                                                     '     0.0000000000
         'R_r0584                                                     '     0.0000000000
         'R_r0587                                                     '     0.0000000000
         'R_r0590                                                     '     0.0000000000
         'R_r0591                                                     '     0.0000000000
         'R_r0594                                                     '     0.0000000000
         'R_r0595                                                     '     0.0000000000
         'R_r0596                                                     '     0.0000000000
         'R_r0603                                                     '     0.0000000000
         'R_r0604                                                     '     0.0000000000
         'R_r0610                                                     '     0.0000000000
         'R_r0611                                                     '     0.0000000000
         'R_r0614                                                     '     0.0000000000
         'R_r0616                                                     '     0.0000000000
         'R_r0620                                                     '     0.0000000000
         'R_r0627                                                     '     0.0000000000
         'R_r0629                                                     '     0.0000000000
         'R_r0630                                                     '     0.0000000000
         'R_r0633                                                     '     0.0000000000
         'R_r0634                                                     '     0.0000000000
         'R_r0638                                                     '     0.0000000000
         'R_r0639                                                     '     0.0000000000
         'R_r0641                                                     '     0.0000000000
         'R_r0642                                                     '     0.0000000000
         'R_r0643                                                     '     0.0000000000
         'R_r0644                                                     '     0.0000000000
         'R_r0645                                                     '     0.0000000000
         'R_r0647                                                     '     0.0000000000
         'R_r0650                                                     '     0.0000000000
         'R_r0651                                                     '     0.0000000000
         'R_r0652                                                     '     0.0000000000
         'R_r0655                                                     '     0.0000000000
         'R_r0656                                                     '     0.0000000000
         'R_r0660                                                     '     0.0000000000
         'R_r0661                                                     '     0.0000000000
         'R_r0668                                                     '     0.0000000000
         'R_r0669                                                     '     0.0000000000
         'R_r0670                                                     '     0.0000000000
         'R_r0672                                                     '     0.0000000000
         'R_r0679                                                     '     0.0000000000
         'R_r0680                                                     '     0.0000000000
         'R_r0683                                                     '     0.0000000000
         'R_r0686                                                     '     0.0000000000
         'R_r0688                                                     '     0.0000000000
         'R_r0698                                                     '     0.0000000000
         'R_r0706                                                     '     0.0000000000
         'R_r0715                                                     '     0.0000000000
         'R_r0717                                                     '     0.0000000000
         'R_r0718                                                     '     0.0000000000
         'R_r0719                                                     '     0.0000000000
         'R_r0720                                                     '     0.0000000000
         'R_r0721                                                     '     0.0000000000
         'R_r0722                                                     '     0.0000000000
         'R_r0723                                                     '     0.0000000000
         'R_r0724                                                     '     0.0000000000
         'R_r0726                                                     '     0.0000000000
         'R_r0727                                                     '     0.0000000000
         'R_r0728                                                     '     0.0000000000
         'R_r0729                                                     '     0.0000000000
         'R_r0730                                                     '     0.0000000000
         'R_r0731                                                     '     0.0000000000
         'R_r0732                                                     '     0.0000000000
         'R_r0733                                                     '     0.0000000000
         'R_r0734                                                     '     0.0000000000
         'R_r0735                                                     '     0.0000000000
         'R_r0739                                                     '     0.0000000000
         'R_r0741                                                     '     0.0000000000
         'R_r0743                                                     '     0.0000000000
         'R_r0744                                                     '     0.0000000000
         'R_r0747                                                     '     0.0000000000
         'R_r0750                                                     '     0.0000000000
         'R_r0752                                                     '     0.0000000000
         'R_r0753                                                     '     0.0000000000
         'R_r0754                                                     '     0.0000000000
         'R_r0755                                                     '     0.0000000000
         'R_r0756                                                     '     0.0000000000
         'R_r0757                                                     '     0.0000000000
         'R_r0758                                                     '     0.0000000000
         'R_r0774                                                     '     0.0000000000
         'R_r0779                                                     '     0.0000000000
         'R_r0780                                                     '     0.0000000000
         'R_r0781                                                     '     0.0000000000
         'R_r0782                                                     '     0.0000000000
         'R_r0783                                                     '     0.0000000000
         'R_r0784                                                     '     0.0000000000
         'R_r0787                                                     '     0.0000000000
         'R_r0788                                                     '     0.0000000000
         'R_r0789                                                     '     0.0000000000
         'R_r0791                                                     '     0.0000000000
         'R_r0792                                                     '     0.0000000000
         'R_r0795                                                     '     0.0000000000
         'R_r0796                                                     '     0.0000000000
         'R_r0797                                                     '     0.0000000000
         'R_r0801                                                     '     0.0000000000
         'R_r0809                                                     '     0.0000000000
         'R_r0812                                                     '     0.0000000000
         'R_r0813                                                     '     0.0000000000
         'R_r0817                                                     '     0.0000000000
         'R_r0819                                                     '     0.0000000000
         'R_r0821                                                     '     0.0000000000
         'R_r0822                                                     '     0.0000000000
         'R_r0829                                                     '     0.0000000000
         'R_r0830                                                     '     0.0000000000
         'R_r0834                                                     '     0.0000000000
         'R_r0835                                                     '     0.0000000000
         'R_r0838                                                     '     0.0000000000
         'R_r0839                                                     '     0.0000000000
         'R_r0840                                                     '     0.0000000000
         'R_r0841                                                     '     0.0000000000
         'R_r0842                                                     '     0.0000000000
         'R_r0853                                                     '     0.0000000000
         'R_r0860                                                     '     0.0000000000
         'R_r0870                                                     '     0.0000000000
         'R_r0871                                                     '     0.0000000000
         'R_r0879                                                     '     0.0000000000
         'R_r0885                                                     '     0.0000000000
         'R_r0892                                                     '     0.0000000000
         'R_r0899                                                     '     0.0000000000
         'R_r0908                                                     '     0.0000000000
         'R_r0909                                                     '     0.0000000000
         'R_r0911                                                     '     0.0000000000
         'R_r0913                                                     '     0.0000000000
         'R_r0915                                                     '     0.0000000000
         'R_r0917                                                     '     0.0000000000
         'R_r0926                                                     '     0.0000000000
         'R_r0934                                                     '     0.0000000000
         'R_r0936                                                     '     0.0000000000
         'R_r0937                                                     '     0.0000000000
         'R_r0940                                                     '     0.0000000000
         'R_r0941                                                     '     0.0000000000
         'R_r0942                                                     '     0.0000000000
         'R_r0944                                                     '     0.0000000000
         'R_r0946                                                     '     0.0000000000
         'R_r0960                                                     '     0.0000000000
         'R_r0962                                                     '     0.0000000000
         'R_r0973                                                     '     0.0000000000
         'R_r0974                                                     '     0.0000000000
         'R_r0994                                                     '     0.0000000000
         'R_r0998                                                     '     0.0000000000
         'R_r0999                                                     '     0.0000000000
         'R_r1008                                                     '     0.0000000000
         'R_r1010                                                     '     0.0000000000
         'R_r1011                                                     '     0.0000000000
         'R_r1012                                                     '     0.0000000000
         'R_r1013                                                     '     0.0000000000
         'R_r1014                                                     '     0.0000000000
         'R_r1017                                                     '     0.0000000000
         'R_r1018                                                     '     0.0000000000
         'R_r1019                                                     '     0.0000000000
         'R_r1020                                                     '     0.0000000000
         'R_r1030                                                     '     0.0000000000
         'R_r1050                                                     '     0.0000000000
         'R_r1052                                                     '     0.0000000000
         'R_r1088                                                     '     0.0000000000
         'R_r1090                                                     '     0.0000000000
         'R_r1106                                                     '     0.0000000000
         'R_r1116                                                     '     0.0000000000
         'R_r1117                                                     '     0.0000000000
         'R_r1143                                                     '     0.0000000000
         'R_r1144                                                     '     0.0000000000
         'R_r1147                                                     '     0.0000000000
         'R_r1148                                                     '     0.0000000000
         'R_r1150                                                     '     0.0000000000
         'R_r1154                                                     '     0.0000000000
         'R_r1156                                                     '     0.0000000000
         'R_r1167                                                     '     0.0000000000
         'R_r1168                                                     '     0.0000000000
         'R_r1177                                                     '     0.0000000000
         'R_r1179                                                     '     0.0000000000
         'R_r1252                                                     '     0.0000000000
         'R_r1291                                                     '     0.0000000000
         'R_r1292                                                     '     0.0000000000
         'R_r1318                                                     '     0.0000000000
         'R_r1377                                                     '     0.0000000000
         'R_r1378                                                     '     0.0000000000
         'R_r1380                                                     '     0.0000000000
         'R_r1381                                                     '     0.0000000000
         'R_r1384                                                     '     0.0000000000
         'R_r1401                                                     '     0.0000000000
         'R_r1418                                                     '     0.0000000000
         'R_r1421                                                     '     0.0000000000
         'R_r1428                                                     '     0.0000000000
         'R_r1429                                                     '     0.0000000000
         'R_r1431                                                     '     0.0000000000
         'R_r1433                                                     '     0.0000000000
         'R_r1434                                                     '     0.0000000000
         'R_r1435                                                     '     0.0000000000
         'R_r1443                                                     '     0.0000000000
         'R_r1444                                                     '     0.0000000000
         'R_r1445                                                     '     0.0000000000
         'R_r1449                                                     '     0.0000000000
         'R_r1453                                                     '     0.0000000000
         'R_r1454                                                     '     0.0000000000
         'R_r1459                                                     '     0.0000000000
         'R_r1464                                                     '     0.0000000000
         'R_r1466                                                     '     0.0000000000
         'R_r1487                                                     '     0.0000000000
         'R_r1492                                                     '     0.0000000000
         'R_r1497                                                     '     0.0000000000
         'R_r1527                                                     '     0.0000000000
         'R_r1538                                                     '     0.0000000000
         'R_r1540                                                     '     0.0000000000
         'R_r1544                                                     '     0.0000000000
         'R_r1546                                                     '     0.0000000000
         'R_r1547                                                     '     0.0000000000
         'R_r1548                                                     '     0.0000000000
         'R_r1549                                                     '     0.0000000000
         'R_r1551                                                     '     0.0000000000
         'R_r1552                                                     '     0.0000000000
         'R_r1553                                                     '     0.0000000000
         'R_r1554                                                     '     0.0000000000
         'R_r1556                                                     '     0.0000000000
         'R_r1557                                                     '     0.0000000000
         'R_r1559                                                     '     0.0000000000
         'R_r1560                                                     '     0.0000000000
         'R_r1561                                                     '     0.0000000000
         'R_r1562                                                     '     0.0000000000
         'R_r1563                                                     '     0.0000000000
         'R_r1564                                                     '     0.0000000000
         'R_r1565                                                     '     0.0000000000
         'R_r1566                                                     '     0.0000000000
         'R_r1567                                                     '     0.0000000000
         'R_r1568                                                     '     0.0000000000
         'R_r1569                                                     '     0.0000000000
         'R_r1570                                                     '     0.0000000000
         'R_r1571                                                     '     0.0000000000
         'R_r1573                                                     '     0.0000000000
         'R_r1574                                                     '     0.0000000000
         'R_r1575                                                     '     0.0000000000
         'R_r1576                                                     '     0.0000000000
         'R_r1578                                                     '     0.0000000000
         'R_r1579                                                     '     0.0000000000
         'R_r1580                                                     '     0.0000000000
         'R_r1581                                                     '     0.0000000000
         'R_r1583                                                     '     0.0000000000
         'R_r1584                                                     '     0.0000000000
         'R_r1585                                                     '     0.0000000000
         'R_r1586                                                     '     0.0000000000
         'R_r1587                                                     '     0.0000000000
         'R_r1588                                                     '     0.0000000000
         'R_r1589                                                     '     0.0000000000
         'R_r1590                                                     '     0.0000000000
         'R_r1591                                                     '     0.0000000000
         'R_r1592                                                     '     0.0000000000
         'R_r1593                                                     '     0.0000000000
         'R_r1594                                                     '     0.0000000000
         'R_r1595                                                     '     0.0000000000
         'R_r1596                                                     '     0.0000000000
         'R_r1597                                                     '     0.0000000000
         'R_r1598                                                     '     0.0000000000
         'R_r1599                                                     '     0.0000000000
         'R_r1600                                                     '     0.0000000000
         'R_r1602                                                     '     0.0000000000
         'R_r1603                                                     '     0.0000000000
         'R_r1604                                                     '     0.0000000000
         'R_r1605                                                     '     0.0000000000
         'R_r1606                                                     '     0.0000000000
         'R_r1607                                                     '     0.0000000000
         'R_r1608                                                     '     0.0000000000
         'R_r1609                                                     '     0.0000000000
         'R_r1610                                                     '     0.0000000000
         'R_r1611                                                     '     0.0000000000
         'R_r1612                                                     '     0.0000000000
         'R_r1613                                                     '     0.0000000000
         'R_r1614                                                     '     0.0000000000
         'R_r1615                                                     '     0.0000000000
         'R_r1616                                                     '     0.0000000000
         'R_r1617                                                     '     0.0000000000
         'R_r1618                                                     '     0.0000000000
         'R_r1619                                                     '     0.0000000000
         'R_r1620                                                     '     0.0000000000
         'R_r1621                                                     '     0.0000000000
         'R_r1622                                                     '     0.0000000000
         'R_r1623                                                     '     0.0000000000
         'R_r1624                                                     '     0.0000000000
         'R_r1625                                                     '     0.0000000000
         'R_r1626                                                     '     0.0000000000
         'R_r1627                                                     '     0.0000000000
         'R_r1628                                                     '     0.0000000000
         'R_r1629                                                     '     0.0000000000
         'R_r1630                                                     '     0.0000000000
         'R_r1631                                                     '     0.0000000000
         'R_r1632                                                     '     0.0000000000
         'R_r1633                                                     '     0.0000000000
         'R_r1634                                                     '     0.0000000000
         'R_r1635                                                     '     0.0000000000
         'R_r1636                                                     '     0.0000000000
         'R_r1637                                                     '     0.0000000000
         'R_r1638                                                     '     0.0000000000
         'R_r1639                                                     '     0.0000000000
         'R_r1640                                                     '     0.0000000000
         'R_r1641                                                     '     0.0000000000
         'R_r1642                                                     '     0.0000000000
         'R_r1643                                                     '     0.0000000000
         'R_r1644                                                     '     0.0000000000
         'R_r1645                                                     '     0.0000000000
         'R_r1646                                                     '     0.0000000000
         'R_r1647                                                     '     0.0000000000
         'R_r1648                                                     '     0.0000000000
         'R_r1649                                                     '     0.0000000000
         'R_r1650                                                     '     0.0000000000
         'R_r1651                                                     '     0.0000000000
         'R_r1652                                                     '     0.0000000000
         'R_r1653                                                     '     0.0000000000
         'R_r1654                                                     '     0.0000000000
         'R_r1655                                                     '     0.0000000000
         'R_r1656                                                     '     0.0000000000
         'R_r1657                                                     '     0.0000000000
         'R_r1658                                                     '     0.0000000000
         'R_r1659                                                     '     0.0000000000
         'R_r1660                                                     '     0.0000000000
         'R_r1661                                                     '     0.0000000000
         'R_r1662                                                     '     0.0000000000
         'R_r1664                                                     '     0.0000000000
         'R_r1665                                                     '     0.0000000000
         'R_r1666                                                     '     0.0000000000
         'R_r1667                                                     '     0.0000000000
         'R_r1668                                                     '     0.0000000000
         'R_r1669                                                     '     0.0000000000
         'R_r1670                                                     '     0.0000000000
         'R_r1671                                                     '     0.0000000000
         'R_r1675                                                     '     0.0000000000
         'R_r1683                                                     '     0.0000000000
         'R_r1690                                                     '     0.0000000000
         'R_r1691                                                     '     0.0000000000
         'R_r1705                                                     '     0.0000000000
         'R_r1708                                                     '     0.0000000000
         'R_r1721                                                     '     0.0000000000
         'R_r1725                                                     '     0.0000000000
         'R_r1728                                                     '     0.0000000000
         'R_r1746                                                     '     0.0000000000
         'R_r1754                                                     '     0.0000000000
         'R_r1766                                                     '     0.0000000000
         'R_r1772                                                     '     0.0000000000
         'R_r1779                                                     '     0.0000000000
         'R_r1788                                                     '     0.0000000000
         'R_r1818                                                     '     0.0000000000
         'R_r1833                                                     '     0.0000000000
         'R_r1836                                                     '     0.0000000000
         'R_r1842                                                     '     0.0000000000
         'R_r1856                                                     '     0.0000000000
         'R_r1883                                                     '     0.0000000000
         'R_r1884                                                     '     0.0000000000
         'R_r1912                                                     '     0.0000000000
         'R_r1936                                                     '     0.0000000000
         'R_r1946                                                     '     0.0000000000
         'R_r1947                                                     '     0.0000000000
         'R_r1952                                                     '     0.0000000000
         'R_r1954                                                     '     0.0000000000
         'R_r1961                                                     '     0.0000000000
         'R_r1964                                                     '     0.0000000000
         'R_r1996                                                     '     0.0000000000
         'R_r1998                                                     '     0.0000000000
         'R_r1999                                                     '     0.0000000000
         'R_r2001                                                     '     0.0000000000
         'R_r2002                                                     '     0.0000000000
         'R_r2003                                                     '     0.0000000000
         'R_r2009                                                     '     0.0000000000
         'R_r2024                                                     '     0.0000000000
         'R_r2026                                                     '     0.0000000000
         'R_r2028                                                     '     0.0000000000
         'R_r2031                                                     '     0.0000000000
         'R_r2039                                                     '     0.0000000000
         'R_r2040                                                     '     0.0000000000
         'R_r2044                                                     '     0.0000000000
         'R_r2052                                                     '     0.0000000000
         'R_r2061                                                     '     0.0000000000
         'R_r2079                                                     '     0.0000000000
         'R_r2080                                                     '     0.0000000000
         'R_r2081                                                     '     0.0000000000
         'R_r2082                                                     '     0.0000000000
         'R_r2083                                                     '     0.0000000000
         'R_r2084                                                     '     0.0000000000
         'R_r2085                                                     '     0.0000000000
         'R_r2086                                                     '     0.0000000000
         'R_r2087                                                     '     0.0000000000
         'R_r2088                                                     '     0.0000000000
         'R_r2089                                                     '     0.0000000000
         'R_r2090                                                     '     0.0000000000
         'R_r2091                                                     '     0.0000000000
         'R_r2092                                                     '     0.0000000000
         'R_r2093                                                     '     0.0000000000
         'R_r2094                                                     '     0.0000000000
         'R_r2095                                                     '     0.0000000000
         'R_r2096                                                     '     0.0000000000
         'R_r2097                                                     '     0.0000000000
         'R_r2098                                                     '     0.0000000000
         'R_r2099                                                     '     0.0000000000
         'R_r2100                                                     '     0.0000000000
         'R_r2101                                                     '     0.0000000000
         'R_r2102                                                     '     0.0000000000
         'R_r2103                                                     '     0.0000000000
         'R_r2104                                                     '     0.0000000000
         'R_r2105                                                     '     0.0000000000
         'R_r2106                                                     '     0.0000000000
         'R_r2107                                                     '     0.0000000000
         'R_r2108                                                     '     0.0000000000
         'R_r2109                                                     '     0.0000000000
         'R_r2110                                                     '     0.0000000000
         'R_r2111                                                     '     0.0000000000
         'R_r2112                                                     '     0.0000000000
         'R_r2113                                                     '     0.0000000000
         'R_r2114                                                     '     0.0000000000
         'R_r2115                                                     '     0.0000000000
         'R_r2116                                                     '     0.0000000000
         'R_r2117                                                     '     0.0000000000
         'R_r2119                                                     '     0.0000000000
         'R_r2120                                                     '     0.0000000000
         'R_r2121                                                     '     0.0000000000
         'R_r2122                                                     '     0.0000000000
         'R_r2123                                                     '     0.0000000000
         'R_r2124                                                     '     0.0000000000
         'R_r2125                                                     '     0.0000000000
         'R_r2126                                                     '     0.0000000000
         'R_r2127                                                     '     0.0000000000
         'R_r2128                                                     '     0.0000000000
         'R_r2129                                                     '     0.0000000000
         'R_r2130                                                     '     0.0000000000
         'R_r2131                                                     '     0.0000000000
         'R_r2132                                                     '     0.0000000000
         'R_r2133                                                     '     0.0000000000
         'R_r2136                                                     '     0.0000000000
         'R_r2137                                                     '     0.0000000000
         'R_r2139                                                     '     0.0000000000
         'R_r2141                                                     '     0.0000000000
         'R_r2142                                                     '     0.0000000000
         'R_r2193                                                     '     0.0000000000
         'R_r2194                                                     '     0.0000000000
         'R_r2196                                                     '     0.0000000000
         'R_r2197                                                     '     0.0000000000
         'R_r2198                                                     '     0.0000000000
         'R_r2199                                                     '     0.0000000000
         'R_r2200                                                     '     0.0000000000
         'R_r2201                                                     '     0.0000000000
         'R_r2202                                                     '     0.0000000000
         'R_r2308                                                     '     0.0000000000
         'R_r2309                                                     '     0.0000000000
         'R_r2311                                                     '     0.0000000000
         'R_r2312                                                     '     0.0000000000
         'R_r2313                                                     '     0.0000000000
         'R_r2314                                                     '     0.0000000000
         'R_r2315                                                     '     0.0000000000
         'R_r2316                                                     '     0.0000000000
         'R_r2317                                                     '     0.0000000000
         'R_r2318                                                     '     0.0000000000
         'R_r2319                                                     '     0.0000000000
         'R_r2320                                                     '     0.0000000000
         'R_r2321                                                     '     0.0000000000
         'R_r2322                                                     '     0.0000000000
         'R_r2323                                                     '     0.0000000000
         'R_r2324                                                     '     0.0000000000
         'R_r2325                                                     '     0.0000000000
         'R_r2326                                                     '     0.0000000000
         'R_r2327                                                     '     0.0000000000
         'R_r2328                                                     '     0.0000000000
         'R_r2329                                                     '     0.0000000000
         'R_r2330                                                     '     0.0000000000
         'R_r2331                                                     '     0.0000000000
         'R_r2332                                                     '     0.0000000000
         'R_r2333                                                     '     0.0000000000
         'R_r2334                                                     '     0.0000000000
         'R_r2335                                                     '     0.0000000000
         'R_r2338                                                     '     0.0000000000
         'R_r2341                                                     '     0.0000000000
         'R_r2342                                                     '     0.0000000000
         'R_r2343                                                     '     0.0000000000
         'R_r2344                                                     '     0.0000000000
         'R_r2346                                                     '     0.0000000000
         'R_r2347                                                     '     0.0000000000
         'R_r2352                                                     '     0.0000000000
         'R_r2353                                                     '     0.0000000000
         'R_r2354                                                     '     0.0000000000
         'R_r2355                                                     '     0.0000000000
         'R_r2356                                                     '     0.0000000000
         'R_r2357                                                     '     0.0000000000
         'R_r2358                                                     '     0.0000000000
         'R_r2359                                                     '     0.0000000000
         'R_r2360                                                     '     0.0000000000
         'R_r2361                                                     '     0.0000000000
         'R_r2362                                                     '     0.0000000000
         'R_r2363                                                     '     0.0000000000
         'R_r2364                                                     '     0.0000000000
         'R_r2365                                                     '     0.0000000000
         'R_r2366                                                     '     0.0000000000
         'R_r2367                                                     '     0.0000000000
         'R_r2368                                                     '     0.0000000000
         'R_r2369                                                     '     0.0000000000
         'R_r2371                                                     '     0.0000000000
         'R_r2372                                                     '     0.0000000000
         'R_r2373                                                     '     0.0000000000
         'R_r2374                                                     '     0.0000000000
         'R_r2375                                                     '     0.0000000000
         'R_r2376                                                     '     0.0000000000
         'R_r2377                                                     '     0.0000000000
         'R_r2378                                                     '     0.0000000000
         'R_r2379                                                     '     0.0000000000
         'R_r2380                                                     '     0.0000000000
         'R_r2382                                                     '     0.0000000000
         'R_r2384                                                     '     0.0000000000
         'R_r2385                                                     '     0.0000000000
         'R_r2386                                                     '     0.0000000000
         'R_r2387                                                     '     0.0000000000
         'R_r2388                                                     '     0.0000000000
         'R_r2389                                                     '     0.0000000000
         'R_r2390                                                     '     0.0000000000
         'R_r2395                                                     '     0.0000000000
         'R_r2399                                                     '     0.0000000000
         'R_r2405                                                     '     0.0000000000
         'R_r2408                                                     '     0.0000000000
         'R_r2411                                                     '     0.0000000000
         'R_r2420                                                     '     0.0000000000
         'R_r2425                                                     '     0.0000000000
         'R_r2443                                                     '     0.0000000000
         'R_r2506                                                     '     0.0000000000
         'R_r2507                                                     '     0.0000000000
         'R_r2508                                                     '     0.0000000000
         'R_r2509                                                     '     0.0000000000
         'R_r2511                                                     '     0.0000000000
         'R_r2514                                                     '     0.0000000000
         'R_r2516                                                     '     0.0000000000
         'R_r2519                                                     '     0.0000000000
         'R_r2520                                                     '     0.0000000000
         'R_r2521                                                     '     0.0000000000
         'R_r2525                                                     '     0.0000000000
         'R_r2526                                                     '     0.0000000000
         'R_r2532                                                     '     0.0000000000
         'R_r2534                                                     '     0.0000000000
         'R_r2535                                                     '     0.0000000000
         'R_r2537                                                     '     0.0000000000
         'R_r2538                                                     '     0.0000000000
         'R_RE0344C                                                   '     0.0000000000
         'R_RE0383C                                                   '     0.0000000000
         'R_RE0452M                                                   '     0.0000000000
         'R_RE0453M                                                   '     0.0000000000
         'R_RE0512M                                                   '     0.0000000000
         'R_RE0577C                                                   '     0.0000000000
         'R_RE0583C                                                   '     0.0000000000
         'R_RE0691C                                                   '     0.0000000000
         'R_RE0830C                                                   '     0.0000000000
         'R_RE0830N                                                   '     0.0000000000
         'R_RE0915E                                                   '     0.0000000000
         'R_RE0926E                                                   '     0.0000000000
         'R_RE0935E                                                   '     0.0000000000
         'R_RE0944E                                                   '     0.0000000000
         'R_RE0958E                                                   '     0.0000000000
         'R_RE1135C                                                   '     0.0000000000
         'R_RE1233C                                                   '     0.0000000000
         'R_RE1254C                                                   '     0.0000000000
         'R_RE1342C                                                   '     0.0000000000
         'R_RE1447M                                                   '     0.0000000000
         'R_RE1448N                                                   '     0.0000000000
         'R_RE1516M                                                   '     0.0000000000
         'R_RE1517M                                                   '     0.0000000000
         'R_RE1518M                                                   '     0.0000000000
         'R_RE1519M                                                   '     0.0000000000
         'R_RE1520M                                                   '     0.0000000000
         'R_RE1521M                                                   '     0.0000000000
         'R_RE1522M                                                   '     0.0000000000
         'R_RE1523M                                                   '     0.0000000000
         'R_RE1525M                                                   '     0.0000000000
         'R_RE1526M                                                   '     0.0000000000
         'R_RE1527M                                                   '     0.0000000000
         'R_RE1530C                                                   '     0.0000000000
         'R_RE1531M                                                   '     0.0000000000
         'R_RE1532M                                                   '     0.0000000000
         'R_RE1533M                                                   '     0.0000000000
         'R_RE1534M                                                   '     0.0000000000
         'R_RE1573M                                                   '     0.0000000000
         'R_RE1691M                                                   '     0.0000000000
         'R_RE1709C                                                   '     0.0000000000
         'R_RE1709N                                                   '     0.0000000000
         'R_RE1796M                                                   '     0.0000000000
         'R_RE1796R                                                   '     0.0000000000
         'R_RE1804M                                                   '     0.0000000000
         'R_RE1807C                                                   '     0.0000000000
         'R_RE1807M                                                   '     0.0000000000
         'R_RE1810M                                                   '     0.0000000000
         'R_RE1836X                                                   '     0.0000000000
         'R_RE1845C                                                   '     0.0000000000
         'R_RE1845X                                                   '     0.0000000000
         'R_RE1897C                                                   '     0.0000000000
         'R_RE1898C                                                   '     0.0000000000
         'R_RE1901R                                                   '     0.0000000000
         'R_RE1903R                                                   '     0.0000000000
         'R_RE2079R                                                   '     0.0000000000
         'R_RE2269E                                                   '     0.0000000000
         'R_RE2349C                                                   '     0.0000000000
         'R_RE2426C                                                   '     0.0000000000
         'R_RE2541E                                                   '     0.0000000000
         'R_RE2625C                                                   '     0.0000000000
         'R_RE2625M                                                   '     0.0000000000
         'R_RE2626C                                                   '     0.0000000000
         'R_RE2626M                                                   '     0.0000000000
         'R_RE2649C                                                   '     0.0000000000
         'R_RE2651R                                                   '     0.0000000000
         'R_RE2655R                                                   '     0.0000000000
         'R_RE2658R                                                   '     0.0000000000
         'R_RE2659R                                                   '     0.0000000000
         'R_RE2660C                                                   '     0.0000000000
         'R_RE2660N                                                   '     0.0000000000
         'R_RE2677C                                                   '     0.0000000000
         'R_RE2677E                                                   '     0.0000000000
         'R_RE2759X                                                   '     0.0000000000
         'R_RE2799C                                                   '     0.0000000000
         'R_RE2814M                                                   '     0.0000000000
         'R_RE2814R                                                   '     0.0000000000
         'R_RE2972M                                                   '     0.0000000000
         'R_RE2973C                                                   '     0.0000000000
         'R_RE2973N                                                   '     0.0000000000
         'R_RE2974C                                                   '     0.0000000000
         'R_RE2974N                                                   '     0.0000000000
         'R_RE2985X                                                   '     0.0000000000
         'R_RE2986X                                                   '     0.0000000000
         'R_RE2987X                                                   '     0.0000000000
         'R_RE2988X                                                   '     0.0000000000
         'R_RE2996X                                                   '     0.0000000000
         'R_RE2998M                                                   '     0.0000000000
         'R_RE2999M                                                   '     0.0000000000
         'R_RE3000M                                                   '     0.0000000000
         'R_RE3001M                                                   '     0.0000000000
         'R_RE3002X                                                   '     0.0000000000
         'R_RE3003M                                                   '     0.0000000000
         'R_RE3004M                                                   '     0.0000000000
         'R_RE3005M                                                   '     0.0000000000
         'R_RE3006M                                                   '     0.0000000000
         'R_RE3074X                                                   '     0.0000000000
         'R_RE3079X                                                   '     0.0000000000
         'R_RE3241R                                                   '     0.0000000000
         'R_RE3242R                                                   '     0.0000000000
         'R_RE3243R                                                   '     0.0000000000
         'R_RE3244R                                                   '     0.0000000000
         'R_RE3245C                                                   '     0.0000000000
         'R_RE3270C                                                   '     0.0000000000
         'R_RE3272N                                                   '     0.0000000000
         'R_RE3326M                                                   '     0.0000000000
         'R_RE3346C                                                   '     0.0000000000
         'R_RE3347C                                                   '     0.0000000000
         'R_RE3421R                                                   '     0.0000000000
         'R_RE3520E                                                   '     0.0000000000
         'R_RE3524R                                                   '     0.0000000000
         'R_RE3556C                                                   '     0.0000000000
         'R_RE3565C                                                   '     0.0000000000
         'R_RE3566C                                                   '     0.0000000000
         'R_RE3568C                                                   '     0.0000000000
         'R_RE3624M                                                   '     0.0000000000
         'R_RE3626M                                                   '     0.0000000000
         'R_RE3627M                                                   '     0.0000000000
         'R_RE3628M                                                   '     0.0000000000
         'R_EX_prostgh2(e)                                            '     0.0000000000
         'R_EX_prostgi2(e)                                            '     0.0000000000
         'R_EX_ppi(e)                                                 '     0.0000000000
         'R_EX_cdp(e)                                                 '     0.0000000000
         'R_EX_dtdp(e)                                                '     0.0000000000
         'R_EX_citr_L(e)                                              '     0.0000000000
         'R_EX_C02470(e)                                              '     0.0000000000
         'R_EX_HC02203(e)                                             '     0.0000000000
         'R_EX_HC02204(e)                                             '     0.0000000000
         'R_EX_HC02206(e)                                             '     0.0000000000
         'R_EX_HC02207(e)                                             '     0.0000000000
         'R_EX_maltttr(e)                                             '     0.0000000000
         'R_EX_maltpt(e)                                              '     0.0000000000
         'R_EX_malthx(e)                                              '     0.0000000000
         'R_EX_malthp(e)                                              '     0.0000000000
         'R_EX_CE2839(e)                                              '     0.0000000000
         'R_EX_CE2838(e)                                              '     0.0000000000
         'R_EX_CE5786(e)                                              '     0.0000000000
         'R_EX_CE5788(e)                                              '     0.0000000000
         'R_EX_CE5854(e)                                              '     0.0000000000
         'R_EX_glcur(e)                                               '     0.0000000000
         'R_EX_CE1926(e)                                              '     0.0000000000
         'R_EX_udpgal(e)                                              '     0.0000000000
         'R_EX_crm_hs(e)                                              '     0.0000000000
         'R_EX_galside_hs(e)                                          '     0.0000000000
         'R_EX_C05965(e)                                              '     0.0000000000
         'R_EX_C04849(e)                                              '     0.0000000000
         'R_CITt4_4                                                   '     0.0000000000
         'R_GLYt7_311_r                                               '     0.0000000000
         'R_INSTt4_2                                                  '     0.0000000000
         'R_PIt8                                                      '     0.0000000000
         'R_PROt4_2_r                                                 '     0.0000000000
         'R_CYOOm3                                                    '     0.0000000000
         'R_2MB2COAc                                                  '     0.0000000000
         'R_3HBCOARc                                                  '     0.0000000000
         'R_ADPACDAc                                                  '     0.0000000000
         'R_ADPACTD                                                   '     0.0000000000
         'R_ADPCOACROT                                                '     0.0000000000
         'R_ADPCOAPTE                                                 '     0.0000000000
         'R_BCRNe                                                     '     0.0000000000
         'R_C100CPT1                                                  '     0.0000000000
         'R_sink_c101coa(c)                                           '     0.0000000000
         'R_C101CPT1                                                  '     0.0000000000
         'R_C101CRNe                                                  '     0.0000000000
         'R_C102CPT1                                                  '     0.0000000000
         'R_C10CRNe                                                   '     0.0000000000
         'R_C10DCCACT                                                 '     0.0000000000
         'R_C10DCc                                                    '     0.0000000000
         'R_C10OHc                                                    '     0.0000000000
         'R_C120CPT1                                                  '     0.0000000000
         'R_C121CPT1                                                  '     0.0000000000
         'R_C12DCACOT                                                 '     0.0000000000
         'R_C12DCACT                                                  '     0.0000000000
         'R_C12DCTD                                                   '     0.0000000000
         'R_C12OHc                                                    '     0.0000000000
         'R_C140CPT1                                                  '     0.0000000000
         'R_C141ACBP                                                  '     0.0000000000
         'R_C141CPT1                                                  '     0.0000000000
         'R_C141OHc                                                   '     0.0000000000
         'R_C141OHe                                                   '     0.0000000000
         'R_C142ACBP                                                  '     0.0000000000
         'R_C142CPT1                                                  '     0.0000000000
         'R_C142OHc                                                   '     0.0000000000
         'R_C142OHe                                                   '     0.0000000000
         'R_C14OHc                                                    '     0.0000000000
         'R_C161OHc                                                   '     0.0000000000
         'R_C162ACBP                                                  '     0.0000000000
         'R_C162OHc                                                   '     0.0000000000
         'R_C162OHe                                                   '     0.0000000000
         'R_C16DCc                                                    '     0.0000000000
         'R_C16DCe                                                    '     0.0000000000
         'R_C16OHc                                                    '     0.0000000000
         'R_C181OHc                                                   '     0.0000000000
         'R_C18OHc                                                    '     0.0000000000
         'R_C2tcx                                                     '     0.0000000000
         'R_C3DCe                                                     '     0.0000000000
         'R_C40CPT1                                                   '     0.0000000000
         'R_C4CRNCPT2                                                 '     0.0000000000
         'R_C4CRNe                                                    '     0.0000000000
         'R_C4DCCACT                                                  '     0.0000000000
         'R_C4OHc                                                     '     0.0000000000
         'R_C4tcx                                                     '     0.0000000000
         'R_C4tmc                                                     '     0.0000000000
         'R_C4x                                                       '     0.0000000000
         'R_C50CPT1                                                   '     0.0000000000
         'R_C51CPT1                                                   '     0.0000000000
         'R_C5DCe                                                     '     0.0000000000
         'R_C60CPT1                                                   '     0.0000000000
         'R_C6COAt                                                    '     0.0000000000
         'R_C6CRNtcx                                                  '     0.0000000000
         'R_C6DCCACT                                                  '     0.0000000000
         'R_C6DCc                                                     '     0.0000000000
         'R_C80CPT1                                                   '     0.0000000000
         'R_sink_c81coa(c)                                            '     0.0000000000
         'R_C81CPT1                                                   '     0.0000000000
         'R_C81CRNe                                                   '     0.0000000000
         'R_C8CRNe                                                    '     0.0000000000
         'R_C8DCc                                                     '     0.0000000000
         'R_C9BRxtc                                                   '     0.0000000000
         'R_sink_dd2coa(c)                                            '     0.0000000000
         'R_DDCRNe                                                    '     0.0000000000
         'R_DDECCRNe                                                  '     0.0000000000
         'R_DDECE1CRNe                                                '     0.0000000000
         'R_DECCRNe                                                   '     0.0000000000
         'R_sink_decdicoa(c)                                          '     0.0000000000
         'R_DECDICRNe                                                 '     0.0000000000
         'R_DOCO13ECOAtxc                                             '     0.0000000000
         'R_DOCO13EFATP                                               '     0.0000000000
         'R_EX_3bcrn                                                  '     0.0000000000
         'R_EX_3ddcrn                                                 '     0.0000000000
         'R_EX_3deccrn                                                '     0.0000000000
         'R_EX_3hdececrn                                              '     0.0000000000
         'R_EX_3hexdcrn                                               '     0.0000000000
         'R_EX_3ivcrn                                                 '     0.0000000000
         'R_EX_3octdeccrn                                             '     0.0000000000
         'R_EX_3octdece1crn                                           '     0.0000000000
         'R_EX_3tdcrn                                                 '     0.0000000000
         'R_EX_3tetd7ecoacrn                                          '     0.0000000000
         'R_EX_3thexddcoacrn                                          '     0.0000000000
         'R_EX_3ttetddcoacrn                                          '     0.0000000000
         'R_EX_c101crn                                                '     0.0000000000
         'R_EX_c10crn                                                 '     0.0000000000
         'R_EX_c16dc                                                  '     0.0000000000
         'R_EX_c3dc                                                   '     0.0000000000
         'R_EX_c4crn                                                  '     0.0000000000
         'R_EX_c51crn                                                 '     0.0000000000
         'R_EX_c5dc                                                   '     0.0000000000
         'R_EX_c81crn                                                 '     0.0000000000
         'R_EX_c8crn                                                  '     0.0000000000
         'R_EX_ddece1crn                                              '     0.0000000000
         'R_EX_ddecrn                                                 '     0.0000000000
         'R_EX_decdicrn                                               '     0.0000000000
         'R_EX_doco13ac                                               '     0.0000000000
         'R_EX_ivcrn                                                  '     0.0000000000
         'R_EX_tdcrn                                                  '     0.0000000000
         'R_EX_tetdec2crn                                             '     0.0000000000
         'R_EX_tetdece1crn                                            '     0.0000000000
         'R_FAOXC101C102m                                             '     0.0000000000
         'R_FAOXC101C102x                                             '     0.0000000000
         'R_FAOXC101C8x                                               '     0.0000000000
         'R_FAOXC101m                                                 '     0.0000000000
         'R_FAOXC101x                                                 '     0.0000000000
         'R_FAOXC102C101m                                             '     0.0000000000
         'R_FAOXC102C101x                                             '     0.0000000000
         'R_FAOXC102C103m                                             '     0.0000000000
         'R_FAOXC102C103x                                             '     0.0000000000
         'R_FAOXC102C81m                                              '     0.0000000000
         'R_FAOXC102C81x                                              '     0.0000000000
         'R_FAOXC102m                                                 '     0.0000000000
         'R_FAOXC102x                                                 '     0.0000000000
         'R_FAOXC103C102m                                             '     0.0000000000
         'R_FAOXC103C102x                                             '     0.0000000000
         'R_FAOXC10C10OHm                                             '     0.0000000000
         'R_FAOXC10C8x                                                '     0.0000000000
         'R_FAOXC11C9m                                                '     0.0000000000
         'R_FAOXC121C101m                                             '     0.0000000000
         'R_FAOXC121C10x                                              '     0.0000000000
         'R_FAOXC121x                                                 '     0.0000000000
         'R_FAOXC122C101m                                             '     0.0000000000
         'R_FAOXC122m                                                 '     0.0000000000
         'R_FAOXC122x                                                 '     0.0000000000
         'R_FAOXC123C102m                                             '     0.0000000000
         'R_FAOXC123C102x                                             '     0.0000000000
         'R_FAOXC123m                                                 '     0.0000000000
         'R_FAOXC123x                                                 '     0.0000000000
         'R_FAOXC12C12OHm                                             '     0.0000000000
         'R_FAOXC12DCTc                                               '     0.0000000000
         'R_FAOXC12DCc                                                '     0.0000000000
         'R_FAOXC12DCx                                                '     0.0000000000
         'R_FAOXC13C11m                                               '     0.0000000000
         'R_FAOXC141C121m                                             '     0.0000000000
         'R_FAOXC141C121x                                             '     0.0000000000
         'R_FAOXC141C141OHm                                           '     0.0000000000
         'R_FAOXC142C122m                                             '     0.0000000000
         'R_FAOXC142C122x                                             '     0.0000000000
         'R_FAOXC142C142OHm                                           '     0.0000000000
         'R_FAOXC143C123m                                             '     0.0000000000
         'R_FAOXC143C123x                                             '     0.0000000000
         'R_FAOXC14C12m                                               '     0.0000000000
         'R_FAOXC14C14OHm                                             '     0.0000000000
         'R_FAOXC15ATPx                                               '     0.0000000000
         'R_FAOXC15C13m                                               '     0.0000000000
         'R_FAOXC161C141m                                             '     0.0000000000
         'R_FAOXC161C141x                                             '     0.0000000000
         'R_FAOXC161C161OHm                                           '     0.0000000000
         'R_FAOXC162C162OHm                                           '     0.0000000000
         'R_FAOXC163C142x                                             '     0.0000000000
         'R_FAOXC163C143m                                             '     0.0000000000
         'R_FAOXC163C164Gm                                            '     0.0000000000
         'R_FAOXC163C164x                                             '     0.0000000000
         'R_FAOXC163GC142m                                            '     0.0000000000
         'R_FAOXC163Gm                                                '     0.0000000000
         'R_FAOXC163x                                                 '     0.0000000000
         'R_FAOXC164C143m                                             '     0.0000000000
         'R_FAOXC164C143x                                             '     0.0000000000
         'R_FAOXC164C163x                                             '     0.0000000000
         'R_FAOXC164C165m                                             '     0.0000000000
         'R_FAOXC164C165x                                             '     0.0000000000
         'R_FAOXC164GC163m                                            '     0.0000000000
         'R_FAOXC164m                                                 '     0.0000000000
         'R_FAOXC164x                                                 '     0.0000000000
         'R_FAOXC165C164m                                             '     0.0000000000
         'R_FAOXC165C164x                                             '     0.0000000000
         'R_FAOXC16BRx                                                '     0.0000000000
         'R_FAOXC16C14m                                               '     0.0000000000
         'R_FAOXC16C16OHm                                             '     0.0000000000
         'R_FAOXC16DCr                                                '     0.0000000000
         'R_FAOXC16OHC16r                                             '     0.0000000000
         'R_FAOXC17C15m                                               '     0.0000000000
         'R_FAOXC181C161m                                             '     0.0000000000
         'R_FAOXC181C161x                                             '     0.0000000000
         'R_FAOXC181C181OHm                                           '     0.0000000000
         'R_FAOXC183C163Gm                                            '     0.0000000000
         'R_FAOXC183C163m                                             '     0.0000000000
         'R_FAOXC184C163m                                             '     0.0000000000
         'R_FAOXC184C163x                                             '     0.0000000000
         'R_FAOXC184C164m                                             '     0.0000000000
         'R_FAOXC184C164x                                             '     0.0000000000
         'R_FAOXC184m                                                 '     0.0000000000
         'R_FAOXC184x                                                 '     0.0000000000
         'R_FAOXC185C164m                                             '     0.0000000000
         'R_FAOXC185m                                                 '     0.0000000000
         'R_FAOXC18C18OHm                                             '     0.0000000000
         'R_FAOXC201C181x                                             '     0.0000000000
         'R_FAOXC204C184m                                             '     0.0000000000
         'R_FAOXC204C205x                                             '     0.0000000000
         'R_FAOXC205C184x                                             '     0.0000000000
         'R_FAOXC205C185m                                             '     0.0000000000
         'R_FAOXC221C201x                                             '     0.0000000000
         'R_FAOXC225C204m                                             '     0.0000000000
         'R_FAOXC225C204x                                             '     0.0000000000
         'R_FAOXC225C226m                                             '     0.0000000000
         'R_FAOXC225C226x                                             '     0.0000000000
         'R_FAOXC225m                                                 '     0.0000000000
         'R_FAOXC225x                                                 '     0.0000000000
         'R_FAOXC226C205m                                             '     0.0000000000
         'R_FAOXC226C225m                                             '     0.0000000000
         'R_FAOXC226C225x                                             '     0.0000000000
         'R_FAOXC226C227m                                             '     0.0000000000
         'R_FAOXC226m                                                 '     0.0000000000
         'R_FAOXC227C226m                                             '     0.0000000000
         'R_FAOXC3DC                                                  '     0.0000000000
         'R_FAOXC4C4DCc                                               '     0.0000000000
         'R_FAOXC5C3x                                                 '     0.0000000000
         'R_FAOXC5C5DCc                                               '     0.0000000000
         'R_FAOXC5C5OHm                                               '     0.0000000000
         'R_FAOXC5OHc                                                 '     0.0000000000
         'R_FAOXC61C4m                                                '     0.0000000000
         'R_FAOXC61C4x                                                '     0.0000000000
         'R_FAOXC61m                                                  '     0.0000000000
         'R_FAOXC61x                                                  '     0.0000000000
         'R_FAOXC6C4x                                                 '     0.0000000000
         'R_FAOXC7C5m                                                 '     0.0000000000
         'R_FAOXC81C61m                                               '     0.0000000000
         'R_FAOXC81C61x                                               '     0.0000000000
         'R_FAOXC8C6m                                                 '     0.0000000000
         'R_FAOXC8C6x                                                 '     0.0000000000
         'R_FAOXC9C7m                                                 '     0.0000000000
         'R_FAOXOHC16C16DCc                                           '     0.0000000000
         'R_FAOXTC101TC102m                                           '     0.0000000000
         'R_FAOXTC102C101m                                            '     0.0000000000
         'R_FAOXTC122TC101m                                           '     0.0000000000
         'R_FAOXTC122m                                                '     0.0000000000
         'R_FAOXTC142TC122m                                           '     0.0000000000
         'R_FAOXTC162TC142m                                           '     0.0000000000
         'R_FAOXTC182TC162m                                           '     0.0000000000
         'R_FOAXC122C101x                                             '     0.0000000000
         'R_GLUTCOAACBP                                               '     0.0000000000
         'R_HDCACBP                                                   '     0.0000000000
         'R_HDDACBP                                                   '     0.0000000000
         'R_HDECAACBP                                                 '     0.0000000000
         'R_HDECEACBP                                                 '     0.0000000000
         'R_HEDCECRNe                                                 '     0.0000000000
         'R_HEXCOAACBP                                                '     0.0000000000
         'R_HEXDCRNe                                                  '     0.0000000000
         'R_HEXDIACTD                                                 '     0.0000000000
         'R_HEXDICOAACBP                                              '     0.0000000000
         'R_HIVCACBP                                                  '     0.0000000000
         'R_HIVCRNe                                                   '     0.0000000000
         'R_HOCDACBP                                                  '     0.0000000000
         'R_HOCTDACBP                                                 '     0.0000000000
         'R_HOCTDECCRNe                                               '     0.0000000000
         'R_HTDCACBP                                                  '     0.0000000000
         'R_HTDCRNe                                                   '     0.0000000000
         'R_IVCOAACBP                                                 '     0.0000000000
         'R_IVCRNe                                                    '     0.0000000000
         'R_OCD11COACPT1                                              '     0.0000000000
         'R_OCD11CRNCACT                                              '     0.0000000000
         'R_OCD11CRNCPT2                                              '     0.0000000000
         'R_OCT11EFATP                                                '     0.0000000000
         'R_OCTDECCACT                                                '     0.0000000000
         'R_OCTDECCPT1                                                '     0.0000000000
         'R_OCTDECCPT2                                                '     0.0000000000
         'R_OCTDECE1CRNe                                              '     0.0000000000
         'R_sink_octdececoa(c)                                        '     0.0000000000
         'R_OMHPALTD                                                  '     0.0000000000
         'R_PRISTCOAtcx                                               '     0.0000000000
         'R_SBCOAACOTx                                                '     0.0000000000
         'R_SCP21cx                                                   '     0.0000000000
         'R_SEBACACT                                                  '     0.0000000000
         'R_SEBACIDTD                                                 '     0.0000000000
         'R_SEBCOACROT                                                '     0.0000000000
         'R_SEBCOAPET                                                 '     0.0000000000
         'R_SUBEACTD                                                  '     0.0000000000
         'R_SUBERCACT                                                 '     0.0000000000
         'R_SUBERCROT                                                 '     0.0000000000
         'R_SUBERICACT                                                '     0.0000000000
         'R_SUCCACT                                                   '     0.0000000000
         'R_SUCCCROT                                                  '     0.0000000000
         'R_SUCCOAPET                                                 '     0.0000000000
         'R_SUCCTD                                                    '     0.0000000000
         'R_TDCRNe                                                    '     0.0000000000
         'R_sink_tetdec2coa(c)                                        '     0.0000000000
         'R_TETDEC2CRNe                                               '     0.0000000000
         'R_sink_tetdece1coa(c)                                       '     0.0000000000
         'R_TETDECE1CRNe                                              '     0.0000000000
         'R_TIGCRNe                                                   '     0.0000000000
         'R_CYSSNAT5tc                                                '     0.0000000000
         'R_FOLTle                                                    '     0.0000000000
         'R_GLNATB0tc                                                 '     0.0000000000
         'R_GLYSNAT5tc                                                '     0.0000000000
         'R_HISCAT1                                                   '     0.0000000000
         'R_HISSNAT5tc                                                '     0.0000000000
         'R_HISyLATthc                                                '     0.0000000000
         'R_HPETFABP1tc                                               '     0.0000000000
         'R_ILEPHELAT2tc                                              '     0.0000000000
         'R_LEULEULAPc                                                '     0.0000000000
         'R_LEULEUPEPT1tc                                             '     0.0000000000
         'R_LEUPHELAT2tc                                              '     0.0000000000
         'R_LINOFATPtc                                                '     0.0000000000
         'R_METATB0tc                                                 '     0.0000000000
         'R_METyLATthc                                                '     0.0000000000
         'R_NACDe                                                     '     0.0000000000
         'R_NACHORCTL3le                                              '     0.0000000000
         'R_OCDEAFABP1tc                                              '     0.0000000000
         'R_OLEICFATPtc                                               '     0.0000000000
         'R_PALFATPtc                                                 '     0.0000000000
         'R_PECDCHe                                                   '     0.0000000000
         'R_PEHSFABPe                                                 '     0.0000000000
         'R_PMTCOAFABP1tc                                             '     0.0000000000
         'R_VALPHELAT2tc                                              '     0.0000000000
         'R_3HCO3_NAt                                                 '     0.0000000000
         'R_5MTHFt2le                                                 '     0.0000000000
         'R_AHCYStd                                                   '     0.0000000000
         'R_AMETtd                                                    '     0.0000000000
         'R_ASPDTDe                                                   '     0.0000000000
         'R_CHOLESTle                                                 '     0.0000000000
         'R_CHSTEROLtrc                                               '     0.0000000000
         'R_CRNrtx                                                    '     0.0000000000
         'R_CYSAMOe                                                   '     0.0000000000
         'R_Coqe                                                      '     0.0000000000
         'R_DM_5hpet(r)                                               '     0.0000000000
         'R_DM_taur(c)                                                '     0.0000000000
         'R_DM_pmtcoa(r)                                              '     0.0000000000
         'R_DPCOAPPe                                                  '     0.0000000000
         'R_DPMVDc                                                    '     0.0000000000
         'R_EX_4hpro(e)                                               '     0.0000000000
         'R_EX_dchac(e)                                               '     0.0000000000
         'R_EX_leuleu(e)                                              '     0.0000000000
         'R_EX_pect(e)                                                '     0.0000000000
         'R_EX_pectindchac(e)                                         '     0.0000000000
         'R_EX_sbt-d(e)                                               '     0.0000000000
         'R_EX_cysam(e)                                               '     0.0000000000
         'R_EX_dpcoa(e)                                               '     0.0000000000
         'R_EX_hyptaur(e)                                             '     0.0000000000
         'R_EX_pan4p(e)                                               '     0.0000000000
         'R_EX_ptth(e)                                                '     0.0000000000
         'R_EX_q10(e)                                                 '     0.0000000000
         'R_EX_q10h2(e)                                               '     0.0000000000
         'R_FE2DMT1                                                   '     0.0000000000
         'R_FE3MTP1                                                   '     0.0000000000
         'R_FERO                                                      '     0.0000000000
         'R_FOLt2le                                                   '     0.0000000000
         'R_FRDPtcr                                                   '     0.0000000000
         'R_GLCGLUT2                                                  '     0.0000000000
         'R_GLYC3Ptmc                                                 '     0.0000000000
         'R_GLYCTDle                                                  '     0.0000000000
         'R_KHte                                                      '     0.0000000000
         'R_LACLt                                                     '     0.0000000000
         'R_MAL_Ltx                                                   '     0.0000000000
         'R_MDHx                                                      '     0.0000000000
         'R_MEVK1c                                                    '     0.0000000000
         'R_MTHFR3                                                    '     0.0000000000
         'R_NADtx                                                     '     0.0000000000
         'R_NODe                                                      '     0.0000000000
         'R_P5CR                                                      '     0.0000000000
         'R_PAN4PPe                                                   '     0.0000000000
         'R_PMEVKc                                                    '     0.0000000000
         'R_PPItm                                                     '     0.0000000000
         'R_PRO1x                                                     '     0.0000000000
         'R_PRO_Dtde                                                  '     0.0000000000
         'R_PTCRTD                                                    '     0.0000000000
         'R_PTPATe                                                    '     0.0000000000
         'R_Q10H2e                                                    '     0.0000000000
         'R_RPEc                                                      '     0.0000000000
         'R_RTOTAL2FATPc                                              '     0.0000000000
         'R_RTOTAL3FATPc                                              '     0.0000000000
         'R_RTOTALFATPc                                               '     0.0000000000
         'R_SBT_Dtde                                                  '     0.0000000000
         'R_sink_5hpet(c)                                             '     0.0000000000
         'R_SPMTDe                                                    '     0.0000000000
         'R_TTDCAFATPc                                                '     0.0000000000
         'R_URIt5le                                                   '     0.0000000000
         'R_q10h2tc                                                   '     0.0000000000
         'R_q10tm                                                     '     0.0000000000
         'R_34HPPte                                                   '     0.0000000000
         'R_3MOBte                                                    '     0.0000000000
         'R_3MOPte                                                    '     0.0000000000
         'R_4HPRO_LTte                                                '     0.0000000000
         'R_4MOPte                                                    '     0.0000000000
         'R_5MTAte                                                    '     0.0000000000
         'R_5OXPROt                                                   '     0.0000000000
         'R_AHCYSte                                                   '     0.0000000000
         'R_ANTHte                                                    '     0.0000000000
         'R_CBASPte                                                   '     0.0000000000
         'R_DM_Lcystin                                                '     0.0000000000
         'R_DM_anth                                                   '     0.0000000000
         'R_EX_34hpp                                                  '     0.0000000000
         'R_EX_3mob(e)                                                '     0.0000000000
         'R_EX_3mop(e)                                                '     0.0000000000
         'R_EX_4mop(e)                                                '     0.0000000000
         'R_EX_5mta(e)                                                '     0.0000000000
         'R_EX_5oxpro(e)                                              '     0.0000000000
         'R_EX_ahcys(e)                                               '     0.0000000000
         'R_EX_anth(e)                                                '     0.0000000000
         'R_EX_cbasp(e)                                               '     0.0000000000
         'R_EX_mal_L(e)                                               '     0.0000000000
         'R_MAL_Lte                                                   '     0.0000000000
         'R_OROTGLUt                                                  '     0.0000000000
         'R_PNTOte                                                    '     0.0000000000
         'R_IDOURte                                                   '     0.0000000000
         'R_EX_idour(e)                                               '     0.0000000000
         'R_DM_atp_c_                                                 '     0.0000000000
         'R_biomass_reaction                                          '     0.0000000000
         'R_ACITL                                                     '     0.0000000000
         'R_ENO                                                       '     0.0000000000
         'R_G6PPer                                                    '     0.0000000000
         'R_PGM                                                       '     0.0000000000
         'R_PCm                                                       '     0.0000000000
         'R_CSm                                                       '     0.0000000000
        /

    FluxBound_vf_UB(reactions) "upper bound for each forward flux"
        /'R_10FTHFtm                                                  '   100.0000000000
         'R_13DAMPPOX                                                 '   100.0000000000
         'R_1PPDCRp                                                   '   100.0000000000
         'R_24NPHte                                                   '     0.0000000000
         'R_2AMACSULT                                                 '   100.0000000000
         'R_2HBO                                                      '   100.0000000000
         'R_2HBt2                                                     '   100.0000000000
         'R_2MCITt                                                    '   100.0000000000
         'R_2OXOADOXm                                                 '   100.0000000000
         'R_2OXOADPTm                                                 '   100.0000000000
         'R_34DHOXPEGOX                                               '   100.0000000000
         'R_34DHOXPEGt                                                '   100.0000000000
         'R_34DHPHEt                                                  '   100.0000000000
         'R_34HPPOR                                                   '   100.0000000000
         'R_3AIBt                                                     '   100.0000000000
         'R_L3AIBTm                                                   '   100.0000000000
         'R_3AIBtm                                                    '   100.0000000000
         'R_3DSPHR                                                    '    40.0000000000
         'R_3HAO                                                      '   100.0000000000
         'R_3HBCDm                                                    '   100.0000000000
         'R_3HBCOAHLm                                                 '   100.0000000000
         'R_3HKYNAKGAT                                                '   100.0000000000
         'R_3HLYTCL                                                   '   100.0000000000
         'R_3MOBt2im                                                  '   100.0000000000
         'R_3MOPt2im                                                  '   100.0000000000
         'R_3SALAASPm                                                 '     0.0000000000
         'R_3SALATAim                                                 '   100.0000000000
         'R_3SPYRSPm                                                  '   100.0000000000
         'R_41R2A1H12BOOX                                             '   100.0000000000
         'R_4ABUTtm                                                   '   100.0000000000
         'R_4HGLSDm                                                   '   100.0000000000
         'R_4HOXPACDOX_NADP_                                          '   100.0000000000
         'R_4MTOLBUTAMIDEte                                           '     0.0000000000
         'R_4NPHSFte                                                  '     0.0000000000
         'R_4NPHSULT                                                  '   100.0000000000
         'R_4NPHte                                                    '   100.0000000000
         'R_4PYRDX                                                    '   100.0000000000
         'R_5ADTSTSTERONESte                                          '   100.0000000000
         'R_5ADTSTSTERONESULT                                         '   100.0000000000
         'R_5ADTSTSTERONEte                                           '   100.0000000000
         'R_5AOPtm                                                    '     0.0000000000
         'R_5HOMEPRAZOLEte                                            '     0.0000000000
         'R_5HOXINDACTO2OX                                            '   100.0000000000
         'R_5MTHFt                                                    '     0.0000000000
         'R_A_MANASEly                                                '     1.4492753623
         'R_A4GALTg                                                   '    16.6666666667
         'R_A4GNT2g                                                   '    25.0000000000
         'R_AACOAT                                                    '   100.0000000000
         'R_AASAD3m                                                   '   100.0000000000
         'R_AATAi                                                     '   100.0000000000
         'R_ABO4g                                                     '     7.1428571429
         'R_ABO5g                                                     '     7.1428571429
         'R_ABO6g                                                     '     5.5555555556
         'R_ABO7g                                                     '     5.5555555556
         'R_ABO9g                                                     '     5.0000000000
         'R_ABTArm                                                    '   100.0000000000
         'R_ABTD                                                      '   100.0000000000
         'R_ABTti                                                     '   100.0000000000
         'R_ABUTD                                                     '   100.0000000000
         'R_ABUTt2r                                                   '   100.0000000000
         'R_ACACT10m                                                  '   100.0000000000
         'R_ACACT1r                                                   '   100.0000000000
         'R_ACACT1rm                                                  '    99.0000000000
         'R_ACACT1x                                                   '   100.0000000000
         'R_ACACt2                                                    '   100.0000000000
         'R_ACACt2m                                                   '   100.0000000000
         'R_ACACT4p                                                   '    64.2857142857
         'R_ACACT5p                                                   '    64.2857142857
         'R_ACACT6p                                                   '    64.2857142857
         'R_ACACT7p                                                   '    64.2857142857
         'R_ACALDt                                                    '   100.0000000000
         'R_ACALDtm                                                   '     0.0000000000
         'R_ACCOAC                                                    '   100.0000000000
         'R_ACCOAgt                                                   '    25.0000000000
         'R_ACCOAtn                                                   '   100.0000000000
         'R_ACETONEt2                                                 '   100.0000000000
         'R_ACGALFUCGALACGALFUC12GAL14ACGLCGALGLUSIDEte               '     0.0000000000
         'R_ACGALFUCGALACGALFUC12GAL14ACGLCGALGLUSIDEtg               '     7.1428571429
         'R_ACGALFUCGALACGALFUCGALACGLCGAL14ACGLCGALGLUSIDEte         '     0.0000000000
         'R_ACGALFUCGALACGALFUCGALACGLCGAL14ACGLCGALGLUSIDEtg         '     5.5555555556
         'R_ACGALK                                                    '    16.6666666667
         'R_ACGALtlg                                                  '     0.0000000000
         'R_ACGALtly                                                  '    20.0000000000
         'R_ACGAM6PSi                                                 '   100.0000000000
         'R_ACGAMK                                                    '    39.1304347826
         'R_ACGAMPM                                                   '   100.0000000000
         'R_ACGBGBSIDEtg                                              '     0.0000000000
         'R_ACGBGBSIDEtl                                              '    16.6666666667
         'R_ACGPID                                                    '    33.3333333333
         'R_ACHEe                                                     '   100.0000000000
         'R_ACHtn                                                     '   100.0000000000
         'R_ACNACNGALGBSIDEte                                         '    10.0000000000
         'R_ACNACNGALGBSIDEtg                                         '     0.0000000000
         'R_ACNAM9PL                                                  '   100.0000000000
         'R_ACNAMlt                                                   '     0.0000000000
         'R_ACNAMPH                                                   '   100.0000000000
         'R_ACNAMtn                                                   '   100.0000000000
         'R_ACNMLr                                                    '   100.0000000000
         'R_ACOAD10m                                                  '   100.0000000000
         'R_ACOAD1fm                                                  '   100.0000000000
         'R_ACOAD9m                                                   '   100.0000000000
         'R_ACOAO7p                                                   '    64.2857142857
         'R_ACONT                                                     '   100.0000000000
         'R_ACOX22x                                                   '   100.0000000000
         'R_ACOX2x                                                    '   100.0000000000
         'R_ACRNtm                                                    '   100.0000000000
         'R_ACt2m                                                     '     0.0000000000
         'R_ACt2r                                                     '   100.0000000000
         'R_ACTLMO                                                    '   100.0000000000
         'R_ACTNMO                                                    '   100.0000000000
         'R_ADEt                                                      '     0.0000000000
         'R_ADK1                                                      '   100.0000000000
         'R_ADK1m                                                     '   100.0000000000
         'R_ADK3                                                      '   100.0000000000
         'R_ADK3m                                                     '   100.0000000000
         'R_ADKd                                                      '   100.0000000000
         'R_ADMDC                                                     '   100.0000000000
         'R_ADNCYC                                                    '   100.0000000000
         'R_ADNt                                                      '   100.0000000000
         'R_ADNtm                                                     '     0.0000000000
         'R_ADPRDP                                                    '   100.0000000000
         'R_ADPtx                                                     '   100.0000000000
         'R_ADRNCPT1                                                  '    36.0909090909
         'R_ADRNCPT2                                                  '    36.0909090909
         'R_ADRNCRNt                                                  '    36.0909090909
         'R_ADRNt                                                     '   100.0000000000
         'R_ADSK                                                      '   100.0000000000
         'R_ADSL1                                                     '   100.0000000000
         'R_ADSS                                                      '   100.0000000000
         'R_AG13T10g                                                  '     1.4285714286
         'R_AG13T11g                                                  '     1.4285714286
         'R_AG13T12g                                                  '     1.4285714286
         'R_AG13T13g                                                  '     1.4285714286
         'R_AG13T14g                                                  '     1.4285714286
         'R_AG13T15g                                                  '     1.4285714286
         'R_AG13T16g                                                  '     3.8461538462
         'R_AG13T17g                                                  '     3.8461538462
         'R_AG13T18g                                                  '     3.8461538462
         'R_AG13T1g                                                   '     5.0000000000
         'R_AG13T2g                                                   '     5.0000000000
         'R_AG13T3g                                                   '     5.0000000000
         'R_AG13T4g                                                   '     1.4285714286
         'R_AG13T5g                                                   '     1.4285714286
         'R_AG13T6g                                                   '     1.4285714286
         'R_AG13T7g                                                   '     1.4285714286
         'R_AG13T8g                                                   '     1.4285714286
         'R_AG13T9g                                                   '     1.4285714286
         'R_AGTim                                                     '   100.0000000000
         'R_AGTix                                                     '   100.0000000000
         'R_AHC                                                       '   100.0000000000
         'R_AKGMALtm                                                  '   100.0000000000
         'R_AKGtp                                                     '    50.0000000000
         'R_AKR1C1                                                    '   100.0000000000
         'R_AKR1C41                                                   '   100.0000000000
         'R_AKR1D2                                                    '   100.0000000000
         'R_ALADGLNexR                                                '   100.0000000000
         'R_ALADGLYexR                                                '   100.0000000000
         'R_ALAGLNexR                                                 '   100.0000000000
         'R_ALAGLYexR                                                 '   100.0000000000
         'R_ALAR                                                      '   100.0000000000
         'R_ALASm                                                     '   100.0000000000
         'R_ALAt2r                                                    '   100.0000000000
         'R_ALATA_L                                                   '   100.0000000000
         'R_ALAtN1                                                    '   100.0000000000
         'R_ALCD1                                                     '   100.0000000000
         'R_ALCD21_D                                                  '   100.0000000000
         'R_ALCD21_L                                                  '   100.0000000000
         'R_ALCD22_D                                                  '   100.0000000000
         'R_ALCD22_L                                                  '   100.0000000000
         'R_ALCD2if                                                   '   100.0000000000
         'R_ALDD21                                                    '    50.0000000000
         'R_ALDD2x                                                    '   100.0000000000
         'R_ALDD2xm                                                   '   100.0000000000
         'R_ALDD2y                                                    '   100.0000000000
         'R_ALOX52                                                    '   100.0000000000
         'R_ALR2                                                      '   100.0000000000
         'R_ALR3                                                      '   100.0000000000
         'R_AMACR2p                                                   '   100.0000000000
         'R_AMACRp                                                    '   100.0000000000
         'R_AMANK                                                     '   100.0000000000
         'R_AMCOXO                                                    '   100.0000000000
         'R_AMPTASECG                                                 '   100.0000000000
         'R_AMPTASECGe                                                '   100.0000000000
         'R_AMPtp                                                     '   100.0000000000
         'R_APAT2rm                                                   '   100.0000000000
         'R_APNNOXte                                                  '     0.0000000000
         'R_APOCF                                                     '   100.0000000000
         'R_APOCFm                                                    '   100.0000000000
         'R_APOC_LYS_BTNP                                             '   100.0000000000
         'R_APOC_LYS_BTNPm                                            '   100.0000000000
         'R_APPNNte                                                   '   100.0000000000
         'R_APRGSTRNte                                                '     0.0000000000
         'R_ARAB_Lt                                                   '   100.0000000000
         'R_ARABR                                                     '   100.0000000000
         'R_ARACHCOAtx                                                '   100.0000000000
         'R_ARACHCPT1                                                 '   100.0000000000
         'R_ARACHCPT2                                                 '   100.0000000000
         'R_ARACHCRNt                                                 '   100.0000000000
         'R_ARACHDCOAtx                                               '     0.0000000000
         'R_ARACHDt2                                                  '   100.0000000000
         'R_ARACHDtr                                                  '   100.0000000000
         'R_ARACHt                                                    '   100.0000000000
         'R_ARGLYSex                                                  '   100.0000000000
         'R_ARGN                                                      '   100.0000000000
         'R_ARGSL                                                     '   100.0000000000
         'R_ARGSS                                                     '   100.0000000000
         'R_ARGtm                                                     '   100.0000000000
         'R_ARSA                                                      '    20.0000000000
         'R_R_group_phosphotase_1                                     '    40.0000000000
         'R_ASAH1                                                     '    20.0000000000
         'R_ASCBOX                                                    '    51.0000000000
         'R_ASCBt                                                     '   100.0000000000
         'R_ASCBt4                                                    '   100.0000000000
         'R_ASNNm                                                     '   100.0000000000
         'R_ASNS1                                                     '   100.0000000000
         'R_ASNtm                                                     '   100.0000000000
         'R_ASNtN1                                                    '   100.0000000000
         'R_Asn_X_Ser_Thrtr                                           '     0.0000000000
         'R_ASPDxt                                                    '     0.0000000000
         'R_ASPGLUm                                                   '   100.0000000000
         'R_ASPNATm                                                   '   100.0000000000
         'R_ASPTA                                                     '   100.0000000000
         'R_ASPTAm                                                    '   100.0000000000
         'R_ATP1ter                                                   '   100.0000000000
         'R_ATP2ter                                                   '   100.0000000000
         'R_ATPH1e                                                    '   100.0000000000
         'R_ATPH2e                                                    '   100.0000000000
         'R_ATPtm                                                     '   100.0000000000
         'R_ATPtx                                                     '   100.0000000000
         'R_B_MANNASEly                                               '     1.4492753623
         'R_B3GALT3g                                                  '    16.6666666667
         'R_B3GALT5g                                                  '    10.0000000000
         'R_B3GNT11g                                                  '     5.8823529412
         'R_B3GNT12g                                                  '     5.8823529412
         'R_B3GNT310g                                                 '     7.1428571429
         'R_B3GNT311g                                                 '     7.1428571429
         'R_B3GNT312g                                                 '     5.8823529412
         'R_B3GNT313g                                                 '     5.5555555556
         'R_B3GNT314g                                                 '     5.0000000000
         'R_B3GNT315g                                                 '     5.8823529412
         'R_B3GNT31g                                                  '    10.0000000000
         'R_B3GNT32g                                                  '    10.0000000000
         'R_B3GNT33g                                                  '    10.0000000000
         'R_B3GNT34g                                                  '     8.3333333333
         'R_B3GNT35g                                                  '     8.3333333333
         'R_B3GNT36g                                                  '    16.6666666667
         'R_B3GNT39g                                                  '    25.0000000000
         'R_B3GNT51g                                                  '     7.1428571429
         'R_BAAT2x                                                    '   100.0000000000
         'R_BAAT3x                                                    '   100.0000000000
         'R_BACCL                                                     '   100.0000000000
         'R_BACCLm                                                    '   100.0000000000
         'R_BALAtmr                                                   '   100.0000000000
         'R_BAMPPALDOX                                                '   100.0000000000
         'R_BDHm                                                      '   100.0000000000
         'R_BDMT_L                                                    '     1.4492753623
         'R_BHBt                                                      '   100.0000000000
         'R_BHBtm                                                     '   100.0000000000
         'R_BHMT                                                      '   100.0000000000
         'R_BILDGLCURt                                                '   100.0000000000
         'R_BILDGLCURtr                                               '   100.0000000000
         'R_BILGLCURt                                                 '   100.0000000000
         'R_BILGLCURtr                                                '     0.0000000000
         'R_BILIRED                                                   '    15.3900000000
         'R_BILIRUBt2                                                 '   100.0000000000
         'R_BILIRUBtr                                                 '   100.0000000000
         'R_BIOCYTtn                                                  '   100.0000000000
         'R_BMTer_U                                                   '    33.3333333333
         'R_BPNT                                                      '   100.0000000000
         'R_BTND1n                                                    '   100.0000000000
         'R_BTNDe                                                     '   100.0000000000
         'R_BTNDm                                                     '   100.0000000000
         'R_BTNPL                                                     '   100.0000000000
         'R_BTNPLm                                                    '   100.0000000000
         'R_BTNt2                                                     '     0.0000000000
         'R_BTNt4i                                                    '   100.0000000000
         'R_BTNtn                                                     '     0.0000000000
         'R_BUTt2r                                                    '   100.0000000000
         'R_C14STRr                                                   '   100.0000000000
         'R_C160CPT1                                                  '   100.0000000000
         'R_C160CPT2                                                  '   100.0000000000
         'R_C160CRNt                                                  '   100.0000000000
         'R_C161CPT1                                                  '   100.0000000000
         'R_C161CPT12                                                 '    99.2500000000
         'R_C161CPT2                                                  '   100.0000000000
         'R_C161CPT22                                                 '    99.2500000000
         'R_C161CRN2t                                                 '    99.2500000000
         'R_C161CRNt                                                  '   100.0000000000
         'R_C180CPT1                                                  '   100.0000000000
         'R_C180CPT2                                                  '   100.0000000000
         'R_C180CRNt                                                  '   100.0000000000
         'R_C181CPT1                                                  '    79.4000000000
         'R_C181CPT2                                                  '    79.4000000000
         'R_C181CRNt                                                  '    79.4000000000
         'R_C204CPT2                                                  '    39.7000000000
         'R_C204CRNt                                                  '    39.7000000000
         'R_C226COAtx                                                 '     0.0000000000
         'R_C226CPT1                                                  '    56.7142857143
         'R_C226CPT2                                                  '    56.7142857143
         'R_C226CRNt                                                  '    56.7142857143
         'R_C3STDH1Pr                                                 '    16.6666666667
         'R_C3STDH1r                                                  '    16.6666666667
         'R_C3STKR2r                                                  '    16.6666666667
         'R_C4STMO1r                                                  '    16.6666666667
         'R_C4STMO2Pr                                                 '    16.6666666667
         'R_C4STMO2r                                                  '    16.6666666667
         'R_CAATPS                                                    '   100.0000000000
         'R_CARVEOLte                                                 '     0.0000000000
         'R_CAt7r                                                     '   100.0000000000
         'R_CATm                                                      '   100.0000000000
         'R_CATp                                                      '   100.0000000000
         'R_CBPSam                                                    '   100.0000000000
         'R_CBR2                                                      '   100.0000000000
         'R_CDIPTr                                                    '   100.0000000000
         'R_CDPDAGtm                                                  '     0.0000000000
         'R_CDS                                                       '   100.0000000000
         'R_CDSm                                                      '    33.3333333333
         'R_CEPTC                                                     '   100.0000000000
         'R_CEPTE                                                     '   100.0000000000
         'R_CERT1rt                                                   '    25.0000000000
         'R_CERT2gt                                                   '    25.0000000000
         'R_CERT2rt                                                   '     0.0000000000
         'R_CH25H                                                     '   100.0000000000
         'R_CHAT                                                      '   100.0000000000
         'R_CHATn                                                     '   100.0000000000
         'R_CHLPCTD                                                   '   100.0000000000
         'R_CHLtm                                                     '     0.0000000000
         'R_CHOLATEt                                                  '   100.0000000000
         'R_CHOLATEt3                                                 '   100.0000000000
         'R_CHOLK                                                     '   100.0000000000
         'R_CHOLt4                                                    '   100.0000000000
         'R_CHOLtn                                                    '   100.0000000000
         'R_CHOLtu                                                    '   100.0000000000
         'R_CHSTEROLt1                                                '     0.0000000000
         'R_CHSTEROLt2                                                '   100.0000000000
         'R_CHSTEROLt3                                                '   100.0000000000
         'R_CITL                                                      '   100.0000000000
         'R_CITRtm                                                    '   100.0000000000
         'R_CITt4_2                                                   '   100.0000000000
         'R_CITtam                                                    '   100.0000000000
         'R_CITtbm                                                    '   100.0000000000
         'R_CLOXAtex2                                                 '   100.0000000000
         'R_CLPNDCOAtx                                                '     0.0000000000
         'R_CLPNDt                                                    '     0.0000000000
         'R_CMPACNAtg                                                 '    50.0000000000
         'R_CMPACNAtn                                                 '   100.0000000000
         'R_CMPSAS                                                    '   100.0000000000
         'R_CMPSASn                                                   '   100.0000000000
         'R_CO2t                                                      '   100.0000000000
         'R_CO2ter                                                    '   100.0000000000
         'R_CO2tm                                                     '   100.0000000000
         'R_CO2tp                                                     '   100.0000000000
         'R_COAtg                                                     '     0.0000000000
         'R_COAtl                                                     '   100.0000000000
         'R_COAtm                                                     '   100.0000000000
         'R_COAtn                                                     '   100.0000000000
         'R_COAtp                                                     '   100.0000000000
         'R_COAtr                                                     '   100.0000000000
         'R_CORE2GTg                                                  '    25.0000000000
         'R_CORE3GTg                                                  '     3.8461538462
         'R_CORE4GTg                                                  '     3.8461538462
         'R_CORE6GTg                                                  '    16.6666666667
         'R_COt                                                       '    15.3900000000
         'R_CPPPGO                                                    '    12.5000000000
         'R_CREATt4_2_r                                               '   100.0000000000
         'R_CRNCARtp                                                  '   100.0000000000
         'R_CRNt                                                      '   100.0000000000
         'R_CRNtim                                                    '   100.0000000000
         'R_CRNtx                                                     '   100.0000000000
         'R_CRVNCtr                                                   '   100.0000000000
         'R_CSAPASEly                                                 '    10.0000000000
         'R_CSBPASEly                                                 '     8.8888888889
         'R_CSEPASEly                                                 '     5.8823529412
         'R_CSNAT2x                                                   '   100.0000000000
         'R_CSNATm                                                    '   100.0000000000
         'R_CSNATr                                                    '   100.0000000000
         'R_CSPG_Atly                                                 '    10.0000000000
         'R_CSPG_Btly                                                 '     8.8888888889
         'R_CSPG_Etly                                                 '     5.8823529412
         'R_CTPtn                                                     '   100.0000000000
         'R_CYANt                                                     '   100.0000000000
         'R_CYANtm                                                    '   100.0000000000
         'R_CYOR_u10m                                                 '   100.0000000000
         'R_CYSGLTH                                                   '   100.0000000000
         'R_CYSGLUexR                                                 '   100.0000000000
         'R_CYSGLYexR                                                 '   100.0000000000
         'R_CYSO                                                      '   100.0000000000
         'R_CYSTA                                                     '   100.0000000000
         'R_CYSTGL                                                    '   100.0000000000
         'R_CYSTS                                                     '   100.0000000000
         'R_CYTDK2m                                                   '    33.3333333333
         'R_CYTDtm                                                    '    33.3333333333
         'R_CYTK1                                                     '   100.0000000000
         'R_CYTK10                                                    '   100.0000000000
         'R_CYTK10n                                                   '   100.0000000000
         'R_CYTK11                                                    '   100.0000000000
         'R_CYTK11n                                                   '   100.0000000000
         'R_CYTK12                                                    '   100.0000000000
         'R_CYTK12n                                                   '   100.0000000000
         'R_CYTK13                                                    '   100.0000000000
         'R_CYTK13n                                                   '   100.0000000000
         'R_CYTK14                                                    '   100.0000000000
         'R_CYTK14n                                                   '   100.0000000000
         'R_CYTK1m                                                    '    33.3333333333
         'R_CYTK1n                                                    '   100.0000000000
         'R_CYTK2                                                     '   100.0000000000
         'R_CYTK2n                                                    '   100.0000000000
         'R_CYTK3                                                     '   100.0000000000
         'R_CYTK3n                                                    '   100.0000000000
         'R_CYTK4                                                     '   100.0000000000
         'R_CYTK4n                                                    '   100.0000000000
         'R_CYTK5                                                     '   100.0000000000
         'R_CYTK5n                                                    '   100.0000000000
         'R_CYTK6                                                     '   100.0000000000
         'R_CYTK6n                                                    '   100.0000000000
         'R_CYTK7                                                     '   100.0000000000
         'R_CYTK7n                                                    '   100.0000000000
         'R_CYTK8                                                     '   100.0000000000
         'R_CYTK9                                                     '   100.0000000000
         'R_CYTK9n                                                    '   100.0000000000
         'R_D3AIBTm                                                   '   100.0000000000
         'R_DAG_HSter                                                 '   100.0000000000
         'R_DAGK_hs                                                   '   100.0000000000
         'R_DALAOXx                                                   '   100.0000000000
         'R_DALAt2r                                                   '   100.0000000000
         'R_DALAxt                                                    '   100.0000000000
         'R_DASCBR                                                    '   100.0000000000
         'R_DASPO1p                                                   '    10.7733072400
         'R_DCK1n                                                     '   100.0000000000
         'R_DCK2n                                                     '   100.0000000000
         'R_DCMPDA                                                    '   100.0000000000
         'R_DCSPTN1CPT1                                               '    56.7142857143
         'R_DCSPTN1CPT2                                               '    56.7142857143
         'R_DCSPTN1CRNt                                               '    56.7142857143
         'R_DCSPTN1t                                                  '    56.7142857143
         'R_DCTPtn                                                    '    33.3333333333
         'R_DCYTDn                                                    '    33.3333333333
         'R_DCYTt                                                     '   100.0000000000
         'R_DDPGAm                                                    '   100.0000000000
         'R_DESAT18_4                                                 '   100.0000000000
         'R_DESAT18_6                                                 '   100.0000000000
         'R_DESAT22_2p                                                '   100.0000000000
         'R_DGAT                                                      '   100.0000000000
         'R_DGCHOLte                                                  '   100.0000000000
         'R_DGCHOLtx                                                  '   100.0000000000
         'R_DGK1                                                      '   100.0000000000
         'R_DGTPtn                                                    '   100.0000000000
         'R_DGULND                                                    '    28.5714285714
         'R_DHCHOLESTANATEtm                                          '   100.0000000000
         'R_DHCR241r                                                  '   100.0000000000
         'R_DHCR243r                                                  '    16.6666666667
         'R_DHCR71r                                                   '    16.6666666667
         'R_DHCRD2                                                    '    40.0000000000
         'R_DHEASt                                                    '   100.0000000000
         'R_DHEASULT                                                  '   100.0000000000
         'R_DHFR                                                      '    50.0000000000
         'R_DHFtm                                                     '     0.0000000000
         'R_DHORD9                                                    '   100.0000000000
         'R_DHORTS                                                    '     0.0000000000
         'R_DHPM1                                                     '   100.0000000000
         'R_DINt                                                      '   100.0000000000
         'R_D_LACt2                                                   '   100.0000000000
         'R_DLNLCGCPT1                                                '    66.1666666667
         'R_DLNLCGCPT2                                                '    66.1666666667
         'R_DLNLCGCRNt                                                '    66.1666666667
         'R_DLNLCGt                                                   '     0.0000000000
         'R_DM_13_cis_retn(n)                                         '   100.0000000000
         'R_DM_dctp(m)                                                '   100.0000000000
         'R_DM_dgpi_prot_hs(r)                                        '    33.3333333333
         'R_DM_dgtp(n)                                                '   100.0000000000
         'R_DM_dttp(m)                                                '    50.0000000000
         'R_DM_ethamp(r)                                              '   100.0000000000
         'R_DM_gncore2(g)                                             '    25.0000000000
         'R_DM_gpi_sig(er)                                            '    33.3333333333
         'R_DM_Ser_Gly_Ala_X_Gly(ly)                                  '    10.0000000000
         'R_DM_T_antigen(g)                                           '     6.6666666667
         'R_DMATTx                                                    '    33.3333333333
         'R_DMGDHm                                                    '   100.0000000000
         'R_DMGtm                                                     '   100.0000000000
         'R_DMHPTCRNCPT2                                              '     0.0000000000
         'R_DMHPTCRNt                                                 '     0.0000000000
         'R_DMHPTCRNte                                                '    50.0000000000
         'R_DMNONCOACRNCPT1                                           '   100.0000000000
         'R_DMNONCRNCPT2                                              '    50.0000000000
         'R_DMNONCRNt                                                 '   100.0000000000
         'R_DNDPt11m                                                  '   100.0000000000
         'R_DNDPt14m                                                  '   100.0000000000
         'R_DNDPt15m                                                  '   100.0000000000
         'R_DNDPt24m                                                  '   100.0000000000
         'R_DNDPt25m                                                  '   100.0000000000
         'R_DNDPt26m                                                  '   100.0000000000
         'R_DNDPt29m                                                  '   100.0000000000
         'R_DNDPt36m                                                  '   100.0000000000
         'R_DNDPt38m                                                  '   100.0000000000
         'R_DNDPt55m                                                  '   100.0000000000
         'R_DNDPt8m                                                   '   100.0000000000
         'R_DOLASNT_Ler                                               '     1.4492753623
         'R_DOLDPP_Ler                                                '     1.4492753623
         'R_DOLGLCP_Lter                                              '     4.3478260870
         'R_DOLMANP_Lter                                              '    34.7826086957
         'R_DOLMANP_Uter                                              '    66.6666666667
         'R_DOLP_Lter                                                 '     1.4492753623
         'R_DOLPGT1_Ler                                               '     1.4492753623
         'R_DOLPGT2_Ler                                               '     1.4492753623
         'R_DOLPH_Ler                                                 '     1.4492753623
         'R_DOLPMT_L                                                  '     1.4492753623
         'R_DOLPMT1_Ler                                               '     1.4492753623
         'R_DOLPMT2_Ler                                               '     1.4492753623
         'R_DOLPMT3_Ler                                               '    34.7826086957
         'R_DOLPMT3_Uer                                               '    66.6666666667
         'R_DOLPMT4_Ler                                               '    40.5797101449
         'R_DOLPMT4_Uer                                               '    66.6666666667
         'R_DOPABMO                                                   '   100.0000000000
         'R_DOPASFt                                                   '   100.0000000000
         'R_DOPASULT                                                  '   100.0000000000
         'R_DOPAt4_2_r                                                '   100.0000000000
         'R_DOPAtu                                                    '   100.0000000000
         'R_DPCOAtl                                                   '   100.0000000000
         'R_DRBK                                                      '   100.0000000000
         'R_DRIBt                                                     '   100.0000000000
         'R_DRPA                                                      '   100.0000000000
         'R_DSAT                                                      '    40.0000000000
         'R_DTMPK                                                     '   100.0000000000
         'R_DURAD                                                     '   100.0000000000
         'R_DURIt                                                     '   100.0000000000
         'R_DURItn                                                    '     0.0000000000
         'R_EBP1r                                                     '   100.0000000000
         'R_ECOAH12m                                                  '   100.0000000000
         'R_ECOAH1m                                                   '    99.0000000000
         'R_ECOAH9m                                                   '   100.0000000000
         'R_EHGLAT2m                                                  '   100.0000000000
         'R_EHGLATm                                                   '   100.0000000000
         'R_EICOSTETCPT1                                              '    66.1666666667
         'R_EICOSTETCPT2                                              '    66.1666666667
         'R_EICOSTETCRNt                                              '    66.1666666667
         'R_EICOSTETt                                                 '    66.1666666667
         'R_ELAIDCPT1                                                 '    79.4000000000
         'R_ELAIDCPT2                                                 '    79.4000000000
         'R_ELAIDCRNt                                                 '    79.4000000000
         'R_ELAIDt                                                    '     0.0000000000
         'R_ENGASE3ly                                                 '     1.4492753623
         'R_ESTRADIOLGLCt                                             '     0.0000000000
         'R_ESTRADIOLGLCtr                                            '     0.0000000000
         'R_ESTRADIOLt                                                '    98.2900000000
         'R_ESTRADIOLtr                                               '     0.0000000000
         'R_ESTRONESt                                                 '   100.0000000000
         'R_ESTSULT                                                   '   100.0000000000
         'R_ETF                                                       '   100.0000000000
         'R_ETFQO                                                     '   100.0000000000
         'R_ETOHt                                                     '   100.0000000000
         'R_EX_10fthf(e)                                              '   100.0000000000
         'R_EX_10fthf5glu(e)                                          '   100.0000000000
         'R_EX_10fthf6glu(e)                                          '   100.0000000000
         'R_EX_10fthf7glu(e)                                          '     0.0000000000
         'R_EX_1glyc_hs(e)                                            '   100.0000000000
         'R_EX_24nph(e)                                               '   100.0000000000
         'R_EX_2hb(e)                                                 '   100.0000000000
         'R_EX_2mcit(e)                                               '   100.0000000000
         'R_EX_34dhoxpeg(e)                                           '   100.0000000000
         'R_EX_34dhphe(e)                                             '     0.0000000000
         'R_EX_3aib(e)                                                '   100.0000000000
         'R_EX_4abut(e)                                               '   100.0000000000
         'R_EX_4hphac(e)                                              '   100.0000000000
         'R_EX_4mtolbutamide(e)                                       '   100.0000000000
         'R_EX_4nph(e)                                                '   100.0000000000
         'R_EX_4nphsf(e)                                              '   100.0000000000
         'R_EX_4pyrdx(e)                                              '   100.0000000000
         'R_EX_5adtststerone(e)                                       '     0.0000000000
         'R_EX_5adtststerones(e)                                      '   100.0000000000
         'R_EX_5dhf(e)                                                '   100.0000000000
         'R_EX_5homeprazole(e)                                        '   100.0000000000
         'R_EX_5thf(e)                                                '   100.0000000000
         'R_EX_6dhf(e)                                                '   100.0000000000
         'R_EX_6thf(e)                                                '   100.0000000000
         'R_EX_7dhf(e)                                                '     0.0000000000
         'R_EX_7thf(e)                                                '     0.0000000000
         'R_EX_abt(e)                                                 '   100.0000000000
         'R_EX_ac(e)                                                  '   100.0000000000
         'R_EX_acac(e)                                                '   100.0000000000
         'R_EX_acald(e)                                               '   100.0000000000
         'R_EX_acetone(e)                                             '     0.0000000000
         'R_EX_acgalfucgalacgalfuc12gal14acglcgalgluside_hs(e)        '     7.1428571429
         'R_EX_acgalfucgalacgalfucgalacglcgal14acglcgalgluside_hs(e)  '     5.5555555556
         'R_EX_ach(e)                                                 '    36.1333442793
         'R_EX_acnacngalgbside_hs(e)                                  '    10.0000000000
         'R_EX_ade(e)                                                 '   100.0000000000
         'R_EX_adp                                                    '     0.0000000000
         'R_EX_adrn(e)                                                '     0.0000000000
         'R_EX_ak2lgchol_hs(e)                                        '   100.0000000000
         'R_EX_akg(e)                                                 '   100.0000000000
         'R_EX_ala_B(e)                                               '   100.0000000000
         'R_EX_ala_D(e)                                               '   100.0000000000
         'R_EX_ala_L(e)                                               '   100.0000000000
         'R_EX_amp(e)                                                 '   100.0000000000
         'R_EX_apnnox(e)                                              '   100.0000000000
         'R_EX_appnn(e)                                               '     0.0000000000
         'R_EX_aprgstrn(e)                                            '   100.0000000000
         'R_EX_arab_L(e)                                              '     0.0000000000
         'R_EX_arach(e)                                               '    85.7142857143
         'R_EX_arachd(e)                                              '   100.0000000000
         'R_EX_arg_L(e)                                               '   100.0000000000
         'R_EX_asn_L(e)                                               '   100.0000000000
         'R_EX_asp_D(e)                                               '     0.0000000000
         'R_EX_asp_L(e)                                               '     0.0000000000
         'R_EX_atp(e)                                                 '   100.0000000000
         'R_EX_bhb(e)                                                 '   100.0000000000
         'R_EX_bilglcur(e)                                            '     8.5500000000
         'R_EX_bilirub(e)                                             '     6.8400000000
         'R_EX_biocyt(e)                                              '     0.0000000000
         'R_EX_btn(e)                                                 '   100.0000000000
         'R_EX_carveol(e)                                             '   100.0000000000
         'R_EX_cgly(e)                                                '   100.0000000000
         'R_EX_chol(e)                                                '   100.0000000000
         'R_EX_chsterol(e)                                            '   100.0000000000
         'R_EX_cit(e)                                                 '   100.0000000000
         'R_EX_CLPND(e)                                               '   100.0000000000
         'R_EX_cmp(e)                                                 '   100.0000000000
         'R_EX_co(e)                                                  '    15.3900000000
         'R_EX_co2(e)                                                 '   100.0000000000
         'R_EX_creat(e)                                               '   100.0000000000
         'R_EX_crn(e)                                                 '     0.0000000000
         'R_EX_crvnc(e)                                               '   100.0000000000
         'R_EX_cspg_a(e)                                              '     0.0000000000
         'R_EX_cspg_b(e)                                              '     0.0000000000
         'R_EX_cspg_e(e)                                              '     0.0000000000
         'R_EX_cyan(e)                                                '     0.0000000000
         'R_EX_cys_L(e)                                               '   100.0000000000
         'R_EX_dag_hs(e)                                              '     0.0000000000
         'R_EX_dcsptn1(e)                                             '     0.0000000000
         'R_EX_dcyt(e)                                                '     0.0000000000
         'R_EX_dgchol(e)                                              '   100.0000000000
         'R_EX_dhf(e)                                                 '   100.0000000000
         'R_EX_din(e)                                                 '   100.0000000000
         'R_EX_dlnlcg(e)                                              '   100.0000000000
         'R_EX_dmhptcrn(e)                                            '    50.0000000000
         'R_EX_dopa(e)                                                '   100.0000000000
         'R_EX_dopasf(e)                                              '   100.0000000000
         'R_EX_drib(e)                                                '     0.0000000000
         'R_EX_duri(e)                                                '   100.0000000000
         'R_EX_eicostet(e)                                            '     0.0000000000
         'R_EX_elaid(e)                                               '   100.0000000000
         'R_EX_estradiol(e)                                           '     0.0000000000
         'R_EX_estradiolglc(e)                                        '    98.2900000000
         'R_EX_etoh(e)                                                '     0.0000000000
         'R_EX_fe2(e)                                                 '   100.0000000000
         'R_EX_fe3(e)                                                 '   100.0000000000
         'R_EX_for(e)                                                 '   100.0000000000
         'R_EX_fru(e)                                                 '   100.0000000000
         'R_EX_fucfucfucgalacglc13galacglcgal14acglcgalgluside_hs(e)  '     5.8823529412
         'R_EX_fuc_L(e)                                               '     1.4492753623
         'R_EX_gal(e)                                                 '   100.0000000000
         'R_EX_galacglcgalgbside_hs(e)                                '     8.3333333333
         'R_EX_galgalfucfucgalacglcgalacglcgal14acglcgalgluside_hs(e) '     5.0000000000
         'R_EX_galgalgalthcrm_hs(e)                                   '    10.0000000000
         'R_EX_gam(e)                                                 '     0.0000000000
         'R_EX_gbside_hs(e)                                           '    16.6666666667
         'R_EX_gchola(e)                                              '   100.0000000000
         'R_EX_glc(e)                                                 '   100.0000000000
         'R_EX_gln_L(e)                                               '   100.0000000000
         'R_EX_gluala(e)                                              '   100.0000000000
         'R_EX_glu_L(e)                                               '   100.0000000000
         'R_EX_glyb(e)                                                '     0.0000000000
         'R_EX_glyc_S(e)                                              '   100.0000000000
         'R_EX_glygn4(e)                                              '     0.0000000000
         'R_EX_glygn5(e)                                              '   100.0000000000
         'R_EX_gmp(e)                                                 '   100.0000000000
         'R_EX_gthrd(e)                                               '   100.0000000000
         'R_EX_gtp(e)                                                 '     0.0000000000
         'R_EX_gua(e)                                                 '   100.0000000000
         'R_EX_h(e)                                                   '   100.0000000000
         'R_EX_h2o(e)                                                 '   100.0000000000
         'R_EX_h2o2(e)                                                '   100.0000000000
         'R_EX_ha(e)                                                  '    98.2900000000
         'R_EX_ha_pre1(e)                                             '     0.0000000000
         'R_EX_hco3(e)                                                '   100.0000000000
         'R_EX_hdca(e)                                                '   100.0000000000
         'R_EX_hdcea(e)                                               '     0.0000000000
         'R_EX_hexc(e)                                                '     0.0000000000
         'R_EX_his_L(e)                                               '     0.0000000000
         'R_EX_hpdca(e)                                               '     0.0000000000
         'R_EX_hspg(e)                                                '     0.0000000000
         'R_EX_htaxol(e)                                              '   100.0000000000
         'R_EX_hxan(e)                                                '   100.0000000000
         'R_EX_idp(e)                                                 '   100.0000000000
         'R_EX_ile_L(e)                                               '   100.0000000000
         'R_EX_imp(e)                                                 '   100.0000000000
         'R_EX_inost(e)                                               '   100.0000000000
         'R_EX_ksi(e)                                                 '     0.0000000000
         'R_EX_ksii_core2(e)                                          '     5.0000000000
         'R_EX_ksii_core4(e)                                          '     3.8461538462
         'R_EX_lac_D(e)                                               '   100.0000000000
         'R_EX_lac_L(e)                                               '   100.0000000000
         'R_EX_leuktrA4(e)                                            '   100.0000000000
         'R_EX_leuktrC4(e)                                            '   100.0000000000
         'R_EX_leuktrF4(e)                                            '   100.0000000000
         'R_EX_leu_L(e)                                               '     0.0000000000
         'R_EX_lgnc(e)                                                '   100.0000000000
         'R_EX_limnen(e)                                              '     0.0000000000
         'R_EX_lneldc(e)                                              '   100.0000000000
         'R_EX_lnlc(e)                                                '     0.0000000000
         'R_EX_lnlnca(e)                                              '     0.0000000000
         'R_EX_lnlncg(e)                                              '     0.0000000000
         'R_EX_lys_L(e)                                               '   100.0000000000
         'R_EX_malttr(e)                                              '   100.0000000000
         'R_EX_meoh(e)                                                '   100.0000000000
         'R_EX_met_L(e)                                               '   100.0000000000
         'R_EX_mthgxl(e)                                              '   100.0000000000
         'R_EX_nh4(e)                                                 '   100.0000000000
         'R_EX_no(e)                                                  '   100.0000000000
         'R_EX_nrpphr(e)                                              '   100.0000000000
         'R_EX_nrpphrsf(e)                                            '   100.0000000000
         'R_EX_nrvnc(e)                                               '     0.0000000000
         'R_EX_o2(e)                                                  '   100.0000000000
         'R_EX_o2s(e)                                                 '     2.0000000000
         'R_EX_oagd3_hs(e)                                            '    25.0000000000
         'R_EX_ocdca(e)                                               '   100.0000000000
         'R_EX_ocdcea(e)                                              '   100.0000000000
         'R_EX_octa(e)                                                '     0.0000000000
         'R_EX_omeprazole(e)                                          '     0.0000000000
         'R_EX_orn(e)                                                 '   100.0000000000
         'R_EX_paf_hs(e)                                              '     0.0000000000
         'R_EX_pchol_hs(e)                                            '   100.0000000000
         'R_EX_pe_hs(e)                                               '    33.3333333333
         'R_EX_pglyc_hs(e)                                            '     0.0000000000
         'R_EX_pheacgln(e)                                            '   100.0000000000
         'R_EX_phe_L(e)                                               '   100.0000000000
         'R_EX_pheme(e)                                               '     0.0000000000
         'R_EX_phyt(e)                                                '     0.0000000000
         'R_EX_pi(e)                                                  '   100.0000000000
         'R_EX_ppa(e)                                                 '   100.0000000000
         'R_EX_prgstrn(e)                                             '     0.0000000000
         'R_EX_pro_L(e)                                               '     0.0000000000
         'R_EX_prostgd2(e)                                            '   100.0000000000
         'R_EX_prostge1(e)                                            '   100.0000000000
         'R_EX_prostge2(e)                                            '     0.0000000000
         'R_EX_ps_hs(e)                                               '     0.0000000000
         'R_EX_ptdca(e)                                               '     0.0000000000
         'R_EX_pydxn(e)                                               '     0.0000000000
         'R_EX_pyr(e)                                                 '   100.0000000000
         'R_EX_rbt(e)                                                 '   100.0000000000
         'R_EX_retfa(e)                                               '   100.0000000000
         'R_EX_retinol(e)                                             '   100.0000000000
         'R_EX_retn(e)                                                '   100.0000000000
         'R_EX_rib_D(e)                                               '     0.0000000000
         'R_EX_ribflv(e)                                              '     0.0000000000
         'R_EX_Rtotal(e)                                              '   100.0000000000
         'R_EX_Rtotal2(e)                                             '   100.0000000000
         'R_EX_Rtotal3(e)                                             '     0.0000000000
         'R_EX_s2l2n2m2masn(e)                                        '     1.4492753623
         'R_EX_ser_L(e)                                               '   100.0000000000
         'R_EX_sl_L(e)                                                '   100.0000000000
         'R_EX_so4(e)                                                 '   100.0000000000
         'R_EX_spc_hs(e)                                              '     0.0000000000
         'R_EX_sph1p(e)                                               '     0.0000000000
         'R_EX_sphs1p(e)                                              '   100.0000000000
         'R_EX_strch2(e)                                              '     0.0000000000
         'R_EX_strdnc(e)                                              '     0.0000000000
         'R_EX_succ(e)                                                '   100.0000000000
         'R_EX_sucr(e)                                                '     0.0000000000
         'R_EX_tag_hs(e)                                              '   100.0000000000
         'R_EX_tagat_D(e)                                             '     0.0000000000
         'R_EX_taur(e)                                                '     0.0000000000
         'R_EX_taxol(e)                                               '     0.0000000000
         'R_EX_tchola(e)                                              '   100.0000000000
         'R_EX_tcynt(e)                                               '   100.0000000000
         'R_EX_tdchola(e)                                             '   100.0000000000
         'R_EX_tethex3(e)                                             '     0.0000000000
         'R_EX_tetpent3(e)                                            '     0.0000000000
         'R_EX_tetpent6(e)                                            '     0.0000000000
         'R_EX_tettet6(e)                                             '     0.0000000000
         'R_EX_thf(e)                                                 '   100.0000000000
         'R_EX_thr_L(e)                                               '     0.0000000000
         'R_EX_tmndnc(e)                                              '     0.0000000000
         'R_EX_tolbutamide(e)                                         '     0.0000000000
         'R_EX_tre(e)                                                 '     0.0000000000
         'R_EX_tststerone(e)                                          '     0.0000000000
         'R_EX_tststerones(e)                                         '   100.0000000000
         'R_EX_tsul(e)                                                '     0.0000000000
         'R_EX_ttdca(e)                                               '     0.0000000000
         'R_EX_txa2(e)                                                '   100.0000000000
         'R_EX_tymsf(e)                                               '   100.0000000000
         'R_EX_tyr_L(e)                                               '   100.0000000000
         'R_EX_udp(e)                                                 '   100.0000000000
         'R_EX_ump(e)                                                 '   100.0000000000
         'R_EX_urate(e)                                               '   100.0000000000
         'R_EX_urea(e)                                                '   100.0000000000
         'R_EX_uri(e)                                                 '     0.0000000000
         'R_EX_utp(e)                                                 '   100.0000000000
         'R_EX_val_L(e)                                               '   100.0000000000
         'R_EX_xolest2_hs(e)                                          '     0.0000000000
         'R_EX_xyl_D(e)                                               '    10.0000000000
         'R_EX_xylt(e)                                                '   100.0000000000
         'R_F1Atg                                                     '    16.6666666667
         'R_F1PGT                                                     '     1.4492753623
         'R_F6Tg                                                      '     1.4492753623
         'R_FACOAL140i                                                '   100.0000000000
         'R_FACOAL150                                                 '    66.1666666667
         'R_FACOAL160i                                                '   100.0000000000
         'R_FACOAL161                                                 '   100.0000000000
         'R_FACOAL170                                                 '    56.7142857143
         'R_FACOAL180i                                                '   100.0000000000
         'R_FACOAL1812                                                '     0.0000000000
         'R_FACOAL1813                                                '     0.0000000000
         'R_FACOAL181i                                                '   100.0000000000
         'R_FACOAL1821                                                '   100.0000000000
         'R_FACOAL1822                                                '     0.0000000000
         'R_FACOAL1831                                                '   100.0000000000
         'R_FACOAL1832                                                '    44.1111111111
         'R_FACOAL184                                                 '    79.4000000000
         'R_FACOAL191                                                 '    50.0000000000
         'R_FACOAL200                                                 '   100.0000000000
         'R_FACOAL203                                                 '     0.0000000000
         'R_FACOAL204                                                 '     0.0000000000
         'R_FACOAL2042                                                '    66.1666666667
         'R_FACOAL205                                                 '    66.1666666667
         'R_FACOAL206                                                 '    50.0000000000
         'R_FACOAL224                                                 '    36.0909090909
         'R_FACOAL2251                                                '    56.7142857143
         'R_FACOAL2252                                                '     0.0000000000
         'R_FACOAL226                                                 '     0.0000000000
         'R_FACOAL240                                                 '     0.0000000000
         'R_FACOAL241                                                 '    85.7142857143
         'R_FACOAL244_1                                               '   100.0000000000
         'R_FACOAL245_1                                               '    37.5000000000
         'R_FACOAL245_2                                               '   100.0000000000
         'R_FACOAL246_1                                               '   100.0000000000
         'R_FACOAL260                                                 '   100.0000000000
         'R_FACOAL80i                                                 '   100.0000000000
         'R_FADH2tru                                                  '   100.0000000000
         'R_FADH2tx                                                   '   100.0000000000
         'R_FADtru                                                    '   100.0000000000
         'R_FADtx                                                     '     0.0000000000
         'R_FAEL183                                                   '   100.0000000000
         'R_FALDH                                                     '   100.0000000000
         'R_FALDtm                                                    '   100.0000000000
         'R_FAOXC11                                                   '    50.0000000000
         'R_FAOXC140                                                  '    56.7142857143
         'R_FAOXC150m                                                 '    66.1666666667
         'R_FAOXC160                                                  '    49.6250000000
         'R_FAOXC16080m                                               '    83.2083333333
         'R_FAOXC16080x                                               '    64.2857142857
         'R_FAOXC161802m                                              '    99.2500000000
         'R_FAOXC16180m                                               '    99.2500000000
         'R_FAOXC180                                                  '   100.0000000000
         'R_FAOXC180x                                                 '   100.0000000000
         'R_FAOXC1811601m                                             '    79.4000000000
         'R_FAOXC1811602m                                             '    79.4000000000
         'R_FAOXC1811603m                                             '    79.4000000000
         'R_FAOXC18280m                                               '    79.4000000000
         'R_FAOXC183806m                                              '    79.4000000000
         'R_FAOXC183806x                                              '    37.5000000000
         'R_FAOXC18480m                                               '    79.4000000000
         'R_FAOXC200180m                                              '   100.0000000000
         'R_FAOXC200180x                                              '   100.0000000000
         'R_FAOXC2031836m                                             '    66.1666666667
         'R_FAOXC204                                                  '    39.7000000000
         'R_FAOXC204184m                                              '    66.1666666667
         'R_FAOXC2051843m                                             '    66.1666666667
         'R_FAOXC2051843x                                             '    30.0000000000
         'R_FAOXC2242046m                                             '    36.0909090909
         'R_FAOXC2242046x                                             '   100.0000000000
         'R_FAOXC226                                                  '    36.0909090909
         'R_FAOXC226205m                                              '    56.7142857143
         'R_FAOXC226205x                                              '    30.0000000000
         'R_FAOXC240200x                                              '    85.7142857143
         'R_FAOXC241181x                                              '    85.7142857143
         'R_FAOXC2442246x                                             '   100.0000000000
         'R_FAOXC2452253x                                             '   100.0000000000
         'R_FAOXC2452256x                                             '    37.5000000000
         'R_FAOXC246226x                                              '   100.0000000000
         'R_FAOXC260240x                                              '   100.0000000000
         'R_FAOXC80                                                   '    56.7142857143
         'R_FAS100COA                                                 '   100.0000000000
         'R_FAS120COA                                                 '    50.0000000000
         'R_FAS140COA                                                 '    33.3333333333
         'R_FAS160COA                                                 '   100.0000000000
         'R_FAS180COA                                                 '   100.0000000000
         'R_FAS80COA_L                                                '    33.3333333333
         'R_FATP1t                                                    '   100.0000000000
         'R_FATP2t                                                    '   100.0000000000
         'R_FATP3t                                                    '   100.0000000000
         'R_FATP4t                                                    '   100.0000000000
         'R_FATP5t                                                    '   100.0000000000
         'R_FATP6t                                                    '   100.0000000000
         'R_FATP7t                                                    '   100.0000000000
         'R_FATP8t                                                    '   100.0000000000
         'R_FATP9t                                                    '   100.0000000000
         'R_FBA                                                       '   100.0000000000
         'R_FBA2                                                      '   100.0000000000
         'R_FBA4                                                      '   100.0000000000
         'R_FBA5                                                      '   100.0000000000
         'R_FBP                                                       '   100.0000000000
         'R_FBP26                                                     '   100.0000000000
         'R_FCLTm                                                     '    12.5000000000
         'R_FCOAH                                                     '    50.0000000000
         'R_FE2tm                                                     '    12.5000000000
         'R_FK                                                        '     1.4492753623
         'R_FMNAT                                                     '     0.0755436094
         'R_FORMCOAtx                                                 '    50.0000000000
         'R_FORtr                                                     '     0.0000000000
         'R_FRDPtc                                                    '   100.0000000000
         'R_FRDPtr                                                    '   100.0000000000
         'R_FRUt1r                                                    '   100.0000000000
         'R_FRUt4                                                     '   100.0000000000
         'R_FTCD                                                      '     2.0615508110
         'R_FTHFL                                                     '    66.6666666667
         'R_FUCASE2ly                                                 '     1.4492753623
         'R_FUCASEe                                                   '     1.4492753623
         'R_FUCFUCFUCGALACGLC13GALACGLCGAL14ACGLCGALGLUSIDEte         '     0.0000000000
         'R_FUCFUCFUCGALACGLC13GALACGLCGAL14ACGLCGALGLUSIDEtg         '     5.8823529412
         'R_FUCtly                                                    '     1.4492753623
         'R_FUM                                                       '   100.0000000000
         'R_FUMAC                                                     '   100.0000000000
         'R_FUMm                                                      '   100.0000000000
         'R_FUMSO3tm                                                  '   100.0000000000
         'R_FUMSO4tm                                                  '   100.0000000000
         'R_FUMtm                                                     '   100.0000000000
         'R_FUMTSULtm                                                 '   100.0000000000
         'R_FUT14g                                                    '     7.1428571429
         'R_FUT15g                                                    '     7.1428571429
         'R_FUT16g                                                    '     5.5555555556
         'R_FUT17g                                                    '     5.5555555556
         'R_FUT18g                                                    '     5.0000000000
         'R_FUT910g                                                   '     5.8823529412
         'R_FUT911g                                                   '     5.8823529412
         'R_FUT99g                                                    '     5.8823529412
         'R_G12MT1_L                                                  '     1.4492753623
         'R_G12MT2_L                                                  '     1.4492753623
         'R_G13MT_L                                                   '     1.4492753623
         'R_G14T10g                                                   '     1.4285714286
         'R_G14T11g                                                   '     1.4285714286
         'R_G14T12g                                                   '     1.4285714286
         'R_G14T13g                                                   '     1.4285714286
         'R_G14T14g                                                   '     1.4285714286
         'R_G14T15g                                                   '     1.4285714286
         'R_G14T16g                                                   '     1.4285714286
         'R_G14T17g                                                   '     1.4285714286
         'R_G14T18g                                                   '     3.8461538462
         'R_G14T19g                                                   '     3.8461538462
         'R_G14T20g                                                   '     3.8461538462
         'R_G14T21g                                                   '     3.8461538462
         'R_G14T2g                                                    '     5.0000000000
         'R_G14T3g                                                    '     5.0000000000
         'R_G14T4g                                                    '     5.0000000000
         'R_G14T5g                                                    '     5.0000000000
         'R_G14T6g                                                    '     1.4285714286
         'R_G14T7g                                                    '     1.4285714286
         'R_G14T8g                                                    '     1.4285714286
         'R_G14T9g                                                    '     1.4285714286
         'R_G14Tg                                                     '     1.4492753623
         'R_G16MT_L                                                   '     1.4492753623
         'R_G3PD1                                                     '   100.0000000000
         'R_G6PDH1rer                                                 '   100.0000000000
         'R_G6PDH2rer                                                 '   100.0000000000
         'R_G6Pter                                                    '   100.0000000000
         'R_GACMTRc                                                   '   100.0000000000
         'R_GACPAILter                                                '    33.3333333333
         'R_GAL3ST11                                                  '    20.0000000000
         'R_GALACGLCGALGBSIDEte                                       '     8.3333333333
         'R_GALACGLCGALGBSIDEtg                                       '     0.0000000000
         'R_GALASE10ly                                                '     1.4492753623
         'R_GALASE11ly                                                '     1.4492753623
         'R_GALASE12ly                                                '     1.4492753623
         'R_GALASE13ly                                                '     1.4492753623
         'R_GALASE14ly                                                '     1.4492753623
         'R_GALASE15ly                                                '     1.4492753623
         'R_GALASE16ly                                                '     6.6666666667
         'R_GALASE17ly                                                '     6.6666666667
         'R_GALASE18ly                                                '     6.6666666667
         'R_GALASE19ly                                                '    16.6666666667
         'R_GALASE20ly                                                '     6.2500000000
         'R_GALASE3ly                                                 '     1.4492753623
         'R_GALASE4ly                                                 '     1.4492753623
         'R_GALASE5ly                                                 '     1.4492753623
         'R_GALASE6ly                                                 '     1.4492753623
         'R_GALASE7ly                                                 '     1.4492753623
         'R_GALASE8ly                                                 '     1.4492753623
         'R_GALASE9ly                                                 '     1.4492753623
         'R_GALC                                                      '    20.0000000000
         'R_GALGALFUCFUCGALACGLCGALACGLCGAL14ACGLCGALGLUSIDEte        '     0.0000000000
         'R_GALGALFUCFUCGALACGLCGALACGLCGAL14ACGLCGALGLUSIDEtg        '     5.0000000000
         'R_GALGALGALTHCRMte                                          '    10.0000000000
         'R_GALGALGALTHCRMtg                                          '     0.0000000000
         'R_GALK                                                      '   100.0000000000
         'R_GALNTg                                                    '    16.6666666667
         'R_GALSIDEtg                                                 '    20.0000000000
         'R_GALT                                                      '   100.0000000000
         'R_GALt1r                                                    '   100.0000000000
         'R_GALt4                                                     '   100.0000000000
         'R_GALtly                                                    '    40.0000000000
         'R_GALU                                                      '   100.0000000000
         'R_GAMt1r                                                    '   100.0000000000
         'R_GAO1g                                                     '    25.0000000000
         'R_GAPD                                                      '   100.0000000000
         'R_GASNASE3ly                                                '     1.4492753623
         'R_GBSIDEte                                                  '    16.6666666667
         'R_GBSIDEtl                                                  '     0.0000000000
         'R_GCALDD                                                    '   100.0000000000
         'R_GCC2cm                                                    '   100.0000000000
         'R_GCHOLAt                                                   '   100.0000000000
         'R_GCHOLAt3                                                  '   100.0000000000
         'R_GCHOLAte                                                  '   100.0000000000
         'R_GCNTg                                                     '     5.0000000000
         'R_GDPFUCtg                                                  '    17.6470588235
         'R_GDPtg                                                     '     0.0000000000
         'R_GGH_10FTHF5GLUe                                           '   100.0000000000
         'R_GGH_10FTHF6GLUe                                           '   100.0000000000
         'R_GGH_10FTHF7GLUe                                           '   100.0000000000
         'R_GGH_5DHFe                                                 '   100.0000000000
         'R_GGH_5THFe                                                 '   100.0000000000
         'R_GGH_6DHFe                                                 '   100.0000000000
         'R_GGH_6THFe                                                 '   100.0000000000
         'R_GGH_7DHFe                                                 '   100.0000000000
         'R_GGH_7THFe                                                 '   100.0000000000
         'R_GGLUCT                                                    '   100.0000000000
         'R_GGNG                                                      '    18.0263636364
         'R_GGT6                                                      '   100.0000000000
         'R_GHMT2r                                                    '   100.0000000000
         'R_GHMT2rm                                                   '   100.0000000000
         'R_GK1                                                       '   100.0000000000
         'R_GLBRAN                                                    '    18.0263636364
         'R_GLCAASE1ly                                                '     2.1276595745
         'R_GLCAASE4ly                                                '    10.0000000000
         'R_GLCAASE7ly                                                '     5.8823529412
         'R_GLCAASE8ly                                                '    11.7021276596
         'R_GLCAASE9ly                                                '    11.7021276596
         'R_GLCNACASE1ly                                              '     2.1276595745
         'R_GLCNACASE2ly                                              '     2.1276595745
         'R_GLCNACASE3ly                                              '     2.1276595745
         'R_GLCNACASE4ly                                              '     2.1276595745
         'R_GLCNACASE5ly                                              '     2.1276595745
         'R_GLCNACPT_L                                                '     1.4492753623
         'R_GLCNACT_L                                                 '     1.4492753623
         'R_GLCt1r                                                    '   100.0000000000
         'R_GLCt4                                                     '   100.0000000000
         'R_GLCter                                                    '     0.0000000000
         'R_GLCURter                                                  '   100.0000000000
         'R_GLCURtly                                                  '     0.0000000000
         'R_GLDBRAN                                                   '    18.0263636364
         'R_GLGNS1                                                    '    18.0263636364
         'R_GLNS                                                      '   100.0000000000
         'R_GLNtm                                                     '   100.0000000000
         'R_GLNtN1                                                    '   100.0000000000
         'R_GLPASE1                                                   '    18.0263636364
         'R_GLPASE2                                                   '    18.0263636364
         'R_GLUDxm                                                    '   100.0000000000
         'R_GLUDym                                                    '   100.0000000000
         'R_GluForTx                                                  '     2.0615508110
         'R_GLUNm                                                     '   100.0000000000
         'R_GLUt2m                                                    '   100.0000000000
         'R_GLXtm                                                     '   100.0000000000
         'R_GLXtp                                                     '   100.0000000000
         'R_GLYAMDTRc                                                 '   100.0000000000
         'R_GLYBt4_2_r                                                '   100.0000000000
         'R_GLYCLTtp                                                  '   100.0000000000
         'R_GLYC_St                                                   '   100.0000000000
         'R_GLYCt                                                     '   100.0000000000
         'R_GLYCtm                                                    '   100.0000000000
         'R_GLYCTO1p                                                  '   100.0000000000
         'R_GLYKm                                                     '   100.0000000000
         'R_GLYOp                                                     '   100.0000000000
         'R_GLYt2r                                                    '   100.0000000000
         'R_GLYt7_211_r                                               '   100.0000000000
         'R_GLYtm                                                     '   100.0000000000
         'R_GLYtp                                                     '   100.0000000000
         'R_GMAND                                                     '    17.6470588235
         'R_GMPR                                                      '   100.0000000000
         'R_GMPtg                                                     '    17.6470588235
         'R_GNDer                                                     '   100.0000000000
         'R_GNMT                                                      '   100.0000000000
         'R_GPIAT                                                     '    33.3333333333
         'R_GPIDAer                                                   '    33.3333333333
         'R_GPIMTer_L                                                 '    33.3333333333
         'R_GRTTx                                                     '    33.3333333333
         'R_GTHDH                                                     '   100.0000000000
         'R_GTHP                                                      '   100.0000000000
         'R_GTHPm                                                     '   100.0000000000
         'R_GTHRDt                                                    '   100.0000000000
         'R_GTMLTe                                                    '   100.0000000000
         'R_GUAD                                                      '   100.0000000000
         'R_GUAPRT                                                    '   100.0000000000
         'R_GUAt                                                      '   100.0000000000
         'R_GULN3D                                                    '    28.5714285714
         'R_GULNDer                                                   '   100.0000000000
         'R_GULNter                                                   '   100.0000000000
         'R_H2CO3D                                                    '   100.0000000000
         'R_H2ETer                                                    '    33.3333333333
         'R_H2O2syn                                                   '   100.0000000000
         'R_H2O2tn                                                    '     0.0000000000
         'R_H2O2tp                                                    '   100.0000000000
         'R_H2Oter                                                    '   100.0000000000
         'R_H2Otg                                                     '    55.0724637681
         'R_H2Otly                                                    '   100.0000000000
         'R_H2Otm                                                     '   100.0000000000
         'R_H2Otn                                                     '   100.0000000000
         'R_H2Otp                                                     '   100.0000000000
         'R_H5MTer_U                                                  '    33.3333333333
         'R_H6ET3er                                                   '    33.3333333333
         'R_H7ET2er                                                   '    33.3333333333
         'R_H8TAer                                                    '    33.3333333333
         'R_HACD1m                                                    '    99.0000000000
         'R_HACD9m                                                    '   100.0000000000
         'R_HAS2                                                      '    98.2900000000
         'R_HAtly                                                     '    11.7021276596
         'R_HCO3_CLt                                                  '   100.0000000000
         'R_HDCAtr                                                    '   100.0000000000
         'R_HDCEAtr                                                   '   100.0000000000
         'R_HEX1                                                      '   100.0000000000
         'R_HEX10                                                     '   100.0000000000
         'R_HEX4                                                      '    13.0434782609
         'R_HEX7                                                      '   100.0000000000
         'R_HEXCCOAtx                                                 '   100.0000000000
         'R_HEXCt                                                     '   100.0000000000
         'R_HGNTOR                                                    '   100.0000000000
         'R_HIBDm                                                     '   100.0000000000
         'R_HISD                                                      '     2.0615508110
         'R_HISTAtu                                                   '   100.0000000000
         'R_HIStN1                                                    '   100.0000000000
         'R_HKYNH                                                     '   100.0000000000
         'R_HMBS                                                      '    12.5000000000
         'R_HMGCOASi                                                  '   100.0000000000
         'R_HMGCOAtm                                                  '   100.0000000000
         'R_HMGCOAtx                                                  '     0.0000000000
         'R_HMGLm                                                     '   100.0000000000
         'R_HOXG                                                      '    15.3900000000
         'R_HPACtr                                                    '   100.0000000000
         'R_HPCLx                                                     '    50.0000000000
         'R_HPDCACRNCPT1                                              '    56.7142857143
         'R_HPDCACRNCPT2                                              '    56.7142857143
         'R_HPDCACRNt                                                 '    56.7142857143
         'R_HPDCAt                                                    '    56.7142857143
         'R_HPYRR2x                                                   '    50.0000000000
         'R_HPYRtp                                                    '     0.0000000000
         'R_HS1ly                                                     '     2.1276595745
         'R_HS2ly                                                     '     2.1276595745
         'R_HS3ly                                                     '     2.1276595745
         'R_HS4ly                                                     '     2.1276595745
         'R_HSAT1ly                                                   '     2.1276595745
         'R_HSAT2ly                                                   '     2.1276595745
         'R_HSAT3ly                                                   '     2.1276595745
         'R_HSAT4ly                                                   '     2.1276595745
         'R_HSD17B42x                                                 '   100.0000000000
         'R_HSD17B4x                                                  '   100.0000000000
         'R_HSD3A1r                                                   '   100.0000000000
         'R_HSD3A2r                                                   '   100.0000000000
         'R_HSD3B7P                                                   '   100.0000000000
         'R_HSPASEly                                                  '     2.1276595745
         'R_HSPGtly                                                   '     2.1276595745
         'R_HTAXOLte                                                  '     0.0000000000
         'R_Htg                                                       '   100.0000000000
         'R_Htr                                                       '   100.0000000000
         'R_Htx                                                       '   100.0000000000
         'R_HXPRT                                                     '   100.0000000000
         'R_HYXNt                                                     '   100.0000000000
         'R_ICDHy                                                     '   100.0000000000
         'R_ICDHyrm                                                   '   100.0000000000
         'R_IDOAASE1ly                                                '     2.1276595745
         'R_IDOAASE2ly                                                '     2.1276595745
         'R_IDOAASE3ly                                                '     2.1276595745
         'R_IDOAASE4ly                                                '     8.8888888889
         'R_IDOURtly                                                  '     0.0000000000
         'R_ILEt4                                                     '   100.0000000000
         'R_ILEt5m                                                    '     0.0000000000
         'R_ILETAm                                                    '     0.0000000000
         'R_IMPD                                                      '   100.0000000000
         'R_INSt                                                      '   100.0000000000
         'R_INSTt2r                                                   '   100.0000000000
         'R_INSTt4                                                    '   100.0000000000
         'R_IPDDIx                                                    '    33.3333333333
         'R_IPDPtx                                                    '     0.0000000000
         'R_It                                                        '   100.0000000000
         'R_ITCOAL1m                                                  '   100.0000000000
         'R_ITCOALm                                                   '   100.0000000000
         'R_IZPN                                                      '     2.0615508110
         'R_KAS8                                                      '    14.2857142857
         'R_KCC2t                                                     '   100.0000000000
         'R_KCCt                                                      '   100.0000000000
         'R_KHK                                                       '   100.0000000000
         'R_KHK2                                                      '   100.0000000000
         'R_KHK3                                                      '   100.0000000000
         'R_KSII_CORE2t                                               '     5.0000000000
         'R_KSII_CORE2tly                                             '     6.6666666667
         'R_KSII_CORE4t                                               '     3.8461538462
         'R_KSII_CORE4tly                                             '     6.2500000000
         'R_KSIt                                                      '     1.4285714286
         'R_KSItly                                                    '     1.4492753623
         'R_KYNAKGAT                                                  '   100.0000000000
         'R_KYNATESYN                                                 '   100.0000000000
         'R_LALDO                                                     '     0.0000000000
         'R_LALDO2x                                                   '   100.0000000000
         'R_LAPCOAl                                                   '   100.0000000000
         'R_LCADi                                                     '   100.0000000000
         'R_LCADi_D                                                   '   100.0000000000
         'R_LCYSTAT                                                   '   100.0000000000
         'R_LDH_D                                                     '   100.0000000000
         'R_LDH_L                                                     '   100.0000000000
         'R_LEUKTRA4t                                                 '   100.0000000000
         'R_LEUKTRB4t                                                 '   100.0000000000
         'R_LEUKTRC4t                                                 '   100.0000000000
         'R_LEUKTRD4t                                                 '   100.0000000000
         'R_LEUKTRE4t                                                 '   100.0000000000
         'R_LEUKTRF4t                                                 '   100.0000000000
         'R_LEUt5m                                                    '   100.0000000000
         'R_LEUTA                                                     '   100.0000000000
         'R_LEUTAm                                                    '   100.0000000000
         'R_LGNCCOAtx                                                 '     0.0000000000
         'R_LGNCt                                                     '   100.0000000000
         'R_LGTHL                                                     '   100.0000000000
         'R_LIMNENte                                                  '   100.0000000000
         'R_LINKDEG1ly                                                '     2.1276595745
         'R_LINKDEG2ly                                                '    10.0000000000
         'R_LINKDEG4ly                                                '     5.8823529412
         'R_L_LACDcm                                                  '   100.0000000000
         'R_L_LACt2r                                                  '   100.0000000000
         'R_L_LACt4r                                                  '   100.0000000000
         'R_LNELDCCPT1                                                '   100.0000000000
         'R_LNELDCCPT2                                                '   100.0000000000
         'R_LNELDCCRNt                                                '   100.0000000000
         'R_LNELDCt                                                   '     0.0000000000
         'R_LNLCCPT1                                                  '    79.4000000000
         'R_LNLCCPT2                                                  '    79.4000000000
         'R_LNLCCRNt                                                  '    79.4000000000
         'R_LNLNCACPT1                                                '    44.1111111111
         'R_LNLNCACPT2                                                '    44.1111111111
         'R_LNLNCACRNt                                                '    44.1111111111
         'R_LNLNCAt                                                   '    44.1111111111
         'R_LNLNCGCPT1                                                '    79.4000000000
         'R_LNLNCGCPT2                                                '    79.4000000000
         'R_LNLNCGCRNt                                                '    79.4000000000
         'R_LNLNCGt                                                   '   100.0000000000
         'R_LNSTLSr                                                   '    16.6666666667
         'R_LPCOXp                                                    '   100.0000000000
         'R_LPS2e                                                     '   100.0000000000
         'R_LPS3e                                                     '   100.0000000000
         'R_LPS4e                                                     '   100.0000000000
         'R_LSTO1r                                                    '    16.6666666667
         'R_LTC4CP                                                    '   100.0000000000
         'R_LTD4DP                                                    '   100.0000000000
         'R_LYSOXp                                                    '   100.0000000000
         'R_LYStip                                                    '   100.0000000000
         'R_LYStm                                                     '   100.0000000000
         'R_LYStn                                                     '     0.0000000000
         'R_M1316Mg                                                   '     1.4492753623
         'R_M13N2Tg                                                   '     1.4492753623
         'R_M16NTg                                                    '     1.4492753623
         'R_M4MPDOL_Lter                                              '     0.1449275362
         'R_M7MASNBterg                                               '     1.4492753623
         'R_MACACI                                                    '   100.0000000000
         'R_MALSO3tm                                                  '   100.0000000000
         'R_MALSO4tm                                                  '   100.0000000000
         'R_MALTe                                                     '     0.4094196370
         'R_MALtm                                                     '   100.0000000000
         'R_MALTSULtm                                                 '   100.0000000000
         'R_MAN6PI                                                    '     0.0000000000
         'R_MANt1r                                                    '   100.0000000000
         'R_MANt4                                                     '   100.0000000000
         'R_MANter                                                    '     1.4492753623
         'R_MANtg                                                     '     7.2463768116
         'R_MANtly                                                    '     4.3478260870
         'R_MCCCrm                                                    '   100.0000000000
         'R_MCITS                                                     '   100.0000000000
         'R_MDH                                                       '   100.0000000000
         'R_MDHm                                                      '   100.0000000000
         'R_MECOALm                                                   '   100.0000000000
         'R_MECOAS1m                                                  '   100.0000000000
         'R_MELATNOX                                                  '   100.0000000000
         'R_MEOHt2                                                    '   100.0000000000
         'R_METAT                                                     '   100.0000000000
         'R_METLEUex                                                  '   100.0000000000
         'R_METt4                                                     '   100.0000000000
         'R_MG1er                                                     '     1.4492753623
         'R_MG2er                                                     '     1.4492753623
         'R_MG3er                                                     '     1.4492753623
         'R_MGCHrm                                                    '   100.0000000000
         'R_MI1345PP                                                  '   100.0000000000
         'R_MI134P4P                                                  '   100.0000000000
         'R_MI13PP                                                    '   100.0000000000
         'R_MI145PK                                                   '   100.0000000000
         'R_MI145PP                                                   '   100.0000000000
         'R_MI14PP                                                    '   100.0000000000
         'R_MI1PP                                                     '   100.0000000000
         'R_MI1PS                                                     '   100.0000000000
         'R_MI4PP                                                     '   100.0000000000
         'R_MM5cg                                                     '     1.4492753623
         'R_MM6B2g                                                    '     1.4492753623
         'R_MM7B2g                                                    '     1.4492753623
         'R_MM8Ber                                                    '     1.4492753623
         'R_MMEm                                                      '   100.0000000000
         'R_MMMm                                                      '   100.0000000000
         'R_MMSAD1m                                                   '   100.0000000000
         'R_MMSAD3m                                                   '   100.0000000000
         'R_MMTSADm                                                   '   100.0000000000
         'R_MTHFC                                                     '   100.0000000000
         'R_MTHFCm                                                    '   100.0000000000
         'R_MTHFD                                                     '   100.0000000000
         'R_MTHFD2                                                    '   100.0000000000
         'R_MTHFD2m                                                   '   100.0000000000
         'R_MTHFDm                                                    '   100.0000000000
         'R_MTHGXLt                                                   '   100.0000000000
         'R_N3Tg                                                      '     6.6666666667
         'R_N4Tg                                                      '    16.6666666667
         'R_NACASPAH                                                  '   100.0000000000
         'R_NACASPtm                                                  '   100.0000000000
         'R_NACHEX10ly                                                '     1.4492753623
         'R_NACHEX11ly                                                '     1.4492753623
         'R_NACHEX12ly                                                '     1.4492753623
         'R_NACHEX13ly                                                '     1.4492753623
         'R_NACHEX14ly                                                '     1.4492753623
         'R_NACHEX15ly                                                '     1.4492753623
         'R_NACHEX16ly                                                '     1.4492753623
         'R_NACHEX17ly                                                '     1.4492753623
         'R_NACHEX18ly                                                '     1.4492753623
         'R_NACHEX19ly                                                '     1.4492753623
         'R_NACHEX1ly                                                 '    10.0000000000
         'R_NACHEX20ly                                                '     1.4492753623
         'R_NACHEX21ly                                                '     1.4492753623
         'R_NACHEX22ly                                                '     1.4492753623
         'R_NACHEX23ly                                                '     6.6666666667
         'R_NACHEX24ly                                                '     6.6666666667
         'R_NACHEX25ly                                                '     6.6666666667
         'R_NACHEX26ly                                                '     6.2500000000
         'R_NACHEX27ly                                                '    11.7021276596
         'R_NACHEX2ly                                                 '    10.0000000000
         'R_NACHEX3ly                                                 '     8.8888888889
         'R_NACHEX8ly                                                 '     5.8823529412
         'R_NACHEX9ly                                                 '     5.8823529412
         'R_NACHEXA10ly                                               '     1.4492753623
         'R_NACHEXA11ly                                               '     1.4492753623
         'R_NACHEXA12ly                                               '     1.4492753623
         'R_NACHEXA13ly                                               '     1.4492753623
         'R_NACHEXA14ly                                               '     1.4492753623
         'R_NACHEXA16ly                                               '     1.4492753623
         'R_NACHEXA18ly                                               '     1.4492753623
         'R_NACHEXA20ly                                               '     6.6666666667
         'R_NACHEXA21ly                                               '     6.6666666667
         'R_NADH2_u10m                                                '   100.0000000000
         'R_NADHtru                                                   '   100.0000000000
         'R_NADN                                                      '   100.0000000000
         'R_NADPHtru                                                  '   100.0000000000
         'R_NADPHtxu                                                  '   100.0000000000
         'R_NADPtru                                                   '   100.0000000000
         'R_NADPtxu                                                   '   100.0000000000
         'R_NADS2                                                     '   100.0000000000
         'R_NADtpu                                                    '   100.0000000000
         'R_NADtru                                                    '   100.0000000000
         'R_NAGA2ly                                                   '    16.6666666667
         'R_NAGAlby                                                   '    16.6666666667
         'R_NAGLCAly                                                  '    16.6666666667
         'R_NAHCO3_HCLt                                               '   100.0000000000
         'R_NAIt                                                      '   100.0000000000
         'R_NCKt                                                      '   100.0000000000
         'R_NCNt                                                      '   100.0000000000
         'R_NDP10ex                                                   '   100.0000000000
         'R_NDP3ex                                                    '   100.0000000000
         'R_NDP7er                                                    '   100.0000000000
         'R_NDP7ex                                                    '   100.0000000000
         'R_NDP7g                                                     '    50.0000000000
         'R_NDP8                                                      '   100.0000000000
         'R_NDP8ex                                                    '   100.0000000000
         'R_NDPK1m                                                    '   100.0000000000
         'R_NDPK3m                                                    '    33.3333333333
         'R_NDPK6m                                                    '     0.0000000000
         'R_NH4t3r                                                    '   100.0000000000
         'R_NH4tn                                                     '     0.0000000000
         'R_NH4tp                                                     '     0.0000000000
         'R_NICRNS                                                    '   100.0000000000
         'R_NMNATr                                                    '   100.0000000000
         'R_NOt                                                       '   100.0000000000
         'R_NP1                                                       '   100.0000000000
         'R_NRPPHRSFt                                                 '   100.0000000000
         'R_NRPPHRSULT                                                '   100.0000000000
         'R_NRPPHRt4_2_r                                              '   100.0000000000
         'R_NRPPHRtu                                                  '   100.0000000000
         'R_NRVNCCOAtx                                                '    85.7142857143
         'R_NRVNCt                                                    '   100.0000000000
         'R_NTD10                                                     '   100.0000000000
         'R_NTD4                                                      '    33.3333333333
         'R_NTP3e                                                     '   100.0000000000
         'R_O16G1e                                                    '   100.0000000000
         'R_O16G2e                                                    '     0.4094196370
         'R_O2St                                                      '     2.0000000000
         'R_O2Stm                                                     '   100.0000000000
         'R_O2Stn                                                     '    33.3333333333
         'R_O2Stx                                                     '   100.0000000000
         'R_O2t                                                       '   100.0000000000
         'R_O2ter                                                     '   100.0000000000
         'R_O2tm                                                      '   100.0000000000
         'R_O2tn                                                      '     0.0000000000
         'R_O2tp                                                      '   100.0000000000
         'R_OAGD3te                                                   '    25.0000000000
         'R_OAGD3tg                                                   '     0.0000000000
         'R_OBDHc                                                     '   100.0000000000
         'R_OCBTm                                                     '   100.0000000000
         'R_OCCOAtx                                                   '   100.0000000000
         'R_OCDCEAtr                                                  '   100.0000000000
         'R_OCTAt                                                     '   100.0000000000
         'R_ODECOAtx                                                  '     0.0000000000
         'R_OMEPRAZOLEte                                              '   100.0000000000
         'R_OMPDC                                                     '   100.0000000000
         'R_ORNDC                                                     '   100.0000000000
         'R_ORNt3m                                                    '   100.0000000000
         'R_ORNt4m                                                    '   100.0000000000
         'R_ORPT                                                      '     0.0000000000
         'R_OXAHCOtex                                                 '   100.0000000000
         'R_P45027A11m                                                '   100.0000000000
         'R_P45027A14m                                                '   100.0000000000
         'R_P4502C19                                                  '   100.0000000000
         'R_P4502C8                                                   '   100.0000000000
         'R_P4502C9                                                   '   100.0000000000
         'R_P4502C92                                                  '   100.0000000000
         'R_P4502C94                                                  '   100.0000000000
         'R_P4502E1                                                   '   100.0000000000
         'R_P4507A1r                                                  '   100.0000000000
         'R_P4508B13r                                                 '   100.0000000000
         'R_P450SCC1m                                                 '   100.0000000000
         'R_P5CDm                                                     '     7.5938636020
         'R_P5CRxm                                                    '   100.0000000000
         'R_PACCOAL                                                   '   100.0000000000
         'R_PAFHe                                                     '   100.0000000000
         'R_PAIL_HStn                                                 '   100.0000000000
         'R_PAIL4P_HStn                                               '   100.0000000000
         'R_PAPStg                                                    '    32.0000000000
         'R_PAPtg                                                     '    32.0000000000
         'R_PCHOLPm_hs                                                '    33.3333333333
         'R_PCLAD                                                     '   100.0000000000
         'R_PCt                                                       '   100.0000000000
         'R_PDE1                                                      '   100.0000000000
         'R_PDHm                                                      '   100.0000000000
         'R_PDX5PO                                                    '   100.0000000000
         'R_PE_HSter                                                  '   100.0000000000
         'R_PEAMNO                                                    '   100.0000000000
         'R_PEPCKm                                                    '   100.0000000000
         'R_PEROXx                                                    '    50.0000000000
         'R_PEt                                                       '   100.0000000000
         'R_PETHCT                                                    '   100.0000000000
         'R_PETOHMm_hs                                                '    33.3333333333
         'R_PFK                                                       '   100.0000000000
         'R_PFK26                                                     '   100.0000000000
         'R_PGCD                                                      '   100.0000000000
         'R_PGDI                                                      '   100.0000000000
         'R_PGI                                                       '   100.0000000000
         'R_PGISr                                                     '     0.0000000000
[truncated: 686,416 more chars]
