# Supplementary material for: Flux balance analysis predicts Warburg-like effects of mouse hepatocyte deficient in miR-122a
Source: PLoS Comput Biol. 2017 Jul 7;13(7):e1005618. doi: 10.1371/journal.pcbi.1005618 (PMC5536358; doi:10.1371/journal.pcbi.1005618)
Supplement: S1 File — GAMS file used for evaluating similarity ratio. (ZIP) [file pcbi.1005618.s014.zip › Ex-Project/A4-Recon2-Liver-BiomarkerSet-mouse-0512.gms]

* The user has to define the following reactions for each biomarker speices
$onempty
sets

    BioCompound "biocompounds defined on the model"
          /
***intracellular biocompound
            "(-)-trans-carveol",  "Meta001",  "Meta002",  "Meta003",  "Meta004",  "Meta005",  "Meta006",  "Meta007",  "Meta008",  "Meta009",
            "Meta010",  "Meta011",  "Meta012",  "Meta013",  "Meta014",  "Meta015",  "Meta016",  "Meta017",  "Meta018",  "Meta019",
            "Meta020",  "Meta021",  "Meta022",  "Meta023",  "Meta024",  "Meta025",  "Meta026",  "Meta027",  "Meta028",  "Meta029",
            "Meta030",  "Meta031",  "Meta032",  "Meta033",  "Meta034",  "Meta035",  "Meta036",  "Meta037",  "Meta038",  "Meta039",
            "Meta040",  "Meta041",  "Meta042",  "Meta043",  "Meta044",  "Meta045",  "Meta046",  "Meta047",  "Meta048",  "Meta049",
            "Meta050",  "Meta051",  "Meta052",  "Meta053",  "Meta054",  "Meta055",  "Meta056",  "Meta057",  "Meta058",  "Meta059",
            "Meta060",  "Meta061",  "Meta062",  "Meta063",  "Meta064",  "Meta065",  "(+)-alpha-pinene",  "(20S)-20-hydroxypregn-4-en-3-one",  "(2E)-Hexenoyl-CoA",  "(2E)-Octenoyl-CoA",  "(2R)-2-hydroxy-3-(phosphonatooxy)propanoate",
            "(2R)-pristanoyl-CoA",  "(2R,6S,10S)-pristanate",  "(2S)-1-hydroxy-3-oxooctadecan-2-aminium",  "(2S)-4-carbamoyl-2-(2-phenylacetamido)butanoate",  "(2S)-pristanoyl-CoA",  "(2S,3R)-2-azaniumyl-3-hydroxyoctadecyl phosphate",  "(2S,3S)-3-hydroxy-2-methylbutanoyl-CoA(4-)",  "(3E,5Z,8Z)-tetradecatrienoyl-CoA",  "(3S)-3-hydroxy-cis,cis-palmito-7,10-dienoyl-CoA",  "(3S)-3-hydroxy-cis-8-tetradecenoyl-CoA",
            "(3S)-3-hydroxydodec-cis-6-enoyl-CoA",  "(3S)-3-hydroxylinoleoyl-CoA",  "(4-hydroxy-3-methoxyphenyl)acetaldehyde",  "(4-hydroxyphenyl)acetaldehyde",  "(5-hydroxyindol-3-yl)acetaldehyde",  "(6R)-5,10-methenyltetrahydrofolate",  "(alpha-D-mannosyl)2-beta-D-mannosyl-N-acetylglucosamine",  "(E)-hexadec-2-enoyl-CoA(4-)",  "(Gal)2 (GalNAc)1 (Glc)1 (GlcNAc)1 (LFuc)1 (Cer)1",  "(Gal)3 (GalNAc)1 (Glc)1 (GlcNAc)1 (LFuc)1 (Cer)1",
            "(Gal)3 (GalNAc)1 (Glc)1 (GlcNAc)2 (LFuc)1 (Cer)1",  "(Gal)3 (Glc)1 (GlcNAc)3 (Cer)1",  "(Gal)4 (GalNAc)1 (Glc)1 (GlcNAc)2 (LFuc)1 (Cer)1",  "(Gal)4 (GalNAc)1 (Glc)1 (GlcNAc)2 (LFuc)2 (Cer)1",  "(Gal)4 (Glc)1 (GlcNAc)3 (LFuc)1 (Cer)1",  "(Gal)4 (Glc)1 (GlcNAc)3 (LFuc)2 (Cer)1",  "(Gal)4 (Glc)1 (GlcNAc)3 (LFuc)3 (Cer)1",  "(Gal)6 (Glc)1 (GlcNAc)3 (LFuc)2 (Cer)1",  "(R)-3-hydroxybutanoyl-CoA(4-)",  "(R)-3-hydroxybutyrate",
            "(R)-5-Diphosphomevalonate",  "(R)-5-phosphonatomevalonate(3-)",  "(R)-carnitine",  "(R)-lactaldehyde",  "(R)-lactate",  "(R)-methylmalonyl-CoA(5-)",  "(R)-mevalonate",  "(R)-Pantothenate",  "(R)-propane-1,2-diol",  "(R)-S-lactoylglutathionate(1-)",
            "(S)-2,3-epoxysqualene",  "(S)-3-aminoisobutyric acid",  "(S)-3-hydroxybutanoyl-CoA(4-)",  "(S)-3-Hydroxydecanoyl-CoA",  "(S)-3-Hydroxydodecanoyl-CoA",  "(S)-3-Hydroxyhexadecanoyl-CoA",  "(S)-3-Hydroxyisobutyryl-CoA",  "(S)-3-Hydroxyoctadecanoyl-CoA",  "(S)-3-Hydroxytetradecanoyl-CoA",  "(S)-3-sulfonatolactate(2-)",
            "(S)-dihydroorotate",  "(S)-Glycerate",  "(S)-Hydroxydecanoyl-CoA",  "(S)-Hydroxyhexanoyl-CoA",  "(S)-Hydroxyoctanoyl-CoA",  "(S)-lactaldehyde",  "(S)-lactate",  "(S)-malate(2-)",  "(S)-methylmalonyl-CoA(5-)",  "(S)-propane-1,2-diol",
            "{[(Prot-PE-Man),(PE)-Man],[PE]}-Man-GlcN-acylPI",  "{[PE-Man-],[PE-]Man},{PE-}Man-GlcN-acylPI",  "10-Formyltetrahydrofolate",  "10-formyltetrahydrofolate(2-)",  "11-cis-retinal",  "11-cis-retinol",  "11-eicosenoylcoa",  "11-octadecenoyl carnitine",  "11-octadecenoylcoa",  "13-cis-retinal",
            "13-cis-retinoate",  "13-cis-retinol",  "13-docosenoylcoa",  "14-demethyllanosterol",  "17beta-estradiol 3-glucosiduronic acid",  "17beta-hydroxy-5alpha-androstan-3-one",  "1D-myo-inositol 1,3,4,5-tetrakisphosphate(8-)",  "1D-myo-inositol 1,3,4-trisphosphate(6-)",  "1D-myo-Inositol 1,3-bisphosphate",  "1D-myo-inositol 1,4,5-trisphosphate(6-)",
            "1D-myo-inositol 1-phosphate(2-)",  "1D-myo-inositol 4-phosphate(2-)",  "1-phosphatidyl-1D-myo-inositol 3,4,5-trisphosphate(7-)",  "1-phosphatidyl-1D-myo-inositol 3,4-bisphosphate(5-)",  "1-phosphatidyl-1D-myo-inositol 3,5-bisphosphate(5-)",  "1-phosphatidyl-1D-myo-inositol 3-phosphate(3-)",  "1-phosphatidyl-1D-myo-inositol 4-phosphate(3-)",  "1-phosphatidyl-1D-myo-inositol 5-phosphate(3-)",  "1-phosphatidyl-1D-myo-inositol(1-)",  "1-piperideine-2-carboxylate",
            "1-piperideine-6-carboxylate",  "1-Pyrroline-5-carboxylate",  "1-pyrrolinium",  "2,4,7,10,13,16,19-docosaheptenoylcoa",  "2,4,7,10,13,16-docosahexenoylcoa",  "2,4,7,10,13-hexadecapentaenoylcoa",  "2,4,7,10,13-hexadecapentenoylcoa",  "2,4,7,10-hexadecatetraenoylcoa",  "2,4,7-decatrienoylcoa",  "2,4-decadienoylcoa",
            "2,5,8,11,14-eicosapentaenoylcoa",  "2,5-dihydroxybenzoate",  "2,6 dimethylheptanoyl carnitine",  "2,6 dimethylheptanoyl-CoA",  "2,6,9,12,15-octadecapentenoylcoa",  "2,6,9,12-octadecatetraenoylcoa",  "2,6,9-dodecatrienoylcoa",  "2,6-dodecadienoylcoa",  "2,7,10,13,16,19-docosahexenoylcoa",  "2,7,10,13,16-docosapentenoylcoa",
            "2,7,10,13-hexadecatetraenoylcoa",  "2,7,10-hexadecatrienoylcoa",  "2,7-decadienoylcoa",  "20-hydroxy-arachidonate",  "20-hydroxycholesterol",  "25-hydroxycholesterol",  "26-hydroxycholesterol",  "2-Amino-3-oxoadipate",  "2-aminoacrylic acid",  "2-aminomuconate 6-semialdehyde(1-)",
            "2-aminomuconate(2-)",  "2'-deoxycytidine",  "2-deoxy-D-ribose",  "2-Deoxy-D-ribose 1-phosphate",  "2-deoxy-D-ribose 5-phosphate(2-)",  "2'-deoxyuridine",  "2-hydroxy-4-nitrophenolate",  "2-Hydroxybutyrate",  "2-hydroxyphytanoyl-CoA(4-)",  "2-methyl-3-oxopropanoate",
            "2-methylacetoacetyl-CoA(4-)",  "2-methylbutanoyl-CoA(4-)",  "2-methylcitrate(3-)",  "2-methylcrotonoyl-CoA(4-)",  "2-Methylprop-2-enoyl-CoA",  "2-oxoadipate(2-)",  "2-Oxobutanoate",  "2-oxoglutaramate",  "2-Oxoglutarate",
            "2-oxoglutarate(2-)",  "2-phenylethanaminium",  "2-trans-cis,cis,cis,cis-4,8,11,14-eicosapentaenoyl-CoA",  "3-(4-hydroxyphenyl)pyruvate",  "3(S)-hydroxy-5Z,8Z-tetradecadienoyl-CoA",  "3(S)-hydroxy-cis-9-octadecenoyl-CoA",  "3(S)-hydroxy-dihomo-gama-linolenoyl-CoA",  "3,3',5-triiodo-L-thyronine",  "3,4-Dihydroxymandelaldehyde",  "3,4-Dihydroxymandelate",
            "3,4-Dihydroxyphenylethyleneglycol",  "3',5'-cyclic AMP(1-)",  "3,6,9,12,15-octadecapentenoylcoa",  "3,6,9,12-octadecatetraenoylcoa",  "3,6,9-dodecatrienoylcoa",  "3,6-dodecadienoylcoa",  "3,7,10,13,16,19-docosahexenoylcoa",  "3,7,10,13,16-docosapentenoylcoa",  "3,7,10,13-hexadecatetraenoylcoa",  "3,7,10-hexadecatrienoylcoa",
            "3,7-decadienoylcoa",  "3alpha,7alpha,12alpha,24-Tetrahydroxy-5beta-cholestanoyl-CoA",  "3alpha,7alpha,12alpha-Trihydroxy-5beta-cholest-24-enoyl-CoA",  "3alpha,7alpha,12alpha-trihydroxy-5beta-cholestan-27-al",  "3alpha,7alpha,12alpha-Trihydroxy-5beta-cholestanoate",  "3alpha,7alpha,12alpha-Trihydroxy-5beta-cholestanoyl-CoA(S)",  "3alpha,7alpha,24-Trihydroxy-5beta-cholestanoyl-CoA",  "3alpha,7alpha-Dihydroxy-5beta-cholest-24-enoyl-CoA",  "3alpha,7alpha-dihydroxy-5beta-cholestan-26-al",  "3alpha,7alpha-Dihydroxy-5beta-cholestanate",
            "3alpha,7alpha-Dihydroxy-5beta-cholestanoyl-CoA",  "3beta-hydroxyandrost-5-en-17-one",  "3beta-hydroxyandrost-5-en-17-one 3-sulfate(1-)",  "3-Carboxy-1-hydroxypropyl-ThPP",  "3-decenoylcoa",  "3-dehydro-L-gulonate",  "3'-dephospho-CoA(2-)",  "3-dodecenoylcoa",  "3-hexenoylcoa",  "3-hydroxy butyryl carnitine",
            "3-hydroxy tetradecenoyl-7-carnitine",  "3-hydroxy tetradecenoyl-7-coa",  "3-hydroxy trans5,8tetradecadienoyl carnitine",  "3-hydroxy trans5,8tetradecadienoyl coa",  "3-hydroxy trans7,10-hexadecadienoyl carnitine",  "3-hydroxy trans7,10-hexadecadienoylcoa",  "3-hydroxy-2-methylpropanoate",  "3-hydroxy-2-methylpropanoyl-CoA(4-)",  "3-hydroxyanthranilate",  "3-hydroxydecanoylcarnitine",
            "3-hydroxydodecanoylcarnitine",  "3-hydroxyhexadecanoylcarnitine",  "3-hydroxyhexadecanoylcoa",  "3-hydroxyhexadecenoylcarnitine",  "3-hydroxyhexadecenoylcoa",  "3-hydroxy-isovaleryl carnitine",  "3-hydroxyisovalerylcoa",  "3-hydroxy-L-kynurenine",  "3-hydroxyoctadecanoyl carnitine",  "3-hydroxy-octadecenoyl carnitine",
            "3-hydroxyoctadecenoylcoa",  "3-hydroxypropanoyl-CoA(4-)",  "3-hydroxypropionate",  "3-hydroxypyruvate",  "3-hydroxy-tetradecanoyl carnitine",  "3-mercaptopyruvate",  "3-Methoxy-4-hydroxymandelate",  "3-Methoxy-4-hydroxyphenylglycolaldehyde",  "3-methyl-2-oxobutanoate",  "3-methyl-2-oxopentanoate",
            "3-methylbut-2-enoyl-CoA(4-)",  "3-oxo-cis,cis-5,8-tetradecadienoyl-CoA",  "3-oxo-cis,cis-7,10-hexadecadienoyl-CoA",  "3-oxo-cis-8-tetradecenoyl-CoA",  "3-oxo-cis-9-octadecenoyl-CoA",  "3-Oxodecanoyl-CoA",  "3-oxo-dihomo-gama-linolenoyl-CoA",  "3-Oxododecanoyl-CoA",  "3-Oxohexanoyl-CoA",  "3-oxolaur-6-cis-enoyl-CoA",
            "3-oxolinoleoyl-CoA",  "3-Oxooctanoyl-CoA",  "3-oxopalmitoyl-CoA(4-)",  "3-oxopropanoate",  "3-Oxotetradecanoyl-CoA",  "3-Phospho-D-glycerate",  "3-Phospho-D-glyceroyl phosphate",  "3-phosphonatooxypyruvate(3-)",  "3-Sulfino-L-alanine",  "3-sulfino-L-alanine (1-)",
            "3-Sulfinopyruvate",  "3-sulfonatopyruvate(2-)",  "4 hydroxy tolbutamide",  "4-(2-Amino-3-hydroxyphenyl)-2,4-dioxobutanoate",  "4-(2-aminophenyl)-2,4-dioxobutanoate",  "4,4-dimethyl-5alpha-cholesta-8,14,24-trien-3beta-ol",  "4,7,10,13-hexadecatetraenoylcoa",  "4,7,10-hexadecatrienoylcoa",  "4,7-decadienoylcoa",  "4,8 dimethylnonanoyl carnitine",
            "4,8 dimethylnonanoyl-CoA",  "4,8-dimethylnonanoyl carnitine",  "4a-hydroxytetrahydrobiopterin",  "4-Aminobutanal",  "4-Aminobutanoate",  "4-ammoniobutanal",  "4-decenoylcoa",  "4-fumarylacetoacetate(2-)",  "4-hydroxy-2-oxoglutarate(2-)",  "4-hydroxyphenylacetate",
            "4-Imidazolone-5-propanoate",  "4-maleylacetoacetate",  "4-methyl-2-oxopentanoate",  "4-Methylzymosterol intermediate 1",  "4-Methylzymosterol intermediate 2",  "4-nitrophenolate",  "4-Nitrophenyl sulfate",  "4-pyridoxate",  "5 hydroxy omeprazole",  "5(S)-HPETE(1-)",
            "5,10-Methenyltetrahydrofolate",  "5,10-Methylenetetrahydrofolate",  "5,6,7,8-tetrahydrobiopterin",  "5,6,7,8-Tetrahydrofolate",  "5,6-dihydrouracil",  "5,8,11,14,17-eicosapentenoylcoa",  "5,8,11,14-eicosatetraenoylcoa",  "5,8,11-tetradecatrienoylcoa",  "5,8-tetradecadienoylcoa",  "5'-adenylyl sulfate(2-)",
            "5alpha-androstane-3,17-dione",  "5alpha-cholest-7-en-3beta-ol",  "5alpha-cholest-8-en-3beta-ol",  "5alpha-cholesta-7,24-dien-3beta-ol",  "5alpha-Dihydrotestosterone sulfate",  "5-Amino-4-oxopentanoate",  "5beta-cholestane-3alpha,7alpha,12alpha,26-tetrol",  "5beta-cholestane-3alpha,7alpha,12alpha-triol",  "5beta-cholestane-3alpha,7alpha,26-triol",  "5beta-cholestane-3alpha,7alpha-diol",
            "5-dodecenoylcoa",  "5-Formiminotetrahydrofolate",  "5-formyltetrahydrofolate(2-)",  "5-Hydroxyindoleacetate",  "5-hydroxy-L-tryptophan",  "5-Methyltetrahydrofolate",  "5-Methylthioadenosine",  "5-octenoylcoa",  "5-oxoprolinate",  "5-Phospho-alpha-D-ribose 1-diphosphate",
            "5-tetradecenoylcoa",  "6 alpha hydroxy taxol/ 6 alpha hydroxy paclitaxel",  "6-(alpha-D-glucosaminyl)-1-phosphatidyl-1D-myo-inositol",  "6,7-dihydrobiopterin",  "6-amino-2-oxohexanoic acid",  "6-Hydroxymelatonin",  "6-O-phosphonato-D-glucono-1,5-lactone(2-)",  "6-phosphonatooxy-D-gluconate",  "7,10,13-hexadecatrienoylcoa",  "7,8-Dihydrofolate",
            "7alpha,12alpha-dihydroxy-5beta-cholestan-3-one",  "7alpha,12alpha-Dihydroxycholest-4-en-3-one",  "7alpha-hydroxy-5beta-cholestan-3-one",  "7alpha-hydroxycholest-4-en-3-one",  "7-dehydrodesmosterol",  "7-hexadecenoylcoa",  "7-tetradecenoylcoa",  "9-cis-retinoate",  "9-cis-retinol",  "9-O-Acetylated GD3",
            "9-octadecenoylcoa",  "acetaldehyde",  "acetate",  "acetoacetate",  "Acetoacetyl-CoA",  "acetoacetyl-CoA(4-)",  "acetone",  "Acetyl adenylate",  "acetylcholine",  "Acetyl-CoA",
            "acetyl-CoA(4-)",  "acryloyl-CoA(4-)",  "Adenine",  "Adenosine",  "adenosine 3',5'-bismonophosphate(4-)",  "adipic acid",  "adipoyl carnitine",  "adipoylcoa",  "ADP",
            "ADP(3-)",  "ADPribose",  "adrenic acid",  "Adrenyl carnitine",  "adrenyl coenzyme A",  "aldehydo-D-xylose",  "all-trans-retinal",  "all-trans-retinoate",  "alpha-D-Ribose 1-phosphate",  "alpha-D-Ribose 5-phosphate",
            "alpha-linolenate",  "alpha-Linolenoyl-CoA",  "alpha-linolenyl carnitine",  "alpha-pinene oxide",  "Ammonium",  "AMP",  "AMP(2-)",  "androsterone",
            "anthranilate",  "Apocarboxlase (no lys residue)",  "Apocarboxylase (Lys residue)",  "arachidate",  "arachidonate",  "arachidonoyl-CoA(4-)",  "arachidyl carnitine",  "arachidyl coenzyme A",  "ATP(3-)",  "ATP(4-)",
            "beta GalNAc globoside",  "beta-1,4-mannose-N-acetylglucosamine",  "beta-alanine",  "beta-Aminopropion aldehyde",  "beta-D-fructofuranose 2,6-bisphosphate(4-)",  "betaine aldehyde",  "Bicarbonate",  "bilirubin(2-)",  "biliverdin(2-)",  "Biocytin",
            "Biotin",  "biotinate",  "Biotinyl-5'-AMP",  "bis(beta-glucosyluronate)bilirubin",  "Butanoyl-CoA",  "butyrate",  "butyryl carnitine",  "C20:4 carnitine",  "calcium(2+)",  "caprate",
            "Carbamoyl phosphate",  "carbon dioxide",  "carbon monoxide",  "CDP",  "CDP(3-)",  "CDPcholine",  "CDP-diacylglycerol(2-)",  "cdpea[c]",  "cerotate",  "cervonic acid, C22:6 n-3",
            "cervonyl carnitine",  "cervonyl coenzyme A",  "chenodeoxycholate",  "chenodeoxycholoyl coenzyme a",  "Chenodeoxyglycocholoyl-CoA",  "Chloride",  "Cholate",  "cholesterol",  "Cholesterol-ester-lin",  "Cholesterol-ester-ol",
            "Choline",  "choline phosphate(1-)",  "choloyl-CoA(4-)",  "chondroitin sulfate A (GalNAc4S-GlcA) proteoglycan",  "chondroitin sulfate A (GalNAc4S-GlcA), degradation product 1",  "chondroitin sulfate A (GalNAc4S-GlcA), degradation product 2",  "chondroitin sulfate A (GalNAc4S-GlcA), degradation product 3",  "chondroitin sulfate A (GalNAc4S-GlcA), degradation product 4",  "chondroitin sulfate A (GalNAc4S-GlcA), degradation product 5",
            "chondroitin sulfate A (GalNAc4S-GlcA), free chain",  "chondroitin sulfate E (GalNAc4,6diS-GlcA) proteoglycan",  "chondroitin sulfate E (GalNAc4,6diS-GlcA), free chain",  "cis,cis-2-amino-3-(3-oxoprop-1-enyl)but-2-enedioate",  "cis,cis-3,6-Dodecadienoyl-CoA",  "cis,cis-myristo-5,8-dienoyl-CoA",  "cis,cis-palmito-7,10-dienoyl-CoA",  "cis2trans4decadienoylcoa",  "cis-6-dodecenoyl-CoA",  "cis-aconitate(3-)",
            "cis-deca-4-enoyl-CoA",  "Citrate",  "clupanodonic acid",  "clupanodonyl CoA",  "CMP",  "CMP(2-)",  "CMP-N-acetyl-beta-neuraminate(2-)",  "CO2",  "Coenzyme A",  "coenzyme A(4-)",
            "Coproporphyrinogen III",  "Core 2",  "Core 3",  "Core 4",  "Core 6",  "creatine",  "crotonoyl-CoA(4-)",  "CTP",  "CTP(4-)",  "Cytidine",
            "D-3-Amino-isobutanoate",  "dADP",  "dADP(3-)",  "D-alanine",  "dAMP(2-)",  "D-aspartate(1-)",  "dATP",  "dCDP",  "dCDP(3-)",
            "dCMP",  "dCMP(2-)",  "dCTP",  "deacylated-glycophosphatidylinositol (GPI)-anchored protein",  "Deamino-NAD+",  "decadienoyl carnitine",  "decadienoylcoa",  "decanoyl carnitine",  "Decanoyl-CoA (n-C10:0CoA)",  "decenoyl carnitine",
            "decenoylcoa",  "dehydroascorbide(1-)",  "delta12-Prostaglandin J2",  "Deoxycytidine",  "Deoxyguanosine",  "Deoxyinosine",  "Deoxyuridine",  "Dephospho-CoA",  "D-Erythrose 4-phosphate",  "desmosterol",
            "D-Fructose",  "D-Fructose 1,6-bisphosphate",  "D-Fructose 1-phosphate",  "D-Fructose 6-phosphate",  "D-Galactose",  "D-galactosyl-N-acylsphingosine",  "dGDP",  "dGDP(2-)",  "D-glucitol",
            "D-Glucosamine",  "D-Glucosamine 6-phosphate",  "D-glucose",  "D-Glucose 1-phosphate",  "D-Glucose 6-phosphate",  "D-glucosyl-N-acylsphingosine",  "D-glucuronate",  "D-Glyceraldehyde",  "D-glycerate",
            "D-Glycerate 2-phosphate",  "dGMP",  "dGTP",  "diglyceride",  "dihomo-gamma-linolenic acid (n-6)",  "dihomo-gamma-linolenyl carnitine",  "dihomo-gamma-linolenyl coenzyme A",  "dihydroceramide",  "dihydrofolate(2-)",  "dihydrolipoamide",
            "Dihydroxyacetone phosphate",  "dioxygen",  "Diphosphate",  "diphosphate(3-)",  "disialyl galactosylgloboside",  "D-Mannose",  "D-Mannose 1-phosphate",  "D-Mannose 6-phosphate",  "docosa-4,7,10,13,16-pentaenoic acid",
            "docosa-4,7,10,13,16-pentaenoyl carnitine",  "docosa-4,7,10,13,16-pentaenoyl coenzyme A",  "Dodecanedioic acid",  "dodecanedioyl carnitine",  "dodecanedioylcoa",  "Dodecanoyl-CoA (n-C12:0CoA)",  "dodecenoyl carnitine",  "Dolichol diphosphate, human liver homolog",  "Dolichyl beta-D-glucosyl phosphate, human liver homolog",  "Dolichyl phosphate D-mannose, human liver homolog",
            "Dolichyl phosphate D-mannose, human uterine homolog",  "dolichyl phosphate(2-)",  "dopamine 3-O-sulfate",  "dopaminium(1+)",  "D-proline",  "D-ribitol",  "D-ribose",  "D-ribulose 5-phosphate(2-)",  "D-serine",  "D-tagatofuranose 1,6-bisphosphate(4-)",
            "D-tagatofuranose 6-phosphate(2-)",  "D-tagatose",  "D-Tagatose 1-phosphate",  "dTDP",  "dTMP",  "dTTP",  "dUDP",  "dUDP(3-)",  "dUMP",  "dUTP",
            "D-xylulose",  "D-Xylulose 1-phosphate",  "D-xylulose 5-phosphate(2-)",  "eicosatetranoic acid",  "Eicosatetranoyl carnitine",  "eicosatetranoyl coenzyme A",  "elaidate",  "Elaidic carnitine",  "Electron transfer flavoprotein oxidized",  "Electron transfer flavoprotein reduced",
            "erythro-4-hydroxy-L-glutamate(1-)",  "estradiol",  "estrone",  "estrone 3-sulfate(1-)",  "ethamp[c]",  "ethanol",  "F1alpha",  "FADH2(2-)",  "Farnesyl diphosphate",  "farnesyl pyrophosphate(3-)",
            "fatty acid retinol",  "Fe2+",  "Fe3+",  "Ferricytochrome c",  "Ferrocytochrome C",  "Flavin adenine dinucleotide oxidized",  "Flavin adenine dinucleotide reduced",  "FMN",  "Folate",  "formaldehyde",
            "Formate",  "formyl-CoA(4-)",  "Fumarate",  "Galactose-1P",  "galactosyl glucosyl ceramide",  "galactosylgloboside",  "Gal-Gal-Gal-Gal-Gal-Glc-Cer",  "Gal-Gal-Gal-Gal-Glc-Cer",  "Gal-Gal-Gal-Glc-Cer",  "Gal-GlcNAc-Gal globoside",
            "gamma-linolenate",  "gamma-linolenoyl-CoA(4-)",  "gamma-linolenyl carnitine",  "GD3",  "GDP",  "GDP(3-)",  "GDP-4-dehydro-6-deoxy-alpha-D-mannose(2-)",  "GDP-alpha-D-mannose(2-)",  "GDP-L-fucose(2-)",  "Gentisate aldehyde",
            "geranyl diphosphate(3-)",  "GlcA-beta-1,3-Gal-beta-1,3-Gal-beta-1,4-Xylose",  "GlcNAc-alpha-1,4-Core 2",  "GlcNAc-Gal globoside",  "GlcNAc-GlcA-(Gal)2-Xyl",  "globoside",  "glucosaminyl-acylphosphatidylinositol",  "glutaryl carnitine",  "glutaryl-CoA(5-)",  "glutathionate(1-)",
            "Glyceraldehyde 3-phosphate",  "Glycerol",  "Glycerol 3-phosphate",  "Glycine",  "glycine betaine",  "glycochenodeoxycholate",  "glycocholate",  "glycogen, structure 1 (glycogenin-11[1,4-Glc])",  "glycogen, structure 3 (glycogenin-7[1,4-Glc])",
            "glycolaldehyde",  "glycolate",  "glycophosphatidylinositol (GPI)-anchored protein precursor",  "glyoxylate",  "GMP",  "GMP(3-)",  "GTP",  "GTP(4-)",  "guanidinoacetic acid",  "Guanine",
            "Guanosine",  "H2O",  "heparan sulfate proteoglycan",  "heparan sulfate, degradation product 1",  "heparan sulfate, degradation product 10",  "heparan sulfate, degradation product 11",  "heparan sulfate, degradation product 12",  "heparan sulfate, degradation product 13",  "heparan sulfate, degradation product 14",  "heparan sulfate, degradation product 15",
            "heparan sulfate, degradation product 16",  "heparan sulfate, degradation product 17",  "heparan sulfate, degradation product 18",  "heparan sulfate, degradation product 19",  "heparan sulfate, degradation product 2",  "heparan sulfate, degradation product 20",  "heparan sulfate, degradation product 3",  "heparan sulfate, degradation product 4",  "heparan sulfate, degradation product 5",  "heparan sulfate, degradation product 6",
            "heparan sulfate, degradation product 7",  "heparan sulfate, degradation product 8",  "heparan sulfate, degradation product 9",  "heparan sulfate, free chain",  "heptadecanoyl carnitine",  "heptadecanoyl coa",  "heptanoylcoa",  "Hexacosanoyl-CoA (n-C26:0CoA)",  "hexadecanediocacid",  "Hexadecanedioic acid mono-L-carnitine ester",
            "hexadecanedioylcoa",  "Hexadecanoate (n-C16:0)",  "Hexadecenoate (n-C16:1)",  "Hexadecenoyl carnitine",  "Hexadecenoyl-CoA (n-C16:1CoA)",  "hexanoyl carnitine",  "Hexanoyl-CoA",  "Hexanoyl-CoA (n-C6:0CoA)",  "histamium",  "homogentisate",
            "Homovanillate",  "hyaluronan",  "hyaluronan biosynthesis, precursor 1",  "hyaluronan degradation product 1",  "hydrogen cyanide",  "Hydrogen peroxide",  "hydrogenphosphate",  "hydrogensulfite",
            "hydrosulfide",  "hydroxide ion",  "hydroxidodioxidosulfidosulfate(1-)",  "hydroxyacetone",  "Hydroxymethylbilane",  "Hydroxymethylglutaryl-CoA",  "Hypoxanthine",  "I-antigen",  "IDP(3-)",
            "IMP",  "Inosine",  "iodide",  "isobutyryl-CoA(4-)",  "Isocitrate",  "isocitrate(3-)",  "Isopentenyl diphosphate",  "isopentenyl diphosphate(3-)",  "isovaleryl carnitine",  "Isovaleryl-CoA",
            "itaconate(2-)",  "itaconyl-CoA(5-)",  "ITP(3-)",  "keratan sulfate I",  "keratan sulfate I biosynthesis, precursor 1",  "keratan sulfate I biosynthesis, precursor 10",  "keratan sulfate I biosynthesis, precursor 11",  "keratan sulfate I biosynthesis, precursor 12",  "keratan sulfate I biosynthesis, precursor 13",  "keratan sulfate I biosynthesis, precursor 14",
            "keratan sulfate I biosynthesis, precursor 15",  "keratan sulfate I biosynthesis, precursor 16",  "keratan sulfate I biosynthesis, precursor 17",  "keratan sulfate I biosynthesis, precursor 18",  "keratan sulfate I biosynthesis, precursor 19",  "keratan sulfate I biosynthesis, precursor 2",  "keratan sulfate I biosynthesis, precursor 20",  "keratan sulfate I biosynthesis, precursor 21",  "keratan sulfate I biosynthesis, precursor 22",  "keratan sulfate I biosynthesis, precursor 23",
            "keratan sulfate I biosynthesis, precursor 24",  "keratan sulfate I biosynthesis, precursor 25",  "keratan sulfate I biosynthesis, precursor 26",  "keratan sulfate I biosynthesis, precursor 27",  "keratan sulfate I biosynthesis, precursor 28",  "keratan sulfate I biosynthesis, precursor 29",  "keratan sulfate I biosynthesis, precursor 3",  "keratan sulfate I biosynthesis, precursor 30",  "keratan sulfate I biosynthesis, precursor 31",  "keratan sulfate I biosynthesis, precursor 32",
            "keratan sulfate I biosynthesis, precursor 33",  "keratan sulfate I biosynthesis, precursor 34",  "keratan sulfate I biosynthesis, precursor 35",  "keratan sulfate I biosynthesis, precursor 36",  "keratan sulfate I biosynthesis, precursor 4",  "keratan sulfate I biosynthesis, precursor 5",  "keratan sulfate I biosynthesis, precursor 6",  "keratan sulfate I biosynthesis, precursor 7",  "keratan sulfate I biosynthesis, precursor 8",  "keratan sulfate I biosynthesis, precursor 9",
            "keratan sulfate I, degradation product 1",  "keratan sulfate I, degradation product 10",  "keratan sulfate I, degradation product 11",  "keratan sulfate I, degradation product 12",  "keratan sulfate I, degradation product 13",  "keratan sulfate I, degradation product 14",  "keratan sulfate I, degradation product 15",  "keratan sulfate I, degradation product 16",  "keratan sulfate I, degradation product 17",  "keratan sulfate I, degradation product 18",
            "keratan sulfate I, degradation product 19",  "keratan sulfate I, degradation product 2",  "keratan sulfate I, degradation product 20",  "keratan sulfate I, degradation product 21",  "keratan sulfate I, degradation product 22",  "keratan sulfate I, degradation product 23",  "keratan sulfate I, degradation product 24",  "keratan sulfate I, degradation product 25",  "keratan sulfate I, degradation product 26",  "keratan sulfate I, degradation product 27",
            "keratan sulfate I, degradation product 28",  "keratan sulfate I, degradation product 29",  "keratan sulfate I, degradation product 3",  "keratan sulfate I, degradation product 30",  "keratan sulfate I, degradation product 31",  "keratan sulfate I, degradation product 32",  "keratan sulfate I, degradation product 33",  "keratan sulfate I, degradation product 34",  "keratan sulfate I, degradation product 35",  "keratan sulfate I, degradation product 36",
            "keratan sulfate I, degradation product 37",  "keratan sulfate I, degradation product 38",  "keratan sulfate I, degradation product 39",  "keratan sulfate I, degradation product 4",  "keratan sulfate I, degradation product 40",  "keratan sulfate I, degradation product 41",  "keratan sulfate I, degradation product 5",  "keratan sulfate I, degradation product 6",  "keratan sulfate I, degradation product 7",  "keratan sulfate I, degradation product 8",
            "keratan sulfate I, degradation product 9",  "keratan sulfate II (core 2-linked)",  "keratan sulfate II (core 2-linked), degradation product 1",  "keratan sulfate II (core 2-linked), degradation product 2",  "keratan sulfate II (core 2-linked), degradation product 3",  "keratan sulfate II (core 2-linked), degradation product 4",  "keratan sulfate II (core 2-linked), degradation product 5",  "keratan sulfate II (core 2-linked), degradation product 6",  "keratan sulfate II (core 2-linked), degradation product 7",  "keratan sulfate II (core 2-linked), degradation product 8",
            "keratan sulfate II (core 2-linked), degradation product 9",  "keratan sulfate II (core 4-linked)",  "keratan sulfate II (core 4-linked), degradation product 1",  "keratan sulfate II (core 4-linked), degradation product 2",  "keratan sulfate II (core 4-linked), degradation product 3",  "keratan sulfate II (core 4-linked), degradation product 4",  "keratan sulfate II biosynthesis, precursor 1",  "keratan sulfate II biosynthesis, precursor 10",  "keratan sulfate II biosynthesis, precursor 2",  "keratan sulfate II biosynthesis, precursor 3",
            "keratan sulfate II biosynthesis, precursor 4",  "keratan sulfate II biosynthesis, precursor 5",  "keratan sulfate II biosynthesis, precursor 6",  "keratan sulfate II biosynthesis, precursor 7",  "keratan sulfate II biosynthesis, precursor 8",  "keratan sulfate II biosynthesis, precursor 9",  "keratan sulfate II boisynthesis, precursor 2",  "kynurenate",  "L-1-Pyrroline-3-hydroxy-5-carboxylate",  "L-2-aminoadipate(1-)",
            "L-4-hydroxyglutamic semialdehyde",  "Lactoneotetraosylceramide",  "L-alanine",  "L-allysine",  "lanosterol",  "L-arabinitol",  "L-arabinose",  "L-argininium(1+)",  "L-ascorbate",  "L-asparagine",
            "L-aspartate(1-)",  "lauroyl carnitine",  "L-Carnitine",  "L-citrulline",  "L-cystathionine",  "L-cysteate(1-)",  "L-cysteine",  "L-cysteinylglycine",  "L-cystine",  "L-dopa",
            "Leucylleucine",  "leukotriene A4(1-)",  "leukotriene B4(1-)",  "leukotriene C4(2-)",  "Leukotriene D4",  "leukotriene E4(1-)",  "leukotriene F4",  "L-fucose",  "L-Fucose 1-phosphate",  "L-glutamate(1-)",
            "L-glutamine",  "L-gulonate",  "L-histidine",  "L-homocysteine",  "L-homoserine",  "L-iduronate",  "lignocerate",  "lignocericyl coenzyme A",  "limonene",  "linoelaidic acid (all trans C18:2)",
            "Linoelaidyl carnitine",  "linoelaidyl coenzyme A",  "linoleate",  "linoleic coenzyme A",  "Linoleyl carnitine",  "lipoamide",  "L-isoleucine",  "L-kynurenine",  "L-leucine",  "L-lysinium(1+)",
            "L-methionine",  "L-palmitoylcarnitine",  "L-phenylalanine",  "L-pipecolic acid",  "L-proline",  "L-saccharopinate(1-)",  "L-serine",  "L-threonine",  "L-thyroxine",  "L-tryptophan",
            "L-tyrosine",  "L-valine",  "L-xylulose",  "Malonate",  "malonyl carnitine",  "Malonyl-CoA",  "malonyl-CoA(4-)",  "mannosyl-glucosaminyl-acylphosphatidylinositiol (H2)",  "margarate",  "melatonin",
            "Mesaconate",  "Mesaconyl-CoA",  "methanol",  "methylglyoxal",  "Methylmalonate",  "mono(glucosyluronic acid)bilirubin(2-)",  "myo-inositol",  "myristate",  "myristoyl carnitine",  "N-((R)-4-Phosphopantothenoyl)-L-cysteine",
            "N(omega)-(L-Arginino)succinate",  "N,N-dimethylglycine",  "N-[(E)-4-ammoniobutylidene]propane-1,3-diaminium",  "N-[(R)-4-phosphonatopantothenoyl]-L-cysteinate(3-)",  "N-[(R)-pantothenoyl]-L-cysteinate",  "N6-(1,2-Dicarboxyethyl)-AMP",  "N-acetyl-D-galactosamine",  "N-Acetyl-D-galactosamine 1-phosphate",  "N-acetyl-D-glucosamine",  "N-Acetyl-D-glucosamine 1-phosphate",
            "N-acetyl-D-glucosamine 6-phosphate(2-)",  "N-acetyl-D-mannosamine",  "N-acetyl-D-mannosamine 6-phosphate(2-)",  "N-acetyl-L-aspartate(2-)",  "N-acetylneuraminate",  "N-Acetylneuraminate 9-phosphate",  "N-acylsphingosine",  "NAD(1-)",  "NADH(2-)",  "N-carbamoyl-beta-alaninate",
            "N-Carbamoyl-L-aspartate",  "nervonate",  "nervonyl coenzyme A",  "NeuNGc",  "N-Formimidoyl-L-glutamate",  "Nicotinamide",  "Nicotinamide adenine dinucleotide",  "Nicotinamide adenine dinucleotide - reduced",  "Nicotinamide adenine dinucleotide phosphate",  "Nicotinamide adenine dinucleotide phosphate - reduced",
            "Nicotinate",  "Nicotinate D-ribonucleoside",  "Nicotinate D-ribonucleotide",  "Nitric oxide",  "nLc5Cer",  "nLc7Cer",  "nLc8Cer",  "N-methylethanolaminium phosphate(1-)",  "NMN",  "nonanoylcoa",
            "Norepinephrine",  "N-Ribosylnicotinamide",  "O2",  "O2'-4a-cyclic-tetrahydrobiopterin",  "O-acetylcarnitine",  "octadecenoate (n-C18:1)",  "octadecenoyl carnitine",  "octadecenoylcoa",  "Octadecenoyl-CoA (n-C18:1CoA)",  "octanoate (n-C8:0)",
            "octanoyl carnitine",  "Octanoyl-CoA (n-C8:0CoA)",  "octenoyl carnitine",  "octenoylcoa",  "oleoyl-CoA(4-)",  "omeprazole",  "O-Phospho-L-serine",  "O-phosphonatoethanaminium(1-)",  "Ornithine",  "Orotate",
            "Orotidine 5'-phosphate",  "oxalate(2-)",  "oxalatosuccinate(3-)",  "Oxaloacetate",  "Oxidized glutathione",  "Oxidized thioredoxin",  "PA6",  "paclitaxel",  "palmitate",  "palmitoleate",
            "palmitoleyl-CoA(4-)",  "Palmitoyl-CoA (n-C16:0CoA)",  "pantetheine",  "Pantetheine 4'-phosphate",  "pantetheine 4'-phosphate(2-)",  "pendtadenoyl carnitine",  "pentadecanoate",  "pentadecanoyl Coenzyme A",  "pentanoylcoa",  "phenylacetaldehyde",
            "phenylacetate",  "phenylacetyl-CoA(4-)",  "phosphatidate(2-)",  "Phosphatidylcholine",  "phosphatidylethanolamine",  "phosphatidylinositol 4,5-bisphosphate",  "Phosphodimethylethanolamine",  "Phosphoenolpyruvate",  "phytanate",  "phytanoyl-CoA(4-)",
            "Porphobilinogen",  "potassium",  "pregnenolone",  "pregnenolone sulfate",  "prenyl diphosphate(3-)",  "presqualene diphosphate(3-)",  "primed glycogenin (glycogenin-8[1,4-Glc])",  "pristanal",  "pristanic acid",  "pristanoyl coa",
            "progesterone",  "Propanoyl-CoA",  "propionate",  "prostaglandin A1(1-)",  "prostaglandin C1(1-)",  "prostaglandin D2(1-)",  "prostaglandin E1(1-)",  "prostaglandin E2(1-)",  "prostaglandin F2alpha(1-)",  "prostaglandin H2(1-)",
            "prostaglandin I2(1-)",  "Prostaglandin J2",  "prostaglandin-a2",  "prostaglandin-b1",  "prostaglandin-b2",  "prostaglandin-c2",  "prostaglandin-d1",  "prostaglandin-d3",  "prostaglandin-e3",  "prostaglandin-f1alpha",
            "prostaglandin-f2beta",  "prostaglandin-g2",  "protein-linked asparagine residue (N-glycosylation site)",  "Protoheme",  "proton",  "Protoporphyrin",  "Protoporphyrinogen IX",  "ps_hs[c]",  "ps_hs[m]",  "Putrescine",
            "Pyridoxal",  "Pyridoxal 5'-phosphate",  "Pyridoxamine",  "Pyridoxamine 5'-phosphate",  "Pyridoxine",  "Pyridoxine 5'-phosphate",  "pyruvate",  "quinonoid dihydrobiopterin",  "R total",  "R total 2 coenzyme A",
            "R total 3 Coenzyme A",  "R total Coenzyme A",  "Reduced glutathione",  "Reduced thioredoxin",  "retinal",  "retinol",  "reverse-triiodthyronine",  "Riboflavin",  "S-(2-Methylbutanoyl)-dihydrolipoamide",  "S-(2-Methylpropanoyl)-dihydrolipoamide",
            "S-(3-Methylbutanoyl)-dihydrolipoamide",  "S-(hydroxymethyl)glutathione(1-)",  "S-Adenosyl-L-homocysteine",  "S-Adenosyl-L-methionine",  "S-Adenosylmethioninamine",  "Sarcosine",  "sebacicacid",  "sebacoyl carnitine",  "sebacoylcoa",  "sedoheptulose 1,7-bisphosphate(4-)",
            "Sedoheptulose 7-phosphate",  "serotonin(1+)",  "S-formylglutathionate(1-)",  "sialyl galactosylgloboside",  "Sodium",  "sodium(1+)",  "Spermidine",  "sphinganine(1+)",  "sphingosine 1-phosphate(1-)",  "sphingosine(1+)",
            "sphingosylphosphorylcholine",  "squalene",  "S-Succinyldihydrolipoamide",  "stearate",  "stearidonic acid C18:4, n-3",  "stearidonyl carnitine",  "stearidonyl coenzyme A",  "stearoylcarnitine",  "Stearoyl-CoA (n-C18:0CoA)",  "suberic acid",
            "suberyl carnitine",  "suberylcoa",  "Succinate",  "Succinic semialdehyde",  "succinyl carnitine",  "Succinyl-CoA",  "sulfate",  "Sulfate derivative of norepinephrine",  "sulfatide galactocerebroside",  "Sulfite",
            "superoxide",  "Superoxide anion",  "T antigen (core 1)",  "Taurine",  "taurochenodeoxycholate",  "taurocholate",  "taurocholic acid",  "testosterone",  "testosterone sulfate",
            "tetracosahexaenoic acid, n-3",  "tetracosahexaenoyl coenzyme A",  "tetracosapentaenoic acid, n-3",  "tetracosapentaenoic acid, n-6",  "tetracosapentaenoyl coenzyme A, n-3",  "tetracosapentaenoyl coenzyme A, n-6",  "tetracosatetraenoic acid n-6",  "tetracosatetraenoyl coenzyme A",  "tetradecadienoyl carnitine",  "tetradecadienoylcoa",
            "tetradecanoyl carnitine",  "Tetradecanoyl-CoA (n-C14:0CoA)",  "tetradecenoyl carnitine",  "tetradecenoylcoa",  "Thiamin",  "Thiamin monophosphate",  "Thiamine diphosphate",  "thiamine(1+) monophosphate(2-)",  "thiocyanate",  "thiosulfate(2-)",
            "thromboxane A2(1-)",  "thromboxane-b2",  "tiglyl carnitine",  "timnodonic acid C20:5, n-3",  "Timnodonyl carnitine",  "timnodonyl coenzyme A",  "Tn antigen",  "tolbutamide",  "trans,cis,cis-2,7,10-hexadecatrienoyl-CoA",  "trans,cis,cis-2,9,12-octadecatrienoyl-CoA",
            "trans,cis-2,9-octadecadienoyl-CoA",  "trans,cis-deca-2,4-dienoyl-CoA",  "trans,cis-Lauro-2,6-dienoyl-CoA",  "trans2,6dodecadienoylcoa",  "trans-2-cis,cis,cis-8,11,14-eicosatetraenoyl-CoA",  "trans-2-cis,cis-4,8-tetradecatrienoyl-CoA",  "trans-2-cis,cis-5,8-tetradecatrienoyl-CoA",  "trans-2-cis-8-tetradecadienoyl-CoA",  "trans3,6dodecadienoylcoa",  "trans-3-cis-8,11,14-eicosatetraenoyl-CoA",
            "trans-3-cis-8-tetradecadienoyl-CoA",  "trans-3-decenoyl-CoA",  "trans-3-methylglutaconyl-CoA(5-)",  "trans4decenoylcoa",  "trans-4-hydroxy-L-proline",  "trans5,8tetradecadienoylcoa",  "trans7,10-hexadecadienoylcoa",  "trans-Dec-2-enoyl-CoA",  "trans-dec-2-enoyl-CoA(4-)",  "trans-Dodec-2-enoyl-CoA",
            "trans-dodec-2-enoyl-CoA(4-)",  "trans-Hex-2-enoyl-CoA",  "trans-Hexadec-2-enoyl carnitine",  "trans-Hexadec-2-enoyl-CoA",  "trans-Octadec-2-enoyl-CoA",  "trans-tetradec-2-enoyl-CoA(4-)",  "trans-vaccenate",  "tridecanoylcoa",  "triglyceride",  "trihexosyl ceramide",
            "trimethylenediaminium",  "Type IIH glycolipid",  "Type IIIA glycolipid",  "Type IIIAb",  "Type IIIH glycolipid",  "Tyramine O-sulfate",  "tyraminium",  "Ubiquinol-10",  "ubiquinone-10",  "UDP",
            "UDP(3-)",  "UDP-D-galactose(2-)",  "UDP-D-glucuronate",  "UDPglucose",  "UDP-N-acetyl-alpha-D-glucosamine(2-)",  "UDP-N-acetyl-D-galactosamine(2-)",  "UMP",  "UMP(2-)",  "undecanoylcoa",  "Uracil",
            "Urate",  "Urea",  "Uridine",  "Urocanate",  "Uroporphyrinogen III",  "UTP",  "UTP(4-)",  "Vaccenyl carnitine",  "vaccenyl coenzyme A",  "VI2Fuc-nLc6",
            "water",  "w-hydroxypalmiticacid",  "Xanthine",  "xanthosine",  "Xanthosine 5'-phosphate",  "Xanthurenic acid",  "xylitol",  "zymosterol",  "zymosterol intermediate 2",

* extracellular biocompound
            "EXT_(-)-trans-carveol",  "EXT_Meta066",  "EXT_Meta067",  "EXT_Meta068",  "EXT_Meta069",  "EXT_Meta070",  "EXT_(+)-alpha-pinene",  "EXT_(20S)-20-hydroxypregn-4-en-3-one",
            "EXT_(2S)-4-carbamoyl-2-(2-phenylacetamido)butanoate",  "EXT_(2S,3R)-2-azaniumyl-3-hydroxyoctadecyl phosphate",  "EXT_(6S)-5,6,7,8-tetrahydrofolate(2-)",  "EXT_(Gal)4 (Glc)1 (GlcNAc)3 (LFuc)3 (Cer)1",  "EXT_(Gal)6 (Glc)1 (GlcNAc)3 (LFuc)2 (Cer)1",  "EXT_(R)-3-hydroxybutyrate",  "EXT_(R)-lactate",  "EXT_(R)-Pantothenate",  "EXT_(S)-3-aminoisobutyric acid",  "EXT_(S)-3-sulfonatolactate(2-)",
            "EXT_(S)-Glycerate",  "EXT_(S)-lactate",  "EXT_(S)-malate(2-)",  "EXT_1 acyl phosphoglycerol",  "EXT_10-formyltetrahydrofolate(2-)",  "EXT_10-formyltetrahydrofolate-[Glu](5)",  "EXT_10-formyltetrahydrofolate-[Glu](6)",  "EXT_10-formyltetrahydrofolate-[Glu](7)",  "EXT_12(S)-HPETE(1-)",  "EXT_17beta-estradiol 3-glucosiduronic acid",
            "EXT_17beta-hydroxy-5alpha-androstan-3-one",  "EXT_1-alkyl 2-acteylglycerol 3-phosphocholine",  "EXT_1-alkyl 2-lysoglycerol 3-phosphocholine",  "EXT_2,6 dimethylheptanoyl carnitine",  "EXT_20-hydroxy-arachidonate",  "EXT_2-deoxy-D-ribose",  "EXT_2-hydroxy-4-nitrophenolate",  "EXT_2-Hydroxybutyrate",  "EXT_2-methylcitrate(3-)",  "EXT_2-oxoglutarate(2-)",
            "EXT_3-(4-hydroxyphenyl)pyruvate",  "EXT_3,3',5-triiodo-L-thyronine",  "EXT_3,4-Dihydroxyphenylethyleneglycol",  "EXT_3beta-hydroxyandrost-5-en-17-one 3-sulfate(1-)",  "EXT_3-hydroxy butyryl carnitine",  "EXT_3-hydroxy tetradecenoyl-7-carnitine",  "EXT_3-hydroxy trans5,8tetradecadienoyl carnitine",  "EXT_3-hydroxy trans7,10-hexadecadienoyl carnitine",  "EXT_3-hydroxydecanoylcarnitine",  "EXT_3-hydroxydodecanoylcarnitine",
            "EXT_3-hydroxyhexadecanoylcarnitine",  "EXT_3-hydroxyhexadecenoylcarnitine",  "EXT_3-hydroxy-isovaleryl carnitine",  "EXT_3-hydroxyoctadecanoyl carnitine",  "EXT_3-hydroxy-octadecenoyl carnitine",  "EXT_3-hydroxy-tetradecanoyl carnitine",  "EXT_3-methyl-2-oxobutanoate",  "EXT_3-methyl-2-oxopentanoate",  "EXT_4 hydroxy tolbutamide",  "EXT_4-Aminobutanoate",
            "EXT_4-ammoniobutanal",  "EXT_4-hydroxyphenylacetate",  "EXT_4-methyl-2-oxopentanoate",  "EXT_4-nitrophenolate",  "EXT_4-nitrophenyl phosphate(2-)",  "EXT_4-Nitrophenyl sulfate",  "EXT_4-pyridoxate",  "EXT_5 hydroxy omeprazole",  "EXT_5alpha-Dihydrotestosterone sulfate",  "EXT_5-L-Glutamyl-L-alanine",
            "EXT_5-Methyltetrahydrofolate",  "EXT_5-Methylthioadenosine",  "EXT_5-O-phosphonato-alpha-D-ribofuranosyl diphosphate(5-)",  "EXT_5-oxoprolinate",  "EXT_6 alpha hydroxy taxol/ 6 alpha hydroxy paclitaxel",  "EXT_9-O-Acetylated GD3",  "EXT_acetaldehyde",  "EXT_acetate",  "EXT_acetoacetate",  "EXT_acetone",
            "EXT_acetylcholine",  "EXT_adenine",  "EXT_Adenosine",  "EXT_ADP(3-)",  "EXT_adrenic acid",  "EXT_aldehydo-D-xylose",  "EXT_all-trans-retinoate",  "EXT_alpha-D-glucose 1-phosphate(2-)",  "EXT_alpha-linolenate",  "EXT_alpha-pinene oxide",
            "EXT_ammonium",  "EXT_AMP",  "EXT_anthranilate",  "EXT_arachidate",  "EXT_arachidonate",  "EXT_ATP(4-)",  "EXT_beta-alanine",  "EXT_Bicarbonate",  "EXT_bilirubin(2-)",  "EXT_Biocytin",
            "EXT_Biotin",  "EXT_bis(beta-glucosyluronate)bilirubin",  "EXT_butyrate",  "EXT_butyryl carnitine",  "EXT_calcium(2+)",  "EXT_caprate",  "EXT_carbon monoxide",  "EXT_CDP(3-)",  "EXT_cerotate",  "EXT_cervonic acid, C22:6 n-3",
            "EXT_Chloride",  "EXT_Cholate",  "EXT_cholesterol",  "EXT_cholesterol ester",  "EXT_Choline",  "EXT_chondroitin sulfate A (GalNAc4S-GlcA) proteoglycan",  "EXT_chondroitin sulfate E (GalNAc4,6diS-GlcA) proteoglycan",  "EXT_citr_L[e]",  "EXT_citrate(3-)",  "EXT_clupanodonic acid",
            "EXT_CMP(2-)",  "EXT_CO2",  "EXT_CoproporphyrinogenI",  "EXT_creatine",  "EXT_CTP(4-)",  "EXT_cysteaminium",  "EXT_D-alanine",  "EXT_D-aspartate(1-)",  "EXT_decadienoyl carnitine",  "EXT_decanoyl carnitine",
            "EXT_decenoyl carnitine",  "EXT_de-Fuc form of PA6",  "EXT_deoxycholic acid",  "EXT_Deoxycytidine",  "EXT_Deoxyinosine",  "EXT_Deoxyuridine",  "EXT_Dephospho-CoA",  "EXT_D-Fructose",  "EXT_D-Galactose",  "EXT_D-galactosyl-N-acylsphingosine",
            "EXT_D-glucitol",  "EXT_D-Glucosamine",  "EXT_D-glucose",  "EXT_D-glucuronate",  "EXT_dGMP(2-)",  "EXT_dGTP",  "EXT_diglyceride",  "EXT_dihomo-gamma-linolenic acid (n-6)",  "EXT_dihydrofolate(2-)",  "EXT_Diphosphate",
            "EXT_disialyl galactosylgloboside",  "EXT_D-Mannose",  "EXT_docosa-4,7,10,13,16-pentaenoic acid",  "EXT_docosenoic acid (C22:1)",  "EXT_dodecenoyl carnitine",  "EXT_dopamine 3-O-sulfate",  "EXT_dopaminium(1+)",  "EXT_D-proline",  "EXT_D-ribitol",  "EXT_D-ribose",
            "EXT_D-serine",  "EXT_D-tagatose",  "EXT_dTMP(2-)",  "EXT_dTTP(4-)",  "EXT_eicosatetranoic acid",  "EXT_elaidate",  "EXT_estradiol",  "EXT_estrone 3-sulfate(1-)",  "EXT_ethanol",  "EXT_fatty acid retinol",
            "EXT_Fe2+",  "EXT_Fe3+",  "EXT_Flavin adenine dinucleotide oxidized",  "EXT_Folate",  "EXT_formaldehyde",  "EXT_formate",  "EXT_Galactosylglycerol",  "EXT_Gal-Gal-Gal-Gal-Gal-Glc-Cer",  "EXT_Gal-GlcNAc-Gal globoside",  "EXT_gama-carboxyethyl-hydroxychroman",
            "EXT_gama-CEHC-glucuronide",  "EXT_gamma-linolenate",  "EXT_GDP(3-)",  "EXT_globoside",  "EXT_glutaryl carnitine",  "EXT_glutathionate(1-)",  "EXT_Glycerol",  "EXT_glycerone",  "EXT_glycerone phosphate(2-)",  "EXT_Glycine",
            "EXT_glycine betaine",  "EXT_glycochenodeoxycholate",  "EXT_glycocholate",  "EXT_glycogen, structure 5 (glycogenin-2[1,4-Glc])",  "EXT_GMP(3-)",  "EXT_GTP(4-)",  "EXT_guanine",  "EXT_H2O",  "EXT_heparan sulfate proteoglycan",  "EXT_heptaglutamyl folate (DHF)",
            "EXT_heptaglutamyl folate (THF)",  "EXT_Hexadecanedioic acid mono-L-carnitine ester",  "EXT_Hexadecanoate (n-C16:0)",  "EXT_Hexadecenoate (n-C16:1)",  "EXT_hexaglutamyl folate  (THF)",  "EXT_hexaglutamyl folate (DHF)",  "EXT_histamium",  "EXT_hyaluronan",  "EXT_hyaluronan biosynthesis, precursor 1",  "EXT_hydrogen cyanide",
            "EXT_hydrogen peroxide",  "EXT_hydrogenphosphate",  "EXT_hydrosulfide",  "EXT_hydroxide ion",  "EXT_Hypotaurine",  "EXT_hypoxanthine",  "EXT_IDP(3-)",  "EXT_IMP(2-)",  "EXT_Inosine",  "EXT_iodide",
            "EXT_Isomaltose",  "EXT_isovaleryl carnitine",  "EXT_ITP(3-)",  "EXT_keratan sulfate I",  "EXT_keratan sulfate II (core 2-linked)",  "EXT_keratan sulfate II (core 4-linked)",  "EXT_kinetensin",  "EXT_kinetensin 1-7",  "EXT_L-alanine",  "EXT_L-arabinitol",
            "EXT_L-arabinose",  "EXT_L-argininium(1+)",  "EXT_L-ascorbate",  "EXT_L-asparagine",  "EXT_L-aspartate(1-)",  "EXT_lauroyl carnitine",  "EXT_L-Carnitine",  "EXT_L-cysteine",  "EXT_L-cysteinylglycine",  "EXT_L-dopa",
            "EXT_Leucylleucine",  "EXT_leukotriene A4(1-)",  "EXT_leukotriene B4(1-)",  "EXT_leukotriene C4(2-)",  "EXT_Leukotriene D4",  "EXT_leukotriene E4(1-)",  "EXT_leukotriene F4",  "EXT_L-fucose",  "EXT_L-glutamate(1-)",  "EXT_L-glutamine",
            "EXT_L-histidine",  "EXT_L-homoserine",  "EXT_L-iduronate",  "EXT_lignocerate",  "EXT_limonene",  "EXT_linoelaidic acid (all trans C18:2)",  "EXT_linoleate",  "EXT_L-isoleucine",  "EXT_L-leucine",  "EXT_L-lysinium(1+)",
            "EXT_L-methionine",  "EXT_L-phenylalanine",  "EXT_L-proline",  "EXT_L-serine",  "EXT_L-threonine",  "EXT_L-thyroxine",  "EXT_L-tryptophan",  "EXT_L-tyrosine",  "EXT_L-valine",  "EXT_malonyl carnitine",
            "EXT_maltodecaose",  "EXT_maltoheptaose",  "EXT_Maltohexaose",  "EXT_maltononaose",  "EXT_maltopentaose",  "EXT_Maltose",  "EXT_Maltotetraose",  "EXT_maltotriose",  "EXT_margarate",  "EXT_methanol",
            "EXT_methylglyoxal",  "EXT_mono(glucosyluronic acid)bilirubin(2-)",  "EXT_monoacylglycerol 2",  "EXT_myo-inositol",  "EXT_myristoyl carnitine",  "EXT_N-acylsphingosine",  "EXT_N-Carbamoyl-L-aspartate",  "EXT_nervonate",  "EXT_Nicotinate",  "EXT_Nitric oxide",
            "EXT_Norepinephrine",  "EXT_O2",  "EXT_octadecanoate (n-C18:0)",  "EXT_octadecenoate (n-C18:1)",  "EXT_octanoate (n-C8:0)",  "EXT_octanoyl carnitine",  "EXT_octenoyl carnitine",  "EXT_omeprazole",  "EXT_Ornithine",  "EXT_orotate",
            "EXT_oxalate(2-)",  "EXT_PA6",  "EXT_paclitaxel",  "EXT_pantetheine",  "EXT_Pantetheine 4'-phosphate",  "EXT_pectin-deoxycholic acid complex",  "EXT_pectins",  "EXT_pentadecanoate",  "EXT_pentaglutamyl folate (DHF)",  "EXT_pentaglutamyl folate (THF)",
            "EXT_Phosphatidylcholine",  "EXT_phosphatidylethanolamine",  "EXT_phosphatidylglycerol(1-)",  "EXT_phosphatidylserine",  "EXT_phytanate",  "EXT_potassium",  "EXT_progesterone",  "EXT_propionate",  "EXT_prostaglandin A1(1-)",  "EXT_prostaglandin C1(1-)",
            "EXT_prostaglandin D2(1-)",  "EXT_prostaglandin E1(1-)",  "EXT_prostaglandin E2(1-)",  "EXT_prostaglandin F2alpha(1-)",  "EXT_prostaglandin H2(1-)",  "EXT_prostaglandin I2(1-)",  "EXT_prostaglandin-a2",  "EXT_prostaglandin-b1",  "EXT_prostaglandin-b2",  "EXT_prostaglandin-c2",
            "EXT_prostaglandin-d1",  "EXT_prostaglandin-d3",  "EXT_prostaglandin-e3",  "EXT_prostaglandin-f1alpha",  "EXT_prostaglandin-f2beta",  "EXT_prostaglandin-g2",  "EXT_Protoheme",  "EXT_proton",  "EXT_Putrescine",  "EXT_pyridoxal 5'-phosphate(2-)",
            "EXT_Pyridoxine",  "EXT_pyruvate",  "EXT_R total",  "EXT_R total 2 position",  "EXT_R total 3 position",  "EXT_retinol",  "EXT_reverse-triiodthyronine",  "EXT_Riboflavin",  "EXT_S-Adenosyl-L-homocysteine",  "EXT_serotonin(1+)",
            "EXT_Sodium",  "EXT_Spermidine",  "EXT_sphingosine 1-phosphate(1-)",  "EXT_sphingosylphosphorylcholine",  "EXT_starch, structure 2 (1,6-{2[1,4-Glc], [1,4-Glc]})",  "EXT_stearidonic acid C18:4, n-3",  "EXT_succinate(2-)",  "EXT_Sucrose",  "EXT_sulfate",  "EXT_Sulfate derivative of norepinephrine",
            "EXT_superoxide",  "EXT_Taurine",  "EXT_taurochenodeoxycholate",  "EXT_taurocholic acid",  "EXT_testosterone",  "EXT_testosterone sulfate",  "EXT_tetracosahexaenoic acid, n-3",  "EXT_tetracosapentaenoic acid, n-3",  "EXT_tetracosapentaenoic acid, n-6",  "EXT_tetracosatetraenoic acid n-6",
            "EXT_tetradecadienoyl carnitine",  "EXT_tetradecanoate (n-C14:0)",  "EXT_tetradecenoyl carnitine",  "EXT_thiocyanate",  "EXT_thiosulfate(2-)",  "EXT_thromboxane A2(1-)",  "EXT_thromboxane-b2",  "EXT_tiglyl carnitine",  "EXT_timnodonic acid C20:5, n-3",  "EXT_tolbutamide",
            "EXT_trans-4-hydroxy-L-proline",  "EXT_trans-vaccenate",  "EXT_Trehalose",  "EXT_triglyceride",  "EXT_Type IIIA glycolipid",  "EXT_Type IIIAb",  "EXT_Tyramine O-sulfate",  "EXT_Ubiquinol-10",  "EXT_ubiquinone-10",  "EXT_UDP(3-)",
            "EXT_UDP-D-galactose(2-)",  "EXT_UMP(2-)",  "EXT_Urate",  "EXT_Urea",  "EXT_Uridine",  "EXT_UroporphyrinogenI",  "EXT_UTP(4-)",  "EXT_Xanthurenic acid",  "EXT_xylitol",

* biocompound for Warburg effect
            "z-NAD",
            "M_pyr_c",  "M_lac_L_c",  "M_pyr_m",  "M_accoa_m",  "M_mal_L_m",  "M_mal_L_c",  "M_oaa_m",
            "M_succ_m",  "M_fum_m",  "M_HC00342_m",  "M_succoa_m",  "M_icit_m",  "M_akg_m",  "M_cit_m",
            "M_gln_L_c",  "M_gln_L_m",  "M_glu_L_m",
*           "EXT_D-glucose",  "EXT_L-glutamine",  "EXT_cholesterol"

*** user defined biocompounds which are combined intracellular and extracellular species
        "z-10-Formyltetrahydrofolate",  "z-2-Oxoglutarate",  "z-3-Phospho-D-glycerate",  "z-3-Sulfino-L-alanine",  "z-4,8 dimethylnonanoyl carnitine",  "z-4-Aminobutanal",  "z-5,10-Methenyltetrahydrofolate",  "z-Acetoacetyl-CoA",
        "z-Acetyl-CoA",  "z-ADP",  "z-ATP",  "z-CDP",  "z-CMP",  "z-CO2",  "z-Coenzyme A",  "z-CTP",
        "z-dADP",  "z-dCDP",  "z-dCMP",  "z-Deoxycytidine",  "z-Deoxyuridine",  "z-Dephospho-CoA",  "z-dGDP",  "z-dihydrofolate",
        "z-Diphosphate",  "z-dUDP",  "z-FADH2",  "z-Farnesyl diphosphate",  "z-GDP",  "z-GMP",  "z-GTP",  "z-H2O",
        "z-Isocitrate",  "z-Isopentenyl diphosphate",  "z-Malonyl-CoA",  "z-N-((R)-4-Phosphopantothenoyl)-L-cysteine",  "z-NADH",  "z-O2",  "z-oleoyl-CoA",
        "z-palmitate",  "z-palmitoleate",  "z-Pantetheine 4'-phosphate",  "z-ps_hs",  "z-Sodium",  "z-superoxide",  "z-taurocholate",  "z-Thiamin monophosphate",
        "z-trans-Dodec-2-enoyl-CoA",  "z-trans-Hexadec-2-enoyl-CoA",  "z-UDP",  "z-UMP",  "z-UTP",  "z-Glutathione",  "z-Biotin",  "z-AMP"/

   BioCompound_species(BioCompound, species) "observed BioCompound related to the model species in the various compartment of metabolic network"
        /
* intracellular biocompounds and their corresponding species
        "(-)-trans-carveol". ("M_carveol_c")
        "Meta001". ("M_mi14p_c")
        "Meta002". ("M_cholcoar_r", "M_cholcoar_x")
        "Meta003". ("M_gal1p_c")
        "Meta004". ("M_paps_c", "M_paps_g")
        "Meta005". ("M_HC01162_c")
        "Meta006". ("M_gthox_m")
        "Meta007". ("M_g1m8masn_r")
        "Meta008". ("M_g2m8mpdol_L_r")
        "Meta009". ("M_g2m8masn_r")
        "Meta010". ("M_g3m8mpdol_L_r")
        "Meta011". ("M_g3m8masn_r")
        "Meta012". ("M_m2mpdol_L_c")
        "Meta013". ("M_m3mpdol_L_c")
        "Meta014". ("M_m4mpdol_L_c", "M_m4mpdol_L_r")
        "Meta015". ("M_m4masn_g")
        "Meta016". ("M_m5mpdol_L_r")
        "Meta017". ("M_m5masnB2_g")
        "Meta018". ("M_m6mpdol_L_r")
        "Meta019". ("M_m6masnB2_g")
        "Meta020". ("M_m7mpdol_L_r")
        "Meta021". ("M_m7masnB_g", "M_m7masnB_r")
        "Meta022". ("M_m8mpdol_L_r")
        "Meta023". ("M_m8masn_r")
        "Meta024". ("M_m2emgacpail_hs_r")
        "Meta025". ("M_memgacpail_hs_r")
        "Meta026". ("M_nm2masn_g")
        "Meta027". ("M_nm4masn_g")
        "Meta028". ("M_em2emgacpail_hs_r")
        "Meta029". ("M_udpg_r")
        "Meta030". ("M_l2fn2m2masn_g")
        "Meta031". ("M_cholcoaone_x")
        "Meta032". ("M_acgpail_hs_c")
        "Meta033". ("M_g1m8mpdol_L_r")
        "Meta034". ("M_m1mpdol_L_c")
        "Meta035". ("M_gm3_hs_g")
        "Meta036". ("M_mpdol_L_c")
        "Meta037". ("M_cspg_b_l")
        "Meta038". ("M_cs_b_deg1_l")
        "Meta039". ("M_cs_b_deg2_l")
        "Meta040". ("M_cs_b_deg3_l")
        "Meta041". ("M_cs_b_l")
        "Meta042". ("M_cs_e_deg1_l")
        "Meta043". ("M_cs_e_deg2_l")
        "Meta044". ("M_cs_e_deg3_l")
        "Meta045". ("M_cs_e_deg4_l")
        "Meta046". ("M_cs_e_deg5_l")
        "Meta047". ("M_cs_e_deg6_l")
        "Meta048". ("M_cs_e_deg7_l")
        "Meta049". ("M_hs_deg23_l")
        "Meta050". ("M_glygn2_c")
        "Meta051". ("M_gpi_sig_r")
        "Meta052". ("M_apoC_Lys_btn_c", "M_apoC_Lys_btn_m")
        "Meta053". ("M_hs_deg21_l")
        "Meta054". ("M_hs_deg22_l")
        "Meta055". ("M_chito2pdol_L_c")
        "Meta056". ("M_fn2m2masn_g")
        "Meta057". ("M_acglcgalgluside_hs_g")
        "Meta058". ("M_naglc2p_L_c")
        "Meta059". ("M_octdececrn_c", "M_octdececrn_m")
        "Meta060". ("M_emgacpail_hs_r")
        "Meta061". ("M_dxtrn_c")
        "Meta062". ("M_Ser_Thr_g", "M_Ser_Thr_l")
        "Meta063". ("M_Ser_Gly_Ala_X_Gly_l")
        "Meta064". ("M_Tyr_ggn_c")
        "Meta065". ("M_n2m2masn_g")
        "(+)-alpha-pinene". ("M_appnn_c")
        "(20S)-20-hydroxypregn-4-en-3-one". ("M_aprgstrn_c")
        "(2E)-Hexenoyl-CoA". ("M_HC01410_m")
        "(2E)-Octenoyl-CoA". ("M_HC01415_m")
        "(2R)-2-hydroxy-3-(phosphonatooxy)propanoate". ("M_3pg_m")
        "(2R)-pristanoyl-CoA". ("M_CE5126_x")
        "(2R,6S,10S)-pristanate". ("M_CE2416_x")
        "(2S)-1-hydroxy-3-oxooctadecan-2-aminium". ("M_3dsphgn_c")
        "(2S)-4-carbamoyl-2-(2-phenylacetamido)butanoate". ("M_pheacgln_c")
        "(2S)-pristanoyl-CoA". ("M_CE5125_x")
        "(2S,3R)-2-azaniumyl-3-hydroxyoctadecyl phosphate". ("M_sph1p_c")
        "(2S,3S)-3-hydroxy-2-methylbutanoyl-CoA(4-)". ("M_3hmbcoa_m")
        "(3E,5Z,8Z)-tetradecatrienoyl-CoA". ("M_CE5117_m")
        "(3S)-3-hydroxy-cis,cis-palmito-7,10-dienoyl-CoA". ("M_CE2418_m")
        "(3S)-3-hydroxy-cis-8-tetradecenoyl-CoA". ("M_CE4790_m")
        "(3S)-3-hydroxydodec-cis-6-enoyl-CoA". ("M_CE2420_m")
        "(3S)-3-hydroxylinoleoyl-CoA". ("M_CE2421_m")
        "(4-hydroxy-3-methoxyphenyl)acetaldehyde". ("M_3mox4hpac_m")
        "(4-hydroxyphenyl)acetaldehyde". ("M_4hoxpacd_c")
        "(5-hydroxyindol-3-yl)acetaldehyde". ("M_5hoxindact_c")
        "(6R)-5,10-methenyltetrahydrofolate". ("M_methf_m")
        "(alpha-D-mannosyl)2-beta-D-mannosyl-N-acetylglucosamine". ("M_m2mn_l")
        "(E)-hexadec-2-enoyl-CoA(4-)". ("M_hdd2coa_x")
        "(Gal)2 (GalNAc)1 (Glc)1 (GlcNAc)1 (LFuc)1 (Cer)1". ("M_acgalfuc12gal14acglcgalgluside_hs_g")
        "(Gal)3 (GalNAc)1 (Glc)1 (GlcNAc)1 (LFuc)1 (Cer)1". ("M_galacgalfuc12gal14acglcgalgluside_hs_g")
        "(Gal)3 (GalNAc)1 (Glc)1 (GlcNAc)2 (LFuc)1 (Cer)1". ("M_acgalfucgalacglcgal14acglcgalgluside_hs_g")
        "(Gal)3 (Glc)1 (GlcNAc)3 (Cer)1". ("M_acglcgalacglcgal14acglcgalgluside_hs_g")
        "(Gal)4 (GalNAc)1 (Glc)1 (GlcNAc)2 (LFuc)1 (Cer)1". ("M_galacgalfucgalacglcgal14acglcgalgluside_hs_g")
        "(Gal)4 (GalNAc)1 (Glc)1 (GlcNAc)2 (LFuc)2 (Cer)1". ("M_fucgalacgalfucgalacglcgal14acglcgalgluside_hs_g")
        "(Gal)4 (Glc)1 (GlcNAc)3 (LFuc)1 (Cer)1". ("M_fucgalacglc13galacglcgal14acglcgalgluside_hs_g")
        "(Gal)4 (Glc)1 (GlcNAc)3 (LFuc)2 (Cer)1". ("M_fucfucgalacglcgalacglcgal14acglcgalgluside_hs_g", "M_fucfucgalacglc13galacglcgal14acglcgalgluside_hs_g")
        "(Gal)4 (Glc)1 (GlcNAc)3 (LFuc)3 (Cer)1". ("M_fucfucfucgalacglc13galacglcgal14acglcgalgluside_hs_c", "M_fucfucfucgalacglc13galacglcgal14acglcgalgluside_hs_g")
        "(Gal)6 (Glc)1 (GlcNAc)3 (LFuc)2 (Cer)1". ("M_galgalfucfucgalacglcgalacglcgal14acglcgalgluside_hs_c", "M_galgalfucfucgalacglcgalacglcgal14acglcgalgluside_hs_g")
        "(R)-3-hydroxybutanoyl-CoA(4-)". ("M_3hbcoa_R_c", "M_3hbcoa_R_m")
        "(R)-3-hydroxybutyrate". ("M_bhb_c", "M_bhb_m")
        "(R)-5-Diphosphomevalonate". ("M_5dpmev_c")
        "(R)-5-phosphonatomevalonate(3-)". ("M_5pmev_c")
        "(R)-carnitine". ("M_crn_r")
        "(R)-lactaldehyde". ("M_lald_D_c")
        "(R)-lactate". ("M_lac_D_c")
        "(R)-methylmalonyl-CoA(5-)". ("M_mmcoa_R_m")
        "(R)-mevalonate". ("M_mev_R_c")
        "(R)-Pantothenate". ("M_pnto_R_c")
        "(R)-propane-1,2-diol". ("M_12ppd_R_c")
        "(R)-S-lactoylglutathionate(1-)". ("M_lgt_S_c")
        "(S)-2,3-epoxysqualene". ("M_Ssq23epx_r")
        "(S)-3-aminoisobutyric acid". ("M_3aib_c", "M_3aib_m")
        "(S)-3-hydroxybutanoyl-CoA(4-)". ("M_3hbcoa_m")
        "(S)-3-Hydroxydecanoyl-CoA". ("M_3hdcoa_c", "M_3hdcoa_m")
        "(S)-3-Hydroxydodecanoyl-CoA". ("M_3hddcoa_c", "M_HC01401_m", "M_3hddcoa_m", "M_HC01401_x")
        "(S)-3-Hydroxyhexadecanoyl-CoA". ("M_HC01397_x")
        "(S)-3-Hydroxyisobutyryl-CoA". ("M_3hibutcoa_m")
        "(S)-3-Hydroxyoctadecanoyl-CoA". ("M_3hodcoa_c", "M_3hodcoa_m")
        "(S)-3-Hydroxytetradecanoyl-CoA". ("M_3htdcoa_c", "M_HC01399_m", "M_3htdcoa_m", "M_HC01399_x")
        "(S)-3-sulfonatolactate(2-)". ("M_sl_L_c")
        "(S)-dihydroorotate". ("M_dhor_S_c")
        "(S)-Glycerate". ("M_glyc_S_c")
        "(S)-Hydroxydecanoyl-CoA". ("M_HC01403_m", "M_HC01403_x")
        "(S)-Hydroxyhexanoyl-CoA". ("M_HC01407_m")
        "(S)-Hydroxyoctanoyl-CoA". ("M_HC01405_m")
        "(S)-lactaldehyde". ("M_lald_L_c")
        "(S)-lactate". ("M_lac_L_c", "M_lac_L_x")
        "(S)-malate(2-)". ("M_mal_L_c", "M_mal_L_m", "M_mal_L_x")
        "(S)-methylmalonyl-CoA(5-)". ("M_mmcoa_S_m")
        "(S)-propane-1,2-diol". ("M_12ppd_S_c")
        "{[(Prot-PE-Man),(PE)-Man],[PE]}-Man-GlcN-acylPI". ("M_gpi_prot_hs_r")
        "{[PE-Man-],[PE-]Man},{PE-}Man-GlcN-acylPI". ("M_gpi_hs_r")
        "10-Formyltetrahydrofolate". ("M_10fthf_c")
        "10-formyltetrahydrofolate(2-)". ("M_10fthf_m")
        "11-cis-retinal". ("M_retinal_11_cis_c")
        "11-cis-retinol". ("M_retinol_cis_11_c")
        "11-eicosenoylcoa". ("M_ei11ecoa_x")
        "11-octadecenoyl carnitine". ("M_ocdececrn_c", "M_ocdececrn_m")
        "11-octadecenoylcoa". ("M_octd11ecoa_c", "M_octd11ecoa_m")
        "13-cis-retinal". ("M_retinal_cis_13_c", "M_retinal_cis_13_r")
        "13-cis-retinoate". ("M_13_cis_retn_c", "M_13_cis_retn_n", "M_13_cis_retn_r")
        "13-cis-retinol". ("M_retinol_cis_13_c")
        "13-docosenoylcoa". ("M_doco13ecoa_c", "M_doco13ecoa_x")
        "14-demethyllanosterol". ("M_44mzym_r")
        "17beta-estradiol 3-glucosiduronic acid". ("M_estradiolglc_c", "M_estradiolglc_r")
        "17beta-hydroxy-5alpha-androstan-3-one". ("M_5adtststerone_c")
        "1D-myo-inositol 1,3,4,5-tetrakisphosphate(8-)". ("M_mi1345p_c")
        "1D-myo-inositol 1,3,4-trisphosphate(6-)". ("M_mi134p_c")
        "1D-myo-Inositol 1,3-bisphosphate". ("M_mi13p_c")
        "1D-myo-inositol 1,4,5-trisphosphate(6-)". ("M_mi145p_c")
        "1D-myo-inositol 1-phosphate(2-)". ("M_mi1p_D_c")
        "1D-myo-inositol 4-phosphate(2-)". ("M_mi4p_D_c")
        "1-phosphatidyl-1D-myo-inositol 3,4,5-trisphosphate(7-)". ("M_pail345p_hs_c", "M_pail345p_hs_n")
        "1-phosphatidyl-1D-myo-inositol 3,4-bisphosphate(5-)". ("M_pail34p_hs_c")
        "1-phosphatidyl-1D-myo-inositol 3,5-bisphosphate(5-)". ("M_CE5132_c", "M_CE5132_n")
        "1-phosphatidyl-1D-myo-inositol 3-phosphate(3-)". ("M_pail3p_hs_c", "M_pail3p_hs_n")
        "1-phosphatidyl-1D-myo-inositol 4-phosphate(3-)". ("M_pail4p_hs_c", "M_pail4p_hs_n")
        "1-phosphatidyl-1D-myo-inositol 5-phosphate(3-)". ("M_pail5p_hs_c", "M_CE5101_m", "M_pail5p_hs_n")
        "1-phosphatidyl-1D-myo-inositol(1-)". ("M_pail_hs_c", "M_pail_hs_n")
        "1-piperideine-2-carboxylate". ("M_1pipdn2c_x")
        "1-piperideine-6-carboxylate". ("M_thp2c_c", "M_thp2c_x")
        "1-Pyrroline-5-carboxylate". ("M_1pyr5c_c", "M_1pyr5c_m")
        "1-pyrrolinium". ("M_CE1944_c")
        "2,4,7,10,13,16,19-docosaheptenoylcoa". ("M_docohepcoa_m")
        "2,4,7,10,13,16-docosahexenoylcoa". ("M_docohexcoa_m", "M_docohexcoa_x")
        "2,4,7,10,13-hexadecapentaenoylcoa". ("M_hexdpencoa_x")
        "2,4,7,10,13-hexadecapentenoylcoa". ("M_hedepecoa_m")
        "2,4,7,10-hexadecatetraenoylcoa". ("M_hexdectecoa_m", "M_hexdectecoa_x")
        "2,4,7-decatrienoylcoa". ("M_dectricoa_m", "M_dectricoa_x")
        "2,4-decadienoylcoa". ("M_dec24dicoa_m", "M_dec24dicoa_x")
        "2,5,8,11,14-eicosapentaenoylcoa". ("M_eipencoa_x")
        "2,5-dihydroxybenzoate". ("M_HC00460_c")
        "2,6 dimethylheptanoyl carnitine". ("M_dmhptcrn_c", "M_dmhptcrn_m")
        "2,6 dimethylheptanoyl-CoA". ("M_dmhptcoa_m")
        "2,6,9,12,15-octadecapentenoylcoa". ("M_2octpencoa_m")
        "2,6,9,12-octadecatetraenoylcoa". ("M_2octdectecoa_m", "M_2octdectecoa_x")
        "2,6,9-dodecatrienoylcoa". ("M_2dodtricoa_m", "M_2dodtricoa_x")
        "2,6-dodecadienoylcoa". ("M_2ddecdicoa_m", "M_2ddecdicoa_x")
        "2,7,10,13,16,19-docosahexenoylcoa". ("M_2docohexecoa_m")
        "2,7,10,13,16-docosapentenoylcoa". ("M_2docopencoa_m", "M_2docopencoa_x")
        "2,7,10,13-hexadecatetraenoylcoa". ("M_2hexdtetcoa_m", "M_2hexdtetcoa_x")
        "2,7,10-hexadecatrienoylcoa". ("M_2hexdtricoa_m", "M_2hexdtricoa_x")
        "2,7-decadienoylcoa". ("M_2decdicoa_m", "M_2decdicoa_x")
        "20-hydroxy-arachidonate". ("M_HC02179_c")
        "20-hydroxycholesterol". ("M_20ahchsterol_m", "M_xol7a_r")
        "25-hydroxycholesterol". ("M_xol25oh_r")
        "26-hydroxycholesterol". ("M_xol27oh_m", "M_xol27oh_r")
        "2-Amino-3-oxoadipate". ("M_HC01496_m")
        "2-aminoacrylic acid". ("M_2amac_c")
        "2-aminomuconate 6-semialdehyde(1-)". ("M_am6sa_c")
        "2-aminomuconate(2-)". ("M_amuco_c")
        "2'-deoxycytidine". ("M_dcyt_n")
        "2-deoxy-D-ribose". ("M_drib_c")
        "2-Deoxy-D-ribose 1-phosphate". ("M_2dr1p_c")
        "2-deoxy-D-ribose 5-phosphate(2-)". ("M_2dr5p_c")
        "2'-deoxyuridine". ("M_duri_n")
        "2-hydroxy-4-nitrophenolate". ("M_24nph_c")
        "2-Hydroxybutyrate". ("M_2hb_c")
        "2-hydroxyphytanoyl-CoA(4-)". ("M_phyt2ohcoa_x")
        "2-methyl-3-oxopropanoate". ("M_2mop_c", "M_2mop_m")
        "2-methylacetoacetyl-CoA(4-)". ("M_2maacoa_m")
        "2-methylbutanoyl-CoA(4-)". ("M_2mbcoa_m")
        "2-methylcitrate(3-)". ("M_2mcit_c")
        "2-methylcrotonoyl-CoA(4-)". ("M_2mb2coa_c", "M_2mb2coa_m")
        "2-Methylprop-2-enoyl-CoA". ("M_2mp2coa_m")
        "2-oxoadipate(2-)". ("M_2oxoadp_c", "M_2oxoadp_m")
        "2-Oxobutanoate". ("M_2obut_c", "M_2obut_m")
        "2-oxoglutaramate". ("M_HC00591_c", "M_HC00591_m")
        "2-Oxoglutarate". ("M_akg_c", "M_akg_m")
        "2-oxoglutarate(2-)". ("M_akg_x")
        "2-phenylethanaminium". ("M_peamn_c")
        "2-trans-cis,cis,cis,cis-4,8,11,14-eicosapentaenoyl-CoA". ("M_CE4795_x")
        "3-(4-hydroxyphenyl)pyruvate". ("M_34hpp_c")
        "3(S)-hydroxy-5Z,8Z-tetradecadienoyl-CoA". ("M_CE2417_m")
        "3(S)-hydroxy-cis-9-octadecenoyl-CoA". ("M_CE5161_r")
        "3(S)-hydroxy-dihomo-gama-linolenoyl-CoA". ("M_CE4791_x")
        "3,3',5-triiodo-L-thyronine". ("M_triodthy_c")
        "3,4-Dihydroxymandelaldehyde". ("M_34dhmald_c", "M_34dhmald_m")
        "3,4-Dihydroxymandelate". ("M_34dhoxmand_m")
        "3,4-Dihydroxyphenylethyleneglycol". ("M_34dhoxpeg_c")
        "3',5'-cyclic AMP(1-)". ("M_camp_c")
        "3,6,9,12,15-octadecapentenoylcoa". ("M_3octpencoa_m")
        "3,6,9,12-octadecatetraenoylcoa". ("M_3octdectecoa_m", "M_3octdectecoa_x")
        "3,6,9-dodecatrienoylcoa". ("M_3dodtricoa_m", "M_3dodtricoa_x")
        "3,6-dodecadienoylcoa". ("M_3ddecdicoa_m", "M_3ddecdicoa_x")
        "3,7,10,13,16,19-docosahexenoylcoa". ("M_docosahexcoa_m")
        "3,7,10,13,16-docosapentenoylcoa". ("M_3docopencoa_m", "M_3docopencoa_x")
        "3,7,10,13-hexadecatetraenoylcoa". ("M_3hexdtetcoa_m", "M_3hexdtetcoa_x")
        "3,7,10-hexadecatrienoylcoa". ("M_3hexdtricoa_m", "M_3hexdtricoa_x")
        "3,7-decadienoylcoa". ("M_3decdicoa_m", "M_3decdicoa_x")
        "3alpha,7alpha,12alpha,24-Tetrahydroxy-5beta-cholestanoyl-CoA". ("M_HC01459_x")
        "3alpha,7alpha,12alpha-Trihydroxy-5beta-cholest-24-enoyl-CoA". ("M_cholcoads_x")
        "3alpha,7alpha,12alpha-trihydroxy-5beta-cholestan-27-al". ("M_CE4872_c", "M_CE4872_m")
        "3alpha,7alpha,12alpha-Trihydroxy-5beta-cholestanoate". ("M_thcholstoic_c", "M_thcholstoic_m", "M_thcholstoic_r", "M_thcholstoic_x")
        "3alpha,7alpha,12alpha-Trihydroxy-5beta-cholestanoyl-CoA(S)". ("M_cholcoas_x")
        "3alpha,7alpha,24-Trihydroxy-5beta-cholestanoyl-CoA". ("M_thcholoylcoa_x")
        "3alpha,7alpha-Dihydroxy-5beta-cholest-24-enoyl-CoA". ("M_dhcholoylcoa_x")
        "3alpha,7alpha-dihydroxy-5beta-cholestan-26-al". ("M_xol7ah2al_c", "M_xol7ah2al_m")
        "3alpha,7alpha-Dihydroxy-5beta-cholestanate". ("M_dhcholestanate_c", "M_dhcholestanate_m", "M_dhcholestanate_r", "M_dhcholestanate_x")
        "3alpha,7alpha-Dihydroxy-5beta-cholestanoyl-CoA". ("M_dhcholestancoa_r", "M_dhcholestancoa_x")
        "3beta-hydroxyandrost-5-en-17-one". ("M_dhea_c")
        "3beta-hydroxyandrost-5-en-17-one 3-sulfate(1-)". ("M_dheas_c")
        "3-Carboxy-1-hydroxypropyl-ThPP". ("M_HC01435_m")
        "3-decenoylcoa". ("M_dece3coa_m", "M_dece3coa_x")
        "3-dehydro-L-gulonate". ("M_3dhguln_c")
        "3'-dephospho-CoA(2-)". ("M_dpcoa_l", "M_dpcoa_m")
        "3-dodecenoylcoa". ("M_dd3coa_x")
        "3-hexenoylcoa". ("M_hexe3coa_m", "M_hexe3coa_x")
        "3-hydroxy butyryl carnitine". ("M_3bcrn_c")
        "3-hydroxy tetradecenoyl-7-carnitine". ("M_3tetd7ecoacrn_c")
        "3-hydroxy tetradecenoyl-7-coa". ("M_3tetd7ecoa_c", "M_3tetd7ecoa_m")
        "3-hydroxy trans5,8tetradecadienoyl carnitine". ("M_3ttetddcoacrn_c")
        "3-hydroxy trans5,8tetradecadienoyl coa". ("M_3ttetddcoa_c", "M_3ttetddcoa_m")
        "3-hydroxy trans7,10-hexadecadienoyl carnitine". ("M_3thexddcoacrn_c")
        "3-hydroxy trans7,10-hexadecadienoylcoa". ("M_3thexddcoa_c", "M_3thexddcoa_m")
        "3-hydroxy-2-methylpropanoate". ("M_3hmp_m")
        "3-hydroxy-2-methylpropanoyl-CoA(4-)". ("M_HC01223_m")
        "3-hydroxyanthranilate". ("M_3hanthrn_c")
        "3-hydroxydecanoylcarnitine". ("M_3deccrn_c")
        "3-hydroxydodecanoylcarnitine". ("M_3ddcrn_c")
        "3-hydroxyhexadecanoylcarnitine". ("M_3hexdcrn_c")
        "3-hydroxyhexadecanoylcoa". ("M_3hexdcoa_c", "M_3hexdcoa_m")
        "3-hydroxyhexadecenoylcarnitine". ("M_3hdececrn_c")
        "3-hydroxyhexadecenoylcoa". ("M_3hdeccoa_c", "M_3hdeccoa_m")
        "3-hydroxy-isovaleryl carnitine". ("M_3ivcrn_c")
        "3-hydroxyisovalerylcoa". ("M_3ivcoa_c", "M_3ivcoa_m")
        "3-hydroxy-L-kynurenine". ("M_hLkynr_c")
        "3-hydroxyoctadecanoyl carnitine". ("M_3octdeccrn_c")
        "3-hydroxy-octadecenoyl carnitine". ("M_3octdece1crn_c")
        "3-hydroxyoctadecenoylcoa". ("M_3octdece1coa_c", "M_3octdece1coa_m")
        "3-hydroxypropanoyl-CoA(4-)". ("M_3hpcoa_m")
        "3-hydroxypropionate". ("M_3hpp_m")
        "3-hydroxypyruvate". ("M_hpyr_c", "M_hpyr_x")
        "3-hydroxy-tetradecanoyl carnitine". ("M_3tdcrn_c")
        "3-mercaptopyruvate". ("M_mercppyr_c")
        "3-Methoxy-4-hydroxymandelate". ("M_3mox4hoxm_m")
        "3-Methoxy-4-hydroxyphenylglycolaldehyde". ("M_3m4hpga_m")
        "3-methyl-2-oxobutanoate". ("M_3mob_c", "M_3mob_m")
        "3-methyl-2-oxopentanoate". ("M_3mop_c", "M_3mop_m")
        "3-methylbut-2-enoyl-CoA(4-)". ("M_3mb2coa_m")
        "3-oxo-cis,cis-5,8-tetradecadienoyl-CoA". ("M_CE2424_m")
        "3-oxo-cis,cis-7,10-hexadecadienoyl-CoA". ("M_CE2422_m")
        "3-oxo-cis-8-tetradecenoyl-CoA". ("M_CE4792_m")
        "3-oxo-cis-9-octadecenoyl-CoA". ("M_CE5160_r")
        "3-Oxodecanoyl-CoA". ("M_3odcoa_m", "M_3odcoa_x")
        "3-oxo-dihomo-gama-linolenoyl-CoA". ("M_CE4793_x")
        "3-Oxododecanoyl-CoA". ("M_3oddcoa_m", "M_3oddcoa_x")
        "3-Oxohexanoyl-CoA". ("M_HC01408_m")
        "3-oxolaur-6-cis-enoyl-CoA". ("M_CE0693_m")
        "3-oxolinoleoyl-CoA". ("M_CE0713_m")
        "3-Oxooctanoyl-CoA". ("M_HC01406_m")
        "3-oxopalmitoyl-CoA(4-)". ("M_3ohdcoa_x")
        "3-oxopropanoate". ("M_msa_m")
        "3-Oxotetradecanoyl-CoA". ("M_3otdcoa_m", "M_3otdcoa_x")
        "3-Phospho-D-glycerate". ("M_3pg_c")
        "3-Phospho-D-glyceroyl phosphate". ("M_13dpg_c")
        "3-phosphonatooxypyruvate(3-)". ("M_3php_c")
        "3-Sulfino-L-alanine". ("M_3sala_c")
        "3-sulfino-L-alanine (1-)". ("M_3sala_m")
        "3-Sulfinopyruvate". ("M_3snpyr_m")
        "3-sulfonatopyruvate(2-)". ("M_3spyr_c")
        "4 hydroxy tolbutamide". ("M_4mtolbutamide_c")
        "4-(2-Amino-3-hydroxyphenyl)-2,4-dioxobutanoate". ("M_42A3HP24DB_c")
        "4-(2-aminophenyl)-2,4-dioxobutanoate". ("M_4aphdob_c")
        "4,4-dimethyl-5alpha-cholesta-8,14,24-trien-3beta-ol". ("M_44mctr_r")
        "4,7,10,13-hexadecatetraenoylcoa". ("M_4hexdtetcoa_m", "M_4hexdtetcoa_x")
        "4,7,10-hexadecatrienoylcoa". ("M_4hexdtricoa_m", "M_4hexdtricoa_x")
        "4,7-decadienoylcoa". ("M_dec47dicoa_m", "M_dec47dicoa_x")
        "4,8 dimethylnonanoyl carnitine". ("M_dmnoncrn_m")
        "4,8 dimethylnonanoyl-CoA". ("M_dmnoncoa_c", "M_dmnoncoa_m", "M_dmnoncoa_x")
        "4,8-dimethylnonanoyl carnitine". ("M_dmnoncrn_c", "M_dmnoncrn_x")
        "4a-hydroxytetrahydrobiopterin". ("M_thbpt4acam_c", "M_thbpt4acam_n")
        "4-Aminobutanal". ("M_4abutn_c")
        "4-Aminobutanoate". ("M_4abut_c", "M_4abut_m")
        "4-ammoniobutanal". ("M_4abutn_m")
        "4-decenoylcoa". ("M_dece4coa_m", "M_dece4coa_x")
        "4-fumarylacetoacetate(2-)". ("M_4fumacac_c")
        "4-hydroxy-2-oxoglutarate(2-)". ("M_4h2oglt_m")
        "4-hydroxyphenylacetate". ("M_4hphac_c")
        "4-Imidazolone-5-propanoate". ("M_4izp_c")
        "4-maleylacetoacetate". ("M_4mlacac_c")
        "4-methyl-2-oxopentanoate". ("M_4mop_c", "M_4mop_m")
        "4-Methylzymosterol intermediate 1". ("M_4mzym_int1_r")
        "4-Methylzymosterol intermediate 2". ("M_4mzym_int2_r")
        "4-nitrophenolate". ("M_4nph_c")
        "4-Nitrophenyl sulfate". ("M_4nphsf_c")
        "4-pyridoxate". ("M_4pyrdx_c")
        "5 hydroxy omeprazole". ("M_5homeprazole_c")
        "5(S)-HPETE(1-)". ("M_5HPET_c", "M_5HPET_r")
        "5,10-Methenyltetrahydrofolate". ("M_methf_c")
        "5,10-Methylenetetrahydrofolate". ("M_mlthf_c", "M_mlthf_m")
        "5,6,7,8-tetrahydrobiopterin". ("M_thbpt_c")
        "5,6,7,8-Tetrahydrofolate". ("M_thf_c", "M_thf_m")
        "5,6-dihydrouracil". ("M_56dura_c")
        "5,8,11,14,17-eicosapentenoylcoa". ("M_5eipencoa_m")
        "5,8,11,14-eicosatetraenoylcoa". ("M_eitetcoa_m", "M_eitetcoa_x")
        "5,8,11-tetradecatrienoylcoa". ("M_5tedtricoa_m", "M_5tedtricoa_x")
        "5,8-tetradecadienoylcoa". ("M_tetdecdicoa_m", "M_tetdecdicoa_x")
        "5'-adenylyl sulfate(2-)". ("M_aps_c")
        "5alpha-androstane-3,17-dione". ("M_andrstandn_r")
        "5alpha-cholest-7-en-3beta-ol". ("M_lthstrl_r")
        "5alpha-cholest-8-en-3beta-ol". ("M_zymstnl_r")
        "5alpha-cholesta-7,24-dien-3beta-ol". ("M_chlstol_r")
        "5alpha-Dihydrotestosterone sulfate". ("M_5adtststerones_c")
        "5-Amino-4-oxopentanoate". ("M_5aop_c", "M_5aop_m")
        "5beta-cholestane-3alpha,7alpha,12alpha,26-tetrol". ("M_xoltetrol_c", "M_xoltetrol_m")
        "5beta-cholestane-3alpha,7alpha,12alpha-triol". ("M_xoltriol_c", "M_xoltriol_m")
        "5beta-cholestane-3alpha,7alpha,26-triol". ("M_xol7ah3_c", "M_xol7ah3_m")
        "5beta-cholestane-3alpha,7alpha-diol". ("M_xol7ah2_c", "M_xol7ah2_m")
        "5-dodecenoylcoa". ("M_dd5ecoa_m")
        "5-Formiminotetrahydrofolate". ("M_5forthf_c")
        "5-formyltetrahydrofolate(2-)". ("M_5fthf_m")
        "5-Hydroxyindoleacetate". ("M_5hoxindoa_c")
        "5-hydroxy-L-tryptophan". ("M_5htrp_c")
        "5-Methyltetrahydrofolate". ("M_5mthf_c")
        "5-Methylthioadenosine". ("M_5mta_c")
        "5-octenoylcoa". ("M_octe5coa_m", "M_octe5coa_x")
        "5-oxoprolinate". ("M_5oxpro_c")
        "5-Phospho-alpha-D-ribose 1-diphosphate". ("M_prpp_c")
        "5-tetradecenoylcoa". ("M_tetde5coa_x")
        "6 alpha hydroxy taxol/ 6 alpha hydroxy paclitaxel". ("M_htaxol_c")
        "6-(alpha-D-glucosaminyl)-1-phosphatidyl-1D-myo-inositol". ("M_gpail_hs_c")
        "6,7-dihydrobiopterin". ("M_dhbpt_c")
        "6-amino-2-oxohexanoic acid". ("M_6a2ohxnt_x")
        "6-Hydroxymelatonin". ("M_6hoxmelatn_c")
        "6-O-phosphonato-D-glucono-1,5-lactone(2-)". ("M_6pgl_r")
        "6-phosphonatooxy-D-gluconate". ("M_6pgc_r")
        "7,10,13-hexadecatrienoylcoa". ("M_hexdtrcoa_m")
        "7,8-Dihydrofolate". ("M_dhf_c")
        "7alpha,12alpha-dihydroxy-5beta-cholestan-3-one". ("M_xoldioloneh_c")
        "7alpha,12alpha-Dihydroxycholest-4-en-3-one". ("M_xoldiolone_c", "M_xoldiolone_r")
        "7alpha-hydroxy-5beta-cholestan-3-one". ("M_xol7ah_c")
        "7alpha-hydroxycholest-4-en-3-one". ("M_xol7aone_m", "M_xol7aone_r")
        "7-dehydrodesmosterol". ("M_ddsmsterol_r")
        "7-hexadecenoylcoa". ("M_hexde7coa_x")
        "7-tetradecenoylcoa". ("M_tetd7ecoa_m")
        "9-cis-retinoate". ("M_CE1617_r")
        "9-cis-retinol". ("M_retinol_9_cis_c")
        "9-O-Acetylated GD3". ("M_oagd3_hs_c", "M_oagd3_hs_g")
        "9-octadecenoylcoa". ("M_ocde9ecoa_x")
        "acetaldehyde". ("M_acald_c", "M_acald_m")
        "acetate". ("M_ac_c", "M_ac_m")
        "acetoacetate". ("M_acac_c", "M_acac_m")
        "Acetoacetyl-CoA". ("M_aacoa_c")
        "acetoacetyl-CoA(4-)". ("M_aacoa_m", "M_aacoa_x")
        "acetone". ("M_acetone_c")
        "Acetyl adenylate". ("M_HC01672_c")
        "acetylcholine". ("M_ach_c", "M_ach_n")
        "Acetyl-CoA". ("M_accoa_c", "M_accoa_m", "M_accoa_x")
        "acetyl-CoA(4-)". ("M_accoa_g", "M_accoa_n")
        "acryloyl-CoA(4-)". ("M_prpncoa_m")
        "Adenine". ("M_ade_c")
        "Adenosine". ("M_adn_c", "M_adn_m")
        "adenosine 3',5'-bismonophosphate(4-)". ("M_pap_c", "M_pap_g")
        "adipic acid". ("M_adpac_c", "M_adpac_x")
        "adipoyl carnitine". ("M_c6dc_c", "M_c6dc_x")
        "adipoylcoa". ("M_adpcoa_c", "M_adpcoa_x")
        "ADP". ("M_adp_c", "M_adp_m")
        "ADP(3-)". ("M_adp_n", "M_adp_r", "M_adp_x")
        "ADPribose". ("M_adprib_c")
        "adrenic acid". ("M_adrn_c")
        "Adrenyl carnitine". ("M_adrncrn_c", "M_adrncrn_m")
        "adrenyl coenzyme A". ("M_adrncoa_c", "M_adrncoa_m", "M_adrncoa_x")
        "aldehydo-D-xylose". ("M_xyl_D_c", "M_xyl_D_l")
        "all-trans-retinal". ("M_retinal_cis_9_c", "M_retinal_cis_9_r")
        "all-trans-retinoate". ("M_retn_c", "M_retn_r")
        "alpha-D-Ribose 1-phosphate". ("M_r1p_c")
        "alpha-D-Ribose 5-phosphate". ("M_r5p_c", "M_r5p_r")
        "alpha-linolenate". ("M_lnlnca_c")
        "alpha-Linolenoyl-CoA". ("M_lnlncacoa_c", "M_lnlncacoa_m")
        "alpha-linolenyl carnitine". ("M_lnlncacrn_c", "M_lnlncacrn_m")
        "alpha-pinene oxide". ("M_apnnox_c")
        "Ammonium". ("M_nh4_c", "M_nh4_m", "M_nh4_n", "M_nh4_x")
        "AMP". ("M_amp_c", "M_amp_r", "M_amp_x")
        "AMP(2-)". ("M_amp_m")
        "androsterone". ("M_andrstrn_r")
        "anthranilate". ("M_anth_c")
        "Apocarboxlase (no lys residue)". ("M_apoC_c", "M_apoC_m")
        "Apocarboxylase (Lys residue)". ("M_apoC_Lys_c", "M_apoC_Lys_m")
        "arachidate". ("M_arach_c")
        "arachidonate". ("M_arachd_c", "M_arachd_r")
        "arachidonoyl-CoA(4-)". ("M_arachdcoa_c", "M_arachdcoa_m", "M_arachdcoa_x")
        "arachidyl carnitine". ("M_arachcrn_c", "M_arachcrn_m")
        "arachidyl coenzyme A". ("M_arachcoa_c", "M_arachcoa_m", "M_arachcoa_x")
        "ATP(3-)". ("M_atp_n")
        "ATP(4-)". ("M_atp_c", "M_atp_m", "M_atp_r", "M_atp_x")
        "beta GalNAc globoside". ("M_acgbgbside_hs_c", "M_acgbgbside_hs_g", "M_acgbgbside_hs_l")
        "beta-1,4-mannose-N-acetylglucosamine". ("M_mn_l")
        "beta-alanine". ("M_ala_B_c", "M_ala_B_m")
        "beta-Aminopropion aldehyde". ("M_bamppald_c")
        "beta-D-fructofuranose 2,6-bisphosphate(4-)". ("M_f26bp_c")
        "betaine aldehyde". ("M_betald_c")
        "Bicarbonate". ("M_hco3_c", "M_hco3_m")
        "bilirubin(2-)". ("M_bilirub_c", "M_bilirub_r")
        "biliverdin(2-)". ("M_biliverd_c")
        "Biocytin". ("M_biocyt_c", "M_biocyt_m", "M_biocyt_n")
        "Biotin". ("M_btn_c")
        "biotinate". ("M_btn_m", "M_btn_n")
        "Biotinyl-5'-AMP". ("M_btamp_c", "M_btamp_m")
        "bis(beta-glucosyluronate)bilirubin". ("M_bildglcur_c", "M_bildglcur_r")
        "Butanoyl-CoA". ("M_btcoa_c", "M_btcoa_m", "M_btcoa_x")
        "butyrate". ("M_but_c")
        "butyryl carnitine". ("M_c4crn_c", "M_c4crn_m", "M_c4crn_x")
        "C20:4 carnitine". ("M_arachdcrn_c", "M_arachdcrn_m", "M_arachdcrn_x")
        "calcium(2+)". ("M_ca2_c")
        "caprate". ("M_HC02175_c")
        "Carbamoyl phosphate". ("M_cbp_m")
        "carbon dioxide". ("M_co2_x")
        "carbon monoxide". ("M_co_c")
        "CDP". ("M_cdp_c")
        "CDP(3-)". ("M_cdp_m", "M_cdp_n")
        "CDPcholine". ("M_cdpchol_c")
        "CDP-diacylglycerol(2-)". ("M_cdpdag_hs_c", "M_cdpdag_hs_m")
        "cdpea[c]". ("M_cdpea_c")
        "cerotate". ("M_hexc_c")
        "cervonic acid, C22:6 n-3". ("M_crvnc_c")
        "cervonyl carnitine". ("M_c226crn_c", "M_c226crn_m")
        "cervonyl coenzyme A". ("M_c226coa_c", "M_c226coa_m", "M_c226coa_x")
        "chenodeoxycholate". ("M_C02528_c", "M_C02528_r")
        "chenodeoxycholoyl coenzyme a". ("M_dcholcoa_c", "M_dcholcoa_r", "M_dcholcoa_x")
        "Chenodeoxyglycocholoyl-CoA". ("M_dgcholcoa_x")
        "Chloride". ("M_cl_c")
        "Cholate". ("M_cholate_c")
        "cholesterol". ("M_chsterol_c", "M_chsterol_l", "M_chsterol_m", "M_chsterol_r")
        "Cholesterol-ester-lin". ("M_HC02024_r")
        "Cholesterol-ester-ol". ("M_HC02023_r")
        "Choline". ("M_chol_c", "M_chol_m", "M_chol_n")
        "choline phosphate(1-)". ("M_cholp_c")
        "choloyl-CoA(4-)". ("M_cholcoa_c", "M_cholcoa_x")
        "chondroitin sulfate A (GalNAc4S-GlcA) proteoglycan". ("M_cspg_a_l")
        "chondroitin sulfate A (GalNAc4S-GlcA), degradation product 1". ("M_cs_a_deg1_l")
        "chondroitin sulfate A (GalNAc4S-GlcA), degradation product 2". ("M_cs_a_deg2_l")
        "chondroitin sulfate A (GalNAc4S-GlcA), degradation product 3". ("M_cs_a_deg3_l")
        "chondroitin sulfate A (GalNAc4S-GlcA), degradation product 4". ("M_cs_a_deg4_l")
        "chondroitin sulfate A (GalNAc4S-GlcA), degradation product 5". ("M_cs_a_deg5_l")
        "chondroitin sulfate A (GalNAc4S-GlcA), free chain". ("M_cs_a_l")
        "chondroitin sulfate E (GalNAc4,6diS-GlcA) proteoglycan". ("M_cspg_e_l")
        "chondroitin sulfate E (GalNAc4,6diS-GlcA), free chain". ("M_cs_e_l")
        "cis,cis-2-amino-3-(3-oxoprop-1-enyl)but-2-enedioate". ("M_cmusa_c")
        "cis,cis-3,6-Dodecadienoyl-CoA". ("M_C05280_m")
        "cis,cis-myristo-5,8-dienoyl-CoA". ("M_CE0785_m")
        "cis,cis-palmito-7,10-dienoyl-CoA". ("M_CE0849_m")
        "cis2trans4decadienoylcoa". ("M_ctdecdcoa_m")
        "cis-6-dodecenoyl-CoA". ("M_CE4794_m")
        "cis-aconitate(3-)". ("M_HC00342_c", "M_HC00342_m")
        "cis-deca-4-enoyl-CoA". ("M_CE2431_m")
        "Citrate". ("M_cit_c", "M_cit_m")
        "clupanodonic acid". ("M_clpnd_c")
        "clupanodonyl CoA". ("M_clpndcoa_c", "M_clpndcoa_x")
        "CMP". ("M_cmp_c")
        "CMP(2-)". ("M_cmp_g", "M_cmp_m", "M_cmp_n")
        "CMP-N-acetyl-beta-neuraminate(2-)". ("M_cmpacna_c", "M_cmpacna_g", "M_cmpacna_n")
        "CO2". ("M_co2_c", "M_co2_m", "M_co2_r")
        "Coenzyme A". ("M_coa_c", "M_coa_m", "M_coa_r", "M_coa_x")
        "coenzyme A(4-)". ("M_coa_g", "M_coa_l", "M_coa_n")
        "Coproporphyrinogen III". ("M_cpppg3_c")
        "Core 2". ("M_core2_g")
        "Core 3". ("M_core3_g")
        "Core 4". ("M_core4_g")
        "Core 6". ("M_core6_g", "M_core6_l")
        "creatine". ("M_creat_c")
        "crotonoyl-CoA(4-)". ("M_b2coa_m")
        "CTP". ("M_ctp_c")
        "CTP(4-)". ("M_ctp_m", "M_ctp_n")
        "Cytidine". ("M_cytd_c", "M_cytd_m")
        "D-3-Amino-isobutanoate". ("M_3aib_D_m")
        "dADP". ("M_dadp_c")
        "dADP(3-)". ("M_dadp_m", "M_dadp_n")
        "D-alanine". ("M_ala_D_c", "M_ala_D_x")
        "dAMP(2-)". ("M_damp_c")
        "D-aspartate(1-)". ("M_asp_D_c", "M_asp_D_x")
        "dATP". ("M_datp_c", "M_datp_m", "M_datp_n")
        "dCDP". ("M_dcdp_c")
        "dCDP(3-)". ("M_dcdp_m", "M_dcdp_n")
        "dCMP". ("M_dcmp_c")
        "dCMP(2-)". ("M_dcmp_n")
        "dCTP". ("M_dctp_c", "M_dctp_m", "M_dctp_n")
        "deacylated-glycophosphatidylinositol (GPI)-anchored protein". ("M_dgpi_prot_hs_r")
        "Deamino-NAD+". ("M_dnad_c")
        "decadienoyl carnitine". ("M_decdicrn_c")
        "decadienoylcoa". ("M_decdicoa_c")
        "decanoyl carnitine". ("M_c10crn_c")
        "Decanoyl-CoA (n-C10:0CoA)". ("M_dcacoa_c", "M_dcacoa_m", "M_dcacoa_x")
        "decenoyl carnitine". ("M_c101crn_c")
        "decenoylcoa". ("M_c101coa_c")
        "dehydroascorbide(1-)". ("M_dhdascb_c")
        "delta12-Prostaglandin J2". ("M_CE4876_r")
        "Deoxycytidine". ("M_dcyt_c")
        "Deoxyguanosine". ("M_dgsn_c")
        "Deoxyinosine". ("M_din_c")
        "Deoxyuridine". ("M_duri_c")
        "Dephospho-CoA". ("M_dpcoa_c")
        "D-Erythrose 4-phosphate". ("M_e4p_c")
        "desmosterol". ("M_dsmsterol_r")
        "D-Fructose". ("M_fru_c")
        "D-Fructose 1,6-bisphosphate". ("M_fdp_c")
        "D-Fructose 1-phosphate". ("M_f1p_c")
        "D-Fructose 6-phosphate". ("M_f6p_c")
        "D-Galactose". ("M_gal_c", "M_gal_l")
        "D-galactosyl-N-acylsphingosine". ("M_galside_hs_c", "M_galside_hs_g", "M_galside_hs_l")
        "dGDP". ("M_dgdp_c")
        "dGDP(2-)". ("M_dgdp_m", "M_dgdp_n")
        "D-glucitol". ("M_sbt_D_c")
        "D-Glucosamine". ("M_gam_c")
        "D-Glucosamine 6-phosphate". ("M_gam6p_c")
        "D-glucose". ("M_glc_D_c", "M_glc_D_r")
        "D-Glucose 1-phosphate". ("M_g1p_c")
        "D-Glucose 6-phosphate". ("M_g6p_c", "M_g6p_r")
        "D-glucosyl-N-acylsphingosine". ("M_gluside_hs_c", "M_gluside_hs_g", "M_gluside_hs_r")
        "D-glucuronate". ("M_glcur_c", "M_glcur_l", "M_glcur_r")
        "D-Glyceraldehyde". ("M_glyald_c", "M_glyald_m")
        "D-glycerate". ("M_glyc_R_c", "M_glyc_R_m")
        "D-Glycerate 2-phosphate". ("M_2pg_c")
        "dGMP". ("M_dgmp_c")
        "dGTP". ("M_dgtp_c", "M_dgtp_n")
        "diglyceride". ("M_dag_hs_c", "M_dag_hs_r")
        "dihomo-gamma-linolenic acid (n-6)". ("M_dlnlcg_c")
        "dihomo-gamma-linolenyl carnitine". ("M_dlnlcgcrn_c", "M_dlnlcgcrn_m")
        "dihomo-gamma-linolenyl coenzyme A". ("M_dlnlcgcoa_c", "M_dlnlcgcoa_m", "M_dlnlcgcoa_r")
        "dihydroceramide". ("M_dhcrm_hs_c")
        "dihydrofolate(2-)". ("M_dhf_m")
        "dihydrolipoamide". ("M_dhlam_m")
        "Dihydroxyacetone phosphate". ("M_dhap_c", "M_dhap_x")
        "dioxygen". ("M_o2_n")
        "Diphosphate". ("M_ppi_c", "M_ppi_m", "M_ppi_r", "M_ppi_x")
        "diphosphate(3-)". ("M_ppi_n")
        "disialyl galactosylgloboside". ("M_acnacngalgbside_hs_c", "M_acnacngalgbside_hs_g")
        "D-Mannose". ("M_man_c", "M_man_g", "M_man_l", "M_man_r")
        "D-Mannose 1-phosphate". ("M_man1p_c")
        "D-Mannose 6-phosphate". ("M_man6p_c")
        "docosa-4,7,10,13,16-pentaenoic acid". ("M_dcsptn1_c")
        "docosa-4,7,10,13,16-pentaenoyl carnitine". ("M_dcsptn1crn_c", "M_dcsptn1crn_m")
        "docosa-4,7,10,13,16-pentaenoyl coenzyme A". ("M_dcsptn1coa_c", "M_dcsptn1coa_m", "M_dcsptn1coa_x")
        "Dodecanedioic acid". ("M_dodecanac_c", "M_dodecanac_x")
        "dodecanedioyl carnitine". ("M_c12dc_c", "M_c12dc_x")
        "dodecanedioylcoa". ("M_c12dccoa_c", "M_c12dccoa_x")
        "Dodecanoyl-CoA (n-C12:0CoA)". ("M_ddcacoa_c", "M_ddcacoa_m", "M_ddcacoa_x")
        "dodecenoyl carnitine". ("M_ddece1crn_c")
        "Dolichol diphosphate, human liver homolog". ("M_doldp_L_r")
        "Dolichyl beta-D-glucosyl phosphate, human liver homolog". ("M_dolglcp_L_c", "M_dolglcp_L_r")
        "Dolichyl phosphate D-mannose, human liver homolog". ("M_dolmanp_L_c", "M_dolmanp_L_r")
        "Dolichyl phosphate D-mannose, human uterine homolog". ("M_dolmanp_U_c", "M_dolmanp_U_r")
        "dolichyl phosphate(2-)". ("M_dolp_L_c", "M_dolp_U_c", "M_dolp_L_r", "M_dolp_U_r")
        "dopamine 3-O-sulfate". ("M_dopasf_c")
        "dopaminium(1+)". ("M_dopa_c")
        "D-proline". ("M_pro_D_c")
        "D-ribitol". ("M_rbt_c")
        "D-ribose". ("M_rib_D_c")
        "D-ribulose 5-phosphate(2-)". ("M_ru5p_D_c", "M_ru5p_D_r")
        "D-serine". ("M_ser_D_c")
        "D-tagatofuranose 1,6-bisphosphate(4-)". ("M_HC01180_c")
        "D-tagatofuranose 6-phosphate(2-)". ("M_HC00664_c")
        "D-tagatose". ("M_tagat_D_c")
        "D-Tagatose 1-phosphate". ("M_tag1p_D_c")
        "dTDP". ("M_dtdp_c", "M_dtdp_m")
        "dTMP". ("M_dtmp_c", "M_dtmp_m")
        "dTTP". ("M_dttp_m")
        "dUDP". ("M_dudp_c")
        "dUDP(3-)". ("M_dudp_m")
        "dUMP". ("M_dump_c")
        "dUTP". ("M_dutp_c", "M_dutp_m")
        "D-xylulose". ("M_xylu_D_c")
        "D-Xylulose 1-phosphate". ("M_xu1p_D_c")
        "D-xylulose 5-phosphate(2-)". ("M_xu5p_D_c")
        "eicosatetranoic acid". ("M_eicostet_c")
        "Eicosatetranoyl carnitine". ("M_eicostetcrn_c", "M_eicostetcrn_m")
        "eicosatetranoyl coenzyme A". ("M_eicostetcoa_c", "M_eicostetcoa_m")
        "elaidate". ("M_elaid_c")
        "Elaidic carnitine". ("M_elaidcrn_c", "M_elaidcrn_m")
        "Electron transfer flavoprotein oxidized". ("M_etfox_m")
        "Electron transfer flavoprotein reduced". ("M_etfrd_m")
        "erythro-4-hydroxy-L-glutamate(1-)". ("M_e4hglu_m")
        "estradiol". ("M_estradiol_c", "M_estradiol_r")
        "estrone". ("M_estrone_c")
        "estrone 3-sulfate(1-)". ("M_estrones_c")
        "ethamp[c]". ("M_ethamp_c")
        "ethanol". ("M_etoh_c")
        "F1alpha". ("M_f1a_g", "M_f1a_l")
        "FADH2(2-)". ("M_fadh2_c", "M_fadh2_r", "M_fadh2_x")
        "Farnesyl diphosphate". ("M_frdp_c", "M_frdp_r")
        "farnesyl pyrophosphate(3-)". ("M_frdp_x")
        "fatty acid retinol". ("M_retfa_c")
        "Fe2+". ("M_fe2_c", "M_fe2_m")
        "Fe3+". ("M_fe3_c")
        "Ferricytochrome c". ("M_ficytC_m")
        "Ferrocytochrome C". ("M_focytC_m")
        "Flavin adenine dinucleotide oxidized". ("M_fad_c", "M_fad_m", "M_fad_r", "M_fad_x")
        "Flavin adenine dinucleotide reduced". ("M_fadh2_m")
        "FMN". ("M_fmn_c")
        "Folate". ("M_fol_c", "M_fol_m")
        "formaldehyde". ("M_fald_c", "M_fald_m")
        "Formate". ("M_for_c", "M_for_r")
        "formyl-CoA(4-)". ("M_formcoa_c", "M_formcoa_x")
        "Fumarate". ("M_fum_c", "M_fum_m")
        "Galactose-1P". ("M_HC01111_c")
        "galactosyl glucosyl ceramide". ("M_galgluside_hs_g")
        "galactosylgloboside". ("M_galgbside_hs_g")
        "Gal-Gal-Gal-Gal-Gal-Glc-Cer". ("M_galgalgalthcrm_hs_c", "M_galgalgalthcrm_hs_g")
        "Gal-Gal-Gal-Gal-Glc-Cer". ("M_galgalthcrm_hs_g")
        "Gal-Gal-Gal-Glc-Cer". ("M_galthcrm_hs_g")
        "Gal-GlcNAc-Gal globoside". ("M_galacglcgalgbside_hs_c", "M_galacglcgalgbside_hs_g")
        "gamma-linolenate". ("M_lnlncg_c")
        "gamma-linolenoyl-CoA(4-)". ("M_lnlncgcoa_c", "M_lnlncgcoa_m", "M_lnlncgcoa_r", "M_lnlncgcoa_x")
        "gamma-linolenyl carnitine". ("M_lnlncgcrn_c", "M_lnlncgcrn_m")
        "GD3". ("M_gd3_hs_g")
        "GDP". ("M_gdp_c", "M_gdp_m")
        "GDP(3-)". ("M_gdp_g", "M_gdp_n")
        "GDP-4-dehydro-6-deoxy-alpha-D-mannose(2-)". ("M_gdpddman_c")
        "GDP-alpha-D-mannose(2-)". ("M_gdpmann_c")
        "GDP-L-fucose(2-)". ("M_gdpfuc_c", "M_gdpfuc_g")
        "Gentisate aldehyde". ("M_HC01522_c")
        "geranyl diphosphate(3-)". ("M_grdp_x")
        "GlcA-beta-1,3-Gal-beta-1,3-Gal-beta-1,4-Xylose". ("M_hs_deg25_l")
        "GlcNAc-alpha-1,4-Core 2". ("M_gncore2_g")
        "GlcNAc-Gal globoside". ("M_acglcgalgbside_hs_g")
        "GlcNAc-GlcA-(Gal)2-Xyl". ("M_hs_deg24_l")
        "globoside". ("M_gbside_hs_c", "M_gbside_hs_g", "M_gbside_hs_l")
        "glucosaminyl-acylphosphatidylinositol". ("M_gacpail_hs_c", "M_gacpail_hs_r")
        "glutaryl carnitine". ("M_c5dc_c")
        "glutaryl-CoA(5-)". ("M_glutcoa_c", "M_glutcoa_m")
        "glutathionate(1-)". ("M_gthrd_m")
        "Glyceraldehyde 3-phosphate". ("M_g3p_c")
        "Glycerol". ("M_glyc_c", "M_glyc_m")
        "Glycerol 3-phosphate". ("M_glyc3p_c", "M_glyc3p_m", "M_glyc3p_x")
        "Glycine". ("M_gly_c", "M_gly_m", "M_gly_x")
        "glycine betaine". ("M_glyb_c")
        "glycochenodeoxycholate". ("M_dgchol_c", "M_dgchol_x")
        "glycocholate". ("M_gchola_c")
        "glycogen, structure 1 (glycogenin-11[1,4-Glc])". ("M_glygn1_c")
        "glycogen, structure 3 (glycogenin-7[1,4-Glc])". ("M_glygn3_c")
        "glycolaldehyde". ("M_gcald_c")
        "glycolate". ("M_glyclt_c", "M_glyclt_x")
        "glycophosphatidylinositol (GPI)-anchored protein precursor". ("M_pre_prot_r")
        "glyoxylate". ("M_glx_c", "M_glx_m", "M_glx_x")
        "GMP". ("M_gmp_c")
        "GMP(3-)". ("M_gmp_g")
        "GTP". ("M_gtp_c", "M_gtp_m")
        "GTP(4-)". ("M_gtp_n")
        "guanidinoacetic acid". ("M_gudac_c")
        "Guanine". ("M_gua_c")
        "Guanosine". ("M_gsn_c")
        "H2O". ("M_h2o_c", "M_h2o_m", "M_h2o_r", "M_h2o_x")
        "heparan sulfate proteoglycan". ("M_hspg_l")
        "heparan sulfate, degradation product 1". ("M_hs_deg1_l")
        "heparan sulfate, degradation product 10". ("M_hs_deg10_l")
        "heparan sulfate, degradation product 11". ("M_hs_deg11_l")
        "heparan sulfate, degradation product 12". ("M_hs_deg12_l")
        "heparan sulfate, degradation product 13". ("M_hs_deg13_l")
        "heparan sulfate, degradation product 14". ("M_hs_deg14_l")
        "heparan sulfate, degradation product 15". ("M_hs_deg15_l")
        "heparan sulfate, degradation product 16". ("M_hs_deg16_l")
        "heparan sulfate, degradation product 17". ("M_hs_deg17_l")
        "heparan sulfate, degradation product 18". ("M_hs_deg18_l")
        "heparan sulfate, degradation product 19". ("M_hs_deg19_l")
        "heparan sulfate, degradation product 2". ("M_hs_deg2_l")
        "heparan sulfate, degradation product 20". ("M_hs_deg20_l")
        "heparan sulfate, degradation product 3". ("M_hs_deg3_l")
        "heparan sulfate, degradation product 4". ("M_hs_deg4_l")
        "heparan sulfate, degradation product 5". ("M_hs_deg5_l")
        "heparan sulfate, degradation product 6". ("M_hs_deg6_l")
        "heparan sulfate, degradation product 7". ("M_hs_deg7_l")
        "heparan sulfate, degradation product 8". ("M_hs_deg8_l")
        "heparan sulfate, degradation product 9". ("M_hs_deg9_l")
        "heparan sulfate, free chain". ("M_hs_l")
        "heptadecanoyl carnitine". ("M_hpdcacrn_c", "M_hpdcacrn_m")
        "heptadecanoyl coa". ("M_hpdcacoa_c", "M_hpdcacoa_m")
        "heptanoylcoa". ("M_hepcoa_m")
        "Hexacosanoyl-CoA (n-C26:0CoA)". ("M_hexccoa_c", "M_hexccoa_x")
        "hexadecanediocacid". ("M_hexdiac_c", "M_hexdiac_r")
        "Hexadecanedioic acid mono-L-carnitine ester". ("M_c16dc_c")
        "hexadecanedioylcoa". ("M_hexdicoa_c", "M_hexdicoa_r")
        "Hexadecanoate (n-C16:0)". ("M_hdca_r")
        "Hexadecenoate (n-C16:1)". ("M_hdcea_c")
        "Hexadecenoyl carnitine". ("M_hdcecrn_c", "M_hdcecrn_m")
        "Hexadecenoyl-CoA (n-C16:1CoA)". ("M_hdcoa_c", "M_hdcoa_m")
        "hexanoyl carnitine". ("M_c6crn_c", "M_c6crn_x")
        "Hexanoyl-CoA". ("M_HC01409_m")
        "Hexanoyl-CoA (n-C6:0CoA)". ("M_hxcoa_c", "M_hxcoa_m", "M_hxcoa_x")
        "histamium". ("M_hista_c")
        "homogentisate". ("M_hgentis_c")
        "Homovanillate". ("M_homoval_m")
        "hyaluronan". ("M_ha_l")
        "hyaluronan biosynthesis, precursor 1". ("M_ha_pre1_l")
        "hyaluronan degradation product 1". ("M_ha_deg1_l")
        "hydrogen cyanide". ("M_cyan_c", "M_cyan_m")
        "Hydrogen peroxide". ("M_h2o2_c", "M_h2o2_m", "M_h2o2_n", "M_h2o2_x")
        "hydrogenphosphate". ("M_pi_c", "M_pi_g", "M_pi_l", "M_pi_m", "M_pi_n", "M_pi_r", "M_pi_x")
        "hydrogensulfite". ("M_so3_m")
        "hydrosulfide". ("M_HC00250_c")
        "hydroxide ion". ("M_oh1_c")
        "hydroxidodioxidosulfidosulfate(1-)". ("M_HC01501_c")
        "hydroxyacetone". ("M_acetol_c")
        "Hydroxymethylbilane". ("M_hmbil_c")
        "Hydroxymethylglutaryl-CoA". ("M_hmgcoa_c", "M_hmgcoa_m", "M_hmgcoa_x")
        "Hypoxanthine". ("M_hxan_c")
        "I-antigen". ("M_galacglcgalacglcgal14acglcgalgluside_hs_g", "M_galacglcgal14acglcgalgluside_hs_g")
        "IDP(3-)". ("M_idp_c")
        "IMP". ("M_imp_c")
        "Inosine". ("M_ins_c")
        "iodide". ("M_i_c")
        "isobutyryl-CoA(4-)". ("M_ibcoa_m")
        "Isocitrate". ("M_icit_c", "M_icit_m")
        "isocitrate(3-)". ("M_icit_x")
        "Isopentenyl diphosphate". ("M_ipdp_c")
        "isopentenyl diphosphate(3-)". ("M_ipdp_x")
        "isovaleryl carnitine". ("M_ivcrn_c")
        "Isovaleryl-CoA". ("M_ivcoa_c", "M_ivcoa_m")
        "itaconate(2-)". ("M_itacon_m")
        "itaconyl-CoA(5-)". ("M_itaccoa_m")
        "ITP(3-)". ("M_itp_c")
        "keratan sulfate I". ("M_ksi_g", "M_ksi_l")
        "keratan sulfate I biosynthesis, precursor 1". ("M_ksi_pre1_g")
        "keratan sulfate I biosynthesis, precursor 10". ("M_ksi_pre10_g")
        "keratan sulfate I biosynthesis, precursor 11". ("M_ksi_pre11_g")
        "keratan sulfate I biosynthesis, precursor 12". ("M_ksi_pre12_g")
        "keratan sulfate I biosynthesis, precursor 13". ("M_ksi_pre13_g")
        "keratan sulfate I biosynthesis, precursor 14". ("M_ksi_pre14_g")
        "keratan sulfate I biosynthesis, precursor 15". ("M_ksi_pre15_g")
        "keratan sulfate I biosynthesis, precursor 16". ("M_ksi_pre16_g")
        "keratan sulfate I biosynthesis, precursor 17". ("M_ksi_pre17_g")
        "keratan sulfate I biosynthesis, precursor 18". ("M_ksi_pre18_g")
        "keratan sulfate I biosynthesis, precursor 19". ("M_ksi_pre19_g")
        "keratan sulfate I biosynthesis, precursor 2". ("M_ksi_pre2_g")
        "keratan sulfate I biosynthesis, precursor 20". ("M_ksi_pre20_g")
        "keratan sulfate I biosynthesis, precursor 21". ("M_ksi_pre21_g")
        "keratan sulfate I biosynthesis, precursor 22". ("M_ksi_pre22_g")
        "keratan sulfate I biosynthesis, precursor 23". ("M_ksi_pre23_g")
        "keratan sulfate I biosynthesis, precursor 24". ("M_ksi_pre24_g")
        "keratan sulfate I biosynthesis, precursor 25". ("M_ksi_pre25_g")
        "keratan sulfate I biosynthesis, precursor 26". ("M_ksi_pre26_g")
        "keratan sulfate I biosynthesis, precursor 27". ("M_ksi_pre27_g")
        "keratan sulfate I biosynthesis, precursor 28". ("M_ksi_pre28_g")
        "keratan sulfate I biosynthesis, precursor 29". ("M_ksi_pre29_g")
        "keratan sulfate I biosynthesis, precursor 3". ("M_ksi_pre3_g")
        "keratan sulfate I biosynthesis, precursor 30". ("M_ksi_pre30_g")
        "keratan sulfate I biosynthesis, precursor 31". ("M_ksi_pre31_g")
        "keratan sulfate I biosynthesis, precursor 32". ("M_ksi_pre32_g")
        "keratan sulfate I biosynthesis, precursor 33". ("M_ksi_pre33_g")
        "keratan sulfate I biosynthesis, precursor 34". ("M_ksi_pre34_g")
        "keratan sulfate I biosynthesis, precursor 35". ("M_ksi_pre35_g")
        "keratan sulfate I biosynthesis, precursor 36". ("M_ksi_pre36_g")
        "keratan sulfate I biosynthesis, precursor 4". ("M_ksi_pre4_g")
        "keratan sulfate I biosynthesis, precursor 5". ("M_ksi_pre5_g")
        "keratan sulfate I biosynthesis, precursor 6". ("M_ksi_pre6_g")
        "keratan sulfate I biosynthesis, precursor 7". ("M_ksi_pre7_g")
        "keratan sulfate I biosynthesis, precursor 8". ("M_ksi_pre8_g")
        "keratan sulfate I biosynthesis, precursor 9". ("M_ksi_pre9_g")
        "keratan sulfate I, degradation product 1". ("M_ksi_deg1_l")
        "keratan sulfate I, degradation product 10". ("M_ksi_deg10_l")
        "keratan sulfate I, degradation product 11". ("M_ksi_deg11_l")
        "keratan sulfate I, degradation product 12". ("M_ksi_deg12_l")
        "keratan sulfate I, degradation product 13". ("M_ksi_deg13_l")
        "keratan sulfate I, degradation product 14". ("M_ksi_deg14_l")
        "keratan sulfate I, degradation product 15". ("M_ksi_deg15_l")
        "keratan sulfate I, degradation product 16". ("M_ksi_deg16_l")
        "keratan sulfate I, degradation product 17". ("M_ksi_deg17_l")
        "keratan sulfate I, degradation product 18". ("M_ksi_deg18_l")
        "keratan sulfate I, degradation product 19". ("M_ksi_deg19_l")
        "keratan sulfate I, degradation product 2". ("M_ksi_deg2_l")
        "keratan sulfate I, degradation product 20". ("M_ksi_deg20_l")
        "keratan sulfate I, degradation product 21". ("M_ksi_deg21_l")
        "keratan sulfate I, degradation product 22". ("M_ksi_deg22_l")
        "keratan sulfate I, degradation product 23". ("M_ksi_deg23_l")
        "keratan sulfate I, degradation product 24". ("M_ksi_deg24_l")
        "keratan sulfate I, degradation product 25". ("M_ksi_deg25_l")
        "keratan sulfate I, degradation product 26". ("M_ksi_deg26_l")
        "keratan sulfate I, degradation product 27". ("M_ksi_deg27_l")
        "keratan sulfate I, degradation product 28". ("M_ksi_deg28_l")
        "keratan sulfate I, degradation product 29". ("M_ksi_deg29_l")
        "keratan sulfate I, degradation product 3". ("M_ksi_deg3_l")
        "keratan sulfate I, degradation product 30". ("M_ksi_deg30_l")
        "keratan sulfate I, degradation product 31". ("M_ksi_deg31_l")
        "keratan sulfate I, degradation product 32". ("M_ksi_deg32_l")
        "keratan sulfate I, degradation product 33". ("M_ksi_deg33_l")
        "keratan sulfate I, degradation product 34". ("M_ksi_deg34_l")
        "keratan sulfate I, degradation product 35". ("M_ksi_deg35_l")
        "keratan sulfate I, degradation product 36". ("M_ksi_deg36_l")
        "keratan sulfate I, degradation product 37". ("M_ksi_deg37_l")
        "keratan sulfate I, degradation product 38". ("M_ksi_deg38_l")
        "keratan sulfate I, degradation product 39". ("M_ksi_deg39_l")
        "keratan sulfate I, degradation product 4". ("M_ksi_deg4_l")
        "keratan sulfate I, degradation product 40". ("M_ksi_deg40_l")
        "keratan sulfate I, degradation product 41". ("M_ksi_deg41_l")
        "keratan sulfate I, degradation product 5". ("M_ksi_deg5_l")
        "keratan sulfate I, degradation product 6". ("M_ksi_deg6_l")
        "keratan sulfate I, degradation product 7". ("M_ksi_deg7_l")
        "keratan sulfate I, degradation product 8". ("M_ksi_deg8_l")
        "keratan sulfate I, degradation product 9". ("M_ksi_deg9_l")
        "keratan sulfate II (core 2-linked)". ("M_ksii_core2_g", "M_ksii_core2_l")
        "keratan sulfate II (core 2-linked), degradation product 1". ("M_ksii_core2_deg1_l")
        "keratan sulfate II (core 2-linked), degradation product 2". ("M_ksii_core2_deg2_l")
        "keratan sulfate II (core 2-linked), degradation product 3". ("M_ksii_core2_deg3_l")
        "keratan sulfate II (core 2-linked), degradation product 4". ("M_ksii_core2_deg4_l")
        "keratan sulfate II (core 2-linked), degradation product 5". ("M_ksii_core2_deg5_l")
        "keratan sulfate II (core 2-linked), degradation product 6". ("M_ksii_core2_deg6_l")
        "keratan sulfate II (core 2-linked), degradation product 7". ("M_ksii_core2_deg7_l")
        "keratan sulfate II (core 2-linked), degradation product 8". ("M_ksii_core2_deg8_l")
        "keratan sulfate II (core 2-linked), degradation product 9". ("M_ksii_core2_deg9_l")
        "keratan sulfate II (core 4-linked)". ("M_ksii_core4_g", "M_ksii_core4_l")
        "keratan sulfate II (core 4-linked), degradation product 1". ("M_ksii_core4_deg1_l")
        "keratan sulfate II (core 4-linked), degradation product 2". ("M_ksii_core4_deg2_l")
        "keratan sulfate II (core 4-linked), degradation product 3". ("M_ksii_core4_deg3_l")
        "keratan sulfate II (core 4-linked), degradation product 4". ("M_ksii_core4_deg4_l")
        "keratan sulfate II biosynthesis, precursor 1". ("M_ksii_core4_pre1_g", "M_ksii_core2_pre1_g")
        "keratan sulfate II biosynthesis, precursor 10". ("M_ksii_core4_pre10_g", "M_ksii_core2_pre10_g")
        "keratan sulfate II biosynthesis, precursor 2". ("M_ksii_core2_pre2_g")
        "keratan sulfate II biosynthesis, precursor 3". ("M_ksii_core4_pre3_g", "M_ksii_core2_pre3_g")
        "keratan sulfate II biosynthesis, precursor 4". ("M_ksii_core4_pre4_g", "M_ksii_core2_pre4_g")
        "keratan sulfate II biosynthesis, precursor 5". ("M_ksii_core4_pre5_g", "M_ksii_core2_pre5_g")
        "keratan sulfate II biosynthesis, precursor 6". ("M_ksii_core4_pre6_g", "M_ksii_core2_pre6_g")
        "keratan sulfate II biosynthesis, precursor 7". ("M_ksii_core4_pre7_g", "M_ksii_core2_pre7_g")
        "keratan sulfate II biosynthesis, precursor 8". ("M_ksii_core4_pre8_g", "M_ksii_core2_pre8_g")
        "keratan sulfate II biosynthesis, precursor 9". ("M_ksii_core4_pre9_g", "M_ksii_core2_pre9_g")
        "keratan sulfate II boisynthesis, precursor 2". ("M_ksii_core4_pre2_g")
        "kynurenate". ("M_kynate_c")
        "L-1-Pyrroline-3-hydroxy-5-carboxylate". ("M_1p3h5c_m")
        "L-2-aminoadipate(1-)". ("M_L2aadp_c", "M_L2aadp_m")
        "L-4-hydroxyglutamic semialdehyde". ("M_4hglusa_m")
        "Lactoneotetraosylceramide". ("M_gal14acglcgalgluside_hs_g")
        "L-alanine". ("M_ala_L_c", "M_ala_L_m", "M_ala_L_x")
        "L-allysine". ("M_L2aadp6sa_c", "M_L2aadp6sa_m")
        "lanosterol". ("M_lanost_r")
        "L-arabinitol". ("M_abt_c")
        "L-arabinose". ("M_arab_L_c")
        "L-argininium(1+)". ("M_arg_L_c", "M_arg_L_m")
        "L-ascorbate". ("M_ascb_L_c")
        "L-asparagine". ("M_asn_L_c", "M_asn_L_m")
        "L-aspartate(1-)". ("M_asp_L_c", "M_asp_L_m")
        "lauroyl carnitine". ("M_ddeccrn_c")
        "L-Carnitine". ("M_crn_c", "M_crn_m", "M_crn_x")
        "L-citrulline". ("M_citr_L_c", "M_citr_L_m")
        "L-cystathionine". ("M_cyst_L_c")
        "L-cysteate(1-)". ("M_Lcyst_c")
        "L-cysteine". ("M_cys_L_c")
        "L-cysteinylglycine". ("M_cgly_c")
        "L-cystine". ("M_Lcystin_c")
        "L-dopa". ("M_34dhphe_c")
        "Leucylleucine". ("M_leuleu_c")
        "leukotriene A4(1-)". ("M_leuktrA4_c")
        "leukotriene B4(1-)". ("M_leuktrB4_c")
        "leukotriene C4(2-)". ("M_leuktrC4_c")
        "Leukotriene D4". ("M_leuktrD4_c")
        "leukotriene E4(1-)". ("M_leuktrE4_c")
        "leukotriene F4". ("M_leuktrF4_c")
        "L-fucose". ("M_fuc_L_c", "M_fuc_L_l")
        "L-Fucose 1-phosphate". ("M_fuc1p_L_c")
        "L-glutamate(1-)". ("M_glu_L_c", "M_glu_L_m")
        "L-glutamine". ("M_gln_L_c", "M_gln_L_m")
        "L-gulonate". ("M_guln_c", "M_guln_r")
        "L-histidine". ("M_his_L_c", "M_his_L_m")
        "L-homocysteine". ("M_hcys_L_c")
        "L-homoserine". ("M_hom_L_c")
        "L-iduronate". ("M_idour_c", "M_idour_l")
        "lignocerate". ("M_lgnc_c")
        "lignocericyl coenzyme A". ("M_lgnccoa_c", "M_lgnccoa_x")
        "limonene". ("M_limnen_c")
        "linoelaidic acid (all trans C18:2)". ("M_lneldc_c")
        "Linoelaidyl carnitine". ("M_lneldccrn_c", "M_lneldccrn_m")
        "linoelaidyl coenzyme A". ("M_lneldccoa_c", "M_lneldccoa_m")
        "linoleate". ("M_lnlc_c", "M_lnlc_r")
        "linoleic coenzyme A". ("M_lnlccoa_c", "M_lnlccoa_m", "M_lnlccoa_r")
        "Linoleyl carnitine". ("M_lnlccrn_c", "M_lnlccrn_m")
        "lipoamide". ("M_lpam_m")
        "L-isoleucine". ("M_ile_L_c", "M_ile_L_m")
        "L-kynurenine". ("M_Lkynr_c")
        "L-leucine". ("M_leu_L_c", "M_leu_L_m")
        "L-lysinium(1+)". ("M_lys_L_c", "M_lys_L_m", "M_lys_L_n", "M_lys_L_x")
        "L-methionine". ("M_met_L_c")
        "L-palmitoylcarnitine". ("M_pmtcrn_c", "M_pmtcrn_m", "M_pmtcrn_r", "M_pmtcrn_x")
        "L-phenylalanine". ("M_phe_L_c")
        "L-pipecolic acid". ("M_Lpipecol_x")
        "L-proline". ("M_pro_L_c", "M_pro_L_m")
        "L-saccharopinate(1-)". ("M_saccrp_L_m")
        "L-serine". ("M_ser_L_c", "M_ser_L_m", "M_ser_L_x")
        "L-threonine". ("M_thr_L_c")
        "L-thyroxine". ("M_thyox_L_c")
        "L-tryptophan". ("M_trp_L_c")
        "L-tyrosine". ("M_tyr_L_c")
        "L-valine". ("M_val_L_c", "M_val_L_m")
        "L-xylulose". ("M_xylu_L_c")
        "Malonate". ("M_HC00319_c", "M_HC00319_m")
        "malonyl carnitine". ("M_c3dc_c")
        "Malonyl-CoA". ("M_malcoa_c")
        "malonyl-CoA(4-)". ("M_malcoa_r")
        "mannosyl-glucosaminyl-acylphosphatidylinositiol (H2)". ("M_mgacpail_hs_r")
        "margarate". ("M_hpdca_c")
        "melatonin". ("M_melatn_c")
        "Mesaconate". ("M_mescon_m")
        "Mesaconyl-CoA". ("M_mescoa_m")
        "methanol". ("M_meoh_c")
        "methylglyoxal". ("M_mthgxl_c")
        "Methylmalonate". ("M_HC00900_c", "M_HC00900_m")
        "mono(glucosyluronic acid)bilirubin(2-)". ("M_bilglcur_c", "M_bilglcur_r")
        "myo-inositol". ("M_inost_c")
        "myristate". ("M_ttdca_c")
        "myristoyl carnitine". ("M_tdcrn_c")
        "N-((R)-4-Phosphopantothenoyl)-L-cysteine". ("M_4ppcys_c")
        "N(omega)-(L-Arginino)succinate". ("M_argsuc_c")
        "N,N-dimethylglycine". ("M_dmgly_c", "M_dmgly_m")
        "N-[(E)-4-ammoniobutylidene]propane-1,3-diaminium". ("M_CE5586_c")
        "N-[(R)-4-phosphonatopantothenoyl]-L-cysteinate(3-)". ("M_4ppcys_m")
        "N-[(R)-pantothenoyl]-L-cysteinate". ("M_HC01231_c", "M_HC01231_m")
        "N6-(1,2-Dicarboxyethyl)-AMP". ("M_dcamp_c")
        "N-acetyl-D-galactosamine". ("M_acgal_c", "M_acgal_g", "M_acgal_l")
        "N-Acetyl-D-galactosamine 1-phosphate". ("M_acgal1p_c")
        "N-acetyl-D-glucosamine". ("M_acgam_c", "M_acgam_l", "M_acgam_r")
        "N-Acetyl-D-glucosamine 1-phosphate". ("M_acgam1p_c")
        "N-acetyl-D-glucosamine 6-phosphate(2-)". ("M_acgam6p_c")
        "N-acetyl-D-mannosamine". ("M_acmana_c")
        "N-acetyl-D-mannosamine 6-phosphate(2-)". ("M_acmanap_c")
        "N-acetyl-L-aspartate(2-)". ("M_Nacasp_c", "M_Nacasp_m")
        "N-acetylneuraminate". ("M_acnam_c", "M_acnam_l", "M_acnam_n")
        "N-Acetylneuraminate 9-phosphate". ("M_acnamp_c")
        "N-acylsphingosine". ("M_crm_hs_c", "M_crm_hs_l", "M_crm_hs_r")
        "NAD(1-)". ("M_nad_r")
        "NADH(2-)". ("M_nadh_r")
        "N-carbamoyl-beta-alaninate". ("M_cala_c")
        "N-Carbamoyl-L-aspartate". ("M_cbasp_c")
        "nervonate". ("M_nrvnc_c")
        "nervonyl coenzyme A". ("M_nrvnccoa_c", "M_nrvnccoa_x")
        "NeuNGc". ("M_HC01115_c")
        "N-Formimidoyl-L-glutamate". ("M_forglu_c")
        "Nicotinamide". ("M_ncam_c")
        "Nicotinamide adenine dinucleotide". ("M_nad_c", "M_nad_m", "M_nad_x")
        "Nicotinamide adenine dinucleotide - reduced". ("M_nadh_c", "M_nadh_m", "M_nadh_x")
        "Nicotinamide adenine dinucleotide phosphate". ("M_nadp_c", "M_nadp_m", "M_nadp_r", "M_nadp_x")
        "Nicotinamide adenine dinucleotide phosphate - reduced". ("M_nadph_c", "M_nadph_m", "M_nadph_r", "M_nadph_x")
        "Nicotinate". ("M_nac_c")
        "Nicotinate D-ribonucleoside". ("M_nicrns_c")
        "Nicotinate D-ribonucleotide". ("M_nicrnt_c")
        "Nitric oxide". ("M_no_c")
        "nLc5Cer". ("M_acglcgal14acglcgalgluside_hs_g")
        "nLc7Cer". ("M_acglc13galacglcgal14acglcgalgluside_hs_g")
        "nLc8Cer". ("M_galacglc13galacglcgal14acglcgalgluside_hs_g")
        "N-methylethanolaminium phosphate(1-)". ("M_HC00718_c")
        "NMN". ("M_nmn_c")
        "nonanoylcoa". ("M_noncoa_m")
        "Norepinephrine". ("M_nrpphr_c")
        "N-Ribosylnicotinamide". ("M_rnam_c")
        "O2". ("M_o2_c", "M_o2_m", "M_o2_r", "M_o2_x")
        "O2'-4a-cyclic-tetrahydrobiopterin". ("M_CE5236_c", "M_CE5236_n")
        "O-acetylcarnitine". ("M_acrn_c", "M_acrn_m", "M_acrn_x")
        "octadecenoate (n-C18:1)". ("M_ocdcea_c", "M_ocdcea_r")
        "octadecenoyl carnitine". ("M_odecrn_c", "M_odecrn_m")
        "octadecenoylcoa". ("M_octdececoa_c", "M_octdececoa_m")
        "Octadecenoyl-CoA (n-C18:1CoA)". ("M_odecoa_c", "M_odecoa_m")
        "octanoate (n-C8:0)". ("M_octa_c")
        "octanoyl carnitine". ("M_c8crn_c")
        "Octanoyl-CoA (n-C8:0CoA)". ("M_occoa_c", "M_occoa_m", "M_occoa_x")
        "octenoyl carnitine". ("M_c81crn_c")
        "octenoylcoa". ("M_c81coa_c")
        "oleoyl-CoA(4-)". ("M_odecoa_r", "M_odecoa_x")
        "omeprazole". ("M_omeprazole_c")
        "O-Phospho-L-serine". ("M_pser_L_c")
        "O-phosphonatoethanaminium(1-)". ("M_ethamp_r")
        "Ornithine". ("M_orn_c", "M_orn_m")
        "Orotate". ("M_orot_c")
        "Orotidine 5'-phosphate". ("M_orot5p_c")
        "oxalate(2-)". ("M_oxa_c", "M_oxa_m")
        "oxalatosuccinate(3-)". ("M_HC01434_c", "M_HC01434_m", "M_HC01434_x")
        "Oxaloacetate". ("M_oaa_c", "M_oaa_m", "M_oaa_x")
        "Oxidized glutathione". ("M_gthox_c")
        "Oxidized thioredoxin". ("M_trdox_c", "M_trdox_m")
        "PA6". ("M_s2l2fn2m2masn_g")
        "paclitaxel". ("M_taxol_c")
        "palmitate". ("M_hdca_c", "M_hdca_l")
        "palmitoleate". ("M_hdcea_r")
        "palmitoleyl-CoA(4-)". ("M_HC10852_r")
        "Palmitoyl-CoA (n-C16:0CoA)". ("M_pmtcoa_c", "M_pmtcoa_m", "M_pmtcoa_r", "M_pmtcoa_x")
        "pantetheine". ("M_ptth_c", "M_ptth_m")
        "Pantetheine 4'-phosphate". ("M_pan4p_c")
        "pantetheine 4'-phosphate(2-)". ("M_pan4p_m")
        "pendtadenoyl carnitine". ("M_ptdcacrn_c", "M_ptdcacrn_m")
        "pentadecanoate". ("M_ptdca_c")
        "pentadecanoyl Coenzyme A". ("M_ptdcacoa_c", "M_ptdcacoa_m")
        "pentanoylcoa". ("M_pentcoa_m")
        "phenylacetaldehyde". ("M_pacald_c")
        "phenylacetate". ("M_pac_c")
        "phenylacetyl-CoA(4-)". ("M_phaccoa_c")
        "phosphatidate(2-)". ("M_pa_hs_c", "M_pa_hs_m")
        "Phosphatidylcholine". ("M_pchol_hs_c", "M_pchol_hs_m")
        "phosphatidylethanolamine". ("M_pe_hs_c", "M_pe_hs_m", "M_pe_hs_r")
        "phosphatidylinositol 4,5-bisphosphate". ("M_pail45p_hs_c", "M_pail45p_hs_m", "M_pail45p_hs_n")
        "Phosphodimethylethanolamine". ("M_HC01842_c")
        "Phosphoenolpyruvate". ("M_pep_c", "M_pep_m")
        "phytanate". ("M_phyt_c", "M_phyt_x")
        "phytanoyl-CoA(4-)". ("M_phytcoa_c", "M_phytcoa_x")
        "Porphobilinogen". ("M_ppbng_c")
        "potassium". ("M_k_c")
        "pregnenolone". ("M_prgnlone_c")
        "pregnenolone sulfate". ("M_prgnlones_c")
        "prenyl diphosphate(3-)". ("M_dmpp_x")
        "presqualene diphosphate(3-)". ("M_HC01118_r")
        "primed glycogenin (glycogenin-8[1,4-Glc])". ("M_ggn_c")
        "pristanal". ("M_pristanal_c", "M_pristanal_x")
        "pristanic acid". ("M_prist_c", "M_prist_x")
        "pristanoyl coa". ("M_pristcoa_c", "M_pristcoa_x")
        "progesterone". ("M_prgstrn_c")
        "Propanoyl-CoA". ("M_ppcoa_c", "M_ppcoa_m", "M_ppcoa_x")
        "propionate". ("M_ppa_c")
        "prostaglandin A1(1-)". ("M_HC02202_c")
        "prostaglandin C1(1-)". ("M_HC02206_c")
        "prostaglandin D2(1-)". ("M_prostgd2_c", "M_prostgd2_r")
        "prostaglandin E1(1-)". ("M_prostge1_c")
        "prostaglandin E2(1-)". ("M_prostge2_c")
        "prostaglandin F2alpha(1-)". ("M_prostgf2_c")
        "prostaglandin H2(1-)". ("M_prostgh2_c", "M_prostgh2_r")
        "prostaglandin I2(1-)". ("M_prostgi2_c", "M_prostgi2_r")
        "Prostaglandin J2". ("M_C05957_r")
        "prostaglandin-a2". ("M_HC02203_c")
        "prostaglandin-b1". ("M_HC02204_c")
        "prostaglandin-b2". ("M_HC02205_c")
        "prostaglandin-c2". ("M_HC02207_c")
        "prostaglandin-d1". ("M_HC02208_c")
        "prostaglandin-d3". ("M_HC02210_c")
        "prostaglandin-e3". ("M_HC02213_c")
        "prostaglandin-f1alpha". ("M_HC02214_c")
        "prostaglandin-f2beta". ("M_HC02216_c")
        "prostaglandin-g2". ("M_HC02217_c")
        "protein-linked asparagine residue (N-glycosylation site)". ("M_Asn_X_Ser_Thr_l", "M_Asn_X_Ser_Thr_r")
        "Protoheme". ("M_pheme_c", "M_pheme_m")
        "proton". ("M_h_c", "M_h_g", "M_h_l", "M_h_m", "M_h_n", "M_h_r", "M_h_x")
        "Protoporphyrin". ("M_ppp9_m")
        "Protoporphyrinogen IX". ("M_pppg9_c", "M_pppg9_m")
        "ps_hs[c]". ("M_ps_hs_c")
        "ps_hs[m]". ("M_ps_hs_m")
        "Putrescine". ("M_ptrc_c")
        "Pyridoxal". ("M_pydx_c")
        "Pyridoxal 5'-phosphate". ("M_pydx5p_c")
        "Pyridoxamine". ("M_pydam_c")
        "Pyridoxamine 5'-phosphate". ("M_pyam5p_c")
        "Pyridoxine". ("M_pydxn_c")
        "Pyridoxine 5'-phosphate". ("M_pdx5p_c")
        "pyruvate". ("M_pyr_c", "M_pyr_m", "M_pyr_x")
        "quinonoid dihydrobiopterin". ("M_CE2705_c", "M_CE2705_n")
        "R total". ("M_Rtotal_c", "M_Rtotal_l")
        "R total 2 coenzyme A". ("M_Rtotal2coa_c")
        "R total 3 Coenzyme A". ("M_Rtotal3coa_c")
        "R total Coenzyme A". ("M_Rtotalcoa_c")
        "Reduced glutathione". ("M_gthrd_c")
        "Reduced thioredoxin". ("M_trdrd_c", "M_trdrd_m")
        "retinal". ("M_retinal_c", "M_retinal_r")
        "retinol". ("M_retinol_c")
        "reverse-triiodthyronine". ("M_HC02187_c")
        "Riboflavin". ("M_ribflv_c")
        "S-(2-Methylbutanoyl)-dihydrolipoamide". ("M_HC01376_m")
        "S-(2-Methylpropanoyl)-dihydrolipoamide". ("M_2mpdhl_m")
        "S-(3-Methylbutanoyl)-dihydrolipoamide". ("M_HC01377_m")
        "S-(hydroxymethyl)glutathione(1-)". ("M_HC02121_c")
        "S-Adenosyl-L-homocysteine". ("M_ahcys_c", "M_ahcys_m")
        "S-Adenosyl-L-methionine". ("M_amet_c", "M_amet_m")
        "S-Adenosylmethioninamine". ("M_ametam_c")
        "Sarcosine". ("M_sarcs_c", "M_sarcs_m")
        "sebacicacid". ("M_sebacid_c", "M_sebacid_x")
        "sebacoyl carnitine". ("M_c10dc_c", "M_c10dc_x")
        "sebacoylcoa". ("M_sebcoa_c", "M_sebcoa_x")
        "sedoheptulose 1,7-bisphosphate(4-)". ("M_HC00361_c")
        "Sedoheptulose 7-phosphate". ("M_s7p_c")
        "serotonin(1+)". ("M_srtn_c")
        "S-formylglutathionate(1-)". ("M_Sfglutth_c")
        "sialyl galactosylgloboside". ("M_acngalgbside_hs_g")
        "Sodium". ("M_na1_c")
        "sodium(1+)". ("M_na1_r")
        "Spermidine". ("M_spmd_c")
        "sphinganine(1+)". ("M_sphgn_c")
        "sphingosine 1-phosphate(1-)". ("M_sphs1p_c", "M_sphs1p_r")
        "sphingosine(1+)". ("M_sphings_c", "M_sphings_l")
        "sphingosylphosphorylcholine". ("M_spc_hs_c")
        "squalene". ("M_sql_r")
        "S-Succinyldihydrolipoamide". ("M_HC00695_m")
        "stearate". ("M_ocdca_c")
        "stearidonic acid C18:4, n-3". ("M_strdnc_c")
        "stearidonyl carnitine". ("M_strdnccrn_c", "M_strdnccrn_m")
        "stearidonyl coenzyme A". ("M_strdnccoa_c", "M_strdnccoa_m", "M_strdnccoa_x")
        "stearoylcarnitine". ("M_stcrn_c", "M_stcrn_m")
        "Stearoyl-CoA (n-C18:0CoA)". ("M_stcoa_c", "M_stcoa_m", "M_stcoa_x")
        "suberic acid". ("M_subeac_c", "M_subeac_x")
        "suberyl carnitine". ("M_c8dc_c", "M_c8dc_x")
        "suberylcoa". ("M_sbcoa_c", "M_sbcoa_x")
        "Succinate". ("M_succ_c", "M_succ_m", "M_succ_x")
        "Succinic semialdehyde". ("M_sucsal_m")
        "succinyl carnitine". ("M_c4dc_c", "M_c4dc_x")
        "Succinyl-CoA". ("M_succoa_c", "M_succoa_m", "M_succoa_x")
        "sulfate". ("M_so4_c", "M_so4_l", "M_so4_m")
        "Sulfate derivative of norepinephrine". ("M_nrpphrsf_c")
        "sulfatide galactocerebroside". ("M_sgalside_hs_c", "M_sgalside_hs_g", "M_sgalside_hs_l")
        "Sulfite". ("M_so3_c")
        "superoxide". ("M_o2s_c", "M_o2s_n", "M_o2s_x")
        "Superoxide anion". ("M_o2s_m")
        "T antigen (core 1)". ("M_T_antigen_g")
        "Taurine". ("M_taur_c", "M_taur_x")
        "taurochenodeoxycholate". ("M_tdchola_c", "M_tdchola_x")
        "taurocholate". ("M_tchola_x")
        "taurocholic acid". ("M_tchola_c")
        "testosterone". ("M_tststerone_c")
        "testosterone sulfate". ("M_tststerones_c")
        "tetracosahexaenoic acid, n-3". ("M_tethex3_c")
        "tetracosahexaenoyl coenzyme A". ("M_tethex3coa_c", "M_tethex3coa_x")
        "tetracosapentaenoic acid, n-3". ("M_tetpent3_c")
        "tetracosapentaenoic acid, n-6". ("M_tetpent6_c")
        "tetracosapentaenoyl coenzyme A, n-3". ("M_tetpent3coa_c", "M_tetpent3coa_x")
        "tetracosapentaenoyl coenzyme A, n-6". ("M_tetpent6coa_c", "M_tetpent6coa_x")
        "tetracosatetraenoic acid n-6". ("M_tettet6_c")
        "tetracosatetraenoyl coenzyme A". ("M_tettet6coa_c", "M_tettet6coa_x")
        "tetradecadienoyl carnitine". ("M_tetdec2crn_c")
        "tetradecadienoylcoa". ("M_tetdec2coa_c")
        "tetradecanoyl carnitine". ("M_ttdcrn_c", "M_ttdcrn_m")
        "Tetradecanoyl-CoA (n-C14:0CoA)". ("M_tdcoa_c", "M_tdcoa_m", "M_tdcoa_x")
        "tetradecenoyl carnitine". ("M_tetdece1crn_c")
        "tetradecenoylcoa". ("M_tetdece1coa_c")
        "Thiamin". ("M_thm_c")
        "Thiamin monophosphate". ("M_thmmp_c")
        "Thiamine diphosphate". ("M_thmpp_c", "M_thmpp_m")
        "thiamine(1+) monophosphate(2-)". ("M_thmmp_m")
        "thiocyanate". ("M_tcynt_c", "M_tcynt_m")
        "thiosulfate(2-)". ("M_tsul_c", "M_tsul_m")
        "thromboxane A2(1-)". ("M_txa2_c", "M_txa2_r")
        "thromboxane-b2". ("M_HC02180_c")
        "tiglyl carnitine". ("M_c51crn_c")
        "timnodonic acid C20:5, n-3". ("M_tmndnc_c")
        "Timnodonyl carnitine". ("M_tmndnccrn_c", "M_tmndnccrn_m")
        "timnodonyl coenzyme A". ("M_tmndnccoa_c", "M_tmndnccoa_m", "M_tmndnccoa_x")
        "Tn antigen". ("M_Tn_antigen_g", "M_Tn_antigen_l")
        "tolbutamide". ("M_tolbutamide_c")
        "trans,cis,cis-2,7,10-hexadecatrienoyl-CoA". ("M_CE2433_m")
        "trans,cis,cis-2,9,12-octadecatrienoyl-CoA". ("M_CE2434_m")
        "trans,cis-2,9-octadecadienoyl-CoA". ("M_CE5162_r")
        "trans,cis-deca-2,4-dienoyl-CoA". ("M_CE2435_m")
        "trans,cis-Lauro-2,6-dienoyl-CoA". ("M_C05279_m")
        "trans2,6dodecadienoylcoa". ("M_tddedi2coa_m")
        "trans-2-cis,cis,cis-8,11,14-eicosatetraenoyl-CoA". ("M_CE5114_x")
        "trans-2-cis,cis-4,8-tetradecatrienoyl-CoA". ("M_CE5118_m")
        "trans-2-cis,cis-5,8-tetradecatrienoyl-CoA". ("M_CE2432_m")
        "trans-2-cis-8-tetradecadienoyl-CoA". ("M_CE5120_m")
        "trans3,6dodecadienoylcoa". ("M_tddedicoa_m")
        "trans-3-cis-8,11,14-eicosatetraenoyl-CoA". ("M_CE5116_x")
        "trans-3-cis-8-tetradecadienoyl-CoA". ("M_CE5119_m")
        "trans-3-decenoyl-CoA". ("M_CE5121_m")
        "trans-3-methylglutaconyl-CoA(5-)". ("M_3mgcoa_m")
        "trans4decenoylcoa". ("M_tdec4ecoa_m")
        "trans-4-hydroxy-L-proline". ("M_4hpro_LT_m")
        "trans5,8tetradecadienoylcoa". ("M_ttetddcoa_m")
        "trans7,10-hexadecadienoylcoa". ("M_thexddcoa_m")
        "trans-Dec-2-enoyl-CoA". ("M_dc2coa_m", "M_dc2coa_x")
        "trans-dec-2-enoyl-CoA(4-)". ("M_HC01414_x")
        "trans-Dodec-2-enoyl-CoA". ("M_dd2coa_c", "M_dd2coa_x")
        "trans-dodec-2-enoyl-CoA(4-)". ("M_dd2coa_m")
        "trans-Hex-2-enoyl-CoA". ("M_hx2coa_m", "M_hx2coa_x")
        "trans-Hexadec-2-enoyl carnitine". ("M_hdd2crn_c", "M_hdd2crn_m")
        "trans-Hexadec-2-enoyl-CoA". ("M_hdd2coa_c", "M_hdd2coa_m")
        "trans-Octadec-2-enoyl-CoA". ("M_od2coa_c", "M_od2coa_m")
        "trans-tetradec-2-enoyl-CoA(4-)". ("M_HC01412_m", "M_HC01412_x")
        "trans-vaccenate". ("M_vacc_c")
        "tridecanoylcoa". ("M_tridcoa_m")
        "triglyceride". ("M_tag_hs_c")
        "trihexosyl ceramide". ("M_thcrm_hs_g")
        "trimethylenediaminium". ("M_13dampp_c")
        "Type IIH glycolipid". ("M_fuc12gal14acglcgalgluside_hs_g")
        "Type IIIA glycolipid". ("M_acgalfucgalacgalfuc12gal14acglcgalgluside_hs_c", "M_acgalfucgalacgalfuc12gal14acglcgalgluside_hs_g")
        "Type IIIAb". ("M_acgalfucgalacgalfucgalacglcgal14acglcgalgluside_hs_c", "M_acgalfucgalacgalfucgalacglcgal14acglcgalgluside_hs_g")
        "Type IIIH glycolipid". ("M_fucgalacgalfuc12gal14acglcgalgluside_hs_g")
        "Tyramine O-sulfate". ("M_tymsf_c")
        "tyraminium". ("M_tym_c")
        "Ubiquinol-10". ("M_q10h2_c", "M_q10h2_m")
        "ubiquinone-10". ("M_q10_c", "M_q10_m")
        "UDP". ("M_udp_c", "M_udp_r")
        "UDP(3-)". ("M_udp_g", "M_udp_l", "M_udp_n")
        "UDP-D-galactose(2-)". ("M_udpgal_c", "M_udpgal_g")
        "UDP-D-glucuronate". ("M_udpglcur_c", "M_udpglcur_r")
        "UDPglucose". ("M_udpg_c")
        "UDP-N-acetyl-alpha-D-glucosamine(2-)". ("M_uacgam_c", "M_uacgam_g")
        "UDP-N-acetyl-D-galactosamine(2-)". ("M_udpacgal_c", "M_udpacgal_g", "M_udpacgal_l")
        "UMP". ("M_ump_c", "M_ump_r")
        "UMP(2-)". ("M_ump_g", "M_ump_n")
        "undecanoylcoa". ("M_undcoa_m")
        "Uracil". ("M_ura_c")
        "Urate". ("M_urate_c")
        "Urea". ("M_urea_c")
        "Uridine". ("M_uri_c")
        "Urocanate". ("M_urcan_c")
        "Uroporphyrinogen III". ("M_uppg3_c")
        "UTP". ("M_utp_c")
        "UTP(4-)". ("M_utp_n")
        "Vaccenyl carnitine". ("M_vacccrn_c", "M_vacccrn_m")
        "vaccenyl coenzyme A". ("M_vacccoa_c", "M_vacccoa_m")
        "VI2Fuc-nLc6". ("M_fucgalacglcgal14acglcgalgluside_hs_g")
        "water". ("M_h2o_g", "M_h2o_l", "M_h2o_n")
        "w-hydroxypalmiticacid". ("M_omhpal_c", "M_omhpal_r")
        "Xanthine". ("M_xan_c")
        "xanthosine". ("M_xtsn_c")
        "Xanthosine 5'-phosphate". ("M_xmp_c")
        "Xanthurenic acid". ("M_C02470_c")
        "xylitol". ("M_xylt_c")
        "zymosterol". ("M_zymst_r")
        "zymosterol intermediate 2". ("M_zym_int2_r")

* extracellular biocompound  and the corresponding extracellular species
        "EXT_(-)-trans-carveol". ("M_carveol_e")
        "EXT_Meta066". ("M_dtdp_e")
        "EXT_Meta067". ("M_C04849_e")
        "EXT_Meta068". ("M_udpg_e")
        "EXT_Meta069". ("M_cspg_b_e")
        "EXT_Meta070". ("M_glygn4_e")
        "EXT_(+)-alpha-pinene". ("M_appnn_e")
        "EXT_(20S)-20-hydroxypregn-4-en-3-one". ("M_aprgstrn_e")
        "EXT_(2S)-4-carbamoyl-2-(2-phenylacetamido)butanoate". ("M_pheacgln_e")
        "EXT_(2S,3R)-2-azaniumyl-3-hydroxyoctadecyl phosphate". ("M_sph1p_e")
        "EXT_(6S)-5,6,7,8-tetrahydrofolate(2-)". ("M_thf_e")
        "EXT_(Gal)4 (Glc)1 (GlcNAc)3 (LFuc)3 (Cer)1". ("M_fucfucfucgalacglc13galacglcgal14acglcgalgluside_hs_e")
        "EXT_(Gal)6 (Glc)1 (GlcNAc)3 (LFuc)2 (Cer)1". ("M_galgalfucfucgalacglcgalacglcgal14acglcgalgluside_hs_e")
        "EXT_(R)-3-hydroxybutyrate". ("M_bhb_e")
        "EXT_(R)-lactate". ("M_lac_D_e")
        "EXT_(R)-Pantothenate". ("M_pnto_R_e")
        "EXT_(S)-3-aminoisobutyric acid". ("M_3aib_e")
        "EXT_(S)-3-sulfonatolactate(2-)". ("M_sl_L_e")
        "EXT_(S)-Glycerate". ("M_glyc_S_e")
        "EXT_(S)-lactate". ("M_lac_L_e")
        "EXT_(S)-malate(2-)". ("M_mal_L_e")
        "EXT_1 acyl phosphoglycerol". ("M_1glyc_hs_e")
        "EXT_10-formyltetrahydrofolate(2-)". ("M_10fthf_e")
        "EXT_10-formyltetrahydrofolate-[Glu](5)". ("M_10fthf5glu_e")
        "EXT_10-formyltetrahydrofolate-[Glu](6)". ("M_10fthf6glu_e")
        "EXT_10-formyltetrahydrofolate-[Glu](7)". ("M_10fthf7glu_e")
        "EXT_12(S)-HPETE(1-)". ("M_C05965_e")
        "EXT_17beta-estradiol 3-glucosiduronic acid". ("M_estradiolglc_e")
        "EXT_17beta-hydroxy-5alpha-androstan-3-one". ("M_5adtststerone_e")
        "EXT_1-alkyl 2-acteylglycerol 3-phosphocholine". ("M_paf_hs_e")
        "EXT_1-alkyl 2-lysoglycerol 3-phosphocholine". ("M_ak2lgchol_hs_e")
        "EXT_2,6 dimethylheptanoyl carnitine". ("M_dmhptcrn_e")
        "EXT_20-hydroxy-arachidonate". ("M_HC02179_e")
        "EXT_2-deoxy-D-ribose". ("M_drib_e")
        "EXT_2-hydroxy-4-nitrophenolate". ("M_24nph_e")
        "EXT_2-Hydroxybutyrate". ("M_2hb_e")
        "EXT_2-methylcitrate(3-)". ("M_2mcit_e")
        "EXT_2-oxoglutarate(2-)". ("M_akg_e")
        "EXT_3-(4-hydroxyphenyl)pyruvate". ("M_34hpp_e")
        "EXT_3,3',5-triiodo-L-thyronine". ("M_triodthy_e")
        "EXT_3,4-Dihydroxyphenylethyleneglycol". ("M_34dhoxpeg_e")
        "EXT_3beta-hydroxyandrost-5-en-17-one 3-sulfate(1-)". ("M_dheas_e")
        "EXT_3-hydroxy butyryl carnitine". ("M_3bcrn_e")
        "EXT_3-hydroxy tetradecenoyl-7-carnitine". ("M_3tetd7ecoacrn_e")
        "EXT_3-hydroxy trans5,8tetradecadienoyl carnitine". ("M_3ttetddcoacrn_e")
        "EXT_3-hydroxy trans7,10-hexadecadienoyl carnitine". ("M_3thexddcoacrn_e")
        "EXT_3-hydroxydecanoylcarnitine". ("M_3deccrn_e")
        "EXT_3-hydroxydodecanoylcarnitine". ("M_3ddcrn_e")
        "EXT_3-hydroxyhexadecanoylcarnitine". ("M_3hexdcrn_e")
        "EXT_3-hydroxyhexadecenoylcarnitine". ("M_3hdececrn_e")
        "EXT_3-hydroxy-isovaleryl carnitine". ("M_3ivcrn_e")
        "EXT_3-hydroxyoctadecanoyl carnitine". ("M_3octdeccrn_e")
        "EXT_3-hydroxy-octadecenoyl carnitine". ("M_3octdece1crn_e")
        "EXT_3-hydroxy-tetradecanoyl carnitine". ("M_3tdcrn_e")
        "EXT_3-methyl-2-oxobutanoate". ("M_3mob_e")
        "EXT_3-methyl-2-oxopentanoate". ("M_3mop_e")
        "EXT_4 hydroxy tolbutamide". ("M_4mtolbutamide_e")
        "EXT_4-Aminobutanoate". ("M_4abut_e")
        "EXT_4-ammoniobutanal". ("M_4abutn_e")
        "EXT_4-hydroxyphenylacetate". ("M_4hphac_e")
        "EXT_4-methyl-2-oxopentanoate". ("M_4mop_e")
        "EXT_4-nitrophenolate". ("M_4nph_e")
        "EXT_4-nitrophenyl phosphate(2-)". ("M_HC01104_e")
        "EXT_4-Nitrophenyl sulfate". ("M_4nphsf_e")
        "EXT_4-pyridoxate". ("M_4pyrdx_e")
        "EXT_5 hydroxy omeprazole". ("M_5homeprazole_e")
        "EXT_5alpha-Dihydrotestosterone sulfate". ("M_5adtststerones_e")
        "EXT_5-L-Glutamyl-L-alanine". ("M_gluala_e")
        "EXT_5-Methyltetrahydrofolate". ("M_5mthf_e")
        "EXT_5-Methylthioadenosine". ("M_5mta_e")
        "EXT_5-O-phosphonato-alpha-D-ribofuranosyl diphosphate(5-)". ("M_prpp_e")
        "EXT_5-oxoprolinate". ("M_5oxpro_e")
        "EXT_6 alpha hydroxy taxol/ 6 alpha hydroxy paclitaxel". ("M_htaxol_e")
        "EXT_9-O-Acetylated GD3". ("M_oagd3_hs_e")
        "EXT_acetaldehyde". ("M_acald_e")
        "EXT_acetate". ("M_ac_e")
        "EXT_acetoacetate". ("M_acac_e")
        "EXT_acetone". ("M_acetone_e")
        "EXT_acetylcholine". ("M_ach_e")
        "EXT_adenine". ("M_ade_e")
        "EXT_Adenosine". ("M_adn_e")
        "EXT_ADP(3-)". ("M_adp_e")
        "EXT_adrenic acid". ("M_adrn_e")
        "EXT_aldehydo-D-xylose". ("M_xyl_D_e")
        "EXT_all-trans-retinoate". ("M_retn_e")
        "EXT_alpha-D-glucose 1-phosphate(2-)". ("M_g1p_e")
        "EXT_alpha-linolenate". ("M_lnlnca_e")
        "EXT_alpha-pinene oxide". ("M_apnnox_e")
        "EXT_ammonium". ("M_nh4_e")
        "EXT_AMP". ("M_amp_e")
        "EXT_anthranilate". ("M_anth_e")
        "EXT_arachidate". ("M_arach_e")
        "EXT_arachidonate". ("M_arachd_e")
        "EXT_ATP(4-)". ("M_atp_e")
        "EXT_beta-alanine". ("M_ala_B_e")
        "EXT_Bicarbonate". ("M_hco3_e")
        "EXT_bilirubin(2-)". ("M_bilirub_e")
        "EXT_Biocytin". ("M_biocyt_e")
        "EXT_Biotin". ("M_btn_e")
        "EXT_bis(beta-glucosyluronate)bilirubin". ("M_bildglcur_e")
        "EXT_butyrate". ("M_but_e")
        "EXT_butyryl carnitine". ("M_c4crn_e")
        "EXT_calcium(2+)". ("M_ca2_e")
        "EXT_caprate". ("M_HC02175_e")
        "EXT_carbon monoxide". ("M_co_e")
        "EXT_CDP(3-)". ("M_cdp_e")
        "EXT_cerotate". ("M_hexc_e")
        "EXT_cervonic acid, C22:6 n-3". ("M_crvnc_e")
        "EXT_Chloride". ("M_cl_e")
        "EXT_Cholate". ("M_cholate_e")
        "EXT_cholesterol". ("M_chsterol_e")
        "EXT_cholesterol ester". ("M_xolest2_hs_e")
        "EXT_Choline". ("M_chol_e")
        "EXT_chondroitin sulfate A (GalNAc4S-GlcA) proteoglycan". ("M_cspg_a_e")
        "EXT_chondroitin sulfate E (GalNAc4,6diS-GlcA) proteoglycan". ("M_cspg_e_e")
        "EXT_citr_L[e]". ("M_citr_L_e")
        "EXT_citrate(3-)". ("M_cit_e")
        "EXT_clupanodonic acid". ("M_clpnd_e")
        "EXT_CMP(2-)". ("M_cmp_e")
        "EXT_CO2". ("M_co2_e")
        "EXT_CoproporphyrinogenI". ("M_HC01610_e")
        "EXT_creatine". ("M_creat_e")
        "EXT_CTP(4-)". ("M_ctp_e")
        "EXT_cysteaminium". ("M_cysam_e")
        "EXT_D-alanine". ("M_ala_D_e")
        "EXT_D-aspartate(1-)". ("M_asp_D_e")
        "EXT_decadienoyl carnitine". ("M_decdicrn_e")
        "EXT_decanoyl carnitine". ("M_c10crn_e")
        "EXT_decenoyl carnitine". ("M_c101crn_e")
        "EXT_de-Fuc form of PA6". ("M_s2l2n2m2masn_e")
        "EXT_deoxycholic acid". ("M_dchac_e")
        "EXT_Deoxycytidine". ("M_dcyt_e")
        "EXT_Deoxyinosine". ("M_din_e")
        "EXT_Deoxyuridine". ("M_duri_e")
        "EXT_Dephospho-CoA". ("M_dpcoa_e")
        "EXT_D-Fructose". ("M_fru_e")
        "EXT_D-Galactose". ("M_gal_e")
        "EXT_D-galactosyl-N-acylsphingosine". ("M_galside_hs_e")
        "EXT_D-glucitol". ("M_sbt_D_e")
        "EXT_D-Glucosamine". ("M_gam_e")
        "EXT_D-glucose". ("M_glc_D_e")
        "EXT_D-glucuronate". ("M_glcur_e")
        "EXT_dGMP(2-)". ("M_dgmp_e")
        "EXT_dGTP". ("M_dgtp_e")
        "EXT_diglyceride". ("M_dag_hs_e")
        "EXT_dihomo-gamma-linolenic acid (n-6)". ("M_dlnlcg_e")
        "EXT_dihydrofolate(2-)". ("M_dhf_e")
        "EXT_Diphosphate". ("M_ppi_e")
        "EXT_disialyl galactosylgloboside". ("M_acnacngalgbside_hs_e")
        "EXT_D-Mannose". ("M_man_e")
        "EXT_docosa-4,7,10,13,16-pentaenoic acid". ("M_dcsptn1_e")
        "EXT_docosenoic acid (C22:1)". ("M_doco13ac_e")
        "EXT_dodecenoyl carnitine". ("M_ddece1crn_e")
        "EXT_dopamine 3-O-sulfate". ("M_dopasf_e")
        "EXT_dopaminium(1+)". ("M_dopa_e")
        "EXT_D-proline". ("M_pro_D_e")
        "EXT_D-ribitol". ("M_rbt_e")
        "EXT_D-ribose". ("M_rib_D_e")
        "EXT_D-serine". ("M_ser_D_e")
        "EXT_D-tagatose". ("M_tagat_D_e")
        "EXT_dTMP(2-)". ("M_dtmp_e")
        "EXT_dTTP(4-)". ("M_dttp_e")
        "EXT_eicosatetranoic acid". ("M_eicostet_e")
        "EXT_elaidate". ("M_elaid_e")
        "EXT_estradiol". ("M_estradiol_e")
        "EXT_estrone 3-sulfate(1-)". ("M_estrones_e")
        "EXT_ethanol". ("M_etoh_e")
        "EXT_fatty acid retinol". ("M_retfa_e")
        "EXT_Fe2+". ("M_fe2_e")
        "EXT_Fe3+". ("M_fe3_e")
        "EXT_Flavin adenine dinucleotide oxidized". ("M_fad_e")
        "EXT_Folate". ("M_fol_e")
        "EXT_formaldehyde". ("M_fald_e")
        "EXT_formate". ("M_for_e")
        "EXT_Galactosylglycerol". ("M_HC01444_e")
        "EXT_Gal-Gal-Gal-Gal-Gal-Glc-Cer". ("M_galgalgalthcrm_hs_e")
        "EXT_Gal-GlcNAc-Gal globoside". ("M_galacglcgalgbside_hs_e")
        "EXT_gama-carboxyethyl-hydroxychroman". ("M_CE1926_e")
        "EXT_gama-CEHC-glucuronide". ("M_CE5854_e")
        "EXT_gamma-linolenate". ("M_lnlncg_e")
        "EXT_GDP(3-)". ("M_gdp_e")
        "EXT_globoside". ("M_gbside_hs_e")
        "EXT_glutaryl carnitine". ("M_c5dc_e")
        "EXT_glutathionate(1-)". ("M_gthrd_e")
        "EXT_Glycerol". ("M_glyc_e")
        "EXT_glycerone". ("M_dha_e")
        "EXT_glycerone phosphate(2-)". ("M_dhap_e")
        "EXT_Glycine". ("M_gly_e")
        "EXT_glycine betaine". ("M_glyb_e")
        "EXT_glycochenodeoxycholate". ("M_dgchol_e")
        "EXT_glycocholate". ("M_gchola_e")
        "EXT_glycogen, structure 5 (glycogenin-2[1,4-Glc])". ("M_glygn5_e")
        "EXT_GMP(3-)". ("M_gmp_e")
        "EXT_GTP(4-)". ("M_gtp_e")
        "EXT_guanine". ("M_gua_e")
        "EXT_H2O". ("M_h2o_e")
        "EXT_heparan sulfate proteoglycan". ("M_hspg_e")
        "EXT_heptaglutamyl folate (DHF)". ("M_7dhf_e")
        "EXT_heptaglutamyl folate (THF)". ("M_7thf_e")
        "EXT_Hexadecanedioic acid mono-L-carnitine ester". ("M_c16dc_e")
        "EXT_Hexadecanoate (n-C16:0)". ("M_hdca_e")
        "EXT_Hexadecenoate (n-C16:1)". ("M_hdcea_e")
        "EXT_hexaglutamyl folate  (THF)". ("M_6thf_e")
        "EXT_hexaglutamyl folate (DHF)". ("M_6dhf_e")
        "EXT_histamium". ("M_hista_e")
        "EXT_hyaluronan". ("M_ha_e")
        "EXT_hyaluronan biosynthesis, precursor 1". ("M_ha_pre1_e")
        "EXT_hydrogen cyanide". ("M_cyan_e")
        "EXT_hydrogen peroxide". ("M_h2o2_e")
        "EXT_hydrogenphosphate". ("M_pi_e")
        "EXT_hydrosulfide". ("M_HC00250_e")
        "EXT_hydroxide ion". ("M_oh1_e")
        "EXT_Hypotaurine". ("M_hyptaur_e")
        "EXT_hypoxanthine". ("M_hxan_e")
        "EXT_IDP(3-)". ("M_idp_e")
        "EXT_IMP(2-)". ("M_imp_e")
        "EXT_Inosine". ("M_ins_e")
        "EXT_iodide". ("M_i_e")
        "EXT_Isomaltose". ("M_HC00229_e")
        "EXT_isovaleryl carnitine". ("M_ivcrn_e")
        "EXT_ITP(3-)". ("M_itp_e")
        "EXT_keratan sulfate I". ("M_ksi_e")
        "EXT_keratan sulfate II (core 2-linked)". ("M_ksii_core2_e")
        "EXT_keratan sulfate II (core 4-linked)". ("M_ksii_core4_e")
        "EXT_kinetensin". ("M_CE5786_e")
        "EXT_kinetensin 1-7". ("M_CE5788_e")
        "EXT_L-alanine". ("M_ala_L_e")
        "EXT_L-arabinitol". ("M_abt_e")
        "EXT_L-arabinose". ("M_arab_L_e")
        "EXT_L-argininium(1+)". ("M_arg_L_e")
        "EXT_L-ascorbate". ("M_ascb_L_e")
        "EXT_L-asparagine". ("M_asn_L_e")
        "EXT_L-aspartate(1-)". ("M_asp_L_e")
        "EXT_lauroyl carnitine". ("M_ddeccrn_e")
        "EXT_L-Carnitine". ("M_crn_e")
        "EXT_L-cysteine". ("M_cys_L_e")
        "EXT_L-cysteinylglycine". ("M_cgly_e")
        "EXT_L-dopa". ("M_34dhphe_e")
        "EXT_Leucylleucine". ("M_leuleu_e")
        "EXT_leukotriene A4(1-)". ("M_leuktrA4_e")
        "EXT_leukotriene B4(1-)". ("M_leuktrB4_e")
        "EXT_leukotriene C4(2-)". ("M_leuktrC4_e")
        "EXT_Leukotriene D4". ("M_leuktrD4_e")
        "EXT_leukotriene E4(1-)". ("M_leuktrE4_e")
        "EXT_leukotriene F4". ("M_leuktrF4_e")
        "EXT_L-fucose". ("M_fuc_L_e")
        "EXT_L-glutamate(1-)". ("M_glu_L_e")
        "EXT_L-glutamine". ("M_gln_L_e")
        "EXT_L-histidine". ("M_his_L_e")
        "EXT_L-homoserine". ("M_hom_L_e")
        "EXT_L-iduronate". ("M_idour_e")
        "EXT_lignocerate". ("M_lgnc_e")
        "EXT_limonene". ("M_limnen_e")
        "EXT_linoelaidic acid (all trans C18:2)". ("M_lneldc_e")
        "EXT_linoleate". ("M_lnlc_e")
        "EXT_L-isoleucine". ("M_ile_L_e")
        "EXT_L-leucine". ("M_leu_L_e")
        "EXT_L-lysinium(1+)". ("M_lys_L_e")
        "EXT_L-methionine". ("M_met_L_e")
        "EXT_L-phenylalanine". ("M_phe_L_e")
        "EXT_L-proline". ("M_pro_L_e")
        "EXT_L-serine". ("M_ser_L_e")
        "EXT_L-threonine". ("M_thr_L_e")
        "EXT_L-thyroxine". ("M_thyox_L_e")
        "EXT_L-tryptophan". ("M_trp_L_e")
        "EXT_L-tyrosine". ("M_tyr_L_e")
        "EXT_L-valine". ("M_val_L_e")
        "EXT_malonyl carnitine". ("M_c3dc_e")
        "EXT_maltodecaose". ("M_CE2839_e")
        "EXT_maltoheptaose". ("M_malthp_e")
        "EXT_Maltohexaose". ("M_malthx_e")
        "EXT_maltononaose". ("M_CE2838_e")
        "EXT_maltopentaose". ("M_maltpt_e")
        "EXT_Maltose". ("M_malt_e")
        "EXT_Maltotetraose". ("M_maltttr_e")
        "EXT_maltotriose". ("M_malttr_e")
        "EXT_margarate". ("M_hpdca_e")
        "EXT_methanol". ("M_meoh_e")
        "EXT_methylglyoxal". ("M_mthgxl_e")
        "EXT_mono(glucosyluronic acid)bilirubin(2-)". ("M_bilglcur_e")
        "EXT_monoacylglycerol 2". ("M_mag_hs_e")
        "EXT_myo-inositol". ("M_inost_e")
        "EXT_myristoyl carnitine". ("M_tdcrn_e")
        "EXT_N-acylsphingosine". ("M_crm_hs_e")
        "EXT_N-Carbamoyl-L-aspartate". ("M_cbasp_e")
        "EXT_nervonate". ("M_nrvnc_e")
        "EXT_Nicotinate". ("M_nac_e")
        "EXT_Nitric oxide". ("M_no_e")
        "EXT_Norepinephrine". ("M_nrpphr_e")
        "EXT_O2". ("M_o2_e")
        "EXT_octadecanoate (n-C18:0)". ("M_ocdca_e")
        "EXT_octadecenoate (n-C18:1)". ("M_ocdcea_e")
        "EXT_octanoate (n-C8:0)". ("M_octa_e")
        "EXT_octanoyl carnitine". ("M_c8crn_e")
        "EXT_octenoyl carnitine". ("M_c81crn_e")
        "EXT_omeprazole". ("M_omeprazole_e")
        "EXT_Ornithine". ("M_orn_e")
        "EXT_orotate". ("M_orot_e")
        "EXT_oxalate(2-)". ("M_oxa_e")
        "EXT_PA6". ("M_s2l2fn2m2masn_e")
        "EXT_paclitaxel". ("M_taxol_e")
        "EXT_pantetheine". ("M_ptth_e")
        "EXT_Pantetheine 4'-phosphate". ("M_pan4p_e")
        "EXT_pectin-deoxycholic acid complex". ("M_pectindchac_e")
        "EXT_pectins". ("M_pect_e")
        "EXT_pentadecanoate". ("M_ptdca_e")
        "EXT_pentaglutamyl folate (DHF)". ("M_5dhf_e")
        "EXT_pentaglutamyl folate (THF)". ("M_5thf_e")
        "EXT_Phosphatidylcholine". ("M_pchol_hs_e")
        "EXT_phosphatidylethanolamine". ("M_pe_hs_e")
        "EXT_phosphatidylglycerol(1-)". ("M_pglyc_hs_e")
        "EXT_phosphatidylserine". ("M_ps_hs_e")
        "EXT_phytanate". ("M_phyt_e")
        "EXT_potassium". ("M_k_e")
        "EXT_progesterone". ("M_prgstrn_e")
        "EXT_propionate". ("M_ppa_e")
        "EXT_prostaglandin A1(1-)". ("M_HC02202_e")
        "EXT_prostaglandin C1(1-)". ("M_HC02206_e")
        "EXT_prostaglandin D2(1-)". ("M_prostgd2_e")
        "EXT_prostaglandin E1(1-)". ("M_prostge1_e")
        "EXT_prostaglandin E2(1-)". ("M_prostge2_e")
        "EXT_prostaglandin F2alpha(1-)". ("M_prostgf2_e")
        "EXT_prostaglandin H2(1-)". ("M_prostgh2_e")
        "EXT_prostaglandin I2(1-)". ("M_prostgi2_e")
        "EXT_prostaglandin-a2". ("M_HC02203_e")
        "EXT_prostaglandin-b1". ("M_HC02204_e")
        "EXT_prostaglandin-b2". ("M_HC02205_e")
        "EXT_prostaglandin-c2". ("M_HC02207_e")
        "EXT_prostaglandin-d1". ("M_HC02208_e")
        "EXT_prostaglandin-d3". ("M_HC02210_e")
        "EXT_prostaglandin-e3". ("M_HC02213_e")
        "EXT_prostaglandin-f1alpha". ("M_HC02214_e")
        "EXT_prostaglandin-f2beta". ("M_HC02216_e")
        "EXT_prostaglandin-g2". ("M_HC02217_e")
        "EXT_Protoheme". ("M_pheme_e")
        "EXT_proton". ("M_h_e")
        "EXT_Putrescine". ("M_ptrc_e")
        "EXT_pyridoxal 5'-phosphate(2-)". ("M_pydx5p_e")
        "EXT_Pyridoxine". ("M_pydxn_e")
        "EXT_pyruvate". ("M_pyr_e")
        "EXT_R total". ("M_Rtotal_e")
        "EXT_R total 2 position". ("M_Rtotal2_e")
        "EXT_R total 3 position". ("M_Rtotal3_e")
        "EXT_retinol". ("M_retinol_e")
        "EXT_reverse-triiodthyronine". ("M_HC02187_e")
        "EXT_Riboflavin". ("M_ribflv_e")
        "EXT_S-Adenosyl-L-homocysteine". ("M_ahcys_e")
        "EXT_serotonin(1+)". ("M_srtn_e")
        "EXT_Sodium". ("M_na1_e")
        "EXT_Spermidine". ("M_spmd_e")
        "EXT_sphingosine 1-phosphate(1-)". ("M_sphs1p_e")
        "EXT_sphingosylphosphorylcholine". ("M_spc_hs_e")
        "EXT_starch, structure 2 (1,6-{2[1,4-Glc], [1,4-Glc]})". ("M_strch2_e")
        "EXT_stearidonic acid C18:4, n-3". ("M_strdnc_e")
        "EXT_succinate(2-)". ("M_succ_e")
        "EXT_Sucrose". ("M_sucr_e")
        "EXT_sulfate". ("M_so4_e")
        "EXT_Sulfate derivative of norepinephrine". ("M_nrpphrsf_e")
        "EXT_superoxide". ("M_o2s_e")
        "EXT_Taurine". ("M_taur_e")
        "EXT_taurochenodeoxycholate". ("M_tdchola_e")
        "EXT_taurocholic acid". ("M_tchola_e")
        "EXT_testosterone". ("M_tststerone_e")
        "EXT_testosterone sulfate". ("M_tststerones_e")
        "EXT_tetracosahexaenoic acid, n-3". ("M_tethex3_e")
        "EXT_tetracosapentaenoic acid, n-3". ("M_tetpent3_e")
        "EXT_tetracosapentaenoic acid, n-6". ("M_tetpent6_e")
        "EXT_tetracosatetraenoic acid n-6". ("M_tettet6_e")
        "EXT_tetradecadienoyl carnitine". ("M_tetdec2crn_e")
        "EXT_tetradecanoate (n-C14:0)". ("M_ttdca_e")
        "EXT_tetradecenoyl carnitine". ("M_tetdece1crn_e")
        "EXT_thiocyanate". ("M_tcynt_e")
        "EXT_thiosulfate(2-)". ("M_tsul_e")
        "EXT_thromboxane A2(1-)". ("M_txa2_e")
        "EXT_thromboxane-b2". ("M_HC02180_e")
        "EXT_tiglyl carnitine". ("M_c51crn_e")
        "EXT_timnodonic acid C20:5, n-3". ("M_tmndnc_e")
        "EXT_tolbutamide". ("M_tolbutamide_e")
        "EXT_trans-4-hydroxy-L-proline". ("M_4hpro_LT_e")
        "EXT_trans-vaccenate". ("M_vacc_e")
        "EXT_Trehalose". ("M_tre_e")
        "EXT_triglyceride". ("M_tag_hs_e")
        "EXT_Type IIIA glycolipid". ("M_acgalfucgalacgalfuc12gal14acglcgalgluside_hs_e")
        "EXT_Type IIIAb". ("M_acgalfucgalacgalfucgalacglcgal14acglcgalgluside_hs_e")
        "EXT_Tyramine O-sulfate". ("M_tymsf_e")
        "EXT_Ubiquinol-10". ("M_q10h2_e")
        "EXT_ubiquinone-10". ("M_q10_e")
        "EXT_UDP(3-)". ("M_udp_e")
        "EXT_UDP-D-galactose(2-)". ("M_udpgal_e")
        "EXT_UMP(2-)". ("M_ump_e")
        "EXT_Urate". ("M_urate_e")
        "EXT_Urea". ("M_urea_e")
        "EXT_Uridine". ("M_uri_e")
        "EXT_UroporphyrinogenI". ("M_HC01609_e")
        "EXT_UTP(4-)". ("M_utp_e")
        "EXT_Xanthurenic acid". ("M_C02470_e")
        "EXT_xylitol". ("M_xylt_e")

* biocompounds use for evaluating Warburg effect
*       "EXT_D-glucose". ("M_glc_D_e")
        "M_pyr_c". ("M_pyr_c")
        "M_lac_L_c". ("M_lac_L_c")
        "M_pyr_m". ("M_pyr_m")
        "M_accoa_m". ("M_accoa_m")
        "M_mal_L_m". ("M_mal_L_m")
        "M_mal_L_c". ("M_mal_L_c")
        "M_oaa_m". ("M_oaa_m")
        "M_succ_m". ("M_succ_m")
        "M_fum_m". ("M_fum_m")
        "M_HC00342_m". ("M_HC00342_m")
        "M_succoa_m". ("M_succoa_m")
        "M_icit_m". ("M_icit_m")
        "M_akg_m". ("M_akg_m ")
        "M_cit_m". ("M_cit_m")
*       "EXT_L-glutamine". ("M_gln_L_e")
        "M_gln_L_c". ("M_gln_L_c")
        "M_gln_L_m". ("M_gln_L_m")
        "M_glu_L_m". ("M_glu_L_m")
*       "EXT_cholesterol". ("M_chsterol_e")
        "z-NAD".(M_nad_r,  M_nad_x,  M_nad_c,  M_nad_m)

* biocompounds use for evaluating LS/MS score
        "z-glutathione". ("M_gthrd_c", "M_gthrd_m")
        "z-Biotin". ("M_btn_c", "M_btn_m", "M_btn_n")
        "z-AMP". ("M_amp_c", "M_amp_x", "M_amp_r" , "M_amp_m")
        "z-10-Formyltetrahydrofolate".  ("M_10fthf_c", "M_10fthf_m")
        "z-2-Oxoglutarate".  ("M_akg_c", "M_akg_m" , "M_akg_x")
        "z-3-Phospho-D-glycerate".  ("M_3pg_m" , "M_3pg_c")
        "z-3-Sulfino-L-alanine".  ("M_3sala_c" , "M_3sala_m")
        "z-4,8 dimethylnonanoyl carnitine".  ("M_dmnoncrn_m" , "M_dmnoncrn_c", "M_dmnoncrn_x")
        "z-4-Aminobutanal".  ("M_4abutn_c" , "M_4abutn_m")
        "z-5,10-Methenyltetrahydrofolate".  ("M_methf_m" , "M_methf_c")
        "z-Acetoacetyl-CoA".  ("M_aacoa_c" , "M_aacoa_m", "M_aacoa_x")
        "z-Acetyl-CoA".  ("M_accoa_c", "M_accoa_m", "M_accoa_x" , "M_accoa_g", "M_accoa_n")
        "z-ADP".  ("M_adp_c", "M_adp_m" , "M_adp_n", "M_adp_r", "M_adp_x")
        "z-ATP".  ("M_atp_n" , "M_atp_c", "M_atp_m", "M_atp_r", "M_atp_x")
        "z-CDP".  ("M_cdp_c" , "M_cdp_m", "M_cdp_n")
        "z-CMP".  ("M_cmp_c" , "M_cmp_g", "M_cmp_m", "M_cmp_n")
        "z-CO2".  ("M_co2_x" , "M_co2_c", "M_co2_m", "M_co2_r")
        "z-Coenzyme A".  ("M_coa_c", "M_coa_m", "M_coa_r", "M_coa_x" , "M_coa_g", "M_coa_l", "M_coa_n")
        "z-CTP".  ("M_ctp_c" , "M_ctp_m", "M_ctp_n")
        "z-dADP".  ("M_dadp_c" , "M_dadp_m", "M_dadp_n")
        "z-dCDP".  ("M_dcdp_c" , "M_dcdp_m", "M_dcdp_n")
        "z-dCMP".  ("M_dcmp_c" , "M_dcmp_n")
        "z-Deoxycytidine".  ("M_dcyt_n" , "M_dcyt_c")
        "z-Deoxyuridine".  ("M_duri_n" , "M_duri_c")
        "z-Dephospho-CoA".  ("M_dpcoa_l", "M_dpcoa_m" , "M_dpcoa_c")
        "z-dGDP".  ("M_dgdp_c" , "M_dgdp_m", "M_dgdp_n")
        "z-dihydrofolate".  ("M_dhf_c" , "M_dhf_m")
        "z-Diphosphate".  ("M_ppi_c", "M_ppi_m", "M_ppi_r", "M_ppi_x" , "M_ppi_n")
        "z-dUDP".  ("M_dudp_c" , "M_dudp_m")
        "z-FADH2".  ("M_fadh2_c", "M_fadh2_r", "M_fadh2_x" , "M_fadh2_m")
        "z-Farnesyl diphosphate".  ("M_frdp_c", "M_frdp_r" , "M_frdp_x")
        "z-GDP".  ("M_gdp_c", "M_gdp_m" , "M_gdp_g", "M_gdp_n")
        "z-GMP".  ("M_gmp_c" , "M_gmp_g")
        "z-GTP".  ("M_gtp_c", "M_gtp_m" , "M_gtp_n")
        "z-H2O".  ("M_h2o_c", "M_h2o_m", "M_h2o_r", "M_h2o_x" , "M_h2o_g", "M_h2o_l", "M_h2o_n")
        "z-Isocitrate".  ("M_icit_c", "M_icit_m" , "M_icit_x")
        "z-Isopentenyl diphosphate".  ("M_ipdp_c" , "M_ipdp_x")
        "z-Malonyl-CoA".  ("M_malcoa_c" , "M_malcoa_r")
        "z-N-((R)-4-Phosphopantothenoyl)-L-cysteine".  ("M_4ppcys_c" , "M_4ppcys_m")
        "z-NADH".  ("M_nadh_r" , "M_nadh_c", "M_nadh_m", "M_nadh_x")
        "z-O2".  ("M_o2_n" , "M_o2_c", "M_o2_m", "M_o2_r", "M_o2_x")
        "z-oleoyl-CoA".  ("M_odecoa_c", "M_odecoa_m" , "M_odecoa_r", "M_odecoa_x")
        "z-palmitate".  ("M_hdca_r" , "M_hdca_c", "M_hdca_l")
        "z-palmitoleate".  ("M_hdcea_c" , "M_hdcea_r")
        "z-Pantetheine 4'-phosphate".  ("M_pan4p_c" , "M_pan4p_m")
        "z-ps_hs".  ("M_ps_hs_c" , "M_ps_hs_m")
        "z-Sodium".  ("M_na1_c" , "M_na1_r")
        "z-superoxide".  ("M_o2s_c", "M_o2s_n", "M_o2s_x" , "M_o2s_m")
        "z-taurocholate".  ("M_tchola_x" , "M_tchola_c")
        "z-Thiamin monophosphate".  ("M_thmmp_c" , "M_thmmp_m")
        "z-trans-Dodec-2-enoyl-CoA".  ("M_dd2coa_c", "M_dd2coa_x" , "M_dd2coa_m")
        "z-trans-Hexadec-2-enoyl-CoA".  ("M_hdd2coa_x" , "M_hdd2coa_c", "M_hdd2coa_m")
        "z-UDP".  ("M_udp_c", "M_udp_r" , "M_udp_g", "M_udp_l", "M_udp_n")
        "z-UMP".  ("M_ump_c", "M_ump_r" , "M_ump_g", "M_ump_n")
        "z-UTP".  ("M_utp_c" , "M_utp_n")/;

$offempty

parameters
*  positive value: increasing results computed from LC-MASS experimental data
*  negative value: decreasing results computed from LC-MASS experimental data
*  1: increasing observation acceessed from literature relating to Warburg effects
* -1: decreasing observation acceessed from literature relating to Warburg effects
   Experiment_RFC(BioCompound) "rate of difference change for each BioCompound obtained from LC-MASS experiments and from literature of warburg effects, log2(Disease/Normal)"
   /
* Warburg hypothesis
    "M_pyr_c"                              1.0000000000
    "M_akg_m"                              1.0000000000
    "M_glu_L_m"                            1.0000000000
    "M_pyr_m"                             -1.0000000000
    "M_accoa_m"                           -1.0000000000
    "M_cit_m"                              1.0000000000
    "M_icit_m"                             1.0000000000
    "M_succoa_m"                           1.0000000000
    "M_mal_L_c"                            1.0000000000
    "M_mal_L_m"                            1.0000000000
    "M_gln_L_c"                            1.0000000000
*    "M_gln_L_m"                            1.0000000000
    "EXT_L-glutamine"                      1.0000000000
    "EXT_D-glucose"                        1.0000000000
    "M_oaa_m"                             -1.0000000000
    "M_fum_m"                              1.0000000000
    "M_lac_L_c"                            1.0000000000
    "M_succ_m"                             1.0000000000
    "M_HC00342_m"                          1.0000000000

* Warburg hypothesis and experinets from LC/MS data
    "L-glutamine"                          1.5955990404
    "L-glutamate(1-)"                      0.6641520530
    "L-alanine"                            0.3929092581

* LC/MS Experiments
    "EXT_cholesterol"                     -1.0000000000
    "L-leucine"                            0.2834828857
    "Choline"                              0.8375460583
    "(R)-Pantothenate"                    -0.2734271191
    "O-acetylcarnitine"                   -1.2998757206
    "z-Glutathione"                        0.7142305078
    "S-formylglutathionate(1-)"            4.9558153912
    "L-cysteine"                           0.7423450021
    "L-phenylalanine"                      0.2550091227
    "L-proline"                            0.6384830364
    "3-hydroxy butyryl carnitine"         -1.4091161629
    "z-AMP"                                0.4328026505
    "creatine"                             0.6062741910
    "z-Biotin"                            -1.6354092896
    "L-valine"                             0.1654675506
    "L-Carnitine"                         -0.2376860085
    "N,N-dimethylglycine"                  0.6985601506
    "L-histidine"                          0.8951709756
    "isovaleryl carnitine"                -1.5350855382
    "glycine betaine"                     -0.0894955383
    "hexanoyl carnitine"                  -2.1172550943
    "Nicotinamide"                        -0.0586523133
    "L-threonine"                          0.4124790180
    "2-aminomuconate 6-semialdehyde(1-)"  -1.0113929240
    "Homovanillate"                       -1.7166125326
    "Guanine"                              0.5372192217
    "5-Methyltetrahydrofolate"            -3.5069599881
    "Adenine"                              0.3654887518
    "adenosine"                            0.2136328023
    "L-methionine"                         0.3527980207
    "L-tryptophan"                         0.6878703587
    "L-cysteinylglycine"                   0.4995422925
*    "Urocanate"                            0.5968686443
    "cholesterol"                          6.8686594652
    "z-NAD"                                -0.8715607345 /;
