# Supplementary material for: Flux balance analysis predicts Warburg-like effects of mouse hepatocyte deficient in miR-122a
Source: PLoS Comput Biol. 2017 Jul 7;13(7):e1005618. doi: 10.1371/journal.pcbi.1005618 (PMC5536358; doi:10.1371/journal.pcbi.1005618)
Supplement: S1 File — GAMS file used for evaluating similarity ratio. (ZIP) [file pcbi.1005618.s014.zip › Ex-Project/z-Recon2-Liver-mouse-0512-ATP_c_m_n_r-bioCompound.csv]

Flux distribution of the desired bioBioCompound for mutant FBA of Recon2 liver-hypatocyte
Date	04/08/17		Time	10:47:38
Selected solver:	IBM ILOG CPLEX 24.8.3 r60202 Released Jan 28, 2017 WEI x86 64bit/MS Windows
########## Computational results for primal FBA and uniformed FBA problems ##########
Problem	Obj_Optim	ModelState	SolveState
primal FBA	3957.1429	1	1
primal UFD	1.42836E+6	1	1
No. species	No. reactions	No. enzymes	No. Biocompounds	No. Biocompound_Warburg	No. Biocompound_exp	No. Biocompound_print
2163.00	3047.00	1824.00	1706.00	21.00	37.00	0.00
	primal UFD	mutant UFD
Obj_limit_ratio	1.00	1.00
RegStrength_param		1.00
ratio_score_RFC		0.0100
tol_score_RFC		0.0144
cellular objective:	ATP_c_m_n_r
########## Synthesis rates for each BioCompound at the normal state and Experiment_RFC obtained from LC-MASS ##########
========== Biocompounds for Warburg effect hypothesis ==========
BioCompound_Warburg	Experiment_RFC
M_pyr_c	1.0000
M_akg_m	1.0000
M_glu_L_m	1.0000
M_pyr_m	-1.0000
M_accoa_m	-1.0000
M_cit_m	1.0000
M_icit_m	1.0000
M_succoa_m	1.0000
M_mal_L_c	1.0000
M_mal_L_m	1.0000
M_gln_L_c	1.0000
M_oaa_m	-1.0000
M_fum_m	1.0000
M_lac_L_c	1.0000
M_succ_m	1.0000
M_HC00342_m	1.0000
L-alanine	0.3929
L-glutamate(1-)	0.6642
L-glutamine	1.5956
EXT_D-glucose	1.0000
EXT_L-glutamine	1.0000
========== Biocompounds for wet-lab experiments ==========
BioCompound_exp	Experiment_RFC
(R)-Pantothenate	-0.2734
2-aminomuconate 6-semialdehyde(1-)	-1.0114
3-hydroxy butyryl carnitine	-1.4091
5-Methyltetrahydrofolate	-3.5070
Adenine	0.3655
Adenosine	0.2136
cholesterol	6.8687
Choline	0.8375
creatine	0.6063
glycine betaine	-0.0895
Guanine	0.5372
hexanoyl carnitine	-2.1173
Homovanillate	-1.7166
isovaleryl carnitine	-1.5351
L-alanine	0.3929
L-Carnitine	-0.2377
L-cysteine	0.7423
L-cysteinylglycine	0.4995
L-glutamate(1-)	0.6642
L-glutamine	1.5956
L-histidine	0.8952
L-leucine	0.2835
L-methionine	0.3528
L-phenylalanine	0.2550
L-proline	0.6385
L-threonine	0.4125
L-tryptophan	0.6879
L-valine	0.1655
N,N-dimethylglycine	0.6986
Nicotinamide	-0.0587
O-acetylcarnitine	-1.2999
S-formylglutathionate(1-)	4.9558
EXT_cholesterol	-1.0000
z-NAD	-0.8716
z-Glutathione	0.7142
z-Biotin	-1.6354
z-AMP	0.4328
########## Synthesis rates for each experimental BioCompound at the disease state ##########
@@@@@@@@@@	reg1
enzyme	Reg_status	Reg_rxn	vb_LB	basal_vb_UFD	mutant_vb_UFD	vb_UB		vf_LB	basal_vf_UFD	mutant_vf_UFD	vf_UB		v_LB	basal_v_UFD	mutant_v_UFD	v_UB
4.1.1.28	up_vf	R_3HLYTCL	0.0000	0.0000	0.0000	0.0000		0.0000	0.0000	100.0000	100.0000		0.0000	0.0000	100.0000	100.0000
		R_PHYCBOXL	0.0000	0.0000	0.0000	0.0000		0.0000	0.0000	100.0000	100.0000		0.0000	0.0000	100.0000	100.0000
		R_TYRCBOX	0.0000	0.0000	0.0000	0.0000		0.0000	0.0000	100.0000	100.0000		0.0000	0.0000	100.0000	100.0000
FBA_optim	UFD_optim	modelstat_FBA	modelstat_UFD	solvestat_FBA	solvestat_UFD
3957.1429	1.82937E+6	1.00	1.00	1.00	1.00
========== Biocompounds for Warburg effect hypothesis ==========
BioCompound_Warburg	basal_synthesis_rate	disease_synthesis_rate	Log2(RFC)	RFC
M_pyr_c	115.8313	135.1739	0.2228	1.1670
M_akg_m	43.0154	65.3947	0.6043	1.5203
M_glu_L_m	30.1095	41.9916	0.4799	1.3946
M_pyr_m	21.7111	13.4892	-0.6866	0.6213
M_accoa_m	60.4220	61.7540	0.0315	1.0220
M_cit_m	33.0596	38.1752	0.2076	1.1547
M_icit_m	10.1368	31.0767	1.6162	3.0657
M_succoa_m	113.9940	127.8113	0.1651	1.1212
M_mal_L_c	35.1730	57.9107	0.7194	1.6465
M_mal_L_m	24.4595	36.8463	0.5911	1.5064
M_gln_L_c	24.1032	109.4257	2.1827	4.5399
M_oaa_m	30.8121	15.0094	-1.0376	0.4871
M_fum_m	35.0088	45.9472	0.3923	1.3124
M_lac_L_c	82.3378	85.2295	0.0498	1.0351
M_succ_m	142.1226	145.8828	0.0377	1.0265
M_HC00342_m	9.5827	37.7320	1.9773	3.9375
L-alanine	14.6083	29.5426	1.0160	2.0223
L-glutamate(1-)	77.7730	196.6726	1.3385	2.5288
L-glutamine	24.1032	109.4257	2.1827	4.5399
EXT_D-glucose	11.7217	36.8706	1.6533	3.1455
EXT_L-glutamine	24.1032	88.6651	1.8791	3.6786
========== Biocompounds for wet-lab experiments ==========
BioCompound_exp	basal_synthesis_rate	disease_synthesis_rate	Log2(RFC)	RFC
(R)-Pantothenate	1.9670	1.8135	-0.1172	0.9220
2-aminomuconate 6-semialdehyde(1-)	0.0000	0.0000	0.0000	1.0000
3-hydroxy butyryl carnitine	1.6828	0.0000	-40.6140	5.9424E-13
5-Methyltetrahydrofolate	1.8571	2.3685	0.3509	1.2753
Adenine	2.0757	14.4814	2.8025	6.9767
Adenosine	2.0790	17.2724	3.0545	8.3081
cholesterol	3.7928	14.1930	1.9038	3.7420
Choline	38.9257	53.3984	0.4561	1.3718
creatine	9.3047	10.6659	0.1970	1.1463
glycine betaine	16.6082	30.0526	0.8556	1.8095
Guanine	3.8127	10.6717	1.4849	2.7990
hexanoyl carnitine	0.0000	0.0000	0.0000	1.0000
Homovanillate	0.0056	1.0916	7.6007	194.1039
isovaleryl carnitine	21.2907	20.7764	-0.0353	0.9758
L-alanine	14.6083	29.5426	1.0160	2.0223
L-Carnitine	103.9130	117.9073	0.1823	1.1347
L-cysteine	53.8794	65.6612	0.2853	1.2187
L-cysteinylglycine	5.4331	12.5504	1.2079	2.3100
L-glutamate(1-)	77.7730	196.6726	1.3385	2.5288
L-glutamine	24.1032	109.4257	2.1827	4.5399
L-histidine	15.9459	20.2407	0.3441	1.2693
L-leucine	10.0994	96.5146	3.2565	9.5564
L-methionine	25.6528	54.4722	1.0864	2.1234
L-phenylalanine	8.2486	101.3301	3.6188	12.2845
L-proline	42.8940	64.0606	0.5787	1.4935
L-threonine	4.6853	19.8194	2.0807	4.2302
L-tryptophan	17.2437	29.6504	0.7820	1.7195
L-valine	21.8894	36.6002	0.7416	1.6720
N,N-dimethylglycine	4.1514	23.3934	2.4944	5.6351
Nicotinamide	0.0000	0.0000	0.0000	1.0000
O-acetylcarnitine	0.0542	0.0801	0.5627	1.4770
S-formylglutathionate(1-)	0.0033	0.0063	0.9312	1.9069
EXT_cholesterol	3.4829	0.0063	-9.1146	0.0018
z-NAD	782.6523	961.0175	0.2962	1.2279
z-Glutathione	327.3534	371.1500	0.1812	1.1338
z-Biotin	4.9544	0.0000	-42.1719	2.0184E-13
z-AMP	1247.8032	1239.5863	-0.0095	0.9934
@@@@@@@@@@	reg2
enzyme	Reg_status	Reg_rxn	vb_LB	basal_vb_UFD	mutant_vb_UFD	vb_UB		vf_LB	basal_vf_UFD	mutant_vf_UFD	vf_UB		v_LB	basal_v_UFD	mutant_v_UFD	v_UB
2.7.1.40	up_vf	R_r0165	0.0000	0.0000	0.0000	0.0000		0.0000	14.4764	100.0000	100.0000		0.0000	14.4764	100.0000	100.0000
		R_r0280	0.0000	0.0000	0.0000	0.0000		0.0000	20.5899	100.0000	100.0000		0.0000	20.5899	100.0000	100.0000
FBA_optim	UFD_optim	modelstat_FBA	modelstat_UFD	solvestat_FBA	solvestat_UFD
3957.1429	1.52083E+6	1.00	1.00	1.00	1.00
========== Biocompounds for Warburg effect hypothesis ==========
BioCompound_Warburg	basal_synthesis_rate	disease_synthesis_rate	Log2(RFC)	RFC
M_pyr_c	115.8313	223.3268	0.9471	1.9280
M_akg_m	43.0154	101.3456	1.2364	2.3560
M_glu_L_m	30.1095	39.0825	0.3763	1.2980
M_pyr_m	21.7111	43.8607	1.0145	2.0202
M_accoa_m	60.4220	55.2305	-0.1296	0.9141
M_cit_m	33.0596	111.1297	1.7491	3.3615
M_icit_m	10.1368	52.7654	2.3800	5.2053
M_succoa_m	113.9940	123.6917	0.1178	1.0851
M_mal_L_c	35.1730	54.4298	0.6299	1.5475
M_mal_L_m	24.4595	53.3790	1.1259	2.1823
M_gln_L_c	24.1032	39.0293	0.6953	1.6193
M_oaa_m	30.8121	100.0813	1.6996	3.2481
M_fum_m	35.0088	36.1479	0.0462	1.0325
M_lac_L_c	82.3378	84.6718	0.0403	1.0283
M_succ_m	142.1226	167.5913	0.2378	1.1792
M_HC00342_m	9.5827	34.3937	1.8436	3.5891
L-alanine	14.6083	49.4876	1.7603	3.3876
L-glutamate(1-)	77.7730	106.6310	0.4553	1.3711
L-glutamine	24.1032	39.0293	0.6953	1.6193
EXT_D-glucose	11.7217	11.2373	-0.0609	0.9587
EXT_L-glutamine	24.1032	32.0603	0.4116	1.3301
========== Biocompounds for wet-lab experiments ==========
BioCompound_exp	basal_synthesis_rate	disease_synthesis_rate	Log2(RFC)	RFC
(R)-Pantothenate	1.9670	2.2759	0.2104	1.1570
2-aminomuconate 6-semialdehyde(1-)	0.0000	0.0000	0.0000	1.0000
3-hydroxy butyryl carnitine	1.6828	0.8971	-0.9076	0.5331
5-Methyltetrahydrofolate	1.8571	2.8544	0.6201	1.5370
Adenine	2.0757	6.7306	1.6971	3.2426
Adenosine	2.0790	10.6465	2.3564	5.1210
cholesterol	3.7928	3.2036	-0.2436	0.8447
Choline	38.9257	33.1349	-0.2324	0.8512
creatine	9.3047	8.6148	-0.1111	0.9259
glycine betaine	16.6082	17.5560	0.0801	1.0571
Guanine	3.8127	3.4628	-0.1389	0.9082
hexanoyl carnitine	0.0000	0.0000	0.0000	1.0000
Homovanillate	0.0056	0.0337	2.5823	5.9888
isovaleryl carnitine	21.2907	21.8477	0.0373	1.0262
L-alanine	14.6083	49.4876	1.7603	3.3876
L-Carnitine	103.9130	111.8259	0.1059	1.0761
L-cysteine	53.8794	61.8607	0.1993	1.1481
L-cysteinylglycine	5.4331	8.5444	0.6532	1.5727
L-glutamate(1-)	77.7730	106.6310	0.4553	1.3711
L-glutamine	24.1032	39.0293	0.6953	1.6193
L-histidine	15.9459	21.4301	0.4265	1.3439
L-leucine	10.0994	12.7669	0.3381	1.2641
L-methionine	25.6528	28.6208	0.1580	1.1157
L-phenylalanine	8.2486	9.9184	0.2660	1.2024
L-proline	42.8940	53.4875	0.3184	1.2470
L-threonine	4.6853	6.0166	0.3608	1.2842
L-tryptophan	17.2437	21.2742	0.3030	1.2337
L-valine	21.8894	19.6280	-0.1573	0.8967
N,N-dimethylglycine	4.1514	5.6366	0.4413	1.3578
Nicotinamide	0.0000	0.0000	0.0000	1.0000
O-acetylcarnitine	0.0542	0.0664	0.2928	1.2250
S-formylglutathionate(1-)	0.0033	0.0037	0.1557	1.1140
EXT_cholesterol	3.4829	1.3137	-1.4067	0.3772
z-NAD	782.6523	878.8601	0.1673	1.1229
z-Glutathione	327.3534	351.3480	0.1021	1.0733
z-Biotin	4.9544	0.1350	-5.1972	0.0273
z-AMP	1247.8032	1252.1766	0.0050	1.0035
@@@@@@@@@@	reg3
enzyme	Reg_status	Reg_rxn	vb_LB	basal_vb_UFD	mutant_vb_UFD	vb_UB		vf_LB	basal_vf_UFD	mutant_vf_UFD	vf_UB		v_LB	basal_v_UFD	mutant_v_UFD	v_UB
4.1.1.37	up_vf	R_UPPDC1	0.0000	0.0000	0.0000	0.0000		0.0000	0.0000	12.5000	12.5000		0.0000	0.0000	12.5000	12.5000
		R_r0774	0.0000	0.0000	75.0000	75.0000		0.0000	1.7538	75.0000	75.0000		-75.0000	1.7538	0.0000	75.0000
FBA_optim	UFD_optim	modelstat_FBA	modelstat_UFD	solvestat_FBA	solvestat_UFD
3957.1429	1.56283E+6	1.00	1.00	1.00	1.00
========== Biocompounds for Warburg effect hypothesis ==========
BioCompound_Warburg	basal_synthesis_rate	disease_synthesis_rate	Log2(RFC)	RFC
M_pyr_c	115.8313	112.5047	-0.0420	0.9713
M_akg_m	43.0154	104.6548	1.2827	2.4330
M_glu_L_m	30.1095	58.5600	0.9597	1.9449
M_pyr_m	21.7111	26.6252	0.2944	1.2263
M_accoa_m	60.4220	62.6465	0.0522	1.0368
M_cit_m	33.0596	35.3017	0.0947	1.0678
M_icit_m	10.1368	49.2748	2.2812	4.8610
M_succoa_m	113.9940	200.0000	0.8110	1.7545
M_mal_L_c	35.1730	52.4499	0.5765	1.4912
M_mal_L_m	24.4595	39.0011	0.6731	1.5945
M_gln_L_c	24.1032	32.1683	0.4164	1.3346
M_oaa_m	30.8121	17.4715	-0.8185	0.5670
M_fum_m	35.0088	50.9687	0.5419	1.4559
M_lac_L_c	82.3378	81.6475	-0.0121	0.9916
M_succ_m	142.1226	166.4423	0.2279	1.1711
M_HC00342_m	9.5827	34.8201	1.8614	3.6336
L-alanine	14.6083	23.2819	0.6724	1.5937
L-glutamate(1-)	77.7730	133.9218	0.7840	1.7220
L-glutamine	24.1032	34.4047	0.5134	1.4274
EXT_D-glucose	11.7217	15.3378	0.3879	1.3085
EXT_L-glutamine	24.1032	32.1683	0.4164	1.3346
========== Biocompounds for wet-lab experiments ==========
BioCompound_exp	basal_synthesis_rate	disease_synthesis_rate	Log2(RFC)	RFC
(R)-Pantothenate	1.9670	2.4224	0.3004	1.2315
2-aminomuconate 6-semialdehyde(1-)	0.0000	0.0000	0.0000	1.0000
3-hydroxy butyryl carnitine	1.6828	0.0000	-40.6140	5.9424E-13
5-Methyltetrahydrofolate	1.8571	1.8172	-0.0314	0.9785
Adenine	2.0757	10.8588	2.3872	5.2314
Adenosine	2.0790	10.8634	2.3855	5.2253
cholesterol	3.7928	8.4189	1.1504	2.2197
Choline	38.9257	39.4908	0.0208	1.0145
creatine	9.3047	6.7751	-0.4577	0.7281
glycine betaine	16.6082	27.6575	0.7358	1.6653
Guanine	3.8127	9.1343	1.2605	2.3958
hexanoyl carnitine	0.0000	0.0000	0.0000	1.0000
Homovanillate	0.0056	1.0044	7.4805	178.5908
isovaleryl carnitine	21.2907	20.1174	-0.0818	0.9449
L-alanine	14.6083	23.2819	0.6724	1.5937
L-Carnitine	103.9130	121.0015	0.2196	1.1644
L-cysteine	53.8794	81.6843	0.6003	1.5161
L-cysteinylglycine	5.4331	26.8244	2.3037	4.9373
L-glutamate(1-)	77.7730	133.9218	0.7840	1.7220
L-glutamine	24.1032	34.4047	0.5134	1.4274
L-histidine	15.9459	19.2524	0.2719	1.2074
L-leucine	10.0994	11.2670	0.1578	1.1156
L-methionine	25.6528	38.2647	0.5769	1.4916
L-phenylalanine	8.2486	9.8200	0.2516	1.1905
L-proline	42.8940	52.3243	0.2867	1.2199
L-threonine	4.6853	5.7647	0.2991	1.2304
L-tryptophan	17.2437	22.8415	0.4056	1.3246
L-valine	21.8894	23.6122	0.1093	1.0787
N,N-dimethylglycine	4.1514	21.7175	2.3872	5.2314
Nicotinamide	0.0000	0.0000	0.0000	1.0000
O-acetylcarnitine	0.0542	0.0975	0.8466	1.7982
S-formylglutathionate(1-)	0.0033	0.0046	0.4800	1.3947
EXT_cholesterol	3.4829	3.8317	0.1377	1.1001
z-NAD	782.6523	938.2209	0.2616	1.1988
z-Glutathione	327.3534	408.6246	0.3199	1.2483
z-Biotin	4.9544	2.02858E-7	-24.5417	4.09447E-8
z-AMP	1247.8032	1251.2675	0.0040	1.0028
@@@@@@@@@@	reg4
enzyme	Reg_status	Reg_rxn	vb_LB	basal_vb_UFD	mutant_vb_UFD	vb_UB		vf_LB	basal_vf_UFD	mutant_vf_UFD	vf_UB		v_LB	basal_v_UFD	mutant_v_UFD	v_UB
4.99.1.1	up_vf	R_FCLTm	0.0000	0.0000	0.0000	0.0000		0.0000	0.0000	12.5000	12.5000		0.0000	0.0000	12.5000	12.5000
FBA_optim	UFD_optim	modelstat_FBA	modelstat_UFD	solvestat_FBA	solvestat_UFD
3957.1429	1.54949E+6	1.00	1.00	1.00	1.00
========== Biocompounds for Warburg effect hypothesis ==========
BioCompound_Warburg	basal_synthesis_rate	disease_synthesis_rate	Log2(RFC)	RFC
M_pyr_c	115.8313	111.1444	-0.0596	0.9595
M_akg_m	43.0154	104.7947	1.2846	2.4362
M_glu_L_m	30.1095	59.4820	0.9822	1.9755
M_pyr_m	21.7111	25.4807	0.2310	1.1736
M_accoa_m	60.4220	61.4680	0.0248	1.0173
M_cit_m	33.0596	34.5337	0.0629	1.0446
M_icit_m	10.1368	47.9518	2.2420	4.7304
M_succoa_m	113.9940	200.0000	0.8110	1.7545
M_mal_L_c	35.1730	52.2629	0.5713	1.4859
M_mal_L_m	24.4595	38.8567	0.6678	1.5886
M_gln_L_c	24.1032	32.2219	0.4188	1.3368
M_oaa_m	30.8121	17.7274	-0.7975	0.5753
M_fum_m	35.0088	50.1753	0.5193	1.4332
M_lac_L_c	82.3378	81.6883	-0.0114	0.9921
M_succ_m	142.1226	164.9236	0.2147	1.1604
M_HC00342_m	9.5827	33.2873	1.7965	3.4737
L-alanine	14.6083	24.5568	0.7493	1.6810
L-glutamate(1-)	77.7730	135.2687	0.7985	1.7393
L-glutamine	24.1032	33.8628	0.4905	1.4049
EXT_D-glucose	11.7217	19.4110	0.7277	1.6560
EXT_L-glutamine	24.1032	32.2219	0.4188	1.3368
========== Biocompounds for wet-lab experiments ==========
BioCompound_exp	basal_synthesis_rate	disease_synthesis_rate	Log2(RFC)	RFC
(R)-Pantothenate	1.9670	2.5129	0.3533	1.2775
2-aminomuconate 6-semialdehyde(1-)	0.0000	0.0000	0.0000	1.0000
3-hydroxy butyryl carnitine	1.6828	0.0000	-40.6140	5.9424E-13
5-Methyltetrahydrofolate	1.8571	2.1914	0.2388	1.1800
Adenine	2.0757	10.6606	2.3606	5.1360
Adenosine	2.0790	10.6652	2.3590	5.1300
cholesterol	3.7928	8.0098	1.0785	2.1118
Choline	38.9257	38.5121	-0.0154	0.9894
creatine	9.3047	6.4680	-0.5246	0.6951
glycine betaine	16.6082	27.2155	0.7125	1.6387
Guanine	3.8127	8.7409	1.1970	2.2926
hexanoyl carnitine	0.0000	0.0000	0.0000	1.0000
Homovanillate	0.0056	0.9066	7.3327	161.2047
isovaleryl carnitine	21.2907	20.7721	-0.0356	0.9756
L-alanine	14.6083	24.5568	0.7493	1.6810
L-Carnitine	103.9130	119.9934	0.2076	1.1547
L-cysteine	53.8794	80.8005	0.5846	1.4997
L-cysteinylglycine	5.4331	26.3366	2.2772	4.8475
L-glutamate(1-)	77.7730	135.2687	0.7985	1.7393
L-glutamine	24.1032	33.8628	0.4905	1.4049
L-histidine	15.9459	20.8884	0.3895	1.3100
L-leucine	10.0994	11.3399	0.1671	1.1228
L-methionine	25.6528	39.1889	0.6113	1.5277
L-phenylalanine	8.2486	10.2038	0.3069	1.2370
L-proline	42.8940	52.8434	0.3009	1.2320
L-threonine	4.6853	5.9022	0.3331	1.2597
L-tryptophan	17.2437	23.6411	0.4552	1.3710
L-valine	21.8894	26.1215	0.2550	1.1933
N,N-dimethylglycine	4.1514	21.3213	2.3606	5.1360
Nicotinamide	0.0000	0.0000	0.0000	1.0000
O-acetylcarnitine	0.0542	0.0946	0.8035	1.7453
S-formylglutathionate(1-)	0.0033	0.0046	0.4755	1.3904
EXT_cholesterol	3.4829	3.9355	0.1762	1.1299
z-NAD	782.6523	931.6678	0.2514	1.1904
z-Glutathione	327.3534	404.3816	0.3049	1.2353
z-Biotin	4.9544	2.02890E-7	-24.5415	4.09512E-8
z-AMP	1247.8032	1250.4557	0.0031	1.0021
@@@@@@@@@@	reg5
enzyme	Reg_status	Reg_rxn	vb_LB	basal_vb_UFD	mutant_vb_UFD	vb_UB		vf_LB	basal_vf_UFD	mutant_vf_UFD	vf_UB		v_LB	basal_v_UFD	mutant_v_UFD	v_UB
4.3.1.8	up_vf	R_HMBS	0.0000	0.0000	0.0000	0.0000		0.0000	0.0000	12.5000	12.5000		0.0000	0.0000	12.5000	12.5000
FBA_optim	UFD_optim	modelstat_FBA	modelstat_UFD	solvestat_FBA	solvestat_UFD
3957.1429	1.54949E+6	1.00	1.00	1.00	1.00
========== Biocompounds for Warburg effect hypothesis ==========
BioCompound_Warburg	basal_synthesis_rate	disease_synthesis_rate	Log2(RFC)	RFC
M_pyr_c	115.8313	111.1444	-0.0596	0.9595
M_akg_m	43.0154	104.7947	1.2846	2.4362
M_glu_L_m	30.1095	59.4820	0.9822	1.9755
M_pyr_m	21.7111	25.4807	0.2310	1.1736
M_accoa_m	60.4220	61.4680	0.0248	1.0173
M_cit_m	33.0596	34.5337	0.0629	1.0446
M_icit_m	10.1368	47.9518	2.2420	4.7304
M_succoa_m	113.9940	200.0000	0.8110	1.7545
M_mal_L_c	35.1730	52.2629	0.5713	1.4859
M_mal_L_m	24.4595	38.8567	0.6678	1.5886
M_gln_L_c	24.1032	32.2219	0.4188	1.3368
M_oaa_m	30.8121	17.7274	-0.7975	0.5753
M_fum_m	35.0088	50.1753	0.5193	1.4332
M_lac_L_c	82.3378	81.6883	-0.0114	0.9921
M_succ_m	142.1226	164.9236	0.2147	1.1604
M_HC00342_m	9.5827	33.2873	1.7965	3.4737
L-alanine	14.6083	24.5568	0.7493	1.6810
L-glutamate(1-)	77.7730	135.2687	0.7985	1.7393
L-glutamine	24.1032	33.8628	0.4905	1.4049
EXT_D-glucose	11.7217	19.4110	0.7277	1.6560
EXT_L-glutamine	24.1032	32.2219	0.4188	1.3368
========== Biocompounds for wet-lab experiments ==========
BioCompound_exp	basal_synthesis_rate	disease_synthesis_rate	Log2(RFC)	RFC
(R)-Pantothenate	1.9670	2.5129	0.3533	1.2775
2-aminomuconate 6-semialdehyde(1-)	0.0000	0.0000	0.0000	1.0000
3-hydroxy butyryl carnitine	1.6828	0.0000	-40.6140	5.9424E-13
5-Methyltetrahydrofolate	1.8571	2.1914	0.2388	1.1800
Adenine	2.0757	10.6606	2.3606	5.1360
Adenosine	2.0790	10.6652	2.3590	5.1300
cholesterol	3.7928	8.0098	1.0785	2.1118
Choline	38.9257	38.5121	-0.0154	0.9894
creatine	9.3047	6.4680	-0.5246	0.6951
glycine betaine	16.6082	27.2155	0.7125	1.6387
Guanine	3.8127	8.7409	1.1970	2.2926
hexanoyl carnitine	0.0000	0.0000	0.0000	1.0000
Homovanillate	0.0056	0.9066	7.3327	161.2047
isovaleryl carnitine	21.2907	20.7721	-0.0356	0.9756
L-alanine	14.6083	24.5568	0.7493	1.6810
L-Carnitine	103.9130	119.9934	0.2076	1.1547
L-cysteine	53.8794	80.8005	0.5846	1.4997
L-cysteinylglycine	5.4331	26.3366	2.2772	4.8475
L-glutamate(1-)	77.7730	135.2687	0.7985	1.7393
L-glutamine	24.1032	33.8628	0.4905	1.4049
L-histidine	15.9459	20.8884	0.3895	1.3100
L-leucine	10.0994	11.3399	0.1671	1.1228
L-methionine	25.6528	39.1889	0.6113	1.5277
L-phenylalanine	8.2486	10.2038	0.3069	1.2370
L-proline	42.8940	52.8434	0.3009	1.2320
L-threonine	4.6853	5.9022	0.3331	1.2597
L-tryptophan	17.2437	23.6411	0.4552	1.3710
L-valine	21.8894	26.1215	0.2550	1.1933
N,N-dimethylglycine	4.1514	21.3213	2.3606	5.1360
Nicotinamide	0.0000	0.0000	0.0000	1.0000
O-acetylcarnitine	0.0542	0.0946	0.8035	1.7453
S-formylglutathionate(1-)	0.0033	0.0046	0.4755	1.3904
EXT_cholesterol	3.4829	3.9355	0.1762	1.1299
z-NAD	782.6523	931.6678	0.2514	1.1904
z-Glutathione	327.3534	404.3816	0.3049	1.2353
z-Biotin	4.9544	2.02890E-7	-24.5415	4.09512E-8
z-AMP	1247.8032	1250.4557	0.0031	1.0021
@@@@@@@@@@	reg6
enzyme	Reg_status	Reg_rxn	vb_LB	basal_vb_UFD	mutant_vb_UFD	vb_UB		vf_LB	basal_vf_UFD	mutant_vf_UFD	vf_UB		v_LB	basal_v_UFD	mutant_v_UFD	v_UB
1.3.3.3	up_vf	R_CPPPGO	0.0000	0.0000	0.0000	0.0000		0.0000	0.0000	12.5000	12.5000		0.0000	0.0000	12.5000	12.5000
FBA_optim	UFD_optim	modelstat_FBA	modelstat_UFD	solvestat_FBA	solvestat_UFD
3957.1429	1.54949E+6	1.00	1.00	1.00	1.00
========== Biocompounds for Warburg effect hypothesis ==========
BioCompound_Warburg	basal_synthesis_rate	disease_synthesis_rate	Log2(RFC)	RFC
M_pyr_c	115.8313	111.1444	-0.0596	0.9595
M_akg_m	43.0154	104.7947	1.2846	2.4362
M_glu_L_m	30.1095	59.4820	0.9822	1.9755
M_pyr_m	21.7111	25.4807	0.2310	1.1736
M_accoa_m	60.4220	61.4680	0.0248	1.0173
M_cit_m	33.0596	34.5337	0.0629	1.0446
M_icit_m	10.1368	47.9518	2.2420	4.7304
M_succoa_m	113.9940	200.0000	0.8110	1.7545
M_mal_L_c	35.1730	52.2629	0.5713	1.4859
M_mal_L_m	24.4595	38.8567	0.6678	1.5886
M_gln_L_c	24.1032	32.2219	0.4188	1.3368
M_oaa_m	30.8121	17.7274	-0.7975	0.5753
M_fum_m	35.0088	50.1753	0.5193	1.4332
M_lac_L_c	82.3378	81.6883	-0.0114	0.9921
M_succ_m	142.1226	164.9236	0.2147	1.1604
M_HC00342_m	9.5827	33.2873	1.7965	3.4737
L-alanine	14.6083	24.5568	0.7493	1.6810
L-glutamate(1-)	77.7730	135.2687	0.7985	1.7393
L-glutamine	24.1032	33.8628	0.4905	1.4049
EXT_D-glucose	11.7217	19.4110	0.7277	1.6560
EXT_L-glutamine	24.1032	32.2219	0.4188	1.3368
========== Biocompounds for wet-lab experiments ==========
BioCompound_exp	basal_synthesis_rate	disease_synthesis_rate	Log2(RFC)	RFC
(R)-Pantothenate	1.9670	2.5129	0.3533	1.2775
2-aminomuconate 6-semialdehyde(1-)	0.0000	0.0000	0.0000	1.0000
3-hydroxy butyryl carnitine	1.6828	0.0000	-40.6140	5.9424E-13
5-Methyltetrahydrofolate	1.8571	2.1914	0.2388	1.1800
Adenine	2.0757	10.6606	2.3606	5.1360
Adenosine	2.0790	10.6652	2.3590	5.1300
cholesterol	3.7928	8.0098	1.0785	2.1118
Choline	38.9257	38.5121	-0.0154	0.9894
creatine	9.3047	6.4680	-0.5246	0.6951
glycine betaine	16.6082	27.2155	0.7125	1.6387
Guanine	3.8127	8.7409	1.1970	2.2926
hexanoyl carnitine	0.0000	0.0000	0.0000	1.0000
Homovanillate	0.0056	0.9066	7.3327	161.2047
isovaleryl carnitine	21.2907	20.7721	-0.0356	0.9756
L-alanine	14.6083	24.5568	0.7493	1.6810
L-Carnitine	103.9130	119.9934	0.2076	1.1547
L-cysteine	53.8794	80.8005	0.5846	1.4997
L-cysteinylglycine	5.4331	26.3366	2.2772	4.8475
L-glutamate(1-)	77.7730	135.2687	0.7985	1.7393
L-glutamine	24.1032	33.8628	0.4905	1.4049
L-histidine	15.9459	20.8884	0.3895	1.3100
L-leucine	10.0994	11.3399	0.1671	1.1228
L-methionine	25.6528	39.1889	0.6113	1.5277
L-phenylalanine	8.2486	10.2038	0.3069	1.2370
L-proline	42.8940	52.8434	0.3009	1.2320
L-threonine	4.6853	5.9022	0.3331	1.2597
L-tryptophan	17.2437	23.6411	0.4552	1.3710
L-valine	21.8894	26.1215	0.2550	1.1933
N,N-dimethylglycine	4.1514	21.3213	2.3606	5.1360
Nicotinamide	0.0000	0.0000	0.0000	1.0000
O-acetylcarnitine	0.0542	0.0946	0.8035	1.7453
S-formylglutathionate(1-)	0.0033	0.0046	0.4755	1.3904
EXT_cholesterol	3.4829	3.9355	0.1762	1.1299
z-NAD	782.6523	931.6678	0.2514	1.1904
z-Glutathione	327.3534	404.3816	0.3049	1.2353
z-Biotin	4.9544	2.02890E-7	-24.5415	4.09512E-8
z-AMP	1247.8032	1250.4557	0.0031	1.0021
@@@@@@@@@@	reg7
enzyme	Reg_status	Reg_rxn	vb_LB	basal_vb_UFD	mutant_vb_UFD	vb_UB		vf_LB	basal_vf_UFD	mutant_vf_UFD	vf_UB		v_LB	basal_v_UFD	mutant_v_UFD	v_UB
1.14.19.1	up_vf	R_DESAT18_4	0.0000	0.0000	0.0000	0.0000		0.0000	16.6340	100.0000	100.0000		0.0000	16.6340	100.0000	100.0000
		R_DESAT22_2p	0.0000	0.0000	0.0000	0.0000		0.0000	18.9744	100.0000	100.0000		0.0000	18.9744	100.0000	100.0000
FBA_optim	UFD_optim	modelstat_FBA	modelstat_UFD	solvestat_FBA	solvestat_UFD
3916.0000	1.58137E+6	1.00	1.00	1.00	1.00
========== Biocompounds for Warburg effect hypothesis ==========
BioCompound_Warburg	basal_synthesis_rate	disease_synthesis_rate	Log2(RFC)	RFC
M_pyr_c	115.8313	119.2535	0.0420	1.0295
M_akg_m	43.0154	95.7428	1.1543	2.2258
M_glu_L_m	30.1095	109.8374	1.8671	3.6479
M_pyr_m	21.7111	44.0772	1.0216	2.0302
M_accoa_m	60.4220	165.1336	1.4505	2.7330
M_cit_m	33.0596	100.0000	1.5969	3.0248
M_icit_m	10.1368	24.8816	1.2955	2.4546
M_succoa_m	113.9940	105.2903	-0.1146	0.9236
M_mal_L_c	35.1730	71.9996	1.0335	2.0470
M_mal_L_m	24.4595	71.9996	1.5576	2.9436
M_gln_L_c	24.1032	25.4367	0.0777	1.0553
M_oaa_m	30.8121	100.0000	1.6984	3.2455
M_fum_m	35.0088	84.6947	1.2746	2.4192
M_lac_L_c	82.3378	71.4097	-0.2054	0.8673
M_succ_m	142.1226	189.6477	0.4162	1.3344
M_HC00342_m	9.5827	23.2329	1.2777	2.4245
L-alanine	14.6083	14.2564	-0.0352	0.9759
L-glutamate(1-)	77.7730	201.2315	1.3715	2.5874
L-glutamine	24.1032	25.4367	0.0777	1.0553
EXT_D-glucose	11.7217	25.4119	1.1163	2.1679
EXT_L-glutamine	24.1032	25.4367	0.0777	1.0553
========== Biocompounds for wet-lab experiments ==========
BioCompound_exp	basal_synthesis_rate	disease_synthesis_rate	Log2(RFC)	RFC
(R)-Pantothenate	1.9670	2.4306	0.3053	1.2357
2-aminomuconate 6-semialdehyde(1-)	0.0000	1.0000	39.8631	1.0000E+12
3-hydroxy butyryl carnitine	1.6828	0.0000	-40.6140	5.9424E-13
5-Methyltetrahydrofolate	1.8571	1.6501	-0.1705	0.8885
Adenine	2.0757	0.0000	-40.9167	4.8177E-13
Adenosine	2.0790	0.0058	-8.4808	0.0028
cholesterol	3.7928	4.1187	0.1189	1.0859
Choline	38.9257	18.4088	-1.0803	0.4729
creatine	9.3047	11.4235	0.2960	1.2277
glycine betaine	16.6082	4.3025	-1.9487	0.2591
Guanine	3.8127	3.5172	-0.1164	0.9225
hexanoyl carnitine	0.0000	0.0000	0.0000	1.0000
Homovanillate	0.0056	3.5347	9.2958	628.5291
isovaleryl carnitine	21.2907	0.0000	-44.2753	4.6969E-14
L-alanine	14.6083	14.2564	-0.0352	0.9759
L-Carnitine	103.9130	313.4443	1.5928	3.0164
L-cysteine	53.8794	66.6951	0.3078	1.2379
L-cysteinylglycine	5.4331	1.8687	-1.5397	0.3439
L-glutamate(1-)	77.7730	201.2315	1.3715	2.5874
L-glutamine	24.1032	25.4367	0.0777	1.0553
L-histidine	15.9459	22.8574	0.5195	1.4334
L-leucine	10.0994	11.2892	0.1607	1.1178
L-methionine	25.6528	28.9959	0.1767	1.1303
L-phenylalanine	8.2486	9.7823	0.2460	1.1859
L-proline	42.8940	55.2217	0.3645	1.2874
L-threonine	4.6853	6.2728	0.4210	1.3388
L-tryptophan	17.2437	26.1378	0.6001	1.5158
L-valine	21.8894	30.1688	0.4628	1.3782
N,N-dimethylglycine	4.1514	0.0000	-41.9167	2.4089E-13
Nicotinamide	0.0000	0.0000	0.0000	1.0000
O-acetylcarnitine	0.0542	1.6891	4.9614	31.1544
S-formylglutathionate(1-)	0.0033	0.0058	0.8196	1.7649
EXT_cholesterol	3.4829	2.6972	-0.3688	0.7744
z-NAD	782.6523	831.7994	0.0879	1.0628
z-Glutathione	327.3534	376.4177	0.2015	1.1499
z-Biotin	4.9544	3.02684E-7	-23.9644	6.10935E-8
z-AMP	1247.8032	1206.8426	-0.0482	0.9672
@@@@@@@@@@	reg8
enzyme	Reg_status	Reg_rxn	vb_LB	basal_vb_UFD	mutant_vb_UFD	vb_UB		vf_LB	basal_vf_UFD	mutant_vf_UFD	vf_UB		v_LB	basal_v_UFD	mutant_v_UFD	v_UB
1.8.1.9	up_vf	R_TRDR	0.0000	0.0000	0.0000	0.0000		0.0000	0.0000	100.0000	100.0000		0.0000	0.0000	100.0000	100.0000
		R_TRDRm	0.0000	0.0000	0.0000	0.0000		0.0000	0.0016	100.0000	100.0000		0.0000	0.0016	100.0000	100.0000
		R_r0027	0.0000	0.0000	34.7518	100.0000		0.0000	18.8308	100.0000	100.0000		-100.0000	18.8308	65.2482	100.0000
		R_r1433	0.0000	0.0000	0.0000	0.0000		0.0000	0.0016	100.0000	100.0000		0.0000	0.0016	100.0000	100.0000
FBA_optim	UFD_optim	modelstat_FBA	modelstat_UFD	solvestat_FBA	solvestat_UFD
3957.1429	1.55671E+6	1.00	1.00	1.00	1.00
========== Biocompounds for Warburg effect hypothesis ==========
BioCompound_Warburg	basal_synthesis_rate	disease_synthesis_rate	Log2(RFC)	RFC
M_pyr_c	115.8313	119.5085	0.0451	1.0317
M_akg_m	43.0154	53.0523	0.3026	1.2333
M_glu_L_m	30.1095	40.8219	0.4391	1.3558
M_pyr_m	21.7111	26.1791	0.2700	1.2058
M_accoa_m	60.4220	62.8115	0.0560	1.0395
M_cit_m	33.0596	32.8421	-0.0095	0.9934
M_icit_m	10.1368	11.0477	0.1241	1.0899
M_succoa_m	113.9940	115.4870	0.0188	1.0131
M_mal_L_c	35.1730	35.5363	0.0148	1.0103
M_mal_L_m	24.4595	22.8062	-0.1010	0.9324
M_gln_L_c	24.1032	31.3339	0.3785	1.3000
M_oaa_m	30.8121	31.3008	0.0227	1.0159
M_fum_m	35.0088	37.1171	0.0844	1.0602
M_lac_L_c	82.3378	82.3806	0.0007	1.0005
M_succ_m	142.1226	143.5619	0.0145	1.0101
M_HC00342_m	9.5827	8.3456	-0.1994	0.8709
L-alanine	14.6083	18.1210	0.3109	1.2405
L-glutamate(1-)	77.7730	99.5381	0.3560	1.2799
L-glutamine	24.1032	31.3339	0.3785	1.3000
EXT_D-glucose	11.7217	27.5701	1.2339	2.3521
EXT_L-glutamine	24.1032	31.3339	0.3785	1.3000
========== Biocompounds for wet-lab experiments ==========
BioCompound_exp	basal_synthesis_rate	disease_synthesis_rate	Log2(RFC)	RFC
(R)-Pantothenate	1.9670	2.7682	0.4929	1.4073
2-aminomuconate 6-semialdehyde(1-)	0.0000	1.00850E-7	16.6219	1.00851E+5
3-hydroxy butyryl carnitine	1.6828	2.2674	0.4302	1.3474
5-Methyltetrahydrofolate	1.8571	1.6599	-0.1619	0.8938
Adenine	2.0757	7.0266	1.7593	3.3852
Adenosine	2.0790	7.0305	1.7578	3.3817
cholesterol	3.7928	0.6779	-2.4840	0.1787
Choline	38.9257	39.1526	0.0084	1.0058
creatine	9.3047	10.8385	0.2201	1.1648
glycine betaine	16.6082	22.4326	0.4337	1.3507
Guanine	3.8127	5.1728	0.4401	1.3567
hexanoyl carnitine	0.0000	0.0000	0.0000	1.0000
Homovanillate	0.0056	0.3132	5.7995	55.6976
isovaleryl carnitine	21.2907	21.8511	0.0375	1.0263
L-alanine	14.6083	18.1210	0.3109	1.2405
L-Carnitine	103.9130	104.6058	0.0096	1.0067
L-cysteine	53.8794	214.9146	1.9960	3.9888
L-cysteinylglycine	5.4331	9.1504	0.7521	1.6842
L-glutamate(1-)	77.7730	99.5381	0.3560	1.2799
L-glutamine	24.1032	31.3339	0.3785	1.3000
L-histidine	15.9459	16.5577	0.0543	1.0384
L-leucine	10.0994	13.5228	0.4211	1.3390
L-methionine	25.6528	33.0839	0.3670	1.2897
L-phenylalanine	8.2486	11.7751	0.5135	1.4275
L-proline	42.8940	39.9807	-0.1015	0.9321
L-threonine	4.6853	6.9877	0.5767	1.4914
L-tryptophan	17.2437	21.9220	0.3463	1.2713
L-valine	21.8894	31.9540	0.5458	1.4598
N,N-dimethylglycine	4.1514	12.1317	1.5471	2.9224
Nicotinamide	0.0000	0.0000	0.0000	1.0000
O-acetylcarnitine	0.0542	0.0757	0.4816	1.3963
S-formylglutathionate(1-)	0.0033	0.0039	0.2422	1.1828
EXT_cholesterol	3.4829	4.4034	0.3383	1.2643
z-NAD	782.6523	783.6749	0.0019	1.0013
z-Glutathione	327.3534	380.8113	0.2182	1.1633
z-Biotin	4.9544	6.1236	0.3057	1.2360
z-AMP	1247.8032	1248.7210	0.0011	1.0007
@@@@@@@@@@	reg9
enzyme	Reg_status	Reg_rxn	vb_LB	basal_vb_UFD	mutant_vb_UFD	vb_UB		vf_LB	basal_vf_UFD	mutant_vf_UFD	vf_UB		v_LB	basal_v_UFD	mutant_v_UFD	v_UB
2.3.1.50	up_vf	R_SERPT	0.0000	0.0000	0.0000	0.0000		0.0000	0.0000	40.0000	40.0000		0.0000	0.0000	40.0000	40.0000
FBA_optim	UFD_optim	modelstat_FBA	modelstat_UFD	solvestat_FBA	solvestat_UFD
3957.1429	1.58206E+6	1.00	1.00	1.00	1.00
========== Biocompounds for Warburg effect hypothesis ==========
BioCompound_Warburg	basal_synthesis_rate	disease_synthesis_rate	Log2(RFC)	RFC
M_pyr_c	115.8313	155.8005	0.4277	1.3451
M_akg_m	43.0154	54.1419	0.3319	1.2587
M_glu_L_m	30.1095	37.9631	0.3344	1.2608
M_pyr_m	21.7111	26.8763	0.3079	1.2379
M_accoa_m	60.4220	58.1816	-0.0545	0.9629
M_cit_m	33.0596	38.8975	0.2346	1.1766
M_icit_m	10.1368	16.4036	0.6944	1.6182
M_succoa_m	113.9940	113.0480	-0.0120	0.9917
M_mal_L_c	35.1730	40.5176	0.2041	1.1520
M_mal_L_m	24.4595	23.9438	-0.0307	0.9789
M_gln_L_c	24.1032	23.8193	-0.0171	0.9882
M_oaa_m	30.8121	32.3818	0.0717	1.0509
M_fum_m	35.0088	39.6165	0.1784	1.1316
M_lac_L_c	82.3378	82.9023	0.0099	1.0069
M_succ_m	142.1226	148.7268	0.0655	1.0465
M_HC00342_m	9.5827	14.3827	0.5858	1.5009
L-alanine	14.6083	25.1698	0.7849	1.7230
L-glutamate(1-)	77.7730	110.4137	0.5056	1.4197
L-glutamine	24.1032	23.8193	-0.0171	0.9882
EXT_D-glucose	11.7217	24.1332	1.0418	2.0589
EXT_L-glutamine	24.1032	23.8193	-0.0171	0.9882
========== Biocompounds for wet-lab experiments ==========
BioCompound_exp	basal_synthesis_rate	disease_synthesis_rate	Log2(RFC)	RFC
(R)-Pantothenate	1.9670	2.1506	0.1287	1.0933
2-aminomuconate 6-semialdehyde(1-)	0.0000	0.0000	0.0000	1.0000
3-hydroxy butyryl carnitine	1.6828	0.7275	-1.2098	0.4323
5-Methyltetrahydrofolate	1.8571	1.8969	0.0306	1.0214
Adenine	2.0757	7.5833	1.8692	3.6534
Adenosine	2.0790	7.5871	1.8677	3.6494
cholesterol	3.7928	15.9269	2.0701	4.1992
Choline	38.9257	65.4672	0.7500	1.6819
creatine	9.3047	5.5563	-0.7438	0.5971
glycine betaine	16.6082	29.0344	0.8059	1.7482
Guanine	3.8127	6.4321	0.7545	1.6870
hexanoyl carnitine	0.0000	0.0000	0.0000	1.0000
Homovanillate	0.0056	1.6264	8.1759	289.1890
isovaleryl carnitine	21.2907	22.9346	0.1073	1.0772
L-alanine	14.6083	25.1698	0.7849	1.7230
L-Carnitine	103.9130	99.0472	-0.0692	0.9532
L-cysteine	53.8794	55.3012	0.0376	1.0264
L-cysteinylglycine	5.4331	4.8501	-0.1638	0.8927
L-glutamate(1-)	77.7730	110.4137	0.5056	1.4197
L-glutamine	24.1032	23.8193	-0.0171	0.9882
L-histidine	15.9459	16.8890	0.0829	1.0591
L-leucine	10.0994	11.5942	0.1991	1.1480
L-methionine	25.6528	30.6594	0.2572	1.1952
L-phenylalanine	8.2486	9.1923	0.1563	1.1144
L-proline	42.8940	47.0497	0.1334	1.0969
L-threonine	4.6853	4.9345	0.0748	1.0532
L-tryptophan	17.2437	18.1523	0.0741	1.0527
L-valine	21.8894	38.4176	0.8115	1.7551
N,N-dimethylglycine	4.1514	15.1666	1.8692	3.6534
Nicotinamide	0.0000	0.0000	0.0000	1.0000
O-acetylcarnitine	0.0542	0.1160	1.0979	2.1404
S-formylglutathionate(1-)	0.0033	0.0038	0.2036	1.1516
EXT_cholesterol	3.4829	7.2386	1.0554	2.0783
z-NAD	782.6523	892.8773	0.1901	1.1408
z-Glutathione	327.3534	316.5589	-0.0484	0.9670
z-Biotin	4.9544	2.11334E-8	-27.8046	4.26555E-9
z-AMP	1247.8032	1193.0291	-0.0648	0.9561
@@@@@@@@@@	reg10
enzyme	Reg_status	Reg_rxn	vb_LB	basal_vb_UFD	mutant_vb_UFD	vb_UB		vf_LB	basal_vf_UFD	mutant_vf_UFD	vf_UB		v_LB	basal_v_UFD	mutant_v_UFD	v_UB
1.11.1.9	up_vf	R_GTHP	0.0000	27.4273	85.2542	100.0000		0.0000	0.0000	100.0000	100.0000		-100.0000	-27.4273	14.7458	100.0000
		R_GTHPm	0.0000	23.1966	97.1845	100.0000		0.0000	0.0000	100.0000	100.0000		-100.0000	-23.1966	2.8155	100.0000
		R_RE3520E	0.0000	0.0016	66.6667	100.0000		0.0000	0.0016	100.0000	100.0000		-100.0000	0.0000	33.3333	100.0000
FBA_optim	UFD_optim	modelstat_FBA	modelstat_UFD	solvestat_FBA	solvestat_UFD
3957.1429	1.48778E+6	1.00	1.00	1.00	1.00
========== Biocompounds for Warburg effect hypothesis ==========
BioCompound_Warburg	basal_synthesis_rate	disease_synthesis_rate	Log2(RFC)	RFC
M_pyr_c	115.8313	112.3244	-0.0444	0.9697
M_akg_m	43.0154	43.7888	0.0257	1.0180
M_glu_L_m	30.1095	32.2466	0.0989	1.0710
M_pyr_m	21.7111	19.2657	-0.1724	0.8874
M_accoa_m	60.4220	61.9371	0.0357	1.0251
M_cit_m	33.0596	34.9929	0.0820	1.0585
M_icit_m	10.1368	9.0307	-0.1667	0.8909
M_succoa_m	113.9940	114.9827	0.0125	1.0087
M_mal_L_c	35.1730	34.2912	-0.0366	0.9749
M_mal_L_m	24.4595	24.9434	0.0283	1.0198
M_gln_L_c	24.1032	24.8088	0.0416	1.0293
M_oaa_m	30.8121	33.4489	0.1185	1.0856
M_fum_m	35.0088	32.6462	-0.1008	0.9325
M_lac_L_c	82.3378	81.2256	-0.0196	0.9865
M_succ_m	142.1226	140.7846	-0.0136	0.9906
M_HC00342_m	9.5827	9.0620	-0.0806	0.9457
L-alanine	14.6083	14.8146	0.0202	1.0141
L-glutamate(1-)	77.7730	81.0950	0.0603	1.0427
L-glutamine	24.1032	24.8088	0.0416	1.0293
EXT_D-glucose	11.7217	12.2949	0.0689	1.0489
EXT_L-glutamine	24.1032	24.6171	0.0304	1.0213
========== Biocompounds for wet-lab experiments ==========
BioCompound_exp	basal_synthesis_rate	disease_synthesis_rate	Log2(RFC)	RFC
(R)-Pantothenate	1.9670	2.0547	0.0629	1.0446
2-aminomuconate 6-semialdehyde(1-)	0.0000	0.0000	0.0000	1.0000
3-hydroxy butyryl carnitine	1.6828	1.3594	-0.3079	0.8078
5-Methyltetrahydrofolate	1.8571	1.9826	0.0943	1.0675
Adenine	2.0757	2.0686	-0.0049	0.9966
Adenosine	2.0790	2.0740	-0.0035	0.9976
cholesterol	3.7928	5.5784	0.5566	1.4708
Choline	38.9257	38.9287	0.0001	1.0001
creatine	9.3047	11.2715	0.2766	1.2114
glycine betaine	16.6082	15.2638	-0.1218	0.9191
Guanine	3.8127	4.7192	0.3077	1.2378
hexanoyl carnitine	0.0000	0.0000	0.0000	1.0000
Homovanillate	0.0056	0.3750	6.0592	66.6814
isovaleryl carnitine	21.2907	21.6919	0.0269	1.0188
L-alanine	14.6083	14.8146	0.0202	1.0141
L-Carnitine	103.9130	104.9647	0.0145	1.0101
L-cysteine	53.8794	25.3212	-1.0894	0.4700
L-cysteinylglycine	5.4331	6.4679	0.2515	1.1905
L-glutamate(1-)	77.7730	81.0950	0.0603	1.0427
L-glutamine	24.1032	24.8088	0.0416	1.0293
L-histidine	15.9459	17.7478	0.1545	1.1130
L-leucine	10.0994	11.0757	0.1331	1.0967
L-methionine	25.6528	26.9948	0.0736	1.0523
L-phenylalanine	8.2486	8.6586	0.0700	1.0497
L-proline	42.8940	42.5068	-0.0131	0.9910
L-threonine	4.6853	4.9213	0.0709	1.0504
L-tryptophan	17.2437	18.5768	0.1074	1.0773
L-valine	21.8894	19.4342	-0.1716	0.8878
N,N-dimethylglycine	4.1514	4.1372	-0.0049	0.9966
Nicotinamide	0.0000	0.0000	0.0000	1.0000
O-acetylcarnitine	0.0542	0.0644	0.2492	1.1886
S-formylglutathionate(1-)	0.0033	0.0054	0.7021	1.6268
EXT_cholesterol	3.4829	3.3660	-0.0493	0.9664
z-NAD	782.6523	777.1412	-0.0102	0.9930
z-Glutathione	327.3534	635.4409	0.9569	1.9411
z-Biotin	4.9544	5.1405	0.0532	1.0376
z-AMP	1247.8032	1248.6899	0.0010	1.0007
@@@@@@@@@@	reg11
enzyme	Reg_status	Reg_rxn	vb_LB	basal_vb_UFD	mutant_vb_UFD	vb_UB		vf_LB	basal_vf_UFD	mutant_vf_UFD	vf_UB		v_LB	basal_v_UFD	mutant_v_UFD	v_UB
2.4.1.11	up_vf	R_GLGNS1	0.0000	0.0000	0.0000	0.0000		0.0000	1.6884	18.0264	18.0264		0.0000	1.6884	18.0264	18.0264
FBA_optim	UFD_optim	modelstat_FBA	modelstat_UFD	solvestat_FBA	solvestat_UFD
3957.1429	1.50653E+6	1.00	1.00	1.00	1.00
========== Biocompounds for Warburg effect hypothesis ==========
BioCompound_Warburg	basal_synthesis_rate	disease_synthesis_rate	Log2(RFC)	RFC
M_pyr_c	115.8313	119.4603	0.0445	1.0313
M_akg_m	43.0154	41.8975	-0.0380	0.9740
M_glu_L_m	30.1095	24.6057	-0.2912	0.8172
M_pyr_m	21.7111	24.4084	0.1689	1.1242
M_accoa_m	60.4220	61.6446	0.0289	1.0202
M_cit_m	33.0596	37.1091	0.1667	1.1225
M_icit_m	10.1368	11.0868	0.1292	1.0937
M_succoa_m	113.9940	109.7683	-0.0545	0.9629
M_mal_L_c	35.1730	35.3346	0.0066	1.0046
M_mal_L_m	24.4595	25.5941	0.0654	1.0464
M_gln_L_c	24.1032	27.3618	0.1829	1.1352
M_oaa_m	30.8121	34.9255	0.1808	1.1335
M_fum_m	35.0088	32.5803	-0.1037	0.9306
M_lac_L_c	82.3378	82.8424	0.0088	1.0061
M_succ_m	142.1226	137.8269	-0.0443	0.9698
M_HC00342_m	9.5827	10.3108	0.1056	1.0760
L-alanine	14.6083	15.5122	0.0866	1.0619
L-glutamate(1-)	77.7730	67.2140	-0.2105	0.8642
L-glutamine	24.1032	27.3618	0.1829	1.1352
EXT_D-glucose	11.7217	48.0907	2.0366	4.1027
EXT_L-glutamine	24.1032	23.2836	-0.0499	0.9660
========== Biocompounds for wet-lab experiments ==========
BioCompound_exp	basal_synthesis_rate	disease_synthesis_rate	Log2(RFC)	RFC
(R)-Pantothenate	1.9670	2.0007	0.0245	1.0171
2-aminomuconate 6-semialdehyde(1-)	0.0000	1.43108E-8	13.8049	14311.7985
3-hydroxy butyryl carnitine	1.6828	2.3929	0.5079	1.4220
5-Methyltetrahydrofolate	1.8571	2.2422	0.2719	1.2074
Adenine	2.0757	2.8778	0.4714	1.3865
Adenosine	2.0790	2.8834	0.4719	1.3869
cholesterol	3.7928	1.7226	-1.1387	0.4542
Choline	38.9257	40.9139	0.0719	1.0511
creatine	9.3047	9.3113	0.0010	1.0007
glycine betaine	16.6082	17.0275	0.0360	1.0252
Guanine	3.8127	3.9963	0.0679	1.0482
hexanoyl carnitine	0.0000	0.0000	0.0000	1.0000
Homovanillate	0.0056	0.5956	6.7267	105.9138
isovaleryl carnitine	21.2907	21.9280	0.0426	1.0299
L-alanine	14.6083	15.5122	0.0866	1.0619
L-Carnitine	103.9130	97.4537	-0.0926	0.9378
L-cysteine	53.8794	52.3173	-0.0424	0.9710
L-cysteinylglycine	5.4331	4.0983	-0.4068	0.7543
L-glutamate(1-)	77.7730	67.2140	-0.2105	0.8642
L-glutamine	24.1032	27.3618	0.1829	1.1352
L-histidine	15.9459	17.0641	0.0978	1.0701
L-leucine	10.0994	9.8851	-0.0309	0.9788
L-methionine	25.6528	26.1357	0.0269	1.0188
L-phenylalanine	8.2486	8.6400	0.0669	1.0474
L-proline	42.8940	47.1424	0.1362	1.0990
L-threonine	4.6853	4.8735	0.0568	1.0402
L-tryptophan	17.2437	17.1620	-0.0069	0.9953
L-valine	21.8894	19.9717	-0.1323	0.9124
N,N-dimethylglycine	4.1514	5.7557	0.4714	1.3865
Nicotinamide	0.0000	0.0000	0.0000	1.0000
O-acetylcarnitine	0.0542	0.0671	0.3072	1.2373
S-formylglutathionate(1-)	0.0033	0.0056	0.7600	1.6935
EXT_cholesterol	3.4829	4.0198	0.2068	1.1541
z-NAD	782.6523	786.0350	0.0062	1.0043
z-Glutathione	327.3534	322.6530	-0.0209	0.9856
z-Biotin	4.9544	6.03028E-8	-26.2919	1.21715E-8
z-AMP	1247.8032	1175.7686	-0.0858	0.9423
@@@@@@@@@@	reg12
enzyme	Reg_status	Reg_rxn	vb_LB	basal_vb_UFD	mutant_vb_UFD	vb_UB		vf_LB	basal_vf_UFD	mutant_vf_UFD	vf_UB		v_LB	basal_v_UFD	mutant_v_UFD	v_UB
4.1.2.27	up_vf	R_SGPL12r	0.0000	0.0000	0.0000	0.0000		0.0000	8.3451	100.0000	100.0000		0.0000	8.3451	100.0000	100.0000
FBA_optim	UFD_optim	modelstat_FBA	modelstat_UFD	solvestat_FBA	solvestat_UFD
3957.1429	1.50268E+6	1.00	1.00	1.00	1.00
========== Biocompounds for Warburg effect hypothesis ==========
BioCompound_Warburg	basal_synthesis_rate	disease_synthesis_rate	Log2(RFC)	RFC
M_pyr_c	115.8313	115.4830	-0.0043	0.9970
M_akg_m	43.0154	45.6410	0.0855	1.0610
M_glu_L_m	30.1095	34.2558	0.1861	1.1377
M_pyr_m	21.7111	23.5820	0.1193	1.0862
M_accoa_m	60.4220	59.9602	-0.0111	0.9924
M_cit_m	33.0596	31.5649	-0.0667	0.9548
M_icit_m	10.1368	10.3945	0.0362	1.0254
M_succoa_m	113.9940	112.5176	-0.0188	0.9870
M_mal_L_c	35.1730	29.2250	-0.2673	0.8309
M_mal_L_m	24.4595	20.6085	-0.2472	0.8426
M_gln_L_c	24.1032	23.0687	-0.0633	0.9571
M_oaa_m	30.8121	29.0782	-0.0836	0.9437
M_fum_m	35.0088	36.0277	0.0414	1.0291
M_lac_L_c	82.3378	81.6739	-0.0117	0.9919
M_succ_m	142.1226	145.1181	0.0301	1.0211
M_HC00342_m	9.5827	9.3950	-0.0285	0.9804
L-alanine	14.6083	14.8739	0.0260	1.0182
L-glutamate(1-)	77.7730	79.5458	0.0325	1.0228
L-glutamine	24.1032	23.0687	-0.0633	0.9571
EXT_D-glucose	11.7217	10.3269	-0.1828	0.8810
EXT_L-glutamine	24.1032	23.0687	-0.0633	0.9571
========== Biocompounds for wet-lab experiments ==========
BioCompound_exp	basal_synthesis_rate	disease_synthesis_rate	Log2(RFC)	RFC
(R)-Pantothenate	1.9670	2.0379	0.0511	1.0360
2-aminomuconate 6-semialdehyde(1-)	0.0000	0.0000	0.0000	1.0000
3-hydroxy butyryl carnitine	1.6828	0.9580	-0.8128	0.5693
5-Methyltetrahydrofolate	1.8571	1.6131	-0.2032	0.8686
Adenine	2.0757	0.3798	-2.4503	0.1830
Adenosine	2.0790	0.3834	-2.4389	0.1844
cholesterol	3.7928	20.8680	2.4599	5.5020
Choline	38.9257	37.5526	-0.0518	0.9647
creatine	9.3047	12.2035	0.3913	1.3115
glycine betaine	16.6082	14.8885	-0.1577	0.8965
Guanine	3.8127	3.9560	0.0533	1.0376
hexanoyl carnitine	0.0000	0.0000	0.0000	1.0000
Homovanillate	0.0056	0.3373	5.9062	59.9712
isovaleryl carnitine	21.2907	21.2960	0.0004	1.0002
L-alanine	14.6083	14.8739	0.0260	1.0182
L-Carnitine	103.9130	200.1194	0.9455	1.9258
L-cysteine	53.8794	49.4978	-0.1224	0.9187
L-cysteinylglycine	5.4331	0.7908	-2.7804	0.1456
L-glutamate(1-)	77.7730	79.5458	0.0325	1.0228
L-glutamine	24.1032	23.0687	-0.0633	0.9571
L-histidine	15.9459	16.5393	0.0527	1.0372
L-leucine	10.0994	9.0355	-0.1606	0.8947
L-methionine	25.6528	24.6501	-0.0575	0.9609
L-phenylalanine	8.2486	8.4301	0.0314	1.0220
L-proline	42.8940	34.9083	-0.2972	0.8138
L-threonine	4.6853	4.6772	-0.0025	0.9983
L-tryptophan	17.2437	18.1011	0.0700	1.0497
L-valine	21.8894	28.3289	0.3720	1.2942
N,N-dimethylglycine	4.1514	0.7596	-2.4503	0.1830
Nicotinamide	0.0000	0.0000	0.0000	1.0000
O-acetylcarnitine	0.0542	0.4987	3.2015	9.1992
S-formylglutathionate(1-)	0.0033	0.0036	0.1349	1.0980
EXT_cholesterol	3.4829	3.4912	0.0034	1.0024
z-NAD	782.6523	808.6088	0.0471	1.0332
z-Glutathione	327.3534	313.9629	-0.0603	0.9591
z-Biotin	4.9544	4.4614	-0.1512	0.9005
z-AMP	1247.8032	1263.2177	0.0177	1.0124
@@@@@@@@@@	reg13
enzyme	Reg_status	Reg_rxn	vb_LB	basal_vb_UFD	mutant_vb_UFD	vb_UB		vf_LB	basal_vf_UFD	mutant_vf_UFD	vf_UB		v_LB	basal_v_UFD	mutant_v_UFD	v_UB
3.1.3.1	up_vf	R_r0242	0.0000	8.3376	77.9494	100.0000		0.0000	0.0000	100.0000	100.0000		-100.0000	-8.3376	22.0506	100.0000
FBA_optim	UFD_optim	modelstat_FBA	modelstat_UFD	solvestat_FBA	solvestat_UFD
3957.1429	1.44698E+6	1.00	1.00	1.00	1.00
========== Biocompounds for Warburg effect hypothesis ==========
BioCompound_Warburg	basal_synthesis_rate	disease_synthesis_rate	Log2(RFC)	RFC
M_pyr_c	115.8313	116.7634	0.0116	1.0080
M_akg_m	43.0154	42.8203	-0.0066	0.9955
M_glu_L_m	30.1095	30.1037	-0.0003	0.9998
M_pyr_m	21.7111	21.9817	0.0179	1.0125
M_accoa_m	60.4220	60.3658	-0.0013	0.9991
M_cit_m	33.0596	33.0705	0.0005	1.0003
M_icit_m	10.1368	9.8271	-0.0448	0.9694
M_succoa_m	113.9940	114.2490	0.0032	1.0022
M_mal_L_c	35.1730	35.0678	-0.0043	0.9970
M_mal_L_m	24.4595	24.4901	0.0018	1.0013
M_gln_L_c	24.1032	23.2066	-0.0547	0.9628
M_oaa_m	30.8121	30.9963	0.0086	1.0060
M_fum_m	35.0088	35.2400	0.0095	1.0066
M_lac_L_c	82.3378	82.3403	4.31501E-5	1.0000
M_succ_m	142.1226	142.3454	0.0023	1.0016
M_HC00342_m	9.5827	9.3665	-0.0329	0.9774
L-alanine	14.6083	13.4465	-0.1196	0.9205
L-glutamate(1-)	77.7730	78.3897	0.0114	1.0079
L-glutamine	24.1032	23.2066	-0.0547	0.9628
EXT_D-glucose	11.7217	9.2887	-0.3356	0.7924
EXT_L-glutamine	24.1032	23.2066	-0.0547	0.9628
========== Biocompounds for wet-lab experiments ==========
BioCompound_exp	basal_synthesis_rate	disease_synthesis_rate	Log2(RFC)	RFC
(R)-Pantothenate	1.9670	1.8414	-0.0952	0.9361
2-aminomuconate 6-semialdehyde(1-)	0.0000	0.0000	0.0000	1.0000
3-hydroxy butyryl carnitine	1.6828	1.6785	-0.0037	0.9975
5-Methyltetrahydrofolate	1.8571	1.6421	-0.1776	0.8842
Adenine	2.0757	2.0751	-0.0004	0.9997
Adenosine	2.0790	2.0801	0.0008	1.0006
cholesterol	3.7928	3.7384	-0.0209	0.9856
Choline	38.9257	39.6486	0.0265	1.0186
creatine	9.3047	9.2353	-0.0108	0.9925
glycine betaine	16.6082	16.6142	0.0005	1.0004
Guanine	3.8127	4.0054	0.0711	1.0505
hexanoyl carnitine	0.0000	0.0000	0.0000	1.0000
Homovanillate	0.0056	0.0207	1.8816	3.6848
isovaleryl carnitine	21.2907	21.3103	0.0013	1.0009
L-alanine	14.6083	13.4465	-0.1196	0.9205
L-Carnitine	103.9130	103.8616	-0.0007	0.9995
L-cysteine	53.8794	53.3390	-0.0145	0.9900
L-cysteinylglycine	5.4331	5.6371	0.0532	1.0376
L-glutamate(1-)	77.7730	78.3897	0.0114	1.0079
L-glutamine	24.1032	23.2066	-0.0547	0.9628
L-histidine	15.9459	15.3227	-0.0575	0.9609
L-leucine	10.0994	9.7729	-0.0474	0.9677
L-methionine	25.6528	23.7371	-0.1120	0.9253
L-phenylalanine	8.2486	7.6932	-0.1006	0.9327
L-proline	42.8940	42.4870	-0.0138	0.9905
L-threonine	4.6853	4.3159	-0.1185	0.9212
L-tryptophan	17.2437	16.4315	-0.0696	0.9529
L-valine	21.8894	21.2292	-0.0442	0.9698
N,N-dimethylglycine	4.1514	4.1502	-0.0004	0.9997
Nicotinamide	0.0000	0.0000	0.0000	1.0000
O-acetylcarnitine	0.0542	0.0554	0.0320	1.0224
S-formylglutathionate(1-)	0.0033	0.0050	0.6094	1.5257
EXT_cholesterol	3.4829	3.3883	-0.0397	0.9728
z-NAD	782.6523	783.3083	0.0012	1.0008
z-Glutathione	327.3534	328.3611	0.0044	1.0031
z-Biotin	4.9544	5.0189	0.0186	1.0130
z-AMP	1247.8032	1248.4567	0.0008	1.0005
@@@@@@@@@@	reg14
enzyme	Reg_status	Reg_rxn	vb_LB	basal_vb_UFD	mutant_vb_UFD	vb_UB		vf_LB	basal_vf_UFD	mutant_vf_UFD	vf_UB		v_LB	basal_v_UFD	mutant_v_UFD	v_UB
3.1.1.47	up_vf	R_PAFHe	0.0000	0.0000	0.0000	0.0000		0.0000	4.8720	100.0000	100.0000		0.0000	4.8720	100.0000	100.0000
FBA_optim	UFD_optim	modelstat_FBA	modelstat_UFD	solvestat_FBA	solvestat_UFD
3957.1429	1.46159E+6	1.00	1.00	1.00	1.00
========== Biocompounds for Warburg effect hypothesis ==========
BioCompound_Warburg	basal_synthesis_rate	disease_synthesis_rate	Log2(RFC)	RFC
M_pyr_c	115.8313	112.8051	-0.0382	0.9739
M_akg_m	43.0154	42.5912	-0.0143	0.9901
M_glu_L_m	30.1095	25.5781	-0.2353	0.8495
M_pyr_m	21.7111	20.5743	-0.0776	0.9476
M_accoa_m	60.4220	59.5502	-0.0210	0.9856
M_cit_m	33.0596	31.1317	-0.0867	0.9417
M_icit_m	10.1368	7.8142	-0.3754	0.7709
M_succoa_m	113.9940	114.5936	0.0076	1.0053
M_mal_L_c	35.1730	30.6295	-0.1995	0.8708
M_mal_L_m	24.4595	22.9766	-0.0902	0.9394
M_gln_L_c	24.1032	25.6754	0.0912	1.0652
M_oaa_m	30.8121	30.4707	-0.0161	0.9889
M_fum_m	35.0088	34.7814	-0.0094	0.9935
M_lac_L_c	82.3378	81.5938	-0.0131	0.9910
M_succ_m	142.1226	141.3586	-0.0078	0.9946
M_HC00342_m	9.5827	7.3844	-0.3760	0.7706
L-alanine	14.6083	16.4344	0.1699	1.1250
L-glutamate(1-)	77.7730	70.3592	-0.1445	0.9047
L-glutamine	24.1032	25.6754	0.0912	1.0652
EXT_D-glucose	11.7217	7.3638	-0.6707	0.6282
EXT_L-glutamine	24.1032	25.6452	0.0895	1.0640
========== Biocompounds for wet-lab experiments ==========
BioCompound_exp	basal_synthesis_rate	disease_synthesis_rate	Log2(RFC)	RFC
(R)-Pantothenate	1.9670	2.1440	0.1243	1.0900
2-aminomuconate 6-semialdehyde(1-)	0.0000	0.0000	0.0000	1.0000
3-hydroxy butyryl carnitine	1.6828	3.1214	0.8913	1.8549
5-Methyltetrahydrofolate	1.8571	2.0419	0.1368	1.0995
Adenine	2.0757	2.8285	0.4465	1.3627
Adenosine	2.0790	2.8334	0.4467	1.3629
cholesterol	3.7928	3.2420	-0.2264	0.8548
Choline	38.9257	30.0906	-0.3714	0.7730
creatine	9.3047	8.7425	-0.0899	0.9396
glycine betaine	16.6082	18.5309	0.1580	1.1158
Guanine	3.8127	2.9149	-0.3874	0.7645
hexanoyl carnitine	0.0000	0.0000	0.0000	1.0000
Homovanillate	0.0056	0.0376	2.7407	6.6838
isovaleryl carnitine	21.2907	21.2779	-0.0009	0.9994
L-alanine	14.6083	16.4344	0.1699	1.1250
L-Carnitine	103.9130	105.4877	0.0217	1.0152
L-cysteine	53.8794	58.1009	0.1088	1.0784
L-cysteinylglycine	5.4331	6.4286	0.2427	1.1832
L-glutamate(1-)	77.7730	70.3592	-0.1445	0.9047
L-glutamine	24.1032	25.6754	0.0912	1.0652
L-histidine	15.9459	16.5909	0.0572	1.0404
L-leucine	10.0994	12.5337	0.3115	1.2410
L-methionine	25.6528	28.8282	0.1684	1.1238
L-phenylalanine	8.2486	8.7677	0.0880	1.0629
L-proline	42.8940	42.9106	0.0006	1.0004
L-threonine	4.6853	5.0732	0.1148	1.0828
L-tryptophan	17.2437	18.6574	0.1137	1.0820
L-valine	21.8894	23.9323	0.1287	1.0933
N,N-dimethylglycine	4.1514	5.6571	0.4465	1.3627
Nicotinamide	0.0000	0.0000	0.0000	1.0000
O-acetylcarnitine	0.0542	0.0631	0.2188	1.1637
S-formylglutathionate(1-)	0.0033	0.0049	0.5656	1.4800
EXT_cholesterol	3.4829	0.7847	-2.1502	0.2253
z-NAD	782.6523	781.6028	-0.0019	0.9987
z-Glutathione	327.3534	326.4160	-0.0041	0.9971
z-Biotin	4.9544	4.6337	-0.0965	0.9353
z-AMP	1247.8032	1246.5965	-0.0014	0.9990
@@@@@@@@@@	reg15
enzyme	Reg_status	Reg_rxn	vb_LB	basal_vb_UFD	mutant_vb_UFD	vb_UB		vf_LB	basal_vf_UFD	mutant_vf_UFD	vf_UB		v_LB	basal_v_UFD	mutant_v_UFD	v_UB
3.5.1.23	up_vf	R_ASAH1	0.0000	0.0000	0.0000	0.0000		0.0000	0.0000	20.0000	20.0000		0.0000	0.0000	20.0000	20.0000
FBA_optim	UFD_optim	modelstat_FBA	modelstat_UFD	solvestat_FBA	solvestat_UFD
3957.1429	1.46706E+6	1.00	1.00	1.00	1.00
========== Biocompounds for Warburg effect hypothesis ==========
BioCompound_Warburg	basal_synthesis_rate	disease_synthesis_rate	Log2(RFC)	RFC
M_pyr_c	115.8313	121.9343	0.0741	1.0527
M_akg_m	43.0154	43.9088	0.0297	1.0208
M_glu_L_m	30.1095	32.0687	0.0909	1.0651
M_pyr_m	21.7111	25.2998	0.2207	1.1653
M_accoa_m	60.4220	60.7055	0.0068	1.0047
M_cit_m	33.0596	33.7271	0.0288	1.0202
M_icit_m	10.1368	9.3519	-0.1163	0.9226
M_succoa_m	113.9940	113.0011	-0.0126	0.9913
M_mal_L_c	35.1730	33.6191	-0.0652	0.9558
M_mal_L_m	24.4595	21.8375	-0.1636	0.8928
M_gln_L_c	24.1032	23.8394	-0.0159	0.9891
M_oaa_m	30.8121	30.9220	0.0051	1.0036
M_fum_m	35.0088	34.6307	-0.0157	0.9892
M_lac_L_c	82.3378	82.8738	0.0094	1.0065
M_succ_m	142.1226	143.3823	0.0127	1.0089
M_HC00342_m	9.5827	9.5532	-0.0045	0.9969
L-alanine	14.6083	16.2787	0.1562	1.1143
L-glutamate(1-)	77.7730	76.9123	-0.0161	0.9889
L-glutamine	24.1032	23.8394	-0.0159	0.9891
EXT_D-glucose	11.7217	19.4560	0.7310	1.6598
EXT_L-glutamine	24.1032	23.8394	-0.0159	0.9891
========== Biocompounds for wet-lab experiments ==========
BioCompound_exp	basal_synthesis_rate	disease_synthesis_rate	Log2(RFC)	RFC
(R)-Pantothenate	1.9670	2.0409	0.0532	1.0376
2-aminomuconate 6-semialdehyde(1-)	0.0000	0.0000	0.0000	1.0000
3-hydroxy butyryl carnitine	1.6828	1.4997	-0.1662	0.8912
5-Methyltetrahydrofolate	1.8571	1.8600	0.0023	1.0016
Adenine	2.0757	3.4708	0.7417	1.6722
Adenosine	2.0790	3.4758	0.7415	1.6719
cholesterol	3.7928	3.4146	-0.1516	0.9003
Choline	38.9257	40.8302	0.0689	1.0489
creatine	9.3047	7.1100	-0.3881	0.7641
glycine betaine	16.6082	20.5718	0.3088	1.2387
Guanine	3.8127	3.3469	-0.1880	0.8778
hexanoyl carnitine	0.0000	0.0000	0.0000	1.0000
Homovanillate	0.0056	0.2687	5.5784	47.7809
isovaleryl carnitine	21.2907	22.6843	0.0915	1.0655
L-alanine	14.6083	16.2787	0.1562	1.1143
L-Carnitine	103.9130	105.3516	0.0198	1.0138
L-cysteine	53.8794	49.5672	-0.1203	0.9200
L-cysteinylglycine	5.4331	1.6746	-1.6980	0.3082
L-glutamate(1-)	77.7730	76.9123	-0.0161	0.9889
L-glutamine	24.1032	23.8394	-0.0159	0.9891
L-histidine	15.9459	16.9359	0.0869	1.0621
L-leucine	10.0994	9.5058	-0.0874	0.9412
L-methionine	25.6528	26.8704	0.0669	1.0475
L-phenylalanine	8.2486	8.5887	0.0583	1.0412
L-proline	42.8940	40.1236	-0.0963	0.9354
L-threonine	4.6853	4.7655	0.0245	1.0171
L-tryptophan	17.2437	17.6831	0.0363	1.0255
L-valine	21.8894	27.4972	0.3291	1.2562
N,N-dimethylglycine	4.1514	6.9417	0.7417	1.6722
Nicotinamide	0.0000	0.0000	0.0000	1.0000
O-acetylcarnitine	0.0542	0.0909	0.7451	1.6761
S-formylglutathionate(1-)	0.0033	0.0049	0.5790	1.4938
EXT_cholesterol	3.4829	2.8240	-0.3026	0.8108
z-NAD	782.6523	824.8162	0.0757	1.0539
z-Glutathione	327.3534	312.0071	-0.0693	0.9531
z-Biotin	4.9544	1.8387	-1.4301	0.3711
z-AMP	1247.8032	1230.8290	-0.0198	0.9864
@@@@@@@@@@	reg16
enzyme	Reg_status	Reg_rxn	vb_LB	basal_vb_UFD	mutant_vb_UFD	vb_UB		vf_LB	basal_vf_UFD	mutant_vf_UFD	vf_UB		v_LB	basal_v_UFD	mutant_v_UFD	v_UB
5.3.1.6	up_vf	R_RPI	0.0000	0.0000	80.8813	100.0000		0.0000	16.7617	100.0000	100.0000		-100.0000	16.7617	19.1187	100.0000
		R_r0249	0.0000	0.0000	93.6271	100.0000		0.0000	5.5872	100.0000	100.0000		-100.0000	5.5872	6.3729	100.0000
FBA_optim	UFD_optim	modelstat_FBA	modelstat_UFD	solvestat_FBA	solvestat_UFD
3957.1429	1.46361E+6	1.00	1.00	1.00	1.00
========== Biocompounds for Warburg effect hypothesis ==========
BioCompound_Warburg	basal_synthesis_rate	disease_synthesis_rate	Log2(RFC)	RFC
M_pyr_c	115.8313	115.0705	-0.0095	0.9934
M_akg_m	43.0154	41.5374	-0.0504	0.9656
M_glu_L_m	30.1095	28.5280	-0.0778	0.9475
M_pyr_m	21.7111	21.6643	-0.0031	0.9978
M_accoa_m	60.4220	60.3171	-0.0025	0.9983
M_cit_m	33.0596	32.8125	-0.0108	0.9925
M_icit_m	10.1368	10.1011	-0.0051	0.9965
M_succoa_m	113.9940	113.2365	-0.0096	0.9934
M_mal_L_c	35.1730	34.8054	-0.0152	0.9895
M_mal_L_m	24.4595	24.8214	0.0212	1.0148
M_gln_L_c	24.1032	24.5655	0.0274	1.0192
M_oaa_m	30.8121	30.5824	-0.0108	0.9925
M_fum_m	35.0088	35.6837	0.0275	1.0193
M_lac_L_c	82.3378	82.3168	-0.0004	0.9997
M_succ_m	142.1226	142.4149	0.0030	1.0021
M_HC00342_m	9.5827	9.6179	0.0053	1.0037
L-alanine	14.6083	14.9240	0.0308	1.0216
L-glutamate(1-)	77.7730	74.5572	-0.0609	0.9587
L-glutamine	24.1032	24.5655	0.0274	1.0192
EXT_D-glucose	11.7217	11.3258	-0.0496	0.9662
EXT_L-glutamine	24.1032	24.2927	0.0113	1.0079
========== Biocompounds for wet-lab experiments ==========
BioCompound_exp	basal_synthesis_rate	disease_synthesis_rate	Log2(RFC)	RFC
(R)-Pantothenate	1.9670	1.9850	0.0131	1.0091
2-aminomuconate 6-semialdehyde(1-)	0.0000	0.0000	0.0000	1.0000
3-hydroxy butyryl carnitine	1.6828	1.4609	-0.2040	0.8682
5-Methyltetrahydrofolate	1.8571	1.9120	0.0420	1.0296
Adenine	2.0757	4.1446	0.9976	1.9967
Adenosine	2.0790	4.1478	0.9965	1.9951
cholesterol	3.7928	4.0279	0.0868	1.0620
Choline	38.9257	38.6617	-0.0098	0.9932
creatine	9.3047	9.8769	0.0861	1.0615
glycine betaine	16.6082	18.7567	0.1755	1.1294
Guanine	3.8127	4.0149	0.0745	1.0530
hexanoyl carnitine	0.0000	0.0000	0.0000	1.0000
Homovanillate	0.0056	0.0034	-0.7328	0.6017
isovaleryl carnitine	21.2907	21.3842	0.0063	1.0044
L-alanine	14.6083	14.9240	0.0308	1.0216
L-Carnitine	103.9130	103.7350	-0.0025	0.9983
L-cysteine	53.8794	53.2867	-0.0160	0.9890
L-cysteinylglycine	5.4331	4.2047	-0.3698	0.7739
L-glutamate(1-)	77.7730	74.5572	-0.0609	0.9587
L-glutamine	24.1032	24.5655	0.0274	1.0192
L-histidine	15.9459	16.3387	0.0351	1.0246
L-leucine	10.0994	10.0059	-0.0134	0.9907
L-methionine	25.6528	26.2396	0.0326	1.0229
L-phenylalanine	8.2486	8.4159	0.0290	1.0203
L-proline	42.8940	43.0767	0.0061	1.0043
L-threonine	4.6853	4.6946	0.0029	1.0020
L-tryptophan	17.2437	17.3610	0.0098	1.0068
L-valine	21.8894	21.2835	-0.0405	0.9723
N,N-dimethylglycine	4.1514	8.2891	0.9976	1.9967
Nicotinamide	0.0000	0.0000	0.0000	1.0000
O-acetylcarnitine	0.0542	0.0505	-0.1038	0.9306
S-formylglutathionate(1-)	0.0033	0.0032	-0.0405	0.9723
EXT_cholesterol	3.4829	3.3954	-0.0367	0.9749
z-NAD	782.6523	782.6131	-7.2308E-5	0.9999
z-Glutathione	327.3534	325.4271	-0.0085	0.9941
z-Biotin	4.9544	4.7721	-0.0541	0.9632
z-AMP	1247.8032	1247.0710	-0.0008	0.9994
@@@@@@@@@@	reg17
enzyme	Reg_status	Reg_rxn	vb_LB	basal_vb_UFD	mutant_vb_UFD	vb_UB		vf_LB	basal_vf_UFD	mutant_vf_UFD	vf_UB		v_LB	basal_v_UFD	mutant_v_UFD	v_UB
4.1.2.13	up_vf	R_FBA	0.0000	0.0000	148.4770	100.0000		0.0000	22.2203	100.0000	100.0000		-100.0000	22.2203	-48.4770	100.0000
		R_FBA2	0.0000	0.0000	0.0000	0.0000		0.0000	1.8875	100.0000	100.0000		0.0000	1.8875	100.0000	100.0000
		R_FBA4	0.0000	0.0000	0.0000	0.0000		0.0000	0.0000	100.0000	100.0000		0.0000	0.0000	100.0000	100.0000
		R_FBA5	0.0000	0.0000	0.0000	0.0000		0.0000	0.7721	100.0000	100.0000		0.0000	0.7721	100.0000	100.0000
		R_r0407	0.0000	12.4911	100.0000	100.0000		0.0000	0.0000	100.0000	100.0000		-100.0000	-12.4911	0.0000	100.0000
FBA_optim	UFD_optim	modelstat_FBA	modelstat_UFD	solvestat_FBA	solvestat_UFD
200.0000	1.46361E+6	4.00	19.00	1.00	1.00
========== Biocompounds for Warburg effect hypothesis ==========
BioCompound_Warburg	basal_synthesis_rate	disease_synthesis_rate	Log2(RFC)	RFC
M_pyr_c	115.8313	0.0000	0.0000	1.0000
M_akg_m	43.0154	0.0000	0.0000	1.0000
M_glu_L_m	30.1095	0.0000	0.0000	1.0000
M_pyr_m	21.7111	0.0000	0.0000	1.0000
M_accoa_m	60.4220	0.0000	0.0000	1.0000
M_cit_m	33.0596	0.0000	0.0000	1.0000
M_icit_m	10.1368	0.0000	0.0000	1.0000
M_succoa_m	113.9940	0.0000	0.0000	1.0000
M_mal_L_c	35.1730	0.0000	0.0000	1.0000
M_mal_L_m	24.4595	0.0000	0.0000	1.0000
M_gln_L_c	24.1032	0.0000	0.0000	1.0000
M_oaa_m	30.8121	0.0000	0.0000	1.0000
M_fum_m	35.0088	0.0000	0.0000	1.0000
M_lac_L_c	82.3378	0.0000	0.0000	1.0000
M_succ_m	142.1226	0.0000	0.0000	1.0000
M_HC00342_m	9.5827	0.0000	0.0000	1.0000
L-alanine	14.6083	0.0000	0.0000	1.0000
L-glutamate(1-)	77.7730	0.0000	0.0000	1.0000
L-glutamine	24.1032	0.0000	0.0000	1.0000
EXT_D-glucose	11.7217	0.0000	0.0000	1.0000
EXT_L-glutamine	24.1032	0.0000	0.0000	1.0000
========== Biocompounds for wet-lab experiments ==========
BioCompound_exp	basal_synthesis_rate	disease_synthesis_rate	Log2(RFC)	RFC
(R)-Pantothenate	1.9670	0.0000	0.0000	1.0000
2-aminomuconate 6-semialdehyde(1-)	0.0000	0.0000	0.0000	1.0000
3-hydroxy butyryl carnitine	1.6828	0.0000	0.0000	1.0000
5-Methyltetrahydrofolate	1.8571	0.0000	0.0000	1.0000
Adenine	2.0757	0.0000	0.0000	1.0000
Adenosine	2.0790	0.0000	0.0000	1.0000
cholesterol	3.7928	0.0000	0.0000	1.0000
Choline	38.9257	0.0000	0.0000	1.0000
creatine	9.3047	0.0000	0.0000	1.0000
glycine betaine	16.6082	0.0000	0.0000	1.0000
Guanine	3.8127	0.0000	0.0000	1.0000
hexanoyl carnitine	0.0000	0.0000	0.0000	1.0000
Homovanillate	0.0056	0.0000	0.0000	1.0000
isovaleryl carnitine	21.2907	0.0000	0.0000	1.0000
L-alanine	14.6083	0.0000	0.0000	1.0000
L-Carnitine	103.9130	0.0000	0.0000	1.0000
L-cysteine	53.8794	0.0000	0.0000	1.0000
L-cysteinylglycine	5.4331	0.0000	0.0000	1.0000
L-glutamate(1-)	77.7730	0.0000	0.0000	1.0000
L-glutamine	24.1032	0.0000	0.0000	1.0000
L-histidine	15.9459	0.0000	0.0000	1.0000
L-leucine	10.0994	0.0000	0.0000	1.0000
L-methionine	25.6528	0.0000	0.0000	1.0000
L-phenylalanine	8.2486	0.0000	0.0000	1.0000
L-proline	42.8940	0.0000	0.0000	1.0000
L-threonine	4.6853	0.0000	0.0000	1.0000
L-tryptophan	17.2437	0.0000	0.0000	1.0000
L-valine	21.8894	0.0000	0.0000	1.0000
N,N-dimethylglycine	4.1514	0.0000	0.0000	1.0000
Nicotinamide	0.0000	0.0000	0.0000	1.0000
O-acetylcarnitine	0.0542	0.0000	0.0000	1.0000
S-formylglutathionate(1-)	0.0033	0.0000	0.0000	1.0000
EXT_cholesterol	3.4829	0.0000	0.0000	1.0000
z-NAD	782.6523	0.0000	0.0000	1.0000
z-Glutathione	327.3534	0.0000	0.0000	1.0000
z-Biotin	4.9544	0.0000	0.0000	1.0000
z-AMP	1247.8032	0.0000	0.0000	1.0000
@@@@@@@@@@	reg18
enzyme	Reg_status	Reg_rxn	vb_LB	basal_vb_UFD	mutant_vb_UFD	vb_UB		vf_LB	basal_vf_UFD	mutant_vf_UFD	vf_UB		v_LB	basal_v_UFD	mutant_v_UFD	v_UB
2.7.1.11	down_vb	R_PFK	0.0000	0.0000	0.0000	0.0000		0.0000	22.2203	0.0000	100.0000		0.0000	22.2203	0.0000	100.0000
		R_r0191	0.0000	0.0000	0.0000	0.0000		0.0000	0.0000	0.0000	100.0000		0.0000	0.0000	0.0000	100.0000
		R_r0408	0.0000	100.0000	100.0000	100.0000		0.0000	80.5972	0.0000	100.0000		-100.0000	-19.4028	-100.0000	100.0000
		R_r0409	0.0000	0.0000	0.0000	100.0000		0.0000	6.9117	0.0000	100.0000		-100.0000	6.9117	0.0000	100.0000
		R_r0610	0.0000	0.0000	0.0000	0.0000		0.0000	0.0000	0.0000	100.0000		0.0000	0.0000	0.0000	100.0000
		R_r0611	0.0000	0.0000	0.0000	100.0000		0.0000	0.0000	0.0000	0.0000		-100.0000	0.0000	0.0000	0.0000
FBA_optim	UFD_optim	modelstat_FBA	modelstat_UFD	solvestat_FBA	solvestat_UFD
3957.1429	1.54650E+6	1.00	1.00	1.00	1.00
========== Biocompounds for Warburg effect hypothesis ==========
BioCompound_Warburg	basal_synthesis_rate	disease_synthesis_rate	Log2(RFC)	RFC
M_pyr_c	115.8313	132.6155	0.1952	1.1449
M_akg_m	43.0154	65.6723	0.6104	1.5267
M_glu_L_m	30.1095	53.0706	0.8177	1.7626
M_pyr_m	21.7111	29.5830	0.4463	1.3626
M_accoa_m	60.4220	57.4733	-0.0722	0.9512
M_cit_m	33.0596	36.4218	0.1397	1.1017
M_icit_m	10.1368	12.0588	0.2505	1.1896
M_succoa_m	113.9940	117.8064	0.0475	1.0334
M_mal_L_c	35.1730	36.0103	0.0339	1.0238
M_mal_L_m	24.4595	21.3023	-0.1994	0.8709
M_gln_L_c	24.1032	25.6691	0.0908	1.0650
M_oaa_m	30.8121	34.6586	0.1697	1.1248
M_fum_m	35.0088	36.7994	0.0720	1.0511
M_lac_L_c	82.3378	87.8543	0.0936	1.0670
M_succ_m	142.1226	146.8917	0.0476	1.0336
M_HC00342_m	9.5827	8.7601	-0.1295	0.9142
L-alanine	14.6083	17.7884	0.2842	1.2177
L-glutamate(1-)	77.7730	115.1982	0.5668	1.4812
L-glutamine	24.1032	25.6691	0.0908	1.0650
EXT_D-glucose	11.7217	24.1765	1.0444	2.0625
EXT_L-glutamine	24.1032	25.6691	0.0908	1.0650
========== Biocompounds for wet-lab experiments ==========
BioCompound_exp	basal_synthesis_rate	disease_synthesis_rate	Log2(RFC)	RFC
(R)-Pantothenate	1.9670	2.1993	0.1611	1.1181
2-aminomuconate 6-semialdehyde(1-)	0.0000	0.0528	35.6210	5.2844E+10
3-hydroxy butyryl carnitine	1.6828	3.9695	1.2381	2.3589
5-Methyltetrahydrofolate	1.8571	1.6786	-0.1458	0.9039
Adenine	2.0757	0.0000	-40.9167	4.8177E-13
Adenosine	2.0790	0.0036	-9.1671	0.0017
cholesterol	3.7928	5.4124	0.5130	1.4270
Choline	38.9257	44.5547	0.1949	1.1446
creatine	9.3047	4.6355	-1.0052	0.4982
glycine betaine	16.6082	18.8437	0.1822	1.1346
Guanine	3.8127	9.2227	1.2744	2.4190
hexanoyl carnitine	0.0000	0.0000	0.0000	1.0000
Homovanillate	0.0056	0.8706	7.2742	154.7968
isovaleryl carnitine	21.2907	23.5101	0.1431	1.1042
L-alanine	14.6083	17.7884	0.2842	1.2177
L-Carnitine	103.9130	102.8277	-0.0151	0.9896
L-cysteine	53.8794	62.7461	0.2198	1.1646
L-cysteinylglycine	5.4331	9.2027	0.7603	1.6938
L-glutamate(1-)	77.7730	115.1982	0.5668	1.4812
L-glutamine	24.1032	25.6691	0.0908	1.0650
L-histidine	15.9459	17.1085	0.1015	1.0729
L-leucine	10.0994	12.3582	0.2912	1.2237
L-methionine	25.6528	27.1823	0.0836	1.0596
L-phenylalanine	8.2486	8.9361	0.1155	1.0833
L-proline	42.8940	41.3511	-0.0528	0.9640
L-threonine	4.6853	6.0077	0.3587	1.2823
L-tryptophan	17.2437	20.0442	0.2171	1.1624
L-valine	21.8894	42.6757	0.9632	1.9496
N,N-dimethylglycine	4.1514	0.0000	-41.9167	2.4089E-13
Nicotinamide	0.0000	0.0000	0.0000	1.0000
O-acetylcarnitine	0.0542	0.0556	0.0373	1.0262
S-formylglutathionate(1-)	0.0033	0.0036	0.1332	1.0967
EXT_cholesterol	3.4829	2.7348	-0.3488	0.7852
z-NAD	782.6523	854.3043	0.1264	1.0916
z-Glutathione	327.3534	330.7783	0.0150	1.0105
z-Biotin	4.9544	0.0000	-42.1719	2.0184E-13
z-AMP	1247.8032	1216.4348	-0.0367	0.9749
@@@@@@@@@@	reg19
enzyme	Reg_status	Reg_rxn	vb_LB	basal_vb_UFD	mutant_vb_UFD	vb_UB		vf_LB	basal_vf_UFD	mutant_vf_UFD	vf_UB		v_LB	basal_v_UFD	mutant_v_UFD	v_UB
2.3.1.21	KO_vb_vf	R_ADRNCPT1	0.0000	0.0000	0.0000	0.0000		0.0000	0.0000	0.0000	36.0909		0.0000	0.0000	0.0000	36.0909
		R_ADRNCPT2	0.0000	0.0000	0.0000	0.0000		0.0000	0.0000	0.0000	36.0909		0.0000	0.0000	0.0000	36.0909
		R_ARACHCPT1	0.0000	0.0000	0.0000	0.0000		0.0000	0.0000	0.0000	100.0000		0.0000	0.0000	0.0000	100.0000
		R_ARACHCPT2	0.0000	0.0000	0.0000	0.0000		0.0000	0.0000	0.0000	100.0000		0.0000	0.0000	0.0000	100.0000
		R_C160CPT1	0.0000	0.0000	0.0000	0.0000		0.0000	6.99938E-8	0.0000	100.0000		0.0000	6.99938E-8	0.0000	100.0000
		R_C160CPT2	0.0000	0.0000	0.0000	0.0000		0.0000	0.0000	0.0000	100.0000		0.0000	0.0000	0.0000	100.0000
		R_C161CPT1	0.0000	0.0000	0.0000	0.0000		0.0000	0.0000	0.0000	100.0000		0.0000	0.0000	0.0000	100.0000
		R_C161CPT12	0.0000	0.0000	0.0000	0.0000		0.0000	0.0000	0.0000	99.2500		0.0000	0.0000	0.0000	99.2500
		R_C161CPT2	0.0000	0.0000	0.0000	0.0000		0.0000	0.0000	0.0000	100.0000		0.0000	0.0000	0.0000	100.0000
		R_C161CPT22	0.0000	0.0000	0.0000	0.0000		0.0000	0.0000	0.0000	99.2500		0.0000	0.0000	0.0000	99.2500
		R_C180CPT1	0.0000	0.0000	0.0000	0.0000		0.0000	0.0000	0.0000	100.0000		0.0000	0.0000	0.0000	100.0000
		R_C180CPT2	0.0000	0.0000	0.0000	0.0000		0.0000	0.0000	0.0000	100.0000		0.0000	0.0000	0.0000	100.0000
		R_C181CPT1	0.0000	0.0000	0.0000	0.0000		0.0000	0.0000	0.0000	79.4000		0.0000	0.0000	0.0000	79.4000
		R_C181CPT2	0.0000	0.0000	0.0000	0.0000		0.0000	0.0000	0.0000	79.4000		0.0000	0.0000	0.0000	79.4000
		R_C204CPT2	0.0000	0.0000	0.0000	0.0000		0.0000	0.0000	0.0000	39.7000		0.0000	0.0000	0.0000	39.7000
		R_C226CPT1	0.0000	0.0000	0.0000	0.0000		0.0000	0.0000	0.0000	56.7143		0.0000	0.0000	0.0000	56.7143
		R_C226CPT2	0.0000	0.0000	0.0000	0.0000		0.0000	0.0000	0.0000	56.7143		0.0000	0.0000	0.0000	56.7143
		R_DCSPTN1CPT1	0.0000	0.0000	0.0000	0.0000		0.0000	0.0000	0.0000	56.7143		0.0000	0.0000	0.0000	56.7143
		R_DCSPTN1CPT2	0.0000	0.0000	0.0000	0.0000		0.0000	0.0000	0.0000	56.7143		0.0000	0.0000	0.0000	56.7143
		R_DLNLCGCPT1	0.0000	0.0000	0.0000	0.0000		0.0000	0.0000	0.0000	66.1667		0.0000	0.0000	0.0000	66.1667
		R_DLNLCGCPT2	0.0000	0.0000	0.0000	0.0000		0.0000	0.0000	0.0000	66.1667		0.0000	0.0000	0.0000	66.1667
		R_EICOSTETCPT1	0.0000	0.0000	0.0000	0.0000		0.0000	0.0000	0.0000	66.1667		0.0000	0.0000	0.0000	66.1667
		R_EICOSTETCPT2	0.0000	0.0000	0.0000	0.0000		0.0000	0.0000	0.0000	66.1667		0.0000	0.0000	0.0000	66.1667
		R_ELAIDCPT1	0.0000	0.0000	0.0000	0.0000		0.0000	0.0000	0.0000	79.4000		0.0000	0.0000	0.0000	79.4000
		R_ELAIDCPT2	0.0000	0.0000	0.0000	0.0000		0.0000	0.0000	0.0000	79.4000		0.0000	0.0000	0.0000	79.4000
		R_HPDCACRNCPT1	0.0000	0.0000	0.0000	0.0000		0.0000	0.0000	0.0000	56.7143		0.0000	0.0000	0.0000	56.7143
		R_HPDCACRNCPT2	0.0000	0.0000	0.0000	0.0000		0.0000	0.0000	0.0000	56.7143		0.0000	0.0000	0.0000	56.7143
		R_LNELDCCPT1	0.0000	0.0000	0.0000	0.0000		0.0000	0.0000	0.0000	100.0000		0.0000	0.0000	0.0000	100.0000
		R_LNELDCCPT2	0.0000	0.0000	0.0000	0.0000		0.0000	0.0000	0.0000	100.0000		0.0000	0.0000	0.0000	100.0000
		R_LNLCCPT1	0.0000	0.0000	0.0000	0.0000		0.0000	0.0000	0.0000	79.4000		0.0000	0.0000	0.0000	79.4000
		R_LNLCCPT2	0.0000	0.0000	0.0000	0.0000		0.0000	0.0000	0.0000	79.4000		0.0000	0.0000	0.0000	79.4000
		R_LNLNCACPT1	0.0000	0.0000	0.0000	0.0000		0.0000	0.0000	0.0000	44.1111		0.0000	0.0000	0.0000	44.1111
		R_LNLNCACPT2	0.0000	0.0000	0.0000	0.0000		0.0000	0.0000	0.0000	44.1111		0.0000	0.0000	0.0000	44.1111
		R_LNLNCGCPT1	0.0000	0.0000	0.0000	0.0000		0.0000	0.0000	0.0000	79.4000		0.0000	0.0000	0.0000	79.4000
		R_LNLNCGCPT2	0.0000	0.0000	0.0000	0.0000		0.0000	0.0000	0.0000	79.4000		0.0000	0.0000	0.0000	79.4000
		R_PTDCACRNCPT1	0.0000	0.0000	0.0000	0.0000		0.0000	0.0000	0.0000	66.1667		0.0000	0.0000	0.0000	66.1667
		R_PTDCACRNCPT2	0.0000	0.0000	0.0000	0.0000		0.0000	0.0000	0.0000	66.1667		0.0000	0.0000	0.0000	66.1667
		R_STRDNCCPT1	0.0000	0.0000	0.0000	0.0000		0.0000	0.0000	0.0000	79.4000		0.0000	0.0000	0.0000	79.4000
		R_STRDNCCPT2	0.0000	0.0000	0.0000	0.0000		0.0000	0.0000	0.0000	79.4000		0.0000	0.0000	0.0000	79.4000
		R_TMNDNCCPT1	0.0000	0.0000	0.0000	0.0000		0.0000	0.0000	0.0000	66.1667		0.0000	0.0000	0.0000	66.1667
		R_TMNDNCCPT2	0.0000	0.0000	0.0000	0.0000		0.0000	0.0000	0.0000	66.1667		0.0000	0.0000	0.0000	66.1667
		R_TTDCPT1	0.0000	0.0000	0.0000	0.0000		0.0000	0.0000	0.0000	100.0000		0.0000	0.0000	0.0000	100.0000
		R_TTDCPT2	0.0000	0.0000	0.0000	0.0000		0.0000	0.0000	0.0000	100.0000		0.0000	0.0000	0.0000	100.0000
		R_VACCCPT1	0.0000	0.0000	0.0000	0.0000		0.0000	0.0000	0.0000	79.4000		0.0000	0.0000	0.0000	79.4000
		R_VACCCPT2	0.0000	0.0000	0.0000	0.0000		0.0000	0.0000	0.0000	79.4000		0.0000	0.0000	0.0000	79.4000
		R_r0434	0.0000	1.00991E-7	0.0000	100.0000		0.0000	0.4337	0.0000	100.0000		-100.0000	0.4337	0.0000	100.0000
		R_r0437	0.0000	0.4337	0.0000	100.0000		0.0000	1.00996E-7	0.0000	100.0000		-100.0000	-0.4337	0.0000	100.0000
		R_r0443	0.0000	0.0000	0.0000	0.0000		0.0000	0.0000	0.0000	39.7000		0.0000	0.0000	0.0000	39.7000
		R_ADPCOACROT	0.0000	0.0000	0.0000	100.0000		0.0000	0.0000	0.0000	0.0000		-100.0000	0.0000	0.0000	0.0000
		R_C100CPT1	0.0000	0.0000	0.0000	0.0000		0.0000	0.0000	0.0000	100.0000		0.0000	0.0000	0.0000	100.0000
		R_C101CPT1	0.0000	0.0000	0.0000	0.0000		0.0000	0.0000	0.0000	100.0000		0.0000	0.0000	0.0000	100.0000
		R_C102CPT1	0.0000	0.0000	0.0000	0.0000		0.0000	0.0000	0.0000	100.0000		0.0000	0.0000	0.0000	100.0000
		R_C10DCc	0.0000	0.0000	0.0000	0.0000		0.0000	0.0000	0.0000	100.0000		0.0000	0.0000	0.0000	100.0000
		R_C10OHc	0.0000	0.0000	0.0000	0.0000		0.0000	0.0000	0.0000	99.2500		0.0000	0.0000	0.0000	99.2500
		R_C120CPT1	0.0000	0.0000	0.0000	0.0000		0.0000	0.0000	0.0000	50.0000		0.0000	0.0000	0.0000	50.0000
		R_C121CPT1	0.0000	0.0000	0.0000	0.0000		0.0000	0.0000	0.0000	100.0000		0.0000	0.0000	0.0000	100.0000
		R_C12OHc	0.0000	0.0000	0.0000	0.0000		0.0000	0.0000	0.0000	100.0000		0.0000	0.0000	0.0000	100.0000
		R_C140CPT1	0.0000	0.0000	0.0000	0.0000		0.0000	0.0000	0.0000	100.0000		0.0000	0.0000	0.0000	100.0000
		R_C141CPT1	0.0000	0.0000	0.0000	0.0000		0.0000	0.0000	0.0000	100.0000		0.0000	0.0000	0.0000	100.0000
		R_C141OHc	0.0000	0.0000	0.0000	0.0000		0.0000	0.0000	0.0000	100.0000		0.0000	0.0000	0.0000	100.0000
		R_C142CPT1	0.0000	0.0000	0.0000	0.0000		0.0000	0.0000	0.0000	100.0000		0.0000	0.0000	0.0000	100.0000
		R_C142OHc	0.0000	0.0000	0.0000	0.0000		0.0000	0.0000	0.0000	99.2500		0.0000	0.0000	0.0000	99.2500
		R_C14OHc	0.0000	0.0000	0.0000	0.0000		0.0000	0.0000	0.0000	100.0000		0.0000	0.0000	0.0000	100.0000
		R_C161OHc	0.0000	0.0000	0.0000	0.0000		0.0000	16.6340	0.0000	100.0000		0.0000	16.6340	0.0000	100.0000
		R_C162OHc	0.0000	0.0000	0.0000	0.0000		0.0000	0.0000	0.0000	100.0000		0.0000	0.0000	0.0000	100.0000
		R_C16DCc	0.0000	0.0000	0.0000	0.0000		0.0000	0.0000	0.0000	100.0000		0.0000	0.0000	0.0000	100.0000
		R_C16OHc	0.0000	0.0000	0.0000	0.0000		0.0000	0.0000	0.0000	100.0000		0.0000	0.0000	0.0000	100.0000
		R_C181OHc	0.0000	0.0000	0.0000	0.0000		0.0000	0.0000	0.0000	100.0000		0.0000	0.0000	0.0000	100.0000
		R_C18OHc	0.0000	0.0000	0.0000	0.0000		0.0000	0.0000	0.0000	100.0000		0.0000	0.0000	0.0000	100.0000
		R_C40CPT1	0.0000	0.0000	0.0000	0.0000		0.0000	0.0000	0.0000	50.0000		0.0000	0.0000	0.0000	50.0000
		R_C4OHc	0.0000	0.0000	0.0000	0.0000		0.0000	1.6828	0.0000	100.0000		0.0000	1.6828	0.0000	100.0000
		R_C50CPT1	0.0000	0.0000	0.0000	0.0000		0.0000	21.2907	0.0000	100.0000		0.0000	21.2907	0.0000	100.0000
		R_C51CPT1	0.0000	0.0000	0.0000	0.0000		0.0000	0.0000	0.0000	100.0000		0.0000	0.0000	0.0000	100.0000
		R_C60CPT1	0.0000	0.0000	0.0000	0.0000		0.0000	0.0000	0.0000	66.1667		0.0000	0.0000	0.0000	66.1667
		R_C6DCc	0.0000	0.0000	0.0000	0.0000		0.0000	0.0000	0.0000	100.0000		0.0000	0.0000	0.0000	100.0000
		R_C80CPT1	0.0000	0.0000	0.0000	0.0000		0.0000	0.0000	0.0000	100.0000		0.0000	0.0000	0.0000	100.0000
		R_C81CPT1	0.0000	0.0000	0.0000	0.0000		0.0000	0.0000	0.0000	100.0000		0.0000	0.0000	0.0000	100.0000
		R_C8DCc	0.0000	0.0000	0.0000	0.0000		0.0000	0.0000	0.0000	100.0000		0.0000	0.0000	0.0000	100.0000
		R_FAOXC12DCc	0.0000	0.0000	0.0000	0.0000		0.0000	0.0000	0.0000	100.0000		0.0000	0.0000	0.0000	100.0000
		R_FAOXC12DCx	0.0000	0.0000	0.0000	100.0000		0.0000	0.0000	0.0000	0.0000		-100.0000	0.0000	0.0000	0.0000
		R_FAOXC3DC	0.0000	0.0000	0.0000	0.0000		0.0000	0.0000	0.0000	100.0000		0.0000	0.0000	0.0000	100.0000
		R_FAOXC4C4DCc	0.0000	0.0000	0.0000	0.0000		0.0000	0.0000	0.0000	100.0000		0.0000	0.0000	0.0000	100.0000
		R_FAOXC5C5DCc	0.0000	0.0000	0.0000	0.0000		0.0000	7.0311	0.0000	100.0000		0.0000	7.0311	0.0000	100.0000
		R_FAOXC5OHc	0.0000	0.0000	0.0000	0.0000		0.0000	16.7312	0.0000	100.0000		0.0000	16.7312	0.0000	100.0000
		R_SEBCOACROT	0.0000	0.0000	0.0000	100.0000		0.0000	0.0000	0.0000	0.0000		-100.0000	0.0000	0.0000	0.0000
FBA_optim	UFD_optim	modelstat_FBA	modelstat_UFD	solvestat_FBA	solvestat_UFD
3957.1429	1.46138E+6	1.00	1.00	1.00	1.00
========== Biocompounds for Warburg effect hypothesis ==========
BioCompound_Warburg	basal_synthesis_rate	disease_synthesis_rate	Log2(RFC)	RFC
M_pyr_c	115.8313	119.8018	0.0486	1.0343
M_akg_m	43.0154	52.1013	0.2765	1.2112
M_glu_L_m	30.1095	37.9682	0.3346	1.2610
M_pyr_m	21.7111	25.0549	0.2067	1.1540
M_accoa_m	60.4220	76.3050	0.3367	1.2629
M_cit_m	33.0596	50.8737	0.6219	1.5388
M_icit_m	10.1368	13.2569	0.3871	1.3078
M_succoa_m	113.9940	109.5267	-0.0577	0.9608
M_mal_L_c	35.1730	40.8254	0.2150	1.1607
M_mal_L_m	24.4595	37.0538	0.5992	1.5149
M_gln_L_c	24.1032	25.0518	0.0557	1.0394
M_oaa_m	30.8121	50.8737	0.7234	1.6511
M_fum_m	35.0088	20.7905	-0.7518	0.5939
M_lac_L_c	82.3378	86.0902	0.0643	1.0456
M_succ_m	142.1226	124.7985	-0.1875	0.8781
M_HC00342_m	9.5827	10.9082	0.1869	1.1383
L-alanine	14.6083	15.5400	0.0892	1.0638
L-glutamate(1-)	77.7730	88.7363	0.1903	1.1410
L-glutamine	24.1032	25.0518	0.0557	1.0394
EXT_D-glucose	11.7217	12.5376	0.0971	1.0696
EXT_L-glutamine	24.1032	25.0518	0.0557	1.0394
========== Biocompounds for wet-lab experiments ==========
BioCompound_exp	basal_synthesis_rate	disease_synthesis_rate	Log2(RFC)	RFC
(R)-Pantothenate	1.9670	2.1337	0.1173	1.0847
2-aminomuconate 6-semialdehyde(1-)	0.0000	0.0000	0.0000	1.0000
3-hydroxy butyryl carnitine	1.6828	0.0000	-40.6140	5.9424E-13
5-Methyltetrahydrofolate	1.8571	2.1934	0.2401	1.1811
Adenine	2.0757	4.2128	1.0212	2.0296
Adenosine	2.0790	4.2179	1.0207	2.0288
cholesterol	3.7928	9.4779	1.3213	2.4989
Choline	38.9257	31.7586	-0.2936	0.8159
creatine	9.3047	7.9436	-0.2282	0.8537
glycine betaine	16.6082	21.7806	0.3911	1.3114
Guanine	3.8127	4.5314	0.2492	1.1885
hexanoyl carnitine	0.0000	0.0000	0.0000	1.0000
Homovanillate	0.0056	0.2194	5.2856	39.0053
isovaleryl carnitine	21.2907	0.0000	-44.2753	4.6969E-14
L-alanine	14.6083	15.5400	0.0892	1.0638
L-Carnitine	103.9130	9.8239	-3.4029	0.0945
L-cysteine	53.8794	58.2156	0.1117	1.0805
L-cysteinylglycine	5.4331	1.4739	-1.8821	0.2713
L-glutamate(1-)	77.7730	88.7363	0.1903	1.1410
L-glutamine	24.1032	25.0518	0.0557	1.0394
L-histidine	15.9459	18.9283	0.2474	1.1870
L-leucine	10.0994	9.8395	-0.0376	0.9743
L-methionine	25.6528	30.3817	0.2441	1.1843
L-phenylalanine	8.2486	9.0328	0.1310	1.0951
L-proline	42.8940	41.0059	-0.0649	0.9560
L-threonine	4.6853	5.2222	0.1565	1.1146
L-tryptophan	17.2437	19.6654	0.1896	1.1404
L-valine	21.8894	26.2276	0.2608	1.1982
N,N-dimethylglycine	4.1514	8.4256	1.0212	2.0296
Nicotinamide	0.0000	0.0000	0.0000	1.0000
O-acetylcarnitine	0.0542	0.0042	-3.6734	0.0784
S-formylglutathionate(1-)	0.0033	0.0051	0.6301	1.5477
EXT_cholesterol	3.4829	3.9628	0.1862	1.1378
z-NAD	782.6523	793.7219	0.0203	1.0141
z-Glutathione	327.3534	326.8507	-0.0022	0.9985
z-Biotin	4.9544	3.9838	-0.3146	0.8041
z-AMP	1247.8032	1239.0548	-0.0102	0.9930
@@@@@@@@@@	reg20
enzyme	Reg_status	Reg_rxn	vb_LB	basal_vb_UFD	mutant_vb_UFD	vb_UB		vf_LB	basal_vf_UFD	mutant_vf_UFD	vf_UB		v_LB	basal_v_UFD	mutant_v_UFD	v_UB
2.7.1.33	down_vb_vf	R_r0578	0.0000	100.0000	0.0000	100.0000		0.0000	0.0000	0.0000	0.0000		-100.0000	-100.0000	0.0000	0.0000
		R_r0579	0.0000	100.0000	0.0000	100.0000		0.0000	100.0000	0.0000	100.0000		-100.0000	0.0000	0.0000	100.0000
		R_r0679	0.0000	0.0000	0.0000	0.0000		0.0000	100.0000	0.0000	100.0000		0.0000	100.0000	0.0000	100.0000
		R_r0680	0.0000	100.0000	0.0000	100.0000		0.0000	100.0000	0.0000	100.0000		-100.0000	0.0000	0.0000	100.0000
FBA_optim	UFD_optim	modelstat_FBA	modelstat_UFD	solvestat_FBA	solvestat_UFD
3657.1429	1.34836E+6	1.00	1.00	1.00	1.00
========== Biocompounds for Warburg effect hypothesis ==========
BioCompound_Warburg	basal_synthesis_rate	disease_synthesis_rate	Log2(RFC)	RFC
M_pyr_c	115.8313	115.8319	7.31276E-6	1.0000
M_akg_m	43.0154	43.0163	2.94776E-5	1.0000
M_glu_L_m	30.1095	30.1104	4.21300E-5	1.0000
M_pyr_m	21.7111	21.7117	3.89056E-5	1.0000
M_accoa_m	60.4220	60.4232	2.79316E-5	1.0000
M_cit_m	33.0596	33.0596	-2.0632E-8	1.0000
M_icit_m	10.1368	10.1368	-2.1081E-8	1.0000
M_succoa_m	113.9940	113.9944	4.92272E-6	1.0000
M_mal_L_c	35.1730	35.1730	-1.8028E-8	1.0000
M_mal_L_m	24.4595	24.4595	-3.3096E-8	1.0000
M_gln_L_c	24.1032	24.1032	1.41749E-6	1.0000
M_oaa_m	30.8121	30.8121	-2.4051E-8	1.0000
M_fum_m	35.0088	35.0088	-7.3709E-9	1.0000
M_lac_L_c	82.3378	82.3378	-1.2476E-9	1.0000
M_succ_m	142.1226	142.1226	-7.7262E-9	1.0000
M_HC00342_m	9.5827	9.5827	-7.0187E-9	1.0000
L-alanine	14.6083	14.6089	5.81551E-5	1.0000
L-glutamate(1-)	77.7730	77.7744	2.71907E-5	1.0000
L-glutamine	24.1032	24.1032	1.41749E-6	1.0000
EXT_D-glucose	11.7217	11.7217	2.85749E-8	1.0000
EXT_L-glutamine	24.1032	24.1032	1.41894E-6	1.0000
========== Biocompounds for wet-lab experiments ==========
BioCompound_exp	basal_synthesis_rate	disease_synthesis_rate	Log2(RFC)	RFC
(R)-Pantothenate	1.9670	1.9670	-4.8683E-8	1.0000
2-aminomuconate 6-semialdehyde(1-)	0.0000	0.0000	0.0000	1.0000
3-hydroxy butyryl carnitine	1.6828	1.6828	1.51059E-7	1.0000
5-Methyltetrahydrofolate	1.8571	1.8571	-2.9398E-8	1.0000
Adenine	2.0757	2.0757	-9.3049E-8	1.0000
Adenosine	2.0790	2.0796	0.0004	1.0003
cholesterol	3.7928	3.7931	0.0001	1.0001
Choline	38.9257	38.9257	-3.7943E-9	1.0000
creatine	9.3047	9.3047	1.14666E-8	1.0000
glycine betaine	16.6082	16.6082	-9.3220E-9	1.0000
Guanine	3.8127	3.8127	1.31392E-8	1.0000
hexanoyl carnitine	0.0000	0.0000	0.0000	1.0000
Homovanillate	0.0056	0.0059	0.0750	1.0533
isovaleryl carnitine	21.2907	21.2907	2.44433E-9	1.0000
L-alanine	14.6083	14.6089	5.81551E-5	1.0000
L-Carnitine	103.9130	103.9133	4.05214E-6	1.0000
L-cysteine	53.8794	53.8794	-1.7739E-8	1.0000
L-cysteinylglycine	5.4331	5.4331	3.54913E-8	1.0000
L-glutamate(1-)	77.7730	77.7744	2.71907E-5	1.0000
L-glutamine	24.1032	24.1032	1.41749E-6	1.0000
L-histidine	15.9459	15.9459	1.57519E-7	1.0000
L-leucine	10.0994	10.0996	1.95744E-5	1.0000
L-methionine	25.6528	25.6528	2.48961E-6	1.0000
L-phenylalanine	8.2486	8.2488	4.10873E-5	1.0000
L-proline	42.8940	42.8940	2.89166E-8	1.0000
L-threonine	4.6853	4.6853	1.63527E-7	1.0000
L-tryptophan	17.2437	17.2440	1.93141E-5	1.0000
L-valine	21.8894	21.8895	1.70876E-6	1.0000
N,N-dimethylglycine	4.1514	4.1514	-9.3052E-8	1.0000
Nicotinamide	0.0000	0.0000	0.0000	1.0000
O-acetylcarnitine	0.0542	0.0542	2.03503E-5	1.0000
S-formylglutathionate(1-)	0.0033	0.0039	0.2363	1.1780
EXT_cholesterol	3.4829	3.4829	-2.6301E-8	1.0000
z-NAD	782.6523	782.6583	1.10960E-5	1.0000
z-Glutathione	327.3534	327.3543	3.63806E-6	1.0000
z-Biotin	4.9544	4.9544	-2.8204E-8	1.0000
z-AMP	1247.8032	1247.8050	2.03442E-6	1.0000
########## Rate of similarity score compared LC/MS experiments and Warburg effects with mutant_score_RFC ##########
iter_Reg	RFC_score		modelStat_FBA	modelStat_UFD	enzymes (up_vb = 1, down_vb = 2, up_vf = 3, down_vf = 4, KO_vb_vf = 5, up_vb_vf = 6, down_vb_vf = 7)
reg1	0.8000		1.00	1.00	4.1.1.28	3.00
reg2	0.6364		1.00	1.00	2.7.1.40	3.00
reg3	0.7091		1.00	1.00	4.1.1.37	3.00
reg4	0.6727		1.00	1.00	4.99.1.1	3.00
reg5	0.6727		1.00	1.00	4.3.1.8	3.00
reg6	0.6727		1.00	1.00	1.3.3.3	3.00
reg7	0.6182		1.00	1.00	1.14.19.1	3.00
reg8	0.5636		1.00	1.00	1.8.1.9	3.00
reg9	0.5818		1.00	1.00	2.3.1.50	3.00
reg10	0.4727		1.00	1.00	1.11.1.9	3.00
reg11	0.4000		1.00	1.00	2.4.1.11	3.00
reg12	0.3818		1.00	1.00	4.1.2.27	3.00
reg13	0.1273		1.00	1.00	3.1.3.1	3.00
reg14	0.4000		1.00	1.00	3.1.1.47	3.00
reg15	0.3636		1.00	1.00	3.5.1.23	3.00
reg16	0.3455		1.00	1.00	5.3.1.6	3.00
reg17	0.0000		4.00	19.00	4.1.2.13	3.00
reg18	0.6364		1.00	1.00	2.7.1.11	4.00
reg19	0.6000		1.00	1.00	2.3.1.21	5.00
reg20	0.0182		1.00	1.00	2.7.1.33	7.00
########## Rate of similarity score compared LC/MS experiments with mutant_score_RFC ##########
iter_Reg	RFC_score		enzymes (up_vb = 1, down_vb = 2, up_vf = 3, down_vf = 4, KO_vb_vf = 5, up_vb_vf = 6, down_vb_vf = 7)
reg1	0.7297		4.1.1.28	3.00
reg2	0.5405		2.7.1.40	3.00
reg3	0.6757		4.1.1.37	3.00
reg4	0.6216		4.99.1.1	3.00
reg5	0.6216		4.3.1.8	3.00
reg6	0.6216		1.3.3.3	3.00
reg7	0.5676		1.14.19.1	3.00
reg8	0.5405		1.8.1.9	3.00
reg9	0.5676		2.3.1.50	3.00
reg10	0.4865		1.11.1.9	3.00
reg11	0.4054		2.4.1.11	3.00
reg12	0.4054		4.1.2.27	3.00
reg13	0.1892		3.1.3.1	3.00
reg14	0.4595		3.1.1.47	3.00
reg15	0.4054		3.5.1.23	3.00
reg16	0.4324		5.3.1.6	3.00
reg17	0.0000		4.1.2.13	3.00
reg18	0.5676		2.7.1.11	4.00
reg19	0.5676		2.3.1.21	5.00
reg20	0.0270		2.7.1.33	7.00
########## Rate of similarity score compared Warburg effects with mutant_score_RFC ##########
iter_Reg	RFC_score		enzymes (up_vb = 1, down_vb = 2, up_vf = 3, down_vf = 4, KO_vb_vf = 5, up_vb_vf = 6, down_vb_vf = 7)
reg1	0.9524		4.1.1.28	3.00
reg2	0.8571		2.7.1.40	3.00
reg3	0.8095		4.1.1.37	3.00
reg4	0.8095		4.99.1.1	3.00
reg5	0.8095		4.3.1.8	3.00
reg6	0.8095		1.3.3.3	3.00
reg7	0.7143		1.14.19.1	3.00
reg8	0.6667		1.8.1.9	3.00
reg9	0.6190		2.3.1.50	3.00
reg10	0.5238		1.11.1.9	3.00
reg11	0.4286		2.4.1.11	3.00
reg12	0.3810		4.1.2.27	3.00
reg13	0.0000		3.1.3.1	3.00
reg14	0.3333		3.1.1.47	3.00
reg15	0.2857		3.5.1.23	3.00
reg16	0.2381		5.3.1.6	3.00
reg17	0.0000		4.1.2.13	3.00
reg18	0.8095		2.7.1.11	4.00
reg19	0.7143		2.3.1.21	5.00
reg20	0.0000		2.7.1.33	7.00
