# Supplementary material for: Flux balance analysis predicts Warburg-like effects of mouse hepatocyte deficient in miR-122a
Source: PLoS Comput Biol. 2017 Jul 7;13(7):e1005618. doi: 10.1371/journal.pcbi.1005618 (PMC5536358; doi:10.1371/journal.pcbi.1005618)
Supplement: S1 File — GAMS file used for evaluating similarity ratio. (ZIP) [file pcbi.1005618.s014.zip › Ex-Project/z-Recon2-Liver-mouse-0512-ATP_c_m_n_r-reactions.csv]

Flux distribution of the desired bioBioCompound for mutant FBA of Recon2 liver-hypatocyte
Date	04/08/17		Time	10:47:38
Selected solver:	IBM ILOG CPLEX 24.8.3 r60202 Released Jan 28, 2017 WEI x86 64bit/MS Windows
########## Flux distributions for primal FBA and uniformed FBA problems ##########
Problem	Obj_Optim	ModelState	SolveState
primal FBA	3957.1429	1	1
primal UFD	1.42836E+6	1	1
	primal UFD	mutant UFD
Obj_limit_ratio	1.00	1.00
RegStrength_param	--	1.00
ratio_score_RFC		0.0100
tol_score_RFC		0.0144
cellular objective:	ATP_c_m_n_r
========== forward and backward fluxes for primal and uniformed FBA problems =========
rxn_name	basal_vf_FBA	basal_vb_FBA	basal_v_FBA	basal_vf_UFD	basal_vb_UFD	basal_v_UFD		FluxBound_vf_LB	FluxBound_vf_UB	FluxBound_vb_LB	FluxBound_vb_UB
R_10FTHFtm	0.0000	33.3333	-33.3333	0.0000	13.2206	-13.2206		0.0000	100.0000	0.0000	100.0000
R_13DAMPPOX	0.0000	0.0000	0.0000	0.0000	0.0000	0.0000		0.0000	100.0000	0.0000	0.0000
R_1PPDCRp	0.0000	0.0000	0.0000	0.0000	0.0000	0.0000		0.0000	100.0000	0.0000	0.0000
R_24NPHte	0.0000	0.0000	0.0000	0.0000	0.0000	0.0000		0.0000	0.0000	0.0000	100.0000
R_2AMACSULT	0.0000	0.0000	0.0000	0.0000	0.0000	0.0000		0.0000	100.0000	0.0000	0.0000
R_2HBO	0.0000	0.6219	-0.6219	0.0016	0.0016	-1.478E-10		0.0000	100.0000	0.0000	100.0000
R_2HBt2	0.0000	100.0000	-100.0000	0.0000	7.0178	-7.0178		0.0000	100.0000	0.0000	100.0000
R_2MCITt	100.0000	0.0000	100.0000	6.4720	0.0000	6.4720		0.0000	100.0000	0.0000	0.0000
R_2OXOADOXm	13.9570	0.0000	13.9570	1.0000	0.0000	1.0000		1.0000	100.0000	0.0000	0.0000
R_2OXOADPTm	0.0000	0.0000	0.0000	0.0000	0.0000	0.0000		0.0000	100.0000	0.0000	0.0000
R_34DHOXPEGOX	0.0000	0.0000	0.0000	0.0000	0.0000	0.0000		0.0000	100.0000	0.0000	0.0000
R_34DHOXPEGt	0.0000	0.0000	0.0000	0.0000	0.0000	0.0000		0.0000	100.0000	0.0000	0.0000
R_34DHPHEt	0.0000	0.0000	0.0000	0.0000	0.0000	0.0000		0.0000	100.0000	0.0000	0.0000
R_34HPPOR	0.0000	0.0000	0.0000	0.0000	0.0000	0.0000		0.0000	100.0000	0.0000	0.0000
R_3AIBt	0.0000	0.0000	0.0000	0.0000	0.0000	0.0000		0.0000	100.0000	0.0000	0.0000
R_L3AIBTm	0.0000	0.0000	0.0000	0.0000	0.0000	0.0000		0.0000	100.0000	0.0000	0.0000
R_3AIBtm	0.0000	0.0000	0.0000	0.0000	0.0000	0.0000		0.0000	100.0000	0.0000	0.0000
R_3DSPHR	0.0000	0.0000	0.0000	0.0000	0.0000	0.0000		0.0000	40.0000	0.0000	0.0000
R_3HAO	0.0000	0.0000	0.0000	0.0000	0.0000	0.0000		0.0000	100.0000	0.0000	0.0000
R_3HBCDm	0.0000	0.0000	0.0000	1.6828	0.0000	1.6828		0.0000	100.0000	0.0000	0.0000
R_3HBCOAHLm	0.0000	0.0000	0.0000	0.0000	0.0000	0.0000		0.0000	100.0000	0.0000	0.0000
R_3HKYNAKGAT	0.0000	0.0000	0.0000	0.0016	0.0000	0.0016		0.0000	100.0000	0.0000	0.0000
R_3HLYTCL	0.0000	0.0000	0.0000	0.0000	0.0000	0.0000		0.0000	100.0000	0.0000	0.0000
R_3MOBt2im	100.0000	0.0000	100.0000	4.3409	0.0000	4.3409		0.0000	100.0000	0.0000	0.0000
R_3MOPt2im	0.0000	0.0000	0.0000	3.3762	0.0000	3.3762		0.0000	100.0000	0.0000	0.0000
R_3SALAASPm	0.0000	48.8713	-48.8713	0.0000	0.0000	0.0000		0.0000	0.0000	0.0000	100.0000
R_3SALATAim	48.8713	0.0000	48.8713	0.0000	0.0000	0.0000		0.0000	100.0000	0.0000	0.0000
R_3SPYRSPm	48.8713	0.0000	48.8713	0.0000	0.0000	0.0000		0.0000	100.0000	0.0000	0.0000
R_41R2A1H12BOOX	0.0000	0.0000	0.0000	0.0000	0.0000	0.0000		0.0000	100.0000	0.0000	0.0000
R_4ABUTtm	0.0000	0.0000	0.0000	0.0000	4.7674	-4.7674		0.0000	100.0000	0.0000	100.0000
R_4HGLSDm	0.0000	0.0000	0.0000	0.0028	0.0008	0.0020		0.0000	100.0000	0.0000	100.0000
R_4HOXPACDOX_NADP_	0.0000	0.0000	0.0000	0.0000	0.0000	0.0000		0.0000	100.0000	0.0000	0.0000
R_4MTOLBUTAMIDEte	0.0000	0.0000	0.0000	0.0000	0.0000	0.0000		0.0000	0.0000	0.0000	100.0000
R_4NPHSFte	0.0000	0.0000	0.0000	0.0000	0.0000	0.0000		0.0000	0.0000	0.0000	100.0000
R_4NPHSULT	0.0000	0.0000	0.0000	0.0000	0.0000	0.0000		0.0000	100.0000	0.0000	0.0000
R_4NPHte	0.0000	0.0000	0.0000	0.0000	0.0000	0.0000		0.0000	100.0000	0.0000	0.0000
R_4PYRDX	0.0000	0.0000	0.0000	0.0000	0.0000	0.0000		0.0000	100.0000	0.0000	0.0000
R_5ADTSTSTERONESte	0.0000	0.0000	0.0000	0.0000	0.0000	0.0000		0.0000	100.0000	0.0000	0.0000
R_5ADTSTSTERONESULT	0.0000	0.0000	0.0000	0.0000	0.0000	0.0000		0.0000	100.0000	0.0000	0.0000
R_5ADTSTSTERONEte	0.0000	0.0000	0.0000	0.0000	0.0000	0.0000		0.0000	100.0000	0.0000	0.0000
R_5AOPtm	0.0000	13.6800	-13.6800	0.0000	0.0000	0.0000		0.0000	0.0000	0.0000	100.0000
R_5HOMEPRAZOLEte	0.0000	0.0000	0.0000	0.0000	0.0000	0.0000		0.0000	0.0000	0.0000	100.0000
R_5HOXINDACTO2OX	0.0000	0.0000	0.0000	0.0000	0.0000	0.0000		0.0000	100.0000	0.0000	0.0000
R_5MTHFt	0.0000	0.0000	0.0000	0.0000	1.8571	-1.8571		0.0000	0.0000	0.0000	100.0000
R_A_MANASEly	0.0000	0.0000	0.0000	0.0000	0.0000	0.0000		0.0000	1.4493	0.0000	0.0000
R_A4GALTg	0.0000	0.0000	0.0000	0.0000	0.0000	0.0000		0.0000	16.6667	0.0000	0.0000
R_A4GNT2g	0.0000	0.0000	0.0000	0.0000	0.0000	0.0000		0.0000	25.0000	0.0000	0.0000
R_AACOAT	100.0000	100.0000	0.0000	100.0000	100.0000	0.0000		0.0000	100.0000	0.0000	100.0000
R_AASAD3m	13.9570	0.0000	13.9570	1.0000	0.0000	1.0000		0.0000	100.0000	0.0000	0.0000
R_AATAi	0.0000	0.0000	0.0000	0.0000	0.0000	0.0000		0.0000	100.0000	0.0000	0.0000
R_ABO4g	0.0000	0.0000	0.0000	0.0000	0.0000	0.0000		0.0000	7.1429	0.0000	0.0000
R_ABO5g	0.0000	0.0000	0.0000	0.0000	0.0000	0.0000		0.0000	7.1429	0.0000	0.0000
R_ABO6g	0.0000	0.0000	0.0000	0.0000	0.0000	0.0000		0.0000	5.5556	0.0000	0.0000
R_ABO7g	0.0000	0.0000	0.0000	0.0000	0.0000	0.0000		0.0000	5.5556	0.0000	0.0000
R_ABO9g	0.0000	0.0000	0.0000	0.0000	0.0000	0.0000		0.0000	5.0000	0.0000	0.0000
R_ABTArm	0.0000	0.0000	0.0000	0.0000	4.7674	-4.7674		0.0000	100.0000	0.0000	100.0000
R_ABTD	0.0000	100.0000	-100.0000	0.0000	1.7596	-1.7596		0.0000	100.0000	0.0000	100.0000
R_ABTti	100.0000	0.0000	100.0000	4.1871	0.0000	4.1871		0.0000	100.0000	0.0000	0.0000
R_ABUTD	0.0000	0.0000	0.0000	0.0000	0.0000	0.0000		0.0000	100.0000	0.0000	0.0000
R_ABUTt2r	0.0000	0.0000	0.0000	0.0000	4.7674	-4.7674		0.0000	100.0000	0.0000	100.0000
R_ACACT10m	0.0000	0.0000	0.0000	0.0016	0.0016	-4.548E-12		0.0000	100.0000	0.0000	100.0000
R_ACACT1r	4.7617	0.0000	4.7617	0.0017	0.0017	1.4724E-12		0.0000	100.0000	0.0000	100.0000
R_ACACT1rm	72.1679	0.0000	72.1679	7.7139	0.0000	7.7139		0.0000	99.0000	0.0000	100.0000
R_ACACT1x	85.7143	0.0000	85.7143	85.7143	0.0000	85.7143		0.0000	100.0000	0.0000	0.0000
R_ACACt2	100.0000	0.0000	100.0000	0.0000	9.1725	-9.1725		0.0000	100.0000	0.0000	100.0000
R_ACACt2m	0.0000	24.6011	-24.6011	0.0000	10.0017	-10.0017		0.0000	100.0000	0.0000	100.0000
R_ACACT4p	0.0000	0.0000	0.0000	0.0000	0.0000	0.0000		0.0000	64.2857	0.0000	0.0000
R_ACACT5p	0.0000	0.0000	0.0000	0.0000	0.0000	0.0000		0.0000	64.2857	0.0000	0.0000
R_ACACT6p	0.0000	0.0000	0.0000	0.0000	0.0000	0.0000		0.0000	64.2857	0.0000	0.0000
R_ACACT7p	0.0000	0.0000	0.0000	0.0000	0.0000	0.0000		0.0000	64.2857	0.0000	0.0000
R_ACALDt	0.0000	100.0000	-100.0000	0.0000	2.0003	-2.0003		0.0000	100.0000	0.0000	100.0000
R_ACALDtm	0.0000	0.0000	0.0000	0.0000	0.0000	0.0000		0.0000	0.0000	0.0000	100.0000
R_ACCOAC	100.0000	0.0000	100.0000	100.0000	0.0000	100.0000		0.0000	100.0000	0.0000	0.0000
R_ACCOAgt	0.0000	0.0000	0.0000	0.0000	0.0000	0.0000		0.0000	25.0000	0.0000	0.0000
R_ACCOAtn	0.0000	100.0000	-100.0000	0.0000	5.0944	-5.0944		0.0000	100.0000	0.0000	100.0000
R_ACETONEt2	0.0000	0.0000	0.0000	0.0000	0.0000	0.0000		0.0000	100.0000	0.0000	0.0000
R_ACGALFUCGALACGALFUC12GAL14ACGLCGALGLUSIDEte	0.0000	0.0000	0.0000	0.0000	0.0000	0.0000		0.0000	0.0000	0.0000	7.1429
R_ACGALFUCGALACGALFUC12GAL14ACGLCGALGLUSIDEtg	0.0000	0.0000	0.0000	0.0000	0.0000	0.0000		0.0000	7.1429	0.0000	0.0000
R_ACGALFUCGALACGALFUCGALACGLCGAL14ACGLCGALGLUSIDEte	0.0000	0.0000	0.0000	0.0000	0.0000	0.0000		0.0000	0.0000	0.0000	5.5556
R_ACGALFUCGALACGALFUCGALACGLCGAL14ACGLCGALGLUSIDEtg	0.0000	0.0000	0.0000	0.0000	0.0000	0.0000		0.0000	5.5556	0.0000	0.0000
R_ACGALK	0.0000	0.0000	0.0000	1.00719E-7	0.0000	1.00719E-7		0.0000	16.6667	0.0000	0.0000
R_ACGALtlg	0.0000	0.0000	0.0000	0.0000	0.0000	0.0000		0.0000	0.0000	0.0000	16.6667
R_ACGALtly	0.0000	0.0000	0.0000	1.00721E-7	0.0000	1.00721E-7		0.0000	20.0000	0.0000	0.0000
R_ACGAM6PSi	9.0236	0.0000	9.0236	0.0000	0.0000	0.0000		0.0000	100.0000	0.0000	0.0000
R_ACGAMK	0.0000	0.0000	0.0000	1.01485E-7	0.0000	1.01485E-7		0.0000	39.1304	0.0000	0.0000
R_ACGAMPM	9.0236	0.0000	9.0236	1.01489E-7	0.0000	1.01489E-7		0.0000	100.0000	0.0000	0.0000
R_ACGBGBSIDEtg	0.0000	0.0000	0.0000	0.0000	0.0000	0.0000		0.0000	0.0000	0.0000	16.6667
R_ACGBGBSIDEtl	0.0000	0.0000	0.0000	0.0000	0.0000	0.0000		0.0000	16.6667	0.0000	0.0000
R_ACGPID	9.0236	0.0000	9.0236	0.0000	0.0000	0.0000		0.0000	33.3333	0.0000	0.0000
R_ACHEe	0.0000	0.0000	0.0000	0.0000	0.0000	0.0000		0.0000	100.0000	0.0000	0.0000
R_ACHtn	0.0000	100.0000	-100.0000	0.0000	5.0944	-5.0944		0.0000	100.0000	0.0000	100.0000
R_ACNACNGALGBSIDEte	0.0000	0.0000	0.0000	0.0000	0.0000	0.0000		0.0000	10.0000	0.0000	0.0000
R_ACNACNGALGBSIDEtg	0.0000	0.0000	0.0000	0.0000	0.0000	0.0000		0.0000	0.0000	0.0000	10.0000
R_ACNAM9PL	0.0000	0.0000	0.0000	0.0000	0.0000	0.0000		0.0000	100.0000	0.0000	0.0000
R_ACNAMlt	0.0000	0.0000	0.0000	0.0000	0.0000	0.0000		0.0000	0.0000	0.0000	6.6667
R_ACNAMPH	0.0000	0.0000	0.0000	0.0000	0.0000	0.0000		0.0000	100.0000	0.0000	0.0000
R_ACNAMtn	0.0000	0.0000	0.0000	0.0000	0.0000	0.0000		0.0000	100.0000	0.0000	0.0000
R_ACNMLr	0.0000	0.0000	0.0000	0.0016	0.0016	-1.132E-11		0.0000	100.0000	0.0000	50.0000
R_ACOAD10m	100.0000	0.0000	100.0000	0.0000	0.0000	0.0000		0.0000	100.0000	0.0000	0.0000
R_ACOAD1fm	0.0000	0.0000	0.0000	0.0000	0.0000	0.0000		0.0000	100.0000	0.0000	0.0000
R_ACOAD9m	0.0000	0.0000	0.0000	0.0000	0.0000	0.0000		0.0000	100.0000	0.0000	0.0000
R_ACOAO7p	0.0000	0.0000	0.0000	0.0000	0.0000	0.0000		0.0000	64.2857	0.0000	0.0000
R_ACONT	100.0000	0.0000	100.0000	0.0000	9.0331	-9.0331		0.0000	100.0000	0.0000	100.0000
R_ACOX22x	21.4286	0.0000	21.4286	0.0000	0.0000	0.0000		0.0000	100.0000	0.0000	0.0000
R_ACOX2x	0.0000	0.0000	0.0000	0.0000	0.0000	0.0000		0.0000	100.0000	0.0000	0.0000
R_ACRNtm	0.0000	0.0000	0.0000	0.0000	0.0000	0.0000		0.0000	100.0000	0.0000	0.0000
R_ACt2m	0.0000	0.0000	0.0000	0.0000	0.0000	0.0000		0.0000	0.0000	0.0000	100.0000
R_ACt2r	100.0000	0.0000	100.0000	0.0000	6.3922	-6.3922		0.0000	100.0000	0.0000	100.0000
R_ACTLMO	0.0000	0.0000	0.0000	0.0000	0.0000	0.0000		0.0000	100.0000	0.0000	0.0000
R_ACTNMO	0.0000	0.0000	0.0000	0.0000	0.0000	0.0000		0.0000	100.0000	0.0000	0.0000
R_ADEt	0.0000	14.4315	-14.4315	0.0000	2.0757	-2.0757		0.0000	0.0000	0.0000	100.0000
R_ADK1	100.0000	100.0000	0.0000	67.1892	100.0000	-32.8108		0.0000	100.0000	0.0000	100.0000
R_ADK1m	100.0000	100.0000	0.0000	100.0000	100.0000	0.0000		0.0000	100.0000	0.0000	100.0000
R_ADK3	0.0000	89.8469	-89.8469	0.0000	7.2953	-7.2953		0.0000	100.0000	0.0000	100.0000
R_ADK3m	13.7462	0.0000	13.7462	4.9544	0.0000	4.9544		0.0000	100.0000	0.0000	100.0000
R_ADKd	0.0000	0.0000	0.0000	10.1005	0.0000	10.1005		0.0000	100.0000	0.0000	100.0000
R_ADMDC	0.0000	0.0000	0.0000	0.0000	0.0000	0.0000		0.0000	100.0000	0.0000	0.0000
R_ADNCYC	0.0000	0.0000	0.0000	7.1252	0.0000	7.1252		0.0000	100.0000	0.0000	0.0000
R_ADNt	0.0000	100.0000	-100.0000	0.0016	0.0016	-1.735E-18		0.0000	100.0000	0.0000	100.0000
R_ADNtm	0.0000	0.0000	0.0000	0.0000	0.0000	0.0000		0.0000	0.0000	0.0000	100.0000
R_ADPRDP	0.0000	0.0000	0.0000	0.0000	0.0000	0.0000		0.0000	100.0000	0.0000	0.0000
R_ADPtx	0.0000	100.0000	-100.0000	0.0016	0.0016	-2.1709E-8		0.0000	100.0000	0.0000	100.0000
R_ADRNCPT1	0.0000	0.0000	0.0000	0.0000	0.0000	0.0000		0.0000	36.0909	0.0000	0.0000
R_ADRNCPT2	0.0000	0.0000	0.0000	0.0000	0.0000	0.0000		0.0000	36.0909	0.0000	0.0000
R_ADRNCRNt	0.0000	0.0000	0.0000	0.0000	0.0000	0.0000		0.0000	36.0909	0.0000	0.0000
R_ADRNt	0.0000	100.0000	-100.0000	0.0000	1.9670	-1.9670		0.0000	100.0000	0.0000	100.0000
R_ADSK	0.0000	0.0000	0.0000	7.39977E-8	0.0000	7.39977E-8		0.0000	100.0000	0.0000	0.0000
R_ADSL1	0.0000	0.0000	0.0000	0.0000	0.0000	0.0000		0.0000	100.0000	0.0000	0.0000
R_ADSS	0.0000	0.0000	0.0000	0.0000	0.0000	0.0000		0.0000	100.0000	0.0000	0.0000
R_AG13T10g	0.0000	0.0000	0.0000	0.0000	0.0000	0.0000		0.0000	1.4286	0.0000	0.0000
R_AG13T11g	0.0000	0.0000	0.0000	0.0000	0.0000	0.0000		0.0000	1.4286	0.0000	0.0000
R_AG13T12g	0.0000	0.0000	0.0000	0.0000	0.0000	0.0000		0.0000	1.4286	0.0000	0.0000
R_AG13T13g	0.0000	0.0000	0.0000	0.0000	0.0000	0.0000		0.0000	1.4286	0.0000	0.0000
R_AG13T14g	0.0000	0.0000	0.0000	0.0000	0.0000	0.0000		0.0000	1.4286	0.0000	0.0000
R_AG13T15g	0.0000	0.0000	0.0000	0.0000	0.0000	0.0000		0.0000	1.4286	0.0000	0.0000
R_AG13T16g	0.0000	0.0000	0.0000	0.0000	0.0000	0.0000		0.0000	3.8462	0.0000	0.0000
R_AG13T17g	0.0000	0.0000	0.0000	0.0000	0.0000	0.0000		0.0000	3.8462	0.0000	0.0000
R_AG13T18g	0.0000	0.0000	0.0000	0.0000	0.0000	0.0000		0.0000	3.8462	0.0000	0.0000
R_AG13T1g	0.0000	0.0000	0.0000	0.0000	0.0000	0.0000		0.0000	5.0000	0.0000	0.0000
R_AG13T2g	0.0000	0.0000	0.0000	0.0000	0.0000	0.0000		0.0000	5.0000	0.0000	0.0000
R_AG13T3g	0.0000	0.0000	0.0000	0.0000	0.0000	0.0000		0.0000	5.0000	0.0000	0.0000
R_AG13T4g	0.0000	0.0000	0.0000	0.0000	0.0000	0.0000		0.0000	1.4286	0.0000	0.0000
R_AG13T5g	0.0000	0.0000	0.0000	0.0000	0.0000	0.0000		0.0000	1.4286	0.0000	0.0000
R_AG13T6g	0.0000	0.0000	0.0000	0.0000	0.0000	0.0000		0.0000	1.4286	0.0000	0.0000
R_AG13T7g	0.0000	0.0000	0.0000	0.0000	0.0000	0.0000		0.0000	1.4286	0.0000	0.0000
R_AG13T8g	0.0000	0.0000	0.0000	0.0000	0.0000	0.0000		0.0000	1.4286	0.0000	0.0000
R_AG13T9g	0.0000	0.0000	0.0000	0.0000	0.0000	0.0000		0.0000	1.4286	0.0000	0.0000
R_AGTim	0.0000	0.0000	0.0000	0.0000	0.0000	0.0000		0.0000	100.0000	0.0000	0.0000
R_AGTix	0.0000	0.0000	0.0000	0.0000	0.0000	0.0000		0.0000	100.0000	0.0000	0.0000
R_AHC	14.4315	0.0000	14.4315	2.0757	0.0000	2.0757		0.0000	100.0000	0.0000	0.0000
R_AKGMALtm	100.0000	0.0000	100.0000	1.00742E-7	1.0637	-1.0637		0.0000	100.0000	0.0000	100.0000
R_AKGtp	0.0000	0.0000	0.0000	0.0000	0.0000	0.0000		0.0000	50.0000	0.0000	0.0000
R_AKR1C1	0.0000	0.0000	0.0000	3.1313	0.0000	3.1313		0.0000	100.0000	0.0000	0.0000
R_AKR1C41	100.0000	0.0000	100.0000	14.5326	0.0000	14.5326		0.0000	100.0000	0.0000	0.0000
R_AKR1D2	0.0000	0.0000	0.0000	0.0000	0.0000	0.0000		0.0000	100.0000	0.0000	0.0000
R_ALADGLNexR	0.0000	100.0000	-100.0000	0.0000	1.9648	-1.9648		0.0000	100.0000	0.0000	100.0000
R_ALADGLYexR	100.0000	0.0000	100.0000	1.00846E-7	0.6723	-0.6723		0.0000	100.0000	0.0000	100.0000
R_ALAGLNexR	100.0000	0.0000	100.0000	1.00804E-7	0.7912	-0.7912		0.0000	100.0000	0.0000	100.0000
R_ALAGLYexR	100.0000	0.0000	100.0000	0.5012	1.00953E-7	0.5012		0.0000	100.0000	0.0000	100.0000
R_ALAR	0.0000	1.0000	-1.0000	7.54206E-8	1.5346	-1.5346		0.0000	100.0000	0.0000	8.6765
R_ALASm	0.0000	0.0000	0.0000	0.0010	0.0000	0.0010		0.0000	100.0000	0.0000	0.0000
R_ALAt2r	100.0000	0.0000	100.0000	5.3453	0.0000	5.3453		0.0000	100.0000	0.0000	100.0000
R_ALATA_L	0.0000	99.0000	-99.0000	3.4303	0.0000	3.4303		0.0000	100.0000	0.0000	100.0000
R_ALAtN1	0.0000	100.0000	-100.0000	7.04188E-8	1.6436	-1.6436		0.0000	100.0000	0.0000	100.0000
R_ALCD1	0.0000	100.0000	-100.0000	0.0000	9.7746	-9.7746		0.0000	100.0000	0.0000	100.0000
R_ALCD21_D	0.0000	0.0000	0.0000	0.0016	0.0000	0.0016		0.0000	100.0000	0.0000	0.0000
R_ALCD21_L	0.0000	0.0000	0.0000	0.0000	0.0000	0.0000		0.0000	100.0000	0.0000	0.0000
R_ALCD22_D	0.0000	0.0000	0.0000	0.0025	0.0000	0.0025		0.0000	100.0000	0.0000	0.0000
R_ALCD22_L	0.0000	0.0000	0.0000	0.0000	0.0000	0.0000		0.0000	100.0000	0.0000	0.0000
R_ALCD2if	0.0000	0.0000	0.0000	0.0000	0.0000	0.0000		0.0000	100.0000	0.0000	0.0000
R_ALDD21	0.0000	0.0000	0.0000	0.0000	0.0000	0.0000		0.0000	50.0000	0.0000	0.0000
R_ALDD2x	14.2850	0.0000	14.2850	0.0000	0.0000	0.0000		0.0000	100.0000	0.0000	0.0000
R_ALDD2xm	0.0000	0.0000	0.0000	0.0000	0.0000	0.0000		0.0000	100.0000	0.0000	0.0000
R_ALDD2y	0.0000	0.0000	0.0000	17.2740	0.0000	17.2740		0.0000	100.0000	0.0000	0.0000
R_ALOX52	0.0000	0.0000	0.0000	0.0000	0.0000	0.0000		0.0000	100.0000	0.0000	0.0000
R_ALR2	0.0000	0.0000	0.0000	0.0000	0.0000	0.0000		0.0000	100.0000	0.0000	0.0000
R_ALR3	0.0000	0.0000	0.0000	0.0000	0.0000	0.0000		0.0000	100.0000	0.0000	0.0000
R_AMACR2p	100.0000	0.0000	100.0000	100.0000	0.0000	100.0000		0.0000	100.0000	0.0000	0.0000
R_AMACRp	0.0000	0.0000	0.0000	0.0000	0.0000	0.0000		0.0000	100.0000	0.0000	0.0000
R_AMANK	0.0000	0.0000	0.0000	0.0000	0.0000	0.0000		0.0000	100.0000	0.0000	0.0000
R_AMCOXO	0.0000	0.0000	0.0000	0.0000	0.0000	0.0000		0.0000	100.0000	0.0000	0.0000
R_AMPTASECG	100.0000	0.0000	100.0000	5.4331	0.0000	5.4331		0.0000	100.0000	0.0000	0.0000
R_AMPTASECGe	0.0000	0.0000	0.0000	0.0000	0.0000	0.0000		0.0000	100.0000	0.0000	0.0000
R_AMPtp	100.0000	0.0000	100.0000	0.0016	0.0016	2.32277E-8		0.0000	100.0000	0.0000	100.0000
R_APAT2rm	52.8598	0.0000	52.8598	0.0016	0.0016	-3.100E-12		0.0000	100.0000	0.0000	100.0000
R_APNNOXte	0.0000	0.0000	0.0000	0.0000	0.0000	0.0000		0.0000	0.0000	0.0000	100.0000
R_APOCF	0.0000	0.0000	0.0000	1.02123E-7	0.0000	1.02123E-7		0.0000	100.0000	0.0000	0.0000
R_APOCFm	0.0000	0.0000	0.0000	4.9544	0.0000	4.9544		0.0000	100.0000	0.0000	0.0000
R_APOC_LYS_BTNP	0.0000	0.0000	0.0000	1.02123E-7	0.0000	1.02123E-7		0.0000	100.0000	0.0000	0.0000
R_APOC_LYS_BTNPm	0.0000	0.0000	0.0000	4.9544	0.0000	4.9544		0.0000	100.0000	0.0000	0.0000
R_APPNNte	0.0000	0.0000	0.0000	0.0000	0.0000	0.0000		0.0000	100.0000	0.0000	0.0000
R_APRGSTRNte	0.0000	0.0000	0.0000	0.0000	3.1313	-3.1313		0.0000	0.0000	0.0000	100.0000
R_ARAB_Lt	0.0000	0.0000	0.0000	2.4275	0.0000	2.4275		0.0000	100.0000	0.0000	0.0000
R_ARABR	0.0000	0.0000	0.0000	2.4275	0.0000	2.4275		0.0000	100.0000	0.0000	0.0000
R_ARACHCOAtx	0.0000	0.0000	0.0000	0.0016	0.0016	1.0774E-11		0.0000	100.0000	0.0000	85.7143
R_ARACHCPT1	0.0000	0.0000	0.0000	0.0000	0.0000	0.0000		0.0000	100.0000	0.0000	0.0000
R_ARACHCPT2	0.0000	0.0000	0.0000	0.0000	0.0000	0.0000		0.0000	100.0000	0.0000	0.0000
R_ARACHCRNt	0.0000	0.0000	0.0000	0.0000	0.0000	0.0000		0.0000	100.0000	0.0000	0.0000
R_ARACHDCOAtx	0.0000	0.0000	0.0000	0.0000	0.0000	0.0000		0.0000	0.0000	0.0000	100.0000
R_ARACHDt2	0.0000	0.0000	0.0000	1.00762E-7	0.9557	-0.9557		0.0000	100.0000	0.0000	100.0000
R_ARACHDtr	100.0000	0.0000	100.0000	8.52749E-8	1.3573	-1.3573		0.0000	100.0000	0.0000	100.0000
R_ARACHt	0.0000	100.0000	-100.0000	0.0000	1.9670	-1.9670		0.0000	100.0000	0.0000	100.0000
R_ARGLYSex	100.0000	0.0000	100.0000	0.0000	0.0000	0.0000		0.0000	100.0000	0.0000	0.0000
R_ARGN	0.0000	0.0000	0.0000	22.6984	0.0000	22.6984		0.0000	100.0000	0.0000	0.0000
R_ARGSL	59.6446	0.0000	59.6446	0.0000	0.0000	0.0000		0.0000	100.0000	0.0000	0.0000
R_ARGSS	59.6446	0.0000	59.6446	0.0000	0.0000	0.0000		0.0000	100.0000	0.0000	0.0000
R_ARGtm	0.0000	86.0430	-86.0430	0.0016	0.0016	-2.402E-11		0.0000	100.0000	0.0000	100.0000
R_ARSA	0.0000	0.0000	0.0000	0.0000	0.0000	0.0000		0.0000	20.0000	0.0000	0.0000
R_R_group_phosphotase_1	0.0000	0.0000	0.0000	0.0000	0.0000	0.0000		0.0000	40.0000	0.0000	0.0000
R_ASAH1	0.0000	0.0000	0.0000	0.0000	0.0000	0.0000		0.0000	20.0000	0.0000	0.0000
R_ASCBOX	0.0000	0.0000	0.0000	0.0000	0.0000	0.0000		0.0000	51.0000	0.0000	0.0000
R_ASCBt	100.0000	0.0000	100.0000	0.0000	1.9670	-1.9670		0.0000	100.0000	0.0000	100.0000
R_ASCBt4	0.0000	100.0000	-100.0000	1.9670	0.0000	1.9670		0.0000	100.0000	0.0000	100.0000
R_ASNNm	48.8713	0.0000	48.8713	4.4460	0.0000	4.4460		0.0000	100.0000	0.0000	0.0000
R_ASNS1	0.0000	0.0000	0.0000	0.0000	0.0000	0.0000		0.0000	100.0000	0.0000	0.0000
R_ASNtm	48.8713	0.0000	48.8713	4.4460	0.0000	4.4460		0.0000	100.0000	0.0000	0.0000
R_ASNtN1	100.0000	0.0000	100.0000	1.00774E-7	0.9010	-0.9010		0.0000	100.0000	0.0000	100.0000
R_Asn_X_Ser_Thrtr	0.0000	0.0000	0.0000	0.0000	0.0000	0.0000		0.0000	0.0000	0.0000	1.4493
R_ASPDxt	0.0000	0.0000	0.0000	0.0000	0.0000	0.0000		0.0000	0.0000	0.0000	10.7733
R_ASPGLUm	100.0000	0.0000	100.0000	0.0000	11.7184	-11.7184		0.0000	100.0000	0.0000	100.0000
R_ASPNATm	0.0000	0.0000	0.0000	14.1755	0.0000	14.1755		0.0000	100.0000	0.0000	0.0000
R_ASPTA	100.0000	0.0000	100.0000	2.4571	0.0000	2.4571		0.0000	100.0000	0.0000	100.0000
R_ASPTAm	0.0000	100.0000	-100.0000	1.9889	0.0000	1.9889		0.0000	100.0000	0.0000	100.0000
R_ATP1ter	0.0000	0.0000	0.0000	0.0000	0.0000	0.0000		0.0000	100.0000	0.0000	0.0000
R_ATP2ter	0.0000	0.0000	0.0000	3.8465	0.0000	3.8465		0.0000	100.0000	0.0000	100.0000
R_ATPH1e	0.0000	0.0000	0.0000	0.0000	0.0000	0.0000		0.0000	100.0000	0.0000	0.0000
R_ATPH2e	0.0000	0.0000	0.0000	0.0000	0.0000	0.0000		0.0000	100.0000	0.0000	0.0000
R_ATPtm	93.5739	0.0000	93.5739	54.7896	0.0000	54.7896		0.0000	100.0000	0.0000	0.0000
R_ATPtx	0.0000	0.0000	0.0000	0.0016	0.0016	-1.5188E-9		0.0000	100.0000	0.0000	100.0000
R_B_MANNASEly	0.0000	0.0000	0.0000	0.0000	0.0000	0.0000		0.0000	1.4493	0.0000	0.0000
R_B3GALT3g	0.0000	0.0000	0.0000	0.0000	0.0000	0.0000		0.0000	16.6667	0.0000	0.0000
R_B3GALT5g	0.0000	0.0000	0.0000	0.0000	0.0000	0.0000		0.0000	10.0000	0.0000	0.0000
R_B3GNT11g	0.0000	0.0000	0.0000	0.0000	0.0000	0.0000		0.0000	5.8824	0.0000	0.0000
R_B3GNT12g	0.0000	0.0000	0.0000	0.0000	0.0000	0.0000		0.0000	5.8824	0.0000	0.0000
R_B3GNT310g	0.0000	0.0000	0.0000	0.0000	0.0000	0.0000		0.0000	7.1429	0.0000	0.0000
R_B3GNT311g	0.0000	0.0000	0.0000	0.0000	0.0000	0.0000		0.0000	7.1429	0.0000	0.0000
R_B3GNT312g	0.0000	0.0000	0.0000	0.0000	0.0000	0.0000		0.0000	5.8824	0.0000	0.0000
R_B3GNT313g	0.0000	0.0000	0.0000	0.0000	0.0000	0.0000		0.0000	5.5556	0.0000	0.0000
R_B3GNT314g	0.0000	0.0000	0.0000	0.0000	0.0000	0.0000		0.0000	5.0000	0.0000	0.0000
R_B3GNT315g	0.0000	0.0000	0.0000	0.0000	0.0000	0.0000		0.0000	5.8824	0.0000	0.0000
R_B3GNT31g	0.0000	0.0000	0.0000	0.0000	0.0000	0.0000		0.0000	10.0000	0.0000	0.0000
R_B3GNT32g	0.0000	0.0000	0.0000	0.0000	0.0000	0.0000		0.0000	10.0000	0.0000	0.0000
R_B3GNT33g	0.0000	0.0000	0.0000	0.0000	0.0000	0.0000		0.0000	10.0000	0.0000	0.0000
R_B3GNT34g	0.0000	0.0000	0.0000	0.0000	0.0000	0.0000		0.0000	8.3333	0.0000	0.0000
R_B3GNT35g	0.0000	0.0000	0.0000	0.0000	0.0000	0.0000		0.0000	8.3333	0.0000	0.0000
R_B3GNT36g	0.0000	0.0000	0.0000	0.0000	0.0000	0.0000		0.0000	16.6667	0.0000	0.0000
R_B3GNT39g	0.0000	0.0000	0.0000	0.0000	0.0000	0.0000		0.0000	25.0000	0.0000	0.0000
R_B3GNT51g	0.0000	0.0000	0.0000	0.0000	0.0000	0.0000		0.0000	7.1429	0.0000	0.0000
R_BAAT2x	0.0000	0.0000	0.0000	0.0000	0.0000	0.0000		0.0000	100.0000	0.0000	0.0000
R_BAAT3x	100.0000	0.0000	100.0000	100.0000	0.0000	100.0000		0.0000	100.0000	0.0000	0.0000
R_BACCL	0.0000	0.0000	0.0000	1.02123E-7	0.0000	1.02123E-7		0.0000	100.0000	0.0000	0.0000
R_BACCLm	0.0000	0.0000	0.0000	4.9544	0.0000	4.9544		0.0000	100.0000	0.0000	0.0000
R_BALAtmr	52.8598	0.0000	52.8598	0.0016	0.0016	-3.100E-12		0.0000	100.0000	0.0000	100.0000
R_BAMPPALDOX	0.0000	0.0000	0.0000	0.0000	0.0000	0.0000		0.0000	100.0000	0.0000	0.0000
R_BDHm	0.0000	100.0000	-100.0000	0.0000	16.9250	-16.9250		0.0000	100.0000	0.0000	100.0000
R_BDMT_L	0.0000	0.0000	0.0000	0.0000	0.0000	0.0000		0.0000	1.4493	0.0000	0.0000
R_BHBt	0.0000	100.0000	-100.0000	0.0000	8.4282	-8.4282		0.0000	100.0000	0.0000	100.0000
R_BHBtm	0.0000	100.0000	-100.0000	0.0000	16.9250	-16.9250		0.0000	100.0000	0.0000	100.0000
R_BHMT	14.4315	0.0000	14.4315	2.0757	0.0000	2.0757		0.0000	100.0000	0.0000	0.0000
R_BILDGLCURt	0.0000	100.0000	-100.0000	1.01034E-7	0.4230	-0.4230		0.0000	100.0000	0.0000	100.0000
R_BILDGLCURtr	0.0000	0.0000	0.0000	0.0000	0.0000	0.0000		0.0000	100.0000	0.0000	0.0000
R_BILGLCURt	100.0000	0.0000	100.0000	1.00755E-7	0.9930	-0.9930		0.0000	100.0000	0.0000	100.0000
R_BILGLCURtr	0.0000	1.7100	-1.7100	0.0000	1.7100	-1.7100		0.0000	0.0000	1.7100	8.5500
R_BILIRED	1.7100	0.0000	1.7100	1.7100	0.0000	1.7100		1.7100	15.3900	0.0000	0.0000
R_BILIRUBt2	100.0000	0.0000	100.0000	3.74955E-8	0.0505	-0.0505		0.0000	100.0000	0.0000	100.0000
R_BILIRUBtr	0.0000	89.2664	-89.2664	0.4342	1.01021E-7	0.4342		0.0000	100.0000	0.0000	98.2900
R_BIOCYTtn	0.0000	0.0000	0.0000	1.02123E-7	0.0000	1.02123E-7		0.0000	100.0000	0.0000	0.0000
R_BMTer_U	9.0236	0.0000	9.0236	0.0000	0.0000	0.0000		0.0000	33.3333	0.0000	0.0000
R_BPNT	0.0000	0.0000	0.0000	7.39977E-8	0.0000	7.39977E-8		0.0000	100.0000	0.0000	0.0000
R_BTND1n	0.0000	0.0000	0.0000	1.02123E-7	0.0000	1.02123E-7		0.0000	100.0000	0.0000	0.0000
R_BTNDe	100.0000	0.0000	100.0000	2.2880	0.0000	2.2880		0.0000	100.0000	0.0000	0.0000
R_BTNDm	0.0000	0.0000	0.0000	4.9544	0.0000	4.9544		0.0000	100.0000	0.0000	0.0000
R_BTNPL	0.0000	0.0000	0.0000	1.02123E-7	0.0000	1.02123E-7		0.0000	100.0000	0.0000	0.0000
R_BTNPLm	0.0000	0.0000	0.0000	4.9544	0.0000	4.9544		0.0000	100.0000	0.0000	0.0000
R_BTNt2	0.0000	100.0000	-100.0000	0.0000	0.0000	0.0000		0.0000	0.0000	0.0000	100.0000
R_BTNt4i	100.0000	0.0000	100.0000	0.0000	0.0000	0.0000		0.0000	100.0000	0.0000	0.0000
R_BTNtn	0.0000	0.0000	0.0000	0.0000	1.02123E-7	-1.0212E-7		0.0000	0.0000	0.0000	100.0000
R_BUTt2r	0.0000	100.0000	-100.0000	0.0000	6.6401	-6.6401		0.0000	100.0000	0.0000	100.0000
R_C14STRr	0.0000	0.0000	0.0000	0.4092	0.0000	0.4092		0.0000	100.0000	0.0000	0.0000
R_C160CPT1	100.0000	0.0000	100.0000	6.99938E-8	0.0000	6.99938E-8		0.0000	100.0000	0.0000	0.0000
R_C160CPT2	0.0000	0.0000	0.0000	0.0000	0.0000	0.0000		0.0000	100.0000	0.0000	0.0000
R_C160CRNt	0.0000	0.0000	0.0000	0.0000	0.0000	0.0000		0.0000	100.0000	0.0000	0.0000
R_C161CPT1	0.0000	0.0000	0.0000	0.0000	0.0000	0.0000		0.0000	100.0000	0.0000	0.0000
R_C161CPT12	0.0000	0.0000	0.0000	0.0000	0.0000	0.0000		0.0000	99.2500	0.0000	0.0000
R_C161CPT2	0.0000	0.0000	0.0000	0.0000	0.0000	0.0000		0.0000	100.0000	0.0000	0.0000
R_C161CPT22	0.0000	0.0000	0.0000	0.0000	0.0000	0.0000		0.0000	99.2500	0.0000	0.0000
R_C161CRN2t	0.0000	0.0000	0.0000	0.0000	0.0000	0.0000		0.0000	99.2500	0.0000	0.0000
R_C161CRNt	0.0000	0.0000	0.0000	0.0000	0.0000	0.0000		0.0000	100.0000	0.0000	0.0000
R_C180CPT1	0.0000	0.0000	0.0000	0.0000	0.0000	0.0000		0.0000	100.0000	0.0000	0.0000
R_C180CPT2	0.0000	0.0000	0.0000	0.0000	0.0000	0.0000		0.0000	100.0000	0.0000	0.0000
R_C180CRNt	0.0000	0.0000	0.0000	0.0000	0.0000	0.0000		0.0000	100.0000	0.0000	0.0000
R_C181CPT1	0.0000	0.0000	0.0000	0.0000	0.0000	0.0000		0.0000	79.4000	0.0000	0.0000
R_C181CPT2	0.0000	0.0000	0.0000	0.0000	0.0000	0.0000		0.0000	79.4000	0.0000	0.0000
R_C181CRNt	0.0000	0.0000	0.0000	0.0000	0.0000	0.0000		0.0000	79.4000	0.0000	0.0000
R_C204CPT2	0.0000	0.0000	0.0000	0.0000	0.0000	0.0000		0.0000	39.7000	0.0000	0.0000
R_C204CRNt	0.0000	0.0000	0.0000	0.0000	0.0000	0.0000		0.0000	39.7000	0.0000	0.0000
R_C226COAtx	0.0000	57.1429	-57.1429	0.0000	98.2081	-98.2081		0.0000	0.0000	0.0000	100.0000
R_C226CPT1	0.0000	0.0000	0.0000	0.0000	0.0000	0.0000		0.0000	56.7143	0.0000	0.0000
R_C226CPT2	0.0000	0.0000	0.0000	0.0000	0.0000	0.0000		0.0000	56.7143	0.0000	0.0000
R_C226CRNt	0.0000	0.0000	0.0000	0.0000	0.0000	0.0000		0.0000	56.7143	0.0000	0.0000
R_C3STDH1Pr	0.0000	0.0000	0.0000	0.8185	0.0000	0.8185		0.0000	16.6667	0.0000	0.0000
R_C3STDH1r	0.0000	0.0000	0.0000	0.0000	0.0000	0.0000		0.0000	16.6667	0.0000	0.0000
R_C3STKR2r	0.0000	0.0000	0.0000	0.8185	0.0000	0.8185		0.0000	16.6667	0.0000	0.0000
R_C4STMO1r	0.0000	0.0000	0.0000	0.8185	0.0000	0.8185		0.0000	16.6667	0.0000	0.0000
R_C4STMO2Pr	0.0000	0.0000	0.0000	0.8185	0.0000	0.8185		0.0000	16.6667	0.0000	0.0000
R_C4STMO2r	0.0000	0.0000	0.0000	0.0000	0.0000	0.0000		0.0000	16.6667	0.0000	0.0000
R_CAATPS	0.0000	0.0000	0.0000	0.0000	0.0000	0.0000		0.0000	100.0000	0.0000	0.0000
R_CARVEOLte	0.0000	0.0000	0.0000	0.0000	0.0000	0.0000		0.0000	0.0000	0.0000	100.0000
R_CAt7r	0.0000	100.0000	-100.0000	0.0000	5.3714	-5.3714		0.0000	100.0000	0.0000	100.0000
R_CATm	62.3428	0.0000	62.3428	11.5983	0.0000	11.5983		0.0000	100.0000	0.0000	0.0000
R_CATp	100.0000	0.0000	100.0000	100.0000	0.0000	100.0000		0.0000	100.0000	0.0000	0.0000
R_CBPSam	59.6446	0.0000	59.6446	31.3103	0.0000	31.3103		0.0000	100.0000	0.0000	0.0000
R_CBR2	0.0000	0.0000	0.0000	0.0014	0.0000	0.0014		0.0000	100.0000	0.0000	0.0000
R_CDIPTr	9.0236	0.0000	9.0236	6.6327	0.0000	6.6327		0.0000	100.0000	0.0000	0.0000
R_CDPDAGtm	0.0000	0.0000	0.0000	0.0000	1.6326	-1.6326		0.0000	0.0000	0.0000	33.3333
R_CDS	9.0236	0.0000	9.0236	5.0001	0.0000	5.0001		0.0000	100.0000	0.0000	0.0000
R_CDSm	0.0000	0.0000	0.0000	1.6326	0.0000	1.6326		0.0000	33.3333	0.0000	0.0000
R_CEPTC	0.0000	0.0000	0.0000	0.0000	0.0000	0.0000		0.0000	100.0000	0.0000	0.0000
R_CEPTE	0.0000	0.0000	0.0000	1.6326	0.0000	1.6326		0.0000	100.0000	0.0000	0.0000
R_CERT1rt	0.0000	0.0000	0.0000	0.0000	0.0000	0.0000		0.0000	25.0000	0.0000	0.0000
R_CERT2gt	0.0000	0.0000	0.0000	0.0000	0.0000	0.0000		0.0000	25.0000	0.0000	0.0000
R_CERT2rt	0.0000	0.0000	0.0000	0.0000	0.0000	0.0000		0.0000	0.0000	0.0000	25.0000
R_CH25H	0.0000	0.0000	0.0000	0.0000	0.0000	0.0000		0.0000	100.0000	0.0000	0.0000
R_CHAT	0.0000	0.0000	0.0000	0.0000	25.4718	-25.4718		0.0000	100.0000	0.0000	100.0000
R_CHATn	0.0000	100.0000	-100.0000	0.0000	5.0944	-5.0944		0.0000	100.0000	0.0000	100.0000
R_CHLPCTD	0.0000	0.0000	0.0000	0.0000	0.0000	0.0000		0.0000	100.0000	0.0000	0.0000
R_CHLtm	0.0000	0.0000	0.0000	0.0000	1.6326	-1.6326		0.0000	0.0000	0.0000	33.3333
R_CHOLATEt	0.0000	100.0000	-100.0000	3.77242E-8	0.0505	-0.0505		0.0000	100.0000	0.0000	100.0000
R_CHOLATEt3	0.0000	0.0000	0.0000	0.0000	0.0000	0.0000		0.0000	100.0000	0.0000	0.0000
R_CHOLK	14.2850	0.0000	14.2850	4.3779	0.0000	4.3779		0.0000	100.0000	0.0000	0.0000
R_CHOLt4	0.0000	100.0000	-100.0000	0.0000	11.9434	-11.9434		0.0000	100.0000	0.0000	100.0000
R_CHOLtn	0.0000	100.0000	-100.0000	0.0000	5.0944	-5.0944		0.0000	100.0000	0.0000	100.0000
R_CHOLtu	14.2850	0.0000	14.2850	0.0000	15.8775	-15.8775		0.0000	100.0000	0.0000	100.0000
R_CHSTEROLt1	0.0000	0.0000	0.0000	0.0000	0.1023	-0.1023		0.0000	0.0000	0.0000	100.0000
R_CHSTEROLt2	0.0000	100.0000	-100.0000	0.3069	1.00752E-7	0.3069		0.0000	100.0000	0.0000	100.0000
R_CHSTEROLt3	100.0000	0.0000	100.0000	1.01492E-7	0.2046	-0.2046		0.0000	100.0000	0.0000	100.0000
R_CITL	100.0000	0.0000	100.0000	11.4795	0.0000	11.4795		0.0000	100.0000	0.0000	0.0000
R_CITRtm	0.0000	40.3554	-40.3554	10.4368	0.0000	10.4368		0.0000	100.0000	0.0000	100.0000
R_CITt4_2	100.0000	0.0000	100.0000	0.0000	6.3481	-6.3481		0.0000	100.0000	0.0000	100.0000
R_CITtam	0.0000	100.0000	-100.0000	0.0000	7.8586	-7.8586		0.0000	100.0000	0.0000	100.0000
R_CITtbm	0.0000	0.0000	0.0000	0.0000	0.0000	0.0000		0.0000	100.0000	0.0000	0.0000
R_CLOXAtex2	0.0000	0.0000	0.0000	0.0000	0.0000	0.0000		0.0000	100.0000	0.0000	0.0000
R_CLPNDCOAtx	0.0000	100.0000	-100.0000	0.0000	71.8880	-71.8880		0.0000	0.0000	0.0000	100.0000
R_CLPNDt	0.0000	100.0000	-100.0000	0.0000	71.8880	-71.8880		0.0000	0.0000	0.0000	100.0000
R_CMPACNAtg	0.0000	0.0000	0.0000	0.0000	0.0000	0.0000		0.0000	50.0000	0.0000	0.0000
R_CMPACNAtn	0.0000	0.0000	0.0000	0.0000	0.0000	0.0000		0.0000	100.0000	0.0000	0.0000
R_CMPSAS	100.0000	0.0000	100.0000	0.0000	0.0000	0.0000		0.0000	100.0000	0.0000	0.0000
R_CMPSASn	0.0000	0.0000	0.0000	0.0000	0.0000	0.0000		0.0000	100.0000	0.0000	0.0000
R_CO2t	0.0000	90.2407	-90.2407	0.0000	15.5775	-15.5775		0.0000	100.0000	0.0000	100.0000
R_CO2ter	0.0000	0.0000	0.0000	0.0000	1.6370	-1.6370		0.0000	100.0000	0.0000	100.0000
R_CO2tm	70.3774	0.0000	70.3774	1.00795E-7	0.7960	-0.7960		0.0000	100.0000	0.0000	100.0000
R_CO2tp	100.0000	0.0000	100.0000	42.8571	0.0000	42.8571		0.0000	100.0000	0.0000	100.0000
R_COAtg	0.0000	0.0000	0.0000	0.0000	0.0000	0.0000		0.0000	0.0000	0.0000	25.0000
R_COAtl	0.0000	0.0000	0.0000	0.0000	0.0000	0.0000		0.0000	100.0000	0.0000	0.0000
R_COAtm	59.3951	0.0000	59.3951	0.0000	24.6904	-24.6904		0.0000	100.0000	0.0000	100.0000
R_COAtn	100.0000	0.0000	100.0000	5.0944	0.0000	5.0944		0.0000	100.0000	0.0000	100.0000
R_COAtp	0.0000	100.0000	-100.0000	0.3524	3.28433E-7	0.3524		0.0000	100.0000	0.0000	100.0000
R_COAtr	100.0000	0.0000	100.0000	1.6679	0.0000	1.6679		0.0000	100.0000	0.0000	100.0000
R_CORE2GTg	0.0000	0.0000	0.0000	0.0000	0.0000	0.0000		0.0000	25.0000	0.0000	0.0000
R_CORE3GTg	0.0000	0.0000	0.0000	0.0000	0.0000	0.0000		0.0000	3.8462	0.0000	0.0000
R_CORE4GTg	0.0000	0.0000	0.0000	0.0000	0.0000	0.0000		0.0000	3.8462	0.0000	0.0000
R_CORE6GTg	0.0000	0.0000	0.0000	0.0000	0.0000	0.0000		0.0000	16.6667	0.0000	0.0000
R_COt	1.7100	0.0000	1.7100	1.7100	0.0000	1.7100		1.7100	15.3900	0.0000	0.0000
R_CPPPGO	1.7100	0.0000	1.7100	0.0000	0.0000	0.0000		0.0000	12.5000	0.0000	0.0000
R_CREATt4_2_r	0.0000	100.0000	-100.0000	1.00828E-7	0.7183	-0.7183		0.0000	100.0000	0.0000	100.0000
R_CRNCARtp	100.0000	0.0000	100.0000	0.0271	0.0000	0.0271		0.0000	100.0000	0.0000	0.0000
R_CRNt	100.0000	0.0000	100.0000	63.3698	0.0000	63.3698		0.0000	100.0000	0.0000	0.0000
R_CRNtim	100.0000	0.0000	100.0000	16.6340	0.0000	16.6340		0.0000	100.0000	0.0000	0.0000
R_CRNtx	0.0000	0.0000	0.0000	0.0271	3.84891E-7	0.0271		0.0000	100.0000	0.0000	100.0000
R_CRVNCtr	42.8571	0.0000	42.8571	0.0000	51.0711	-51.0711		0.0000	100.0000	0.0000	100.0000
R_CSAPASEly	0.0000	0.0000	0.0000	1.00277E-7	0.0000	1.00277E-7		0.0000	10.0000	0.0000	0.0000
R_CSBPASEly	0.0000	0.0000	0.0000	0.0000	0.0000	0.0000		0.0000	8.8889	0.0000	0.0000
R_CSEPASEly	0.0000	0.0000	0.0000	0.0000	0.0000	0.0000		0.0000	5.8824	0.0000	0.0000
R_CSNAT2x	100.0000	0.0000	100.0000	0.0813	1.11264E-7	0.0813		0.0000	100.0000	0.0000	100.0000
R_CSNATm	0.0000	0.0000	0.0000	0.0000	0.0000	0.0000		0.0000	100.0000	0.0000	0.0000
R_CSNATr	0.0000	0.0000	0.0000	0.0000	0.0000	0.0000		0.0000	100.0000	0.0000	0.0000
R_CSPG_Atly	0.0000	0.0000	0.0000	1.00277E-7	0.0000	1.00277E-7		0.0000	10.0000	0.0000	0.0000
R_CSPG_Btly	0.0000	0.0000	0.0000	0.0000	0.0000	0.0000		0.0000	8.8889	0.0000	0.0000
R_CSPG_Etly	0.0000	0.0000	0.0000	0.0000	0.0000	0.0000		0.0000	5.8824	0.0000	0.0000
R_CTPtn	0.0000	0.0000	0.0000	0.0000	0.0000	0.0000		0.0000	100.0000	0.0000	0.0000
R_CYANt	0.0000	0.0000	0.0000	2.6042	0.0000	2.6042		0.0000	100.0000	0.0000	0.0000
R_CYANtm	0.0000	0.0000	0.0000	2.6042	0.0000	2.6042		0.0000	100.0000	0.0000	0.0000
R_CYOR_u10m	100.0000	0.0000	100.0000	3.5856	0.0000	3.5856		0.0000	100.0000	0.0000	0.0000
R_CYSGLTH	0.0000	0.0000	0.0000	18.8308	0.0000	18.8308		0.0000	100.0000	0.0000	100.0000
R_CYSGLUexR	0.0000	100.0000	-100.0000	1.00931E-7	0.2469	-0.2469		0.0000	100.0000	0.0000	100.0000
R_CYSGLYexR	0.0000	100.0000	-100.0000	1.00745E-7	1.0456	-1.0456		0.0000	100.0000	0.0000	100.0000
R_CYSO	48.8713	0.0000	48.8713	0.0000	0.0000	0.0000		0.0000	100.0000	0.0000	0.0000
R_CYSTA	48.8713	0.0000	48.8713	2.6042	0.0000	2.6042		0.0000	100.0000	0.0000	0.0000
R_CYSTGL	0.0000	0.0000	0.0000	0.0000	0.0000	0.0000		0.0000	100.0000	0.0000	0.0000
R_CYSTS	0.0000	0.0000	0.0000	0.0000	0.0000	0.0000		0.0000	100.0000	0.0000	0.0000
R_CYTDK2m	0.0000	0.0000	0.0000	1.6326	0.0000	1.6326		0.0000	33.3333	0.0000	0.0000
R_CYTDtm	0.0000	0.0000	0.0000	1.6326	0.0000	1.6326		0.0000	33.3333	0.0000	0.0000
R_CYTK1	8.0227	100.0000	-91.9773	81.9765	100.0000	-18.0235		0.0000	100.0000	0.0000	100.0000
R_CYTK10	100.0000	0.0000	100.0000	4.8111	0.0000	4.8111		0.0000	100.0000	0.0000	100.0000
R_CYTK10n	0.0000	100.0000	-100.0000	0.0016	0.0016	4.7810E-11		0.0000	100.0000	0.0000	100.0000
R_CYTK11	93.4510	0.0000	93.4510	3.8636	0.0000	3.8636		0.0000	100.0000	0.0000	100.0000
R_CYTK11n	100.0000	0.0000	100.0000	0.0016	0.0016	-4.781E-11		0.0000	100.0000	0.0000	100.0000
R_CYTK12	0.0000	100.0000	-100.0000	1.1002	1.00737E-7	1.1002		0.0000	100.0000	0.0000	100.0000
R_CYTK12n	0.0000	0.0000	0.0000	0.0016	0.0016	4.2938E-10		0.0000	100.0000	0.0000	100.0000
R_CYTK13	100.0000	0.0000	100.0000	1.2299	9.41052E-8	1.2299		0.0000	100.0000	0.0000	100.0000
R_CYTK13n	0.0000	0.0000	0.0000	0.0016	0.0016	-4.329E-10		0.0000	100.0000	0.0000	100.0000
R_CYTK14	100.0000	0.0000	100.0000	7.3434	0.0000	7.3434		0.0000	100.0000	0.0000	100.0000
R_CYTK14n	0.0000	100.0000	-100.0000	0.0016	0.0016	1.4483E-10		0.0000	100.0000	0.0000	100.0000
R_CYTK1m	0.0000	0.0000	0.0000	1.6326	0.0000	1.6326		0.0000	33.3333	0.0000	0.0000
R_CYTK1n	100.0000	100.0000	0.0000	100.0000	100.0000	0.0000		0.0000	100.0000	0.0000	100.0000
R_CYTK2	100.0000	100.0000	0.0000	81.0290	100.0000	-18.9710		0.0000	100.0000	0.0000	100.0000
R_CYTK2n	100.0000	100.0000	0.0000	100.0000	100.0000	0.0000		0.0000	100.0000	0.0000	100.0000
R_CYTK3	100.0000	0.0000	100.0000	7.4920	0.0000	7.4920		0.0000	100.0000	0.0000	100.0000
R_CYTK3n	100.0000	0.0000	100.0000	0.0016	0.0016	-4.781E-11		0.0000	100.0000	0.0000	100.0000
R_CYTK4	0.0000	93.4510	-93.4510	6.5445	0.0000	6.5445		0.0000	100.0000	0.0000	100.0000
R_CYTK4n	0.0000	100.0000	-100.0000	0.0016	0.0016	-4.781E-11		0.0000	100.0000	0.0000	100.0000
R_CYTK5	0.0000	100.0000	-100.0000	1.00735E-7	1.1106	-1.1106		0.0000	100.0000	0.0000	100.0000
R_CYTK5n	100.0000	0.0000	100.0000	0.0016	0.0016	4.7810E-11		0.0000	100.0000	0.0000	100.0000
R_CYTK6	0.0000	1.6468	-1.6468	1.01890E-7	0.1631	-0.1631		0.0000	100.0000	0.0000	100.0000
R_CYTK6n	0.0000	100.0000	-100.0000	0.0016	0.0016	4.7820E-11		0.0000	100.0000	0.0000	100.0000
R_CYTK7	0.0000	92.7117	-92.7117	8.2910	0.0000	8.2910		0.0000	100.0000	0.0000	100.0000
R_CYTK7n	0.0000	0.0000	0.0000	0.0016	0.0016	1.4333E-10		0.0000	100.0000	0.0000	100.0000
R_CYTK8	0.0000	4.6405	-4.6405	2.1774	0.0000	2.1774		0.0000	100.0000	0.0000	100.0000
R_CYTK9	0.0000	0.0000	0.0000	2.0478	0.0000	2.0478		0.0000	100.0000	0.0000	100.0000
R_CYTK9n	100.0000	0.0000	100.0000	0.0016	0.0016	-2.804E-10		0.0000	100.0000	0.0000	100.0000
R_D3AIBTm	0.0000	15.2488	-15.2488	0.0016	0.0016	-1.9582E-9		0.0000	100.0000	0.0000	100.0000
R_DAG_HSter	27.0709	0.0000	27.0709	1.00824E-7	0.0000	1.00824E-7		0.0000	100.0000	0.0000	0.0000
R_DAGK_hs	9.0236	0.0000	9.0236	5.0001	0.0000	5.0001		0.0000	100.0000	0.0000	0.0000
R_DALAOXx	0.0000	0.0000	0.0000	0.0000	0.0000	0.0000		0.0000	100.0000	0.0000	0.0000
R_DALAt2r	1.0000	0.0000	1.0000	4.1718	0.0000	4.1718		0.0000	100.0000	0.0000	100.0000
R_DALAxt	0.0000	0.0000	0.0000	0.0000	0.0000	0.0000		0.0000	100.0000	0.0000	0.0000
R_DASCBR	0.0000	0.0000	0.0000	0.0000	0.0000	0.0000		0.0000	100.0000	0.0000	0.0000
R_DASPO1p	0.0000	0.0000	0.0000	0.0000	0.0000	0.0000		0.0000	10.7733	0.0000	0.0000
R_DCK1n	100.0000	100.0000	0.0000	100.0000	100.0000	0.0000		0.0000	100.0000	0.0000	100.0000
R_DCK2n	0.0000	0.0000	0.0000	0.0016	0.0016	-2.103E-12		0.0000	100.0000	0.0000	100.0000
R_DCMPDA	93.4510	0.0000	93.4510	8.2900	0.0000	8.2900		0.0000	100.0000	0.0000	100.0000
R_DCSPTN1CPT1	0.0000	0.0000	0.0000	0.0000	0.0000	0.0000		0.0000	56.7143	0.0000	0.0000
R_DCSPTN1CPT2	0.0000	0.0000	0.0000	0.0000	0.0000	0.0000		0.0000	56.7143	0.0000	0.0000
R_DCSPTN1CRNt	0.0000	0.0000	0.0000	0.0000	0.0000	0.0000		0.0000	56.7143	0.0000	0.0000
R_DCSPTN1t	0.0000	0.0000	0.0000	0.0000	0.0000	0.0000		0.0000	56.7143	0.0000	0.0000
R_DCTPtn	0.0000	0.0000	0.0000	0.0000	0.0000	0.0000		0.0000	33.3333	0.0000	0.0000
R_DCYTDn	0.0000	0.0000	0.0000	0.0000	0.0000	0.0000		0.0000	33.3333	0.0000	0.0000
R_DCYTt	93.4510	0.0000	93.4510	8.2900	0.0000	8.2900		0.0000	100.0000	0.0000	0.0000
R_DDPGAm	0.0000	0.0000	0.0000	0.0000	0.0000	0.0000		0.0000	100.0000	0.0000	0.0000
R_DESAT18_4	0.0000	0.0000	0.0000	16.6340	0.0000	16.6340		0.0000	100.0000	0.0000	0.0000
R_DESAT18_6	100.0000	0.0000	100.0000	100.0000	0.0000	100.0000		0.0000	100.0000	0.0000	0.0000
R_DESAT22_2p	0.0000	0.0000	0.0000	18.9744	0.0000	18.9744		0.0000	100.0000	0.0000	0.0000
R_DGAT	18.0473	0.0000	18.0473	1.00732E-7	0.0000	1.00732E-7		0.0000	100.0000	0.0000	0.0000
R_DGCHOLte	0.0000	100.0000	-100.0000	0.0000	19.5628	-19.5628		0.0000	100.0000	0.0000	100.0000
R_DGCHOLtx	100.0000	0.0000	100.0000	100.0000	0.0000	100.0000		0.0000	100.0000	0.0000	0.0000
R_DGK1	0.0000	0.0000	0.0000	0.0000	0.0000	0.0000		0.0000	100.0000	0.0000	0.0000
R_DGTPtn	0.0000	0.0000	0.0000	0.0016	0.0016	2.0296E-12		0.0000	100.0000	0.0000	100.0000
R_DGULND	0.0000	0.0000	0.0000	1.01336E-7	0.0000	1.01336E-7		0.0000	28.5714	0.0000	0.0000
R_DHCHOLESTANATEtm	0.0000	0.0000	0.0000	0.0000	0.0000	0.0000		0.0000	100.0000	0.0000	0.0000
R_DHCR241r	0.0000	0.0000	0.0000	3.3448	0.0000	3.3448		0.0000	100.0000	0.0000	0.0000
R_DHCR243r	0.0000	0.0000	0.0000	0.8185	0.0000	0.8185		0.0000	16.6667	0.0000	0.0000
R_DHCR71r	0.0000	0.0000	0.0000	0.8185	0.0000	0.8185		0.0000	16.6667	0.0000	0.0000
R_DHCRD2	0.0000	0.0000	0.0000	0.0000	0.0000	0.0000		0.0000	40.0000	0.0000	0.0000
R_DHEASt	0.0000	100.0000	-100.0000	1.00893E-7	0.5840	-0.5840		0.0000	100.0000	0.0000	100.0000
R_DHEASULT	0.0000	0.0000	0.0000	0.0000	0.0000	0.0000		0.0000	100.0000	0.0000	0.0000
R_DHFR	0.0000	0.0000	0.0000	0.0000	0.0000	0.0000		0.0000	50.0000	0.0000	0.0000
R_DHFtm	0.0000	74.8184	-74.8184	0.0000	0.0000	0.0000		0.0000	0.0000	0.0000	100.0000
R_DHORD9	0.0000	0.0000	0.0000	0.0000	0.0000	0.0000		0.0000	100.0000	0.0000	0.0000
R_DHORTS	0.0000	0.0000	0.0000	0.0000	0.0000	0.0000		0.0000	0.0000	0.0000	100.0000
R_DHPM1	52.8598	0.0000	52.8598	31.4477	0.0000	31.4477		0.0000	100.0000	0.0000	0.0000
R_DINt	100.0000	0.0000	100.0000	13.6149	0.0000	13.6149		0.0000	100.0000	0.0000	100.0000
R_D_LACt2	0.0000	100.0000	-100.0000	0.0000	8.9786	-8.9786		0.0000	100.0000	0.0000	100.0000
R_DLNLCGCPT1	0.0000	0.0000	0.0000	0.0000	0.0000	0.0000		0.0000	66.1667	0.0000	0.0000
R_DLNLCGCPT2	0.0000	0.0000	0.0000	0.0000	0.0000	0.0000		0.0000	66.1667	0.0000	0.0000
R_DLNLCGCRNt	0.0000	0.0000	0.0000	0.0000	0.0000	0.0000		0.0000	66.1667	0.0000	0.0000
R_DLNLCGt	0.0000	100.0000	-100.0000	0.0000	83.3660	-83.3660		0.0000	0.0000	0.0000	100.0000
R_DM_13_cis_retn(n)	100.0000	0.0000	100.0000	2.8372	0.0000	2.8372		0.0000	100.0000	0.0000	100.0000
R_DM_dctp(m)	0.0000	0.0000	0.0000	0.0000	0.0000	0.0000		0.0000	100.0000	0.0000	0.0000
R_DM_dgpi_prot_hs(r)	9.0236	0.0000	9.0236	0.0000	0.0000	0.0000		0.0000	33.3333	0.0000	0.0000
R_DM_dgtp(n)	0.0000	0.0000	0.0000	0.0000	0.0000	0.0000		0.0000	100.0000	0.0000	100.0000
R_DM_dttp(m)	0.0000	0.0000	0.0000	0.0000	0.0000	0.0000		0.0000	50.0000	0.0000	0.0000
R_DM_ethamp(r)	0.0000	0.0000	0.0000	8.3451	0.0000	8.3451		0.0000	100.0000	0.0000	0.0000
R_DM_gncore2(g)	0.0000	0.0000	0.0000	0.0000	0.0000	0.0000		0.0000	25.0000	0.0000	0.0000
R_DM_gpi_sig(er)	9.0236	0.0000	9.0236	0.0000	0.0000	0.0000		0.0000	33.3333	0.0000	0.0000
R_DM_Ser_Gly_Ala_X_Gly(ly)	0.0000	0.0000	0.0000	1.00366E-7	0.0000	1.00366E-7		0.0000	10.0000	0.0000	0.0000
R_DM_T_antigen(g)	0.0000	0.0000	0.0000	0.0017	0.0017	7.5377E-12		0.0000	6.6667	0.0000	25.0000
R_DMATTx	0.0000	0.0000	0.0000	1.6370	0.0000	1.6370		0.0000	33.3333	0.0000	0.0000
R_DMGDHm	14.4315	0.0000	14.4315	2.0757	0.0000	2.0757		0.0000	100.0000	0.0000	0.0000
R_DMGtm	14.4315	0.0000	14.4315	2.0757	0.0000	2.0757		0.0000	100.0000	0.0000	0.0000
R_DMHPTCRNCPT2	0.0000	0.0000	0.0000	0.0000	0.0000	0.0000		0.0000	0.0000	0.0000	50.0000
R_DMHPTCRNt	0.0000	0.0000	0.0000	0.0000	0.0000	0.0000		0.0000	0.0000	0.0000	50.0000
R_DMHPTCRNte	0.0000	0.0000	0.0000	0.0000	0.0000	0.0000		0.0000	50.0000	0.0000	0.0000
R_DMNONCOACRNCPT1	0.0000	100.0000	-100.0000	1.11219E-7	0.0813	-0.0813		0.0000	100.0000	0.0000	100.0000
R_DMNONCRNCPT2	0.0000	0.0000	0.0000	0.0000	0.0000	0.0000		0.0000	50.0000	0.0000	0.0000
R_DMNONCRNt	0.0000	0.0000	0.0000	3.87761E-7	0.0271	-0.0271		0.0000	100.0000	0.0000	100.0000
R_DNDPt11m	100.0000	0.0000	100.0000	0.0012	0.0000	0.0012		0.0000	100.0000	0.0000	0.0000
R_DNDPt14m	0.0000	0.0000	0.0000	0.0023	0.0000	0.0023		0.0000	100.0000	0.0000	0.0000
R_DNDPt15m	0.0000	0.0000	0.0000	0.0011	0.0000	0.0011		0.0000	100.0000	0.0000	0.0000
R_DNDPt24m	0.0000	0.0000	0.0000	0.0012	0.0000	0.0012		0.0000	100.0000	0.0000	0.0000
R_DNDPt25m	0.0000	0.0000	0.0000	0.0011	0.0000	0.0011		0.0000	100.0000	0.0000	0.0000
R_DNDPt26m	0.0000	0.0000	0.0000	0.0017	0.0000	0.0017		0.0000	100.0000	0.0000	0.0000
R_DNDPt29m	0.0000	0.0000	0.0000	0.0017	0.0000	0.0017		0.0000	100.0000	0.0000	0.0000
R_DNDPt36m	0.0000	0.0000	0.0000	0.0023	0.0000	0.0023		0.0000	100.0000	0.0000	0.0000
R_DNDPt38m	100.0000	0.0000	100.0000	100.0000	0.0000	100.0000		0.0000	100.0000	0.0000	0.0000
R_DNDPt55m	0.0000	0.0000	0.0000	0.0000	0.0000	0.0000		0.0000	100.0000	0.0000	0.0000
R_DNDPt8m	0.0000	0.0000	0.0000	0.0017	0.0000	0.0017		0.0000	100.0000	0.0000	0.0000
R_DOLASNT_Ler	0.0000	0.0000	0.0000	0.0000	0.0000	0.0000		0.0000	1.4493	0.0000	0.0000
R_DOLDPP_Ler	0.0000	0.0000	0.0000	0.0000	0.0000	0.0000		0.0000	1.4493	0.0000	0.0000
R_DOLGLCP_Lter	0.0000	0.0000	0.0000	0.0000	0.0000	0.0000		0.0000	4.3478	0.0000	0.0000
R_DOLMANP_Lter	9.0236	0.0000	9.0236	8.12840E-8	0.0000	8.12840E-8		0.0000	34.7826	0.0000	0.0000
R_DOLMANP_Uter	18.0473	0.0000	18.0473	1.00739E-7	0.0000	1.00739E-7		0.0000	66.6667	0.0000	0.0000
R_DOLP_Lter	0.0000	0.0000	0.0000	0.0000	0.0000	0.0000		0.0000	1.4493	0.0000	0.0000
R_DOLPGT1_Ler	0.0000	0.0000	0.0000	0.0000	0.0000	0.0000		0.0000	1.4493	0.0000	0.0000
R_DOLPGT2_Ler	0.0000	0.0000	0.0000	0.0000	0.0000	0.0000		0.0000	1.4493	0.0000	0.0000
R_DOLPH_Ler	0.0000	0.0000	0.0000	0.0000	0.0000	0.0000		0.0000	1.4493	0.0000	0.0000
R_DOLPMT_L	0.0000	0.0000	0.0000	0.0000	0.0000	0.0000		0.0000	1.4493	0.0000	0.0000
R_DOLPMT1_Ler	0.0000	0.0000	0.0000	0.0000	0.0000	0.0000		0.0000	1.4493	0.0000	0.0000
R_DOLPMT2_Ler	0.0000	0.0000	0.0000	0.0000	0.0000	0.0000		0.0000	1.4493	0.0000	0.0000
R_DOLPMT3_Ler	9.0236	0.0000	9.0236	8.12840E-8	0.0000	8.12840E-8		0.0000	34.7826	0.0000	0.0000
R_DOLPMT3_Uer	18.0473	0.0000	18.0473	1.00739E-7	0.0000	1.00739E-7		0.0000	66.6667	0.0000	0.0000
R_DOLPMT4_Ler	9.0236	0.0000	9.0236	1.00746E-7	0.0000	1.00746E-7		0.0000	40.5797	0.0000	0.0000
R_DOLPMT4_Uer	18.0473	0.0000	18.0473	1.00739E-7	0.0000	1.00739E-7		0.0000	66.6667	0.0000	0.0000
R_DOPABMO	0.0000	0.0000	0.0000	0.0000	0.0000	0.0000		0.0000	100.0000	0.0000	0.0000
R_DOPASFt	0.0000	0.0000	0.0000	0.0000	0.0000	0.0000		0.0000	100.0000	0.0000	0.0000
R_DOPASULT	0.0000	0.0000	0.0000	0.0000	0.0000	0.0000		0.0000	100.0000	0.0000	0.0000
R_DOPAt4_2_r	0.0000	100.0000	-100.0000	5.6010	0.0000	5.6010		0.0000	100.0000	0.0000	100.0000
R_DOPAtu	0.0000	0.0000	0.0000	0.0000	2.2670	-2.2670		0.0000	100.0000	0.0000	100.0000
R_DPCOAtl	0.0000	0.0000	0.0000	0.0000	0.0000	0.0000		0.0000	100.0000	0.0000	0.0000
R_DRBK	0.0000	0.0000	0.0000	1.22040E-7	0.0000	1.22040E-7		0.0000	100.0000	0.0000	0.0000
R_DRIBt	0.0000	0.0000	0.0000	1.22040E-7	0.0000	1.22040E-7		0.0000	100.0000	0.0000	0.0000
R_DRPA	100.0000	0.0000	100.0000	13.6149	0.0000	13.6149		0.0000	100.0000	0.0000	0.0000
R_DSAT	0.0000	0.0000	0.0000	0.0000	0.0000	0.0000		0.0000	40.0000	0.0000	0.0000
R_DTMPK	0.0000	0.0000	0.0000	0.0000	0.0000	0.0000		0.0000	100.0000	0.0000	0.0000
R_DURAD	0.0000	100.0000	-100.0000	9.71583E-8	1.1913	-1.1913		0.0000	100.0000	0.0000	100.0000
R_DURIt	0.0000	93.4510	-93.4510	0.0000	8.2900	-8.2900		0.0000	100.0000	0.0000	100.0000
R_DURItn	0.0000	0.0000	0.0000	0.0000	0.0000	0.0000		0.0000	0.0000	0.0000	33.3333
R_EBP1r	0.0000	0.0000	0.0000	1.00790E-7	0.0000	1.00790E-7		0.0000	100.0000	0.0000	0.0000
R_ECOAH12m	0.0000	0.0000	0.0000	0.0000	0.0000	0.0000		0.0000	100.0000	0.0000	0.0000
R_ECOAH1m	85.9141	0.0000	85.9141	7.7139	0.0000	7.7139		0.0000	99.0000	0.0000	100.0000
R_ECOAH9m	0.0000	0.0000	0.0000	0.0016	0.0016	-4.548E-12		0.0000	100.0000	0.0000	100.0000
R_EHGLAT2m	0.0000	0.0000	0.0000	0.0000	0.0000	0.0000		0.0000	100.0000	0.0000	0.0000
R_EHGLATm	0.0000	0.0000	0.0000	0.0000	0.0000	0.0000		0.0000	100.0000	0.0000	0.0000
R_EICOSTETCPT1	0.0000	0.0000	0.0000	0.0000	0.0000	0.0000		0.0000	66.1667	0.0000	0.0000
R_EICOSTETCPT2	0.0000	0.0000	0.0000	0.0000	0.0000	0.0000		0.0000	66.1667	0.0000	0.0000
R_EICOSTETCRNt	0.0000	0.0000	0.0000	0.0000	0.0000	0.0000		0.0000	66.1667	0.0000	0.0000
R_EICOSTETt	0.0000	0.0000	0.0000	0.0000	0.0000	0.0000		0.0000	66.1667	0.0000	0.0000
R_ELAIDCPT1	0.0000	0.0000	0.0000	0.0000	0.0000	0.0000		0.0000	79.4000	0.0000	0.0000
R_ELAIDCPT2	0.0000	0.0000	0.0000	0.0000	0.0000	0.0000		0.0000	79.4000	0.0000	0.0000
R_ELAIDCRNt	0.0000	0.0000	0.0000	0.0000	0.0000	0.0000		0.0000	79.4000	0.0000	0.0000
R_ELAIDt	0.0000	100.0000	-100.0000	0.0000	100.0000	-100.0000		0.0000	0.0000	0.0000	100.0000
R_ENGASE3ly	0.0000	0.0000	0.0000	0.0000	0.0000	0.0000		0.0000	1.4493	0.0000	0.0000
R_ESTRADIOLGLCt	0.0000	0.0000	0.0000	0.0000	0.0000	0.0000		0.0000	0.0000	0.0000	98.2900
R_ESTRADIOLGLCtr	0.0000	0.0000	0.0000	0.0000	0.0000	0.0000		0.0000	0.0000	0.0000	98.2900
R_ESTRADIOLt	0.0000	0.0000	0.0000	0.0000	0.0000	0.0000		0.0000	98.2900	0.0000	0.0000
R_ESTRADIOLtr	0.0000	0.0000	0.0000	0.0000	0.0000	0.0000		0.0000	0.0000	0.0000	98.2900
R_ESTRONESt	100.0000	0.0000	100.0000	1.00893E-7	0.5840	-0.5840		0.0000	100.0000	0.0000	100.0000
R_ESTSULT	0.0000	0.0000	0.0000	0.0000	0.0000	0.0000		0.0000	100.0000	0.0000	0.0000
R_ETF	100.0000	0.0000	100.0000	21.4467	0.0000	21.4467		0.0000	100.0000	0.0000	0.0000
R_ETFQO	100.0000	0.0000	100.0000	21.4467	0.0000	21.4467		0.0000	100.0000	0.0000	0.0000
R_ETOHt	0.0000	0.0000	0.0000	0.0000	0.0000	0.0000		0.0000	100.0000	0.0000	0.0000
R_EX_10fthf(e)	0.0000	0.0000	0.0000	0.2440	0.0000	0.2440		0.0000	100.0000	0.0000	0.0000
R_EX_10fthf5glu(e)	0.0000	0.0000	0.0000	1.06971E-7	0.0813	-0.0813		0.0000	100.0000	0.0000	100.0000
R_EX_10fthf6glu(e)	0.0000	0.0000	0.0000	1.16291E-7	0.0610	-0.0610		0.0000	100.0000	0.0000	100.0000
R_EX_10fthf7glu(e)	0.0000	0.0000	0.0000	0.0000	0.1017	-0.1017		0.0000	0.0000	0.0000	100.0000
R_EX_1glyc_hs(e)	0.0000	0.0000	0.0000	2.4388	0.0000	2.4388		0.0000	100.0000	0.0000	0.0000
R_EX_24nph(e)	0.0000	0.0000	0.0000	0.0000	0.0000	0.0000		0.0000	100.0000	0.0000	0.0000
R_EX_2hb(e)	0.6219	0.0000	0.6219	0.0016	0.0016	1.4782E-10		0.0000	100.0000	0.0000	100.0000
R_EX_2mcit(e)	100.0000	0.0000	100.0000	6.4720	0.0000	6.4720		0.0000	100.0000	0.0000	0.0000
R_EX_34dhoxpeg(e)	0.0000	0.0000	0.0000	0.0000	0.0000	0.0000		0.0000	100.0000	0.0000	0.0000
R_EX_34dhphe(e)	0.0000	0.0000	0.0000	0.0000	0.0000	0.0000		0.0000	0.0000	0.0000	100.0000
R_EX_3aib(e)	0.0000	0.0000	0.0000	0.0000	0.0000	0.0000		0.0000	100.0000	0.0000	0.0000
R_EX_4abut(e)	0.0000	0.0000	0.0000	4.7674	0.0000	4.7674		0.0000	100.0000	0.0000	100.0000
R_EX_4hphac(e)	0.0000	0.0000	0.0000	0.0000	0.0000	0.0000		0.0000	100.0000	0.0000	0.0000
R_EX_4mtolbutamide(e)	0.0000	0.0000	0.0000	0.0000	0.0000	0.0000		0.0000	100.0000	0.0000	0.0000
R_EX_4nph(e)	0.0000	100.0000	-100.0000	0.0000	8.3376	-8.3376		0.0000	100.0000	0.0000	100.0000
R_EX_4nphsf(e)	0.0000	0.0000	0.0000	0.0000	0.0000	0.0000		0.0000	100.0000	0.0000	0.0000
R_EX_4pyrdx(e)	0.0000	0.0000	0.0000	0.0000	0.0000	0.0000		0.0000	100.0000	0.0000	0.0000
R_EX_5adtststerone(e)	0.0000	0.0000	0.0000	0.0000	0.0000	0.0000		0.0000	0.0000	0.0000	100.0000
R_EX_5adtststerones(e)	0.0000	0.0000	0.0000	0.0000	0.0000	0.0000		0.0000	100.0000	0.0000	0.0000
R_EX_5dhf(e)	0.0000	0.0000	0.0000	1.06971E-7	0.0813	-0.0813		0.0000	100.0000	0.0000	100.0000
R_EX_5homeprazole(e)	0.0000	0.0000	0.0000	0.0000	0.0000	0.0000		0.0000	100.0000	0.0000	0.0000
R_EX_5thf(e)	0.0000	0.0000	0.0000	1.06971E-7	0.0813	-0.0813		0.0000	100.0000	0.0000	100.0000
R_EX_6dhf(e)	0.0000	0.0000	0.0000	1.16291E-7	0.0610	-0.0610		0.0000	100.0000	0.0000	100.0000
R_EX_6thf(e)	0.0000	0.0000	0.0000	1.16291E-7	0.0610	-0.0610		0.0000	100.0000	0.0000	100.0000
R_EX_7dhf(e)	0.0000	0.0000	0.0000	0.0000	0.1017	-0.1017		0.0000	0.0000	0.0000	100.0000
R_EX_7thf(e)	0.0000	0.0000	0.0000	0.0000	0.1017	-0.1017		0.0000	0.0000	0.0000	100.0000
R_EX_abt(e)	100.0000	0.0000	100.0000	4.1871	0.0000	4.1871		0.0000	100.0000	0.0000	0.0000
R_EX_ac(e)	100.0000	0.0000	100.0000	0.0000	2.6354	-2.6354		0.0000	100.0000	0.0000	100.0000
R_EX_acac(e)	0.0000	23.2702	-23.2702	25.8565	0.0000	25.8565		0.0000	100.0000	0.0000	100.0000
R_EX_acald(e)	100.0000	0.0000	100.0000	2.0003	0.0000	2.0003		0.0000	100.0000	0.0000	100.0000
R_EX_acetone(e)	0.0000	0.0000	0.0000	0.0000	0.0000	0.0000		0.0000	0.0000	0.0000	100.0000
R_EX_acgalfucgalacgalfuc12gal14acglcgalgluside_hs(e)	0.0000	0.0000	0.0000	0.0000	0.0000	0.0000		0.0000	7.1429	0.0000	0.0000
R_EX_acgalfucgalacgalfucgalacglcgal14acglcgalgluside_hs(e)	0.0000	0.0000	0.0000	0.0000	0.0000	0.0000		0.0000	5.5556	0.0000	0.0000
R_EX_ach(e)	0.0000	100.0000	-100.0000	0.0000	30.5661	-30.5661		0.0000	36.1333	0.0000	100.0000
R_EX_acnacngalgbside_hs(e)	0.0000	0.0000	0.0000	0.0000	0.0000	0.0000		0.0000	10.0000	0.0000	0.0000
R_EX_ade(e)	100.0000	0.0000	100.0000	3.2188	0.0000	3.2188		0.0000	100.0000	0.0000	100.0000
R_EX_adp	0.0000	0.0000	0.0000	0.0000	0.0000	0.0000		0.0000	0.0000	0.0000	100.0000
R_EX_adrn(e)	0.0000	0.0000	0.0000	0.0000	0.0000	0.0000		0.0000	0.0000	0.0000	36.0909
R_EX_ak2lgchol_hs(e)	0.0000	0.0000	0.0000	4.8720	0.0000	4.8720		0.0000	100.0000	0.0000	0.0000
R_EX_akg(e)	8.3626	0.0000	8.3626	0.0000	1.9123	-1.9123		0.0000	100.0000	0.0000	100.0000
R_EX_ala_B(e)	0.0000	0.0000	0.0000	31.4477	0.0000	31.4477		0.0000	100.0000	0.0000	0.0000
R_EX_ala_D(e)	0.0000	1.0000	-1.0000	7.54206E-8	1.5346	-1.5346		0.0000	100.0000	0.0000	8.6765
R_EX_ala_L(e)	100.0000	0.0000	100.0000	0.0000	1.8957	-1.8957		0.0000	100.0000	0.0000	100.0000
R_EX_amp(e)	0.0000	85.5685	-85.5685	3.2039	0.0000	3.2039		0.0000	100.0000	0.0000	100.0000
R_EX_apnnox(e)	0.0000	0.0000	0.0000	0.0000	0.0000	0.0000		0.0000	100.0000	0.0000	0.0000
R_EX_appnn(e)	0.0000	0.0000	0.0000	0.0000	0.0000	0.0000		0.0000	0.0000	0.0000	100.0000
R_EX_aprgstrn(e)	0.0000	0.0000	0.0000	3.1313	0.0000	3.1313		0.0000	100.0000	0.0000	0.0000
R_EX_arab_L(e)	0.0000	0.0000	0.0000	0.0000	2.4275	-2.4275		0.0000	0.0000	0.0000	100.0000
R_EX_arach(e)	0.0000	0.0000	0.0000	0.0016	0.0016	-1.517E-11		0.0000	85.7143	0.0000	100.0000
R_EX_arachd(e)	0.0000	0.0000	0.0000	0.0000	0.0000	0.0000		0.0000	100.0000	0.0000	0.0000
R_EX_arg_L(e)	100.0000	0.0000	100.0000	36.3336	0.0000	36.3336		0.0000	100.0000	0.0000	4.4680
R_EX_asn_L(e)	0.0000	48.8713	-48.8713	0.0000	4.4460	-4.4460		0.0000	100.0000	0.0000	100.0000
R_EX_asp_D(e)	0.0000	0.0000	0.0000	0.0000	0.0000	0.0000		0.0000	0.0000	0.0000	10.7733
R_EX_asp_L(e)	0.0000	10.7733	-10.7733	0.0000	0.0000	0.0000		0.0000	0.0000	0.0000	10.7733
R_EX_atp(e)	32.7312	0.0000	32.7312	0.0000	1.9105	-1.9105		0.0000	100.0000	0.0000	100.0000
R_EX_bhb(e)	100.0000	0.0000	100.0000	16.9250	0.0000	16.9250		0.0000	100.0000	0.0000	100.0000
R_EX_bilglcur(e)	1.7100	0.0000	1.7100	1.7100	0.0000	1.7100		1.7100	8.5500	0.0000	0.0000
R_EX_bilirub(e)	0.0000	0.0000	0.0000	0.0000	0.0000	0.0000		0.0000	6.8400	0.0000	0.0000
R_EX_biocyt(e)	0.0000	100.0000	-100.0000	0.0000	2.2880	-2.2880		0.0000	0.0000	0.0000	100.0000
R_EX_btn(e)	100.0000	0.0000	100.0000	2.2880	0.0000	2.2880		0.0000	100.0000	0.0000	0.0000
R_EX_carveol(e)	0.0000	0.0000	0.0000	0.0000	0.0000	0.0000		0.0000	100.0000	0.0000	0.0000
R_EX_cgly(e)	0.0000	100.0000	-100.0000	0.0000	1.7636	-1.7636		0.0000	100.0000	0.0000	100.0000
R_EX_chol(e)	85.7150	0.0000	85.7150	27.8209	0.0000	27.8209		0.0000	100.0000	0.0000	2.8000
R_EX_chsterol(e)	0.0000	0.0000	0.0000	3.4829	0.0000	3.4829		0.0000	100.0000	0.0000	100.0000
R_EX_cit(e)	0.0000	100.0000	-100.0000	11.6158	0.0000	11.6158		0.0000	100.0000	0.0000	100.0000
R_EX_CLPND(e)	100.0000	0.0000	100.0000	71.8880	0.0000	71.8880		0.0000	100.0000	0.0000	0.0000
R_EX_cmp(e)	100.0000	0.0000	100.0000	0.0000	10.5921	-10.5921		0.0000	100.0000	0.0000	100.0000
R_EX_co(e)	1.7100	0.0000	1.7100	1.7100	0.0000	1.7100		1.7100	15.3900	0.0000	0.0000
R_EX_co2(e)	100.0000	0.0000	100.0000	0.0000	5.1439	-5.1439		0.0000	100.0000	0.0000	100.0000
R_EX_creat(e)	59.6446	0.0000	59.6446	9.3047	0.0000	9.3047		0.0000	100.0000	0.0000	100.0000
R_EX_crn(e)	0.0000	100.0000	-100.0000	0.0000	63.3698	-63.3698		0.0000	0.0000	0.0000	100.0000
R_EX_crvnc(e)	57.1429	0.0000	57.1429	98.2081	0.0000	98.2081		0.0000	100.0000	0.0000	0.0000
R_EX_cspg_a(e)	0.0000	0.0000	0.0000	0.0000	1.00277E-7	-1.0028E-7		0.0000	0.0000	0.0000	10.0000
R_EX_cspg_b(e)	0.0000	0.0000	0.0000	0.0000	0.0000	0.0000		0.0000	0.0000	0.0000	8.8889
R_EX_cspg_e(e)	0.0000	0.0000	0.0000	0.0000	0.0000	0.0000		0.0000	0.0000	0.0000	5.8824
R_EX_cyan(e)	0.0000	0.0000	0.0000	0.0000	2.6042	-2.6042		0.0000	0.0000	0.0000	100.0000
R_EX_cys_L(e)	0.0000	100.0000	-100.0000	1.01074E-7	0.3951	-0.3951		0.0000	100.0000	0.0000	100.0000
R_EX_dag_hs(e)	0.0000	0.0000	0.0000	0.0000	0.5043	-0.5043		0.0000	0.0000	0.0000	100.0000
R_EX_dcsptn1(e)	0.0000	0.0000	0.0000	0.0000	0.0000	0.0000		0.0000	0.0000	0.0000	56.7143
R_EX_dcyt(e)	0.0000	93.4510	-93.4510	0.0000	8.2900	-8.2900		0.0000	0.0000	0.0000	100.0000
R_EX_dgchol(e)	100.0000	0.0000	100.0000	19.5628	0.0000	19.5628		0.0000	100.0000	0.0000	100.0000
R_EX_dhf(e)	0.0000	0.0000	0.0000	0.2440	0.0000	0.2440		0.0000	100.0000	0.0000	0.0000
R_EX_din(e)	0.0000	100.0000	-100.0000	0.0000	13.6149	-13.6149		0.0000	100.0000	0.0000	100.0000
R_EX_dlnlcg(e)	100.0000	0.0000	100.0000	83.3660	0.0000	83.3660		0.0000	100.0000	0.0000	0.0000
R_EX_dmhptcrn(e)	0.0000	0.0000	0.0000	0.0000	0.0000	0.0000		0.0000	50.0000	0.0000	0.0000
R_EX_dopa(e)	0.0000	0.0000	0.0000	0.0016	0.0016	9.2061E-12		0.0000	100.0000	0.0000	100.0000
R_EX_dopasf(e)	0.0000	0.0000	0.0000	0.0000	0.0000	0.0000		0.0000	100.0000	0.0000	0.0000
R_EX_drib(e)	0.0000	0.0000	0.0000	0.0000	1.22040E-7	-1.2204E-7		0.0000	0.0000	0.0000	100.0000
R_EX_duri(e)	93.4510	0.0000	93.4510	8.2900	0.0000	8.2900		0.0000	100.0000	0.0000	100.0000
R_EX_eicostet(e)	0.0000	0.0000	0.0000	0.0000	0.0000	0.0000		0.0000	0.0000	0.0000	66.1667
R_EX_elaid(e)	100.0000	0.0000	100.0000	100.0000	0.0000	100.0000		0.0000	100.0000	0.0000	0.0000
R_EX_estradiol(e)	0.0000	0.0000	0.0000	0.0000	0.0000	0.0000		0.0000	0.0000	0.0000	98.2900
R_EX_estradiolglc(e)	0.0000	0.0000	0.0000	0.0000	0.0000	0.0000		0.0000	98.2900	0.0000	0.0000
R_EX_etoh(e)	0.0000	0.0000	0.0000	0.0000	0.0000	0.0000		0.0000	0.0000	0.0000	100.0000
R_EX_fe2(e)	100.0000	0.0000	100.0000	11.0031	0.0000	11.0031		0.0000	100.0000	0.0000	100.0000
R_EX_fe3(e)	0.0000	100.0000	-100.0000	0.0000	9.2931	-9.2931		0.0000	100.0000	0.0000	100.0000
R_EX_for(e)	33.3333	0.0000	33.3333	34.1518	0.0000	34.1518		0.0000	100.0000	0.0000	0.0000
R_EX_fru(e)	0.0000	0.8285	-0.8285	1.00736E-7	0.3367	-0.3367		0.0000	100.0000	0.0000	0.8285
R_EX_fucfucfucgalacglc13galacglcgal14acglcgalgluside_hs(e)	0.0000	0.0000	0.0000	0.0000	0.0000	0.0000		0.0000	5.8824	0.0000	0.0000
R_EX_fuc_L(e)	0.0000	0.0000	0.0000	0.0000	0.0000	0.0000		0.0000	1.4493	0.0000	0.0000
R_EX_gal(e)	0.0000	100.0000	-100.0000	0.0000	3.8863	-3.8863		0.0000	100.0000	0.0000	100.0000
R_EX_galacglcgalgbside_hs(e)	0.0000	0.0000	0.0000	0.0000	0.0000	0.0000		0.0000	8.3333	0.0000	0.0000
R_EX_galgalfucfucgalacglcgalacglcgal14acglcgalgluside_hs(e)	0.0000	0.0000	0.0000	0.0000	0.0000	0.0000		0.0000	5.0000	0.0000	0.0000
R_EX_galgalgalthcrm_hs(e)	0.0000	0.0000	0.0000	0.0000	0.0000	0.0000		0.0000	10.0000	0.0000	0.0000
R_EX_gam(e)	0.0000	9.0236	-9.0236	0.0000	0.0000	0.0000		0.0000	0.0000	0.0000	100.0000
R_EX_gbside_hs(e)	0.0000	0.0000	0.0000	0.0000	0.0000	0.0000		0.0000	16.6667	0.0000	0.0000
R_EX_gchola(e)	0.0000	0.0000	0.0000	0.3946	1.01079E-7	0.3946		0.0000	100.0000	0.0000	100.0000
R_EX_glc(e)	0.0187	0.0000	0.0187	5.3871	0.0000	5.3871		0.0000	100.0000	0.0000	100.0000
R_EX_gln_L(e)	55.0664	0.0000	55.0664	0.0000	14.6602	-14.6602		0.0000	100.0000	0.0000	100.0000
R_EX_gluala(e)	0.0000	100.0000	-100.0000	0.0016	0.0016	4.4287E-11		0.0000	100.0000	0.0000	100.0000
R_EX_glu_L(e)	0.0000	17.4644	-17.4644	8.0096	0.0000	8.0096		0.0000	100.0000	0.0000	17.4644
R_EX_glyb(e)	0.0000	14.4315	-14.4315	0.0000	2.0757	-2.0757		0.0000	0.0000	0.0000	100.0000
R_EX_glyc_S(e)	0.0000	0.0000	0.0000	0.0000	0.0000	0.0000		0.0000	100.0000	0.0000	0.0000
R_EX_glygn4(e)	0.0000	0.0000	0.0000	0.0000	0.9216	-0.9216		0.0000	0.0000	0.0000	100.0000
R_EX_glygn5(e)	0.0000	0.0000	0.0000	0.9216	0.0000	0.9216		0.0000	100.0000	0.0000	0.0000
R_EX_gmp(e)	0.0000	0.0000	0.0000	0.0000	0.0000	0.0000		0.0000	100.0000	0.0000	0.0000
R_EX_gthrd(e)	0.0000	0.0000	0.0000	0.0000	3.6695	-3.6695		0.0000	100.0000	0.0000	100.0000
R_EX_gtp(e)	0.0000	0.0000	0.0000	0.0000	0.0000	0.0000		0.0000	0.0000	0.0000	100.0000
R_EX_gua(e)	0.0000	0.0000	0.0000	3.8127	0.0000	3.8127		0.0000	100.0000	0.0000	100.0000
R_EX_h(e)	100.0000	0.0000	100.0000	0.0000	3.8286	-3.8286		0.0000	100.0000	0.0000	100.0000
R_EX_h2o(e)	20.0772	0.0000	20.0772	8.1520	0.0000	8.1520		0.0000	100.0000	0.0000	100.0000
R_EX_h2o2(e)	0.0000	0.0000	0.0000	0.0000	17.3588	-17.3588		0.0000	100.0000	0.0000	100.0000
R_EX_ha(e)	0.0000	0.0000	0.0000	0.0016	0.0016	1.11886E-9		0.0000	98.2900	0.0000	11.7021
R_EX_ha_pre1(e)	0.0000	0.0000	0.0000	0.0000	1.01455E-7	-1.0146E-7		0.0000	0.0000	0.0000	98.2900
R_EX_hco3(e)	0.0000	100.0000	-100.0000	0.0000	20.8998	-20.8998		0.0000	100.0000	0.0000	100.0000
R_EX_hdca(e)	0.0000	0.0000	0.0000	0.0000	8.2889	-8.2889		0.0000	100.0000	0.0000	100.0000
R_EX_hdcea(e)	0.0000	0.0000	0.0000	0.0000	0.0000	0.0000		0.0000	0.0000	0.0000	100.0000
R_EX_hexc(e)	0.0000	100.0000	-100.0000	0.0000	87.0467	-87.0467		0.0000	0.0000	0.0000	100.0000
R_EX_his_L(e)	0.0000	0.0000	0.0000	0.0000	2.0616	-2.0616		0.0000	0.0000	0.0000	2.0616
R_EX_hpdca(e)	0.0000	0.0000	0.0000	0.0000	0.0000	0.0000		0.0000	0.0000	0.0000	56.7143
R_EX_hspg(e)	0.0000	0.0000	0.0000	0.0000	0.0000	0.0000		0.0000	0.0000	0.0000	2.1277
R_EX_htaxol(e)	0.0000	0.0000	0.0000	0.0000	0.0000	0.0000		0.0000	100.0000	0.0000	0.0000
R_EX_hxan(e)	100.0000	0.0000	100.0000	9.8022	0.0000	9.8022		0.0000	100.0000	0.0000	100.0000
R_EX_idp(e)	0.0000	100.0000	-100.0000	0.0000	7.0614	-7.0614		0.0000	100.0000	0.0000	100.0000
R_EX_ile_L(e)	0.0000	0.0000	0.0000	3.3762	0.0000	3.3762		0.0000	100.0000	0.0000	0.0000
R_EX_imp(e)	0.0000	0.0000	0.0000	0.0000	0.0000	0.0000		0.0000	100.0000	0.0000	0.0000
R_EX_inost(e)	0.0000	9.0236	-9.0236	0.0016	0.0016	-7.978E-11		0.0000	100.0000	0.0000	33.3333
R_EX_ksi(e)	0.0000	0.0000	0.0000	0.0000	0.0000	0.0000		0.0000	0.0000	0.0000	1.4493
R_EX_ksii_core2(e)	0.0000	0.0000	0.0000	0.0017	0.0017	-2.381E-12		0.0000	5.0000	0.0000	6.6667
R_EX_ksii_core4(e)	0.0000	0.0000	0.0000	0.0017	0.0017	-1.554E-12		0.0000	3.8462	0.0000	6.2500
R_EX_lac_D(e)	100.0000	0.0000	100.0000	8.9786	0.0000	8.9786		0.0000	100.0000	0.0000	100.0000
R_EX_lac_L(e)	0.0000	100.0000	-100.0000	36.5342	0.0000	36.5342		0.0000	100.0000	0.0000	100.0000
R_EX_leuktrA4(e)	0.0000	0.0000	0.0000	0.0000	0.0000	0.0000		0.0000	100.0000	0.0000	0.0000
R_EX_leuktrC4(e)	0.0000	0.0000	0.0000	0.0000	1.8478	-1.8478		0.0000	100.0000	0.0000	100.0000
R_EX_leuktrF4(e)	0.0000	0.0000	0.0000	1.8478	0.0000	1.8478		0.0000	100.0000	0.0000	100.0000
R_EX_leu_L(e)	0.0000	7.6813	-7.6813	0.0000	0.0000	0.0000		0.0000	0.0000	0.0000	7.6813
R_EX_lgnc(e)	100.0000	0.0000	100.0000	87.0467	0.0000	87.0467		0.0000	100.0000	0.0000	0.0000
R_EX_limnen(e)	0.0000	0.0000	0.0000	0.0000	0.0000	0.0000		0.0000	0.0000	0.0000	100.0000
R_EX_lneldc(e)	100.0000	0.0000	100.0000	100.0000	0.0000	100.0000		0.0000	100.0000	0.0000	0.0000
R_EX_lnlc(e)	0.0000	0.0000	0.0000	0.0000	0.0000	0.0000		0.0000	0.0000	0.0000	79.4000
R_EX_lnlnca(e)	0.0000	0.0000	0.0000	0.0000	0.0000	0.0000		0.0000	0.0000	0.0000	44.1111
R_EX_lnlncg(e)	0.0000	100.0000	-100.0000	0.0000	83.3660	-83.3660		0.0000	0.0000	0.0000	100.0000
R_EX_lys_L(e)	86.0430	0.0000	86.0430	1.2880	0.0000	1.2880		0.0000	100.0000	0.0000	0.0000
R_EX_malttr(e)	0.0000	0.0000	0.0000	1.6589	6.97686E-8	1.6589		0.0000	100.0000	0.0000	100.0000
R_EX_meoh(e)	100.0000	0.0000	100.0000	9.7746	0.0000	9.7746		0.0000	100.0000	0.0000	100.0000
R_EX_met_L(e)	0.0000	2.3581	-2.3581	0.4587	1.01003E-7	0.4587		0.0000	100.0000	0.0000	2.3581
R_EX_mthgxl(e)	0.0000	0.0000	0.0000	0.0000	0.0000	0.0000		0.0000	100.0000	0.0000	0.0000
R_EX_nh4(e)	100.0000	0.0000	100.0000	25.2703	0.0000	25.2703		0.0000	100.0000	0.0000	100.0000
R_EX_no(e)	0.0000	100.0000	-100.0000	0.0000	68.3367	-68.3367		0.0000	100.0000	0.0000	100.0000
R_EX_nrpphr(e)	0.0000	0.0000	0.0000	0.0016	0.0016	-1.680E-11		0.0000	100.0000	0.0000	100.0000
R_EX_nrpphrsf(e)	0.0000	0.0000	0.0000	0.0000	0.0000	0.0000		0.0000	100.0000	0.0000	0.0000
R_EX_nrvnc(e)	0.0000	0.0000	0.0000	0.0000	0.0000	0.0000		0.0000	0.0000	0.0000	85.7143
R_EX_o2(e)	0.0000	75.0000	-75.0000	0.0000	52.3170	-52.3170		0.0000	100.0000	0.0000	100.0000
R_EX_o2s(e)	0.0000	100.0000	-100.0000	0.0000	85.4296	-85.4296		0.0000	2.0000	0.0000	100.0000
R_EX_oagd3_hs(e)	0.0000	0.0000	0.0000	0.0000	0.0000	0.0000		0.0000	25.0000	0.0000	0.0000
R_EX_ocdca(e)	0.0000	100.0000	-100.0000	0.0000	100.0000	-100.0000		0.0000	100.0000	0.0000	100.0000
R_EX_ocdcea(e)	0.0000	100.0000	-100.0000	0.0000	100.0000	-100.0000		0.0000	100.0000	0.0000	100.0000
R_EX_octa(e)	0.0000	0.1289	-0.1289	0.0000	0.0000	0.0000		0.0000	0.0000	0.0000	100.0000
R_EX_omeprazole(e)	0.0000	0.0000	0.0000	0.0000	0.0000	0.0000		0.0000	0.0000	0.0000	100.0000
R_EX_orn(e)	0.0000	0.0000	0.0000	0.6928	1.00836E-7	0.6928		0.0000	100.0000	0.0000	100.0000
R_EX_paf_hs(e)	0.0000	0.0000	0.0000	0.0000	4.8720	-4.8720		0.0000	0.0000	0.0000	100.0000
R_EX_pchol_hs(e)	0.0000	0.0000	0.0000	0.0000	0.0000	0.0000		0.0000	100.0000	0.0000	0.0000
R_EX_pe_hs(e)	0.0000	27.0709	-27.0709	1.6326	7.08936E-8	1.6326		0.0000	33.3333	0.0000	100.0000
R_EX_pglyc_hs(e)	0.0000	0.0000	0.0000	0.0000	2.4388	-2.4388		0.0000	0.0000	0.0000	100.0000
R_EX_pheacgln(e)	0.0000	0.0000	0.0000	0.0000	0.0000	0.0000		0.0000	100.0000	0.0000	0.0000
R_EX_phe_L(e)	0.0000	3.4854	-3.4854	0.4469	1.01005E-7	0.4469		0.0000	100.0000	0.0000	3.4854
R_EX_pheme(e)	0.0000	0.0000	0.0000	0.0000	1.7100	-1.7100		0.0000	0.0000	0.0000	15.3900
R_EX_phyt(e)	0.0000	0.0000	0.0000	0.0000	0.0000	0.0000		0.0000	0.0000	0.0000	50.0000
R_EX_pi(e)	0.0000	0.0000	0.0000	33.1647	0.0000	33.1647		0.0000	100.0000	0.0000	100.0000
R_EX_ppa(e)	0.0000	85.7143	-85.7143	0.5569	1.00893E-7	0.5569		0.0000	100.0000	0.0000	100.0000
R_EX_prgstrn(e)	0.0000	0.0000	0.0000	0.0000	3.1313	-3.1313		0.0000	0.0000	0.0000	100.0000
R_EX_pro_L(e)	0.0000	0.0000	0.0000	0.0000	0.0000	0.0000		0.0000	0.0000	0.0000	7.5939
R_EX_prostgd2(e)	100.0000	0.0000	100.0000	0.0019	0.0014	0.0005		0.0000	100.0000	0.0000	100.0000
R_EX_prostge1(e)	0.0000	100.0000	-100.0000	6.8066	0.0000	6.8066		0.0000	100.0000	0.0000	100.0000
R_EX_prostge2(e)	0.0000	0.0000	0.0000	0.0000	0.0014	-0.0014		0.0000	0.0000	0.0000	100.0000
R_EX_ps_hs(e)	0.0000	0.0000	0.0000	0.0000	1.6326	-1.6326		0.0000	0.0000	0.0000	33.3333
R_EX_ptdca(e)	0.0000	0.0000	0.0000	0.0000	0.0000	0.0000		0.0000	0.0000	0.0000	66.1667
R_EX_pydxn(e)	0.0000	0.0000	0.0000	0.0000	0.0000	0.0000		0.0000	0.0000	0.0000	100.0000
R_EX_pyr(e)	100.0000	0.0000	100.0000	0.0000	22.8957	-22.8957		0.0000	100.0000	0.0000	100.0000
R_EX_rbt(e)	0.0000	0.0000	0.0000	8.9444	0.0000	8.9444		0.0000	100.0000	0.0000	0.0000
R_EX_retfa(e)	100.0000	0.0000	100.0000	0.0000	1.7212	-1.7212		0.0000	100.0000	0.0000	100.0000
R_EX_retinol(e)	0.0000	100.0000	-100.0000	2.7975	0.0000	2.7975		0.0000	100.0000	0.0000	100.0000
R_EX_retn(e)	0.0000	100.0000	-100.0000	0.0000	3.9134	-3.9134		0.0000	100.0000	0.0000	100.0000
R_EX_rib_D(e)	0.0000	0.0000	0.0000	0.0000	8.9444	-8.9444		0.0000	0.0000	0.0000	100.0000
R_EX_ribflv(e)	0.0000	0.0755	-0.0755	0.0000	0.0755	-0.0755		0.0000	0.0000	0.0000	0.0755
R_EX_Rtotal(e)	0.0000	0.0000	0.0000	3.1688	0.0000	3.1688		0.0000	100.0000	0.0000	25.0000
R_EX_Rtotal2(e)	0.0000	100.0000	-100.0000	4.6643	0.0000	4.6643		0.0000	100.0000	0.0000	100.0000
R_EX_Rtotal3(e)	0.0000	18.0473	-18.0473	0.0000	1.00732E-7	-1.0073E-7		0.0000	0.0000	0.0000	100.0000
R_EX_s2l2n2m2masn(e)	0.0000	0.0000	0.0000	0.0000	0.0000	0.0000		0.0000	1.4493	0.0000	0.0000
R_EX_ser_L(e)	0.0000	6.1888	-6.1888	0.0000	6.1888	-6.1888		0.0000	100.0000	0.0000	6.1888
R_EX_sl_L(e)	0.0000	0.0000	0.0000	0.0000	0.0000	0.0000		0.0000	100.0000	0.0000	0.0000
R_EX_so4(e)	48.8713	0.0000	48.8713	2.6042	0.0000	2.6042		0.0000	100.0000	0.0000	100.0000
R_EX_spc_hs(e)	0.0000	0.0000	0.0000	0.0000	2.9142	-2.9142		0.0000	0.0000	0.0000	100.0000
R_EX_sph1p(e)	0.0000	0.0000	0.0000	0.0000	0.0000	0.0000		0.0000	0.0000	0.0000	40.0000
R_EX_sphs1p(e)	0.0000	0.0000	0.0000	0.0000	5.4309	-5.4309		0.0000	100.0000	0.0000	100.0000
R_EX_strch2(e)	0.0000	0.0000	0.0000	0.0000	0.0476	-0.0476		0.0000	0.0000	0.0000	0.4094
R_EX_strdnc(e)	0.0000	0.0000	0.0000	0.0000	0.0000	0.0000		0.0000	0.0000	0.0000	79.4000
R_EX_succ(e)	0.0000	100.0000	-100.0000	16.8576	0.0000	16.8576		0.0000	100.0000	0.0000	100.0000
R_EX_sucr(e)	0.0000	1.7287	-1.7287	0.0000	1.5508	-1.5508		0.0000	0.0000	0.0000	1.7287
R_EX_tag_hs(e)	18.0473	0.0000	18.0473	1.00732E-7	0.0000	1.00732E-7		0.0000	100.0000	0.0000	0.0000
R_EX_tagat_D(e)	0.0000	34.7919	-34.7919	0.0000	0.7721	-0.7721		0.0000	0.0000	0.0000	100.0000
R_EX_taur(e)	0.0000	0.0000	0.0000	0.0000	0.0000	0.0000		0.0000	0.0000	0.0000	0.1278
R_EX_taxol(e)	0.0000	0.0000	0.0000	0.0000	0.0000	0.0000		0.0000	0.0000	0.0000	100.0000
R_EX_tchola(e)	0.0000	0.0000	0.0000	1.01080E-7	0.3946	-0.3946		0.0000	100.0000	0.0000	100.0000
R_EX_tcynt(e)	0.0000	0.0000	0.0000	2.6042	0.0000	2.6042		0.0000	100.0000	0.0000	0.0000
R_EX_tdchola(e)	0.0000	100.0000	-100.0000	0.0000	19.5628	-19.5628		0.0000	100.0000	0.0000	100.0000
R_EX_tethex3(e)	0.0000	57.1429	-57.1429	0.0000	79.2337	-79.2337		0.0000	0.0000	0.0000	100.0000
R_EX_tetpent3(e)	0.0000	100.0000	-100.0000	0.0000	90.8624	-90.8624		0.0000	0.0000	0.0000	100.0000
R_EX_tetpent6(e)	0.0000	0.0000	0.0000	0.0000	0.0000	0.0000		0.0000	0.0000	0.0000	37.5000
R_EX_tettet6(e)	0.0000	0.0000	0.0000	0.0000	0.0000	0.0000		0.0000	0.0000	0.0000	100.0000
R_EX_thf(e)	0.0000	0.0000	0.0000	0.2440	0.0000	0.2440		0.0000	100.0000	0.0000	0.0000
R_EX_thr_L(e)	0.0000	0.6219	-0.6219	0.0000	0.0000	0.0000		0.0000	0.0000	0.0000	4.1173
R_EX_tmndnc(e)	0.0000	0.0000	0.0000	0.0000	0.0000	0.0000		0.0000	0.0000	0.0000	66.1667
R_EX_tolbutamide(e)	0.0000	0.0000	0.0000	0.0000	0.0000	0.0000		0.0000	0.0000	0.0000	100.0000
R_EX_tre(e)	0.0000	0.0000	0.0000	0.0000	8.82795E-8	-8.8280E-8		0.0000	0.0000	0.0000	100.0000
R_EX_tststerone(e)	0.0000	0.0000	0.0000	0.0000	0.0000	0.0000		0.0000	0.0000	0.0000	100.0000
R_EX_tststerones(e)	0.0000	0.0000	0.0000	0.0000	0.0000	0.0000		0.0000	100.0000	0.0000	0.0000
R_EX_tsul(e)	0.0000	0.0000	0.0000	0.0000	2.6042	-2.6042		0.0000	0.0000	0.0000	100.0000
R_EX_ttdca(e)	0.0000	0.0000	0.0000	0.0000	0.0000	0.0000		0.0000	0.0000	0.0000	100.0000
R_EX_txa2(e)	100.0000	0.0000	100.0000	1.05027E-7	0.0000	1.05027E-7		0.0000	100.0000	0.0000	0.0000
R_EX_tymsf(e)	0.0000	0.0000	0.0000	0.0000	0.0000	0.0000		0.0000	100.0000	0.0000	0.0000
R_EX_tyr_L(e)	0.0000	2.1184	-2.1184	1.3141	8.80740E-8	1.3141		0.0000	100.0000	0.0000	2.1184
R_EX_udp(e)	0.0000	0.0000	0.0000	0.7657	1.00815E-7	0.7657		0.0000	100.0000	0.0000	100.0000
R_EX_ump(e)	0.0000	0.0000	0.0000	3.9523	0.0000	3.9523		0.0000	100.0000	0.0000	0.0000
R_EX_urate(e)	0.0000	0.0000	0.0000	0.0000	0.0000	0.0000		0.0000	100.0000	0.0000	0.0000
R_EX_urea(e)	0.0000	0.0000	0.0000	22.6984	0.0000	22.6984		0.0000	100.0000	0.0000	0.0000
R_EX_uri(e)	0.0000	0.0000	0.0000	0.0000	0.0000	0.0000		0.0000	0.0000	0.0000	100.0000
R_EX_utp(e)	0.0000	52.8598	-52.8598	0.0000	31.4477	-31.4477		0.0000	100.0000	0.0000	100.0000
R_EX_val_L(e)	0.0000	0.0000	0.0000	2.5381	0.0000	2.5381		0.0000	100.0000	0.0000	5.4606
R_EX_xolest2_hs(e)	0.0000	0.0000	0.0000	0.0000	2.6644	-2.6644		0.0000	0.0000	0.0000	100.0000
R_EX_xyl_D(e)	0.0000	0.0000	0.0000	1.00366E-7	0.0000	1.00366E-7		0.0000	10.0000	0.0000	0.0000
R_EX_xylt(e)	0.0000	100.0000	-100.0000	0.0000	1.7596	-1.7596		0.0000	100.0000	0.0000	100.0000
R_F1Atg	0.0000	0.0000	0.0000	0.0000	0.0000	0.0000		0.0000	16.6667	0.0000	0.0000
R_F1PGT	0.0000	0.0000	0.0000	0.0000	0.0000	0.0000		0.0000	1.4493	0.0000	0.0000
R_F6Tg	0.0000	0.0000	0.0000	0.0000	0.0000	0.0000		0.0000	1.4493	0.0000	0.0000
R_FACOAL140i	0.0000	0.0000	0.0000	0.0000	0.0000	0.0000		0.0000	100.0000	0.0000	0.0000
R_FACOAL150	0.0000	0.0000	0.0000	0.0000	0.0000	0.0000		0.0000	66.1667	0.0000	0.0000
R_FACOAL160i	9.0236	0.0000	9.0236	6.8015	0.0000	6.8015		0.0000	100.0000	0.0000	0.0000
R_FACOAL161	0.0000	0.0000	0.0000	0.0000	0.0000	0.0000		0.0000	100.0000	0.0000	0.0000
R_FACOAL170	0.0000	0.0000	0.0000	0.0000	0.0000	0.0000		0.0000	56.7143	0.0000	0.0000
R_FACOAL180i	0.0000	0.0000	0.0000	57.1252	0.0000	57.1252		0.0000	100.0000	0.0000	0.0000
R_FACOAL1812	0.0000	0.0000	0.0000	0.0000	16.6340	-16.6340		0.0000	0.0000	0.0000	100.0000
R_FACOAL1813	0.0000	100.0000	-100.0000	0.0000	100.0000	-100.0000		0.0000	0.0000	0.0000	100.0000
R_FACOAL181i	0.0000	0.0000	0.0000	30.8356	0.0000	30.8356		0.0000	100.0000	0.0000	0.0000
R_FACOAL1821	0.0000	0.0000	0.0000	1.7450	0.0000	1.7450		0.0000	100.0000	0.0000	0.0000
R_FACOAL1822	0.0000	100.0000	-100.0000	0.0000	100.0000	-100.0000		0.0000	0.0000	0.0000	100.0000
R_FACOAL1831	100.0000	0.0000	100.0000	83.3660	0.0000	83.3660		0.0000	100.0000	0.0000	0.0000
R_FACOAL1832	0.0000	0.0000	0.0000	0.0000	0.0000	0.0000		0.0000	44.1111	0.0000	0.0000
R_FACOAL184	0.0000	0.0000	0.0000	0.0000	0.0000	0.0000		0.0000	79.4000	0.0000	0.0000
R_FACOAL191	0.0000	0.0000	0.0000	0.0000	0.0000	0.0000		0.0000	50.0000	0.0000	0.0000
R_FACOAL200	0.0000	100.0000	-100.0000	57.1252	100.0000	-42.8748		0.0000	100.0000	0.0000	100.0000
R_FACOAL203	0.0000	100.0000	-100.0000	0.0000	83.3660	-83.3660		0.0000	0.0000	0.0000	100.0000
R_FACOAL204	0.0000	0.0000	0.0000	0.0000	0.0000	0.0000		0.0000	0.0000	0.0000	100.0000
R_FACOAL2042	0.0000	0.0000	0.0000	0.0000	0.0000	0.0000		0.0000	66.1667	0.0000	0.0000
R_FACOAL205	0.0000	0.0000	0.0000	0.0000	0.0000	0.0000		0.0000	66.1667	0.0000	0.0000
R_FACOAL206	0.0000	0.0000	0.0000	0.0000	0.0000	0.0000		0.0000	50.0000	0.0000	0.0000
R_FACOAL224	0.0000	0.0000	0.0000	0.0000	0.0000	0.0000		0.0000	36.0909	0.0000	0.0000
R_FACOAL2251	0.0000	0.0000	0.0000	0.0000	0.0000	0.0000		0.0000	56.7143	0.0000	0.0000
R_FACOAL2252	0.0000	100.0000	-100.0000	0.0000	71.8880	-71.8880		0.0000	0.0000	0.0000	100.0000
R_FACOAL226	0.0000	57.1429	-57.1429	0.0000	98.2081	-98.2081		0.0000	0.0000	0.0000	100.0000
R_FACOAL240	0.0000	100.0000	-100.0000	0.0000	87.0467	-87.0467		0.0000	0.0000	0.0000	100.0000
R_FACOAL241	0.0000	0.0000	0.0000	0.0000	0.0000	0.0000		0.0000	85.7143	0.0000	0.0000
R_FACOAL244_1	0.0000	0.0000	0.0000	0.0000	0.0000	0.0000		0.0000	100.0000	0.0000	0.0000
R_FACOAL245_1	0.0000	0.0000	0.0000	0.0000	0.0000	0.0000		0.0000	37.5000	0.0000	0.0000
R_FACOAL245_2	100.0000	0.0000	100.0000	90.8624	0.0000	90.8624		0.0000	100.0000	0.0000	0.0000
R_FACOAL246_1	57.1429	0.0000	57.1429	79.2337	0.0000	79.2337		0.0000	100.0000	0.0000	0.0000
R_FACOAL260	100.0000	0.0000	100.0000	87.0467	0.0000	87.0467		0.0000	100.0000	0.0000	0.0000
R_FACOAL80i	0.1289	0.0000	0.1289	0.0000	0.0000	0.0000		0.0000	100.0000	0.0000	0.0000
R_FADH2tru	0.0000	0.0000	0.0000	4.1633	0.0000	4.1633		0.0000	100.0000	0.0000	0.0000
R_FADH2tx	21.4286	0.0000	21.4286	0.0000	0.0000	0.0000		0.0000	100.0000	0.0000	0.0000
R_FADtru	0.0000	0.0000	0.0000	4.1633	0.0000	4.1633		0.0000	100.0000	0.0000	0.0000
R_FADtx	0.0000	21.4286	-21.4286	0.0000	0.0000	0.0000		0.0000	0.0000	0.0000	100.0000
R_FAEL183	100.0000	0.0000	100.0000	83.3660	0.0000	83.3660		0.0000	100.0000	0.0000	0.0000
R_FALDH	0.0000	100.0000	-100.0000	0.0016	0.0016	1.3305E-15		0.0000	100.0000	0.0000	100.0000
R_FALDtm	14.4315	0.0000	14.4315	2.0757	0.0000	2.0757		0.0000	100.0000	0.0000	0.0000
R_FAOXC11	0.0000	0.0000	0.0000	0.0000	0.0000	0.0000		0.0000	50.0000	0.0000	0.0000
R_FAOXC140	0.0000	0.0000	0.0000	0.0000	0.0000	0.0000		0.0000	56.7143	0.0000	0.0000
R_FAOXC150m	0.0000	0.0000	0.0000	0.0000	0.0000	0.0000		0.0000	66.1667	0.0000	0.0000
R_FAOXC160	0.0000	0.0000	0.0000	0.0000	0.0000	0.0000		0.0000	49.6250	0.0000	0.0000
R_FAOXC16080m	0.0000	0.0000	0.0000	0.0000	0.0000	0.0000		0.0000	83.2083	0.0000	0.0000
R_FAOXC16080x	0.0000	0.0000	0.0000	0.0000	0.0000	0.0000		0.0000	64.2857	0.0000	0.0000
R_FAOXC161802m	0.0000	0.0000	0.0000	0.0000	0.0000	0.0000		0.0000	99.2500	0.0000	0.0000
R_FAOXC16180m	0.0000	0.0000	0.0000	0.0000	0.0000	0.0000		0.0000	99.2500	0.0000	0.0000
R_FAOXC180	0.0000	0.0000	0.0000	0.0000	0.0000	0.0000		0.0000	100.0000	0.0000	0.0000
R_FAOXC180x	0.0000	0.0000	0.0000	0.0000	0.0000	0.0000		0.0000	100.0000	0.0000	0.0000
R_FAOXC1811601m	0.0000	0.0000	0.0000	0.0000	0.0000	0.0000		0.0000	79.4000	0.0000	0.0000
R_FAOXC1811602m	0.0000	0.0000	0.0000	0.0000	0.0000	0.0000		0.0000	79.4000	0.0000	0.0000
R_FAOXC1811603m	0.0000	0.0000	0.0000	0.0000	0.0000	0.0000		0.0000	79.4000	0.0000	0.0000
R_FAOXC18280m	0.0000	0.0000	0.0000	0.0000	0.0000	0.0000		0.0000	79.4000	0.0000	0.0000
R_FAOXC183806m	0.0000	0.0000	0.0000	0.0000	0.0000	0.0000		0.0000	79.4000	0.0000	0.0000
R_FAOXC183806x	0.0000	0.0000	0.0000	0.0000	0.0000	0.0000		0.0000	37.5000	0.0000	0.0000
R_FAOXC18480m	0.0000	0.0000	0.0000	0.0000	0.0000	0.0000		0.0000	79.4000	0.0000	0.0000
R_FAOXC200180m	0.0000	0.0000	0.0000	0.0000	0.0000	0.0000		0.0000	100.0000	0.0000	0.0000
R_FAOXC200180x	0.0000	0.0000	0.0000	0.0000	0.0000	0.0000		0.0000	100.0000	0.0000	0.0000
R_FAOXC2031836m	0.0000	0.0000	0.0000	0.0000	0.0000	0.0000		0.0000	66.1667	0.0000	0.0000
R_FAOXC204	0.0000	0.0000	0.0000	0.0000	0.0000	0.0000		0.0000	39.7000	0.0000	0.0000
R_FAOXC204184m	0.0000	0.0000	0.0000	0.0000	0.0000	0.0000		0.0000	66.1667	0.0000	0.0000
R_FAOXC2051843m	0.0000	0.0000	0.0000	0.0000	0.0000	0.0000		0.0000	66.1667	0.0000	0.0000
R_FAOXC2051843x	0.0000	0.0000	0.0000	0.0000	0.0000	0.0000		0.0000	30.0000	0.0000	0.0000
R_FAOXC2242046m	0.0000	0.0000	0.0000	0.0000	0.0000	0.0000		0.0000	36.0909	0.0000	0.0000
R_FAOXC2242046x	0.0000	0.0000	0.0000	0.0000	0.0000	0.0000		0.0000	100.0000	0.0000	0.0000
R_FAOXC226	0.0000	0.0000	0.0000	0.0000	0.0000	0.0000		0.0000	36.0909	0.0000	0.0000
R_FAOXC226205m	0.0000	0.0000	0.0000	0.0000	0.0000	0.0000		0.0000	56.7143	0.0000	0.0000
R_FAOXC226205x	0.0000	0.0000	0.0000	0.0000	0.0000	0.0000		0.0000	30.0000	0.0000	0.0000
R_FAOXC240200x	0.0000	0.0000	0.0000	0.0000	0.0000	0.0000		0.0000	85.7143	0.0000	0.0000
R_FAOXC241181x	0.0000	0.0000	0.0000	0.0000	0.0000	0.0000		0.0000	85.7143	0.0000	0.0000
R_FAOXC2442246x	0.0000	0.0000	0.0000	0.0000	0.0000	0.0000		0.0000	100.0000	0.0000	0.0000
R_FAOXC2452253x	100.0000	0.0000	100.0000	90.8624	0.0000	90.8624		0.0000	100.0000	0.0000	0.0000
R_FAOXC2452256x	0.0000	0.0000	0.0000	0.0000	0.0000	0.0000		0.0000	37.5000	0.0000	0.0000
R_FAOXC246226x	57.1429	0.0000	57.1429	79.2337	0.0000	79.2337		0.0000	100.0000	0.0000	0.0000
R_FAOXC260240x	100.0000	0.0000	100.0000	87.0467	0.0000	87.0467		0.0000	100.0000	0.0000	0.0000
R_FAOXC80	0.0000	0.0000	0.0000	0.0000	0.0000	0.0000		0.0000	56.7143	0.0000	0.0000
R_FAS100COA	0.0000	0.0000	0.0000	0.0000	0.0000	0.0000		0.0000	100.0000	0.0000	0.0000
R_FAS120COA	0.0000	0.0000	0.0000	0.0000	0.0000	0.0000		0.0000	50.0000	0.0000	0.0000
R_FAS140COA	0.0000	0.0000	0.0000	0.0000	0.0000	0.0000		0.0000	33.3333	0.0000	0.0000
R_FAS160COA	0.0000	0.0000	0.0000	0.0000	0.0000	0.0000		0.0000	100.0000	0.0000	0.0000
R_FAS180COA	0.0000	0.0000	0.0000	16.6340	0.0000	16.6340		0.0000	100.0000	0.0000	0.0000
R_FAS80COA_L	0.0000	0.0000	0.0000	0.0000	0.0000	0.0000		0.0000	33.3333	0.0000	0.0000
R_FATP1t	0.0000	100.0000	-100.0000	0.0000	3.1185	-3.1185		0.0000	100.0000	0.0000	100.0000
R_FATP2t	0.0000	0.0000	0.0000	0.0000	25.6775	-25.6775		0.0000	100.0000	0.0000	100.0000
R_FATP3t	0.0000	100.0000	-100.0000	0.0000	100.0000	-100.0000		0.0000	100.0000	0.0000	100.0000
R_FATP4t	0.0000	100.0000	-100.0000	0.0000	1.9670	-1.9670		0.0000	100.0000	0.0000	100.0000
R_FATP5t	0.0000	100.0000	-100.0000	0.0000	2.9783	-2.9783		0.0000	100.0000	0.0000	100.0000
R_FATP6t	0.0000	100.0000	-100.0000	0.0000	1.9670	-1.9670		0.0000	100.0000	0.0000	100.0000
R_FATP7t	100.0000	0.0000	100.0000	47.1370	0.0000	47.1370		0.0000	100.0000	0.0000	100.0000
R_FATP8t	100.0000	0.0000	100.0000	41.5563	0.0000	41.5563		0.0000	100.0000	0.0000	100.0000
R_FATP9t	0.0000	100.0000	-100.0000	0.0000	1.9670	-1.9670		0.0000	100.0000	0.0000	100.0000
R_FBA	0.0000	0.0000	0.0000	22.2203	0.0000	22.2203		0.0000	100.0000	0.0000	100.0000
R_FBA2	97.9168	0.0000	97.9168	1.8875	0.0000	1.8875		0.0000	100.0000	0.0000	0.0000
R_FBA4	0.0000	0.0000	0.0000	0.0000	0.0000	0.0000		0.0000	100.0000	0.0000	0.0000
R_FBA5	34.7919	0.0000	34.7919	0.7721	0.0000	0.7721		0.0000	100.0000	0.0000	0.0000
R_FBP	0.0000	0.0000	0.0000	0.0000	0.0000	0.0000		0.0000	100.0000	0.0000	0.0000
R_FBP26	0.0000	0.0000	0.0000	0.0000	0.0000	0.0000		0.0000	100.0000	0.0000	0.0000
R_FCLTm	1.7100	0.0000	1.7100	0.0000	0.0000	0.0000		0.0000	12.5000	0.0000	0.0000
R_FCOAH	0.0000	0.0000	0.0000	0.0000	0.0000	0.0000		0.0000	50.0000	0.0000	0.0000
R_FE2tm	1.7100	0.0000	1.7100	0.0000	0.0000	0.0000		0.0000	12.5000	0.0000	0.0000
R_FK	0.0000	0.0000	0.0000	0.0000	0.0000	0.0000		0.0000	1.4493	0.0000	0.0000
R_FMNAT	0.0755	0.0000	0.0755	0.0755	0.0000	0.0755		0.0000	0.0755	0.0000	0.0000
R_FORMCOAtx	0.0000	0.0000	0.0000	0.0000	0.0000	0.0000		0.0000	50.0000	0.0000	0.0000
R_FORtr	0.0000	0.0000	0.0000	0.0000	0.8185	-0.8185		0.0000	0.0000	0.0000	16.6667
R_FRDPtc	0.0000	100.0000	-100.0000	0.5457	1.00916E-7	0.5457		0.0000	100.0000	0.0000	100.0000
R_FRDPtr	100.0000	0.0000	100.0000	1.0913	1.00737E-7	1.0913		0.0000	100.0000	0.0000	100.0000
R_FRUt1r	0.0000	97.4427	-97.4427	1.00751E-7	1.0232	-1.0232		0.0000	100.0000	0.0000	100.0000
R_FRUt4	100.0000	0.0000	100.0000	2.9108	0.0000	2.9108		0.0000	100.0000	0.0000	100.0000
R_FTCD	0.0000	0.0000	0.0000	2.0616	0.0000	2.0616		0.0000	2.0616	0.0000	0.0000
R_FTHFL	66.6667	100.0000	-33.3333	66.6667	100.0000	-33.3333		0.0000	66.6667	0.0000	100.0000
R_FUCASE2ly	0.0000	0.0000	0.0000	0.0000	0.0000	0.0000		0.0000	1.4493	0.0000	0.0000
R_FUCASEe	0.0000	0.0000	0.0000	0.0000	0.0000	0.0000		0.0000	1.4493	0.0000	0.0000
R_FUCFUCFUCGALACGLC13GALACGLCGAL14ACGLCGALGLUSIDEte	0.0000	0.0000	0.0000	0.0000	0.0000	0.0000		0.0000	0.0000	0.0000	5.8824
R_FUCFUCFUCGALACGLC13GALACGLCGAL14ACGLCGALGLUSIDEtg	0.0000	0.0000	0.0000	0.0000	0.0000	0.0000		0.0000	5.8824	0.0000	0.0000
R_FUCtly	0.0000	0.0000	0.0000	0.0000	0.0000	0.0000		0.0000	1.4493	0.0000	0.0000
R_FUM	81.6063	0.0000	81.6063	7.6473	0.0000	7.6473		0.0000	100.0000	0.0000	100.0000
R_FUMAC	0.0000	0.0000	0.0000	0.0000	0.0000	0.0000		0.0000	100.0000	0.0000	0.0000
R_FUMm	18.3937	0.0000	18.3937	0.0000	15.2804	-15.2804		0.0000	100.0000	0.0000	100.0000
R_FUMSO3tm	100.0000	0.0000	100.0000	0.3620	1.01130E-7	0.3620		0.0000	100.0000	0.0000	100.0000
R_FUMSO4tm	0.0000	100.0000	-100.0000	1.00793E-7	0.8248	-0.8248		0.0000	100.0000	0.0000	100.0000
R_FUMtm	0.0000	100.0000	-100.0000	0.0000	2.7366	-2.7366		0.0000	100.0000	0.0000	100.0000
R_FUMTSULtm	78.0383	0.0000	78.0383	0.0000	2.9295	-2.9295		0.0000	100.0000	0.0000	100.0000
R_FUT14g	0.0000	0.0000	0.0000	0.0000	0.0000	0.0000		0.0000	7.1429	0.0000	0.0000
R_FUT15g	0.0000	0.0000	0.0000	0.0000	0.0000	0.0000		0.0000	7.1429	0.0000	0.0000
R_FUT16g	0.0000	0.0000	0.0000	0.0000	0.0000	0.0000		0.0000	5.5556	0.0000	0.0000
R_FUT17g	0.0000	0.0000	0.0000	0.0000	0.0000	0.0000		0.0000	5.5556	0.0000	0.0000
R_FUT18g	0.0000	0.0000	0.0000	0.0000	0.0000	0.0000		0.0000	5.0000	0.0000	0.0000
R_FUT910g	0.0000	0.0000	0.0000	0.0000	0.0000	0.0000		0.0000	5.8824	0.0000	0.0000
R_FUT911g	0.0000	0.0000	0.0000	0.0000	0.0000	0.0000		0.0000	5.8824	0.0000	0.0000
R_FUT99g	0.0000	0.0000	0.0000	0.0000	0.0000	0.0000		0.0000	5.8824	0.0000	0.0000
R_G12MT1_L	0.0000	0.0000	0.0000	0.0000	0.0000	0.0000		0.0000	1.4493	0.0000	0.0000
R_G12MT2_L	0.0000	0.0000	0.0000	0.0000	0.0000	0.0000		0.0000	1.4493	0.0000	0.0000
R_G13MT_L	0.0000	0.0000	0.0000	0.0000	0.0000	0.0000		0.0000	1.4493	0.0000	0.0000
R_G14T10g	0.0000	0.0000	0.0000	0.0000	0.0000	0.0000		0.0000	1.4286	0.0000	0.0000
R_G14T11g	0.0000	0.0000	0.0000	0.0000	0.0000	0.0000		0.0000	1.4286	0.0000	0.0000
R_G14T12g	0.0000	0.0000	0.0000	0.0000	0.0000	0.0000		0.0000	1.4286	0.0000	0.0000
R_G14T13g	0.0000	0.0000	0.0000	0.0000	0.0000	0.0000		0.0000	1.4286	0.0000	0.0000
R_G14T14g	0.0000	0.0000	0.0000	0.0000	0.0000	0.0000		0.0000	1.4286	0.0000	0.0000
R_G14T15g	0.0000	0.0000	0.0000	0.0000	0.0000	0.0000		0.0000	1.4286	0.0000	0.0000
R_G14T16g	0.0000	0.0000	0.0000	0.0000	0.0000	0.0000		0.0000	1.4286	0.0000	0.0000
R_G14T17g	0.0000	0.0000	0.0000	0.0000	0.0000	0.0000		0.0000	1.4286	0.0000	0.0000
R_G14T18g	0.0000	0.0000	0.0000	0.0000	0.0000	0.0000		0.0000	3.8462	0.0000	0.0000
R_G14T19g	0.0000	0.0000	0.0000	0.0000	0.0000	0.0000		0.0000	3.8462	0.0000	0.0000
R_G14T20g	0.0000	0.0000	0.0000	0.0000	0.0000	0.0000		0.0000	3.8462	0.0000	0.0000
R_G14T21g	0.0000	0.0000	0.0000	0.0000	0.0000	0.0000		0.0000	3.8462	0.0000	0.0000
R_G14T2g	0.0000	0.0000	0.0000	0.0000	0.0000	0.0000		0.0000	5.0000	0.0000	0.0000
R_G14T3g	0.0000	0.0000	0.0000	0.0000	0.0000	0.0000		0.0000	5.0000	0.0000	0.0000
R_G14T4g	0.0000	0.0000	0.0000	0.0000	0.0000	0.0000		0.0000	5.0000	0.0000	0.0000
R_G14T5g	0.0000	0.0000	0.0000	0.0000	0.0000	0.0000		0.0000	5.0000	0.0000	0.0000
R_G14T6g	0.0000	0.0000	0.0000	0.0000	0.0000	0.0000		0.0000	1.4286	0.0000	0.0000
R_G14T7g	0.0000	0.0000	0.0000	0.0000	0.0000	0.0000		0.0000	1.4286	0.0000	0.0000
R_G14T8g	0.0000	0.0000	0.0000	0.0000	0.0000	0.0000		0.0000	1.4286	0.0000	0.0000
R_G14T9g	0.0000	0.0000	0.0000	0.0000	0.0000	0.0000		0.0000	1.4286	0.0000	0.0000
R_G14Tg	0.0000	0.0000	0.0000	0.0000	0.0000	0.0000		0.0000	1.4493	0.0000	0.0000
R_G16MT_L	0.0000	0.0000	0.0000	0.0000	0.0000	0.0000		0.0000	1.4493	0.0000	0.0000
R_G3PD1	100.0000	0.0000	100.0000	60.5603	0.0000	60.5603		0.0000	100.0000	0.0000	100.0000
R_G6PDH1rer	0.0000	100.0000	-100.0000	0.0000	2.5054	-2.5054		0.0000	100.0000	0.0000	100.0000
R_G6PDH2rer	100.0000	0.0000	100.0000	2.5054	0.0000	2.5054		0.0000	100.0000	0.0000	100.0000
R_G6Pter	89.2664	0.0000	89.2664	0.0000	0.0000	0.0000		0.0000	100.0000	0.0000	0.0000
R_GACMTRc	59.6446	0.0000	59.6446	9.3047	0.0000	9.3047		0.0000	100.0000	0.0000	100.0000
R_GACPAILter	9.0236	0.0000	9.0236	0.0000	0.0000	0.0000		0.0000	33.3333	0.0000	0.0000
R_GAL3ST11	0.0000	0.0000	0.0000	0.0000	0.0000	0.0000		0.0000	20.0000	0.0000	0.0000
R_GALACGLCGALGBSIDEte	0.0000	0.0000	0.0000	0.0000	0.0000	0.0000		0.0000	8.3333	0.0000	0.0000
R_GALACGLCGALGBSIDEtg	0.0000	0.0000	0.0000	0.0000	0.0000	0.0000		0.0000	0.0000	0.0000	8.3333
R_GALASE10ly	0.0000	0.0000	0.0000	0.0000	0.0000	0.0000		0.0000	1.4493	0.0000	0.0000
R_GALASE11ly	0.0000	0.0000	0.0000	0.0000	0.0000	0.0000		0.0000	1.4493	0.0000	0.0000
R_GALASE12ly	0.0000	0.0000	0.0000	0.0000	0.0000	0.0000		0.0000	1.4493	0.0000	0.0000
R_GALASE13ly	0.0000	0.0000	0.0000	0.0000	0.0000	0.0000		0.0000	1.4493	0.0000	0.0000
R_GALASE14ly	0.0000	0.0000	0.0000	0.0000	0.0000	0.0000		0.0000	1.4493	0.0000	0.0000
R_GALASE15ly	0.0000	0.0000	0.0000	0.0000	0.0000	0.0000		0.0000	1.4493	0.0000	0.0000
R_GALASE16ly	0.0000	0.0000	0.0000	0.0000	0.0000	0.0000		0.0000	6.6667	0.0000	0.0000
R_GALASE17ly	0.0000	0.0000	0.0000	0.0000	0.0000	0.0000		0.0000	6.6667	0.0000	0.0000
R_GALASE18ly	0.0000	0.0000	0.0000	0.0000	0.0000	0.0000		0.0000	6.6667	0.0000	0.0000
R_GALASE19ly	0.0000	0.0000	0.0000	0.0000	0.0000	0.0000		0.0000	16.6667	0.0000	0.0000
R_GALASE20ly	0.0000	0.0000	0.0000	0.0000	0.0000	0.0000		0.0000	6.2500	0.0000	0.0000
R_GALASE3ly	0.0000	0.0000	0.0000	0.0000	0.0000	0.0000		0.0000	1.4493	0.0000	0.0000
R_GALASE4ly	0.0000	0.0000	0.0000	0.0000	0.0000	0.0000		0.0000	1.4493	0.0000	0.0000
R_GALASE5ly	0.0000	0.0000	0.0000	0.0000	0.0000	0.0000		0.0000	1.4493	0.0000	0.0000
R_GALASE6ly	0.0000	0.0000	0.0000	0.0000	0.0000	0.0000		0.0000	1.4493	0.0000	0.0000
R_GALASE7ly	0.0000	0.0000	0.0000	0.0000	0.0000	0.0000		0.0000	1.4493	0.0000	0.0000
R_GALASE8ly	0.0000	0.0000	0.0000	0.0000	0.0000	0.0000		0.0000	1.4493	0.0000	0.0000
R_GALASE9ly	0.0000	0.0000	0.0000	0.0000	0.0000	0.0000		0.0000	1.4493	0.0000	0.0000
R_GALC	0.0000	0.0000	0.0000	0.0000	0.0000	0.0000		0.0000	20.0000	0.0000	0.0000
R_GALGALFUCFUCGALACGLCGALACGLCGAL14ACGLCGALGLUSIDEte	0.0000	0.0000	0.0000	0.0000	0.0000	0.0000		0.0000	0.0000	0.0000	5.0000
R_GALGALFUCFUCGALACGLCGALACGLCGAL14ACGLCGALGLUSIDEtg	0.0000	0.0000	0.0000	0.0000	0.0000	0.0000		0.0000	5.0000	0.0000	0.0000
R_GALGALGALTHCRMte	0.0000	0.0000	0.0000	0.0000	0.0000	0.0000		0.0000	10.0000	0.0000	0.0000
R_GALGALGALTHCRMtg	0.0000	0.0000	0.0000	0.0000	0.0000	0.0000		0.0000	0.0000	0.0000	10.0000
R_GALK	0.0000	0.0000	0.0000	2.5979	0.0000	2.5979		0.0000	100.0000	0.0000	0.0000
R_GALNTg	0.0000	0.0000	0.0000	0.0000	0.0000	0.0000		0.0000	16.6667	0.0000	0.0000
R_GALSIDEtg	0.0000	0.0000	0.0000	0.0000	0.0000	0.0000		0.0000	20.0000	0.0000	0.0000
R_GALT	0.0000	85.8825	-85.8825	7.6269	0.0000	7.6269		0.0000	100.0000	0.0000	98.2900
R_GALt1r	0.0000	100.0000	-100.0000	1.00860E-7	0.6681	-0.6681		0.0000	100.0000	0.0000	100.0000
R_GALt4	100.0000	0.0000	100.0000	3.2659	0.0000	3.2659		0.0000	100.0000	0.0000	100.0000
R_GALtly	0.0000	0.0000	0.0000	1.00942E-7	0.0000	1.00942E-7		0.0000	40.0000	0.0000	0.0000
R_GALU	100.0000	0.0000	100.0000	12.6559	0.0000	12.6559		0.0000	100.0000	0.0000	98.2900
R_GAMt1r	9.0236	0.0000	9.0236	0.0000	0.0000	0.0000		0.0000	100.0000	0.0000	0.0000
R_GAO1g	0.0000	0.0000	0.0000	0.0000	0.0000	0.0000		0.0000	25.0000	0.0000	0.0000
R_GAPD	100.0000	0.0000	100.0000	46.9075	0.0000	46.9075		0.0000	100.0000	0.0000	100.0000
R_GASNASE3ly	0.0000	0.0000	0.0000	0.0000	0.0000	0.0000		0.0000	1.4493	0.0000	0.0000
R_GBSIDEte	0.0000	0.0000	0.0000	0.0000	0.0000	0.0000		0.0000	16.6667	0.0000	0.0000
R_GBSIDEtl	0.0000	0.0000	0.0000	0.0000	0.0000	0.0000		0.0000	0.0000	0.0000	16.6667
R_GCALDD	0.0000	0.0000	0.0000	0.0000	0.0000	0.0000		0.0000	100.0000	0.0000	0.0000
R_GCC2cm	0.0000	45.9646	-45.9646	6.7349	0.0000	6.7349		0.0000	100.0000	0.0000	100.0000
R_GCHOLAt	100.0000	0.0000	100.0000	1.00808E-7	0.7813	-0.7813		0.0000	100.0000	0.0000	100.0000
R_GCHOLAt3	0.0000	0.0000	0.0000	0.0000	0.0000	0.0000		0.0000	100.0000	0.0000	0.0000
R_GCHOLAte	0.0000	100.0000	-100.0000	0.3867	1.01078E-7	0.3867		0.0000	100.0000	0.0000	100.0000
R_GCNTg	0.0000	0.0000	0.0000	0.0000	0.0000	0.0000		0.0000	5.0000	0.0000	0.0000
R_GDPFUCtg	0.0000	0.0000	0.0000	0.0000	0.0000	0.0000		0.0000	17.6471	0.0000	0.0000
R_GDPtg	0.0000	0.0000	0.0000	0.0000	0.0000	0.0000		0.0000	0.0000	0.0000	17.6471
R_GGH_10FTHF5GLUe	0.0000	0.0000	0.0000	0.2440	0.0000	0.2440		0.0000	100.0000	0.0000	0.0000
R_GGH_10FTHF6GLUe	0.0000	0.0000	0.0000	0.1627	0.0000	0.1627		0.0000	100.0000	0.0000	0.0000
R_GGH_10FTHF7GLUe	0.0000	0.0000	0.0000	0.1017	0.0000	0.1017		0.0000	100.0000	0.0000	0.0000
R_GGH_5DHFe	0.0000	0.0000	0.0000	0.2440	0.0000	0.2440		0.0000	100.0000	0.0000	0.0000
R_GGH_5THFe	0.0000	0.0000	0.0000	0.2440	0.0000	0.2440		0.0000	100.0000	0.0000	0.0000
R_GGH_6DHFe	0.0000	0.0000	0.0000	0.1627	0.0000	0.1627		0.0000	100.0000	0.0000	0.0000
R_GGH_6THFe	0.0000	0.0000	0.0000	0.1627	0.0000	0.1627		0.0000	100.0000	0.0000	0.0000
R_GGH_7DHFe	0.0000	0.0000	0.0000	0.1017	0.0000	0.1017		0.0000	100.0000	0.0000	0.0000
R_GGH_7THFe	0.0000	0.0000	0.0000	0.1017	0.0000	0.1017		0.0000	100.0000	0.0000	0.0000
R_GGLUCT	100.0000	0.0000	100.0000	0.0000	0.0000	0.0000		0.0000	100.0000	0.0000	0.0000
R_GGNG	1.1280	0.0000	1.1280	1.6884	0.0000	1.6884		0.0000	18.0264	0.0000	0.0000
R_GGT6	100.0000	0.0000	100.0000	0.4620	1.00985E-7	0.4620		0.0000	100.0000	0.0000	100.0000
R_GHMT2r	0.0000	0.0000	0.0000	18.0512	0.0000	18.0512		0.0000	100.0000	0.0000	100.0000
R_GHMT2rm	38.8975	0.0000	38.8975	1.8543	0.0000	1.8543		0.0000	100.0000	0.0000	0.0000
R_GK1	100.0000	100.0000	0.0000	100.0000	100.0000	0.0000		0.0000	100.0000	0.0000	100.0000
R_GLBRAN	1.1280	0.0000	1.1280	1.6884	0.0000	1.6884		0.0000	18.0264	0.0000	0.0000
R_GLCAASE1ly	0.0000	0.0000	0.0000	0.0000	0.0000	0.0000		0.0000	2.1277	0.0000	0.0000
R_GLCAASE4ly	0.0000	0.0000	0.0000	1.00277E-7	0.0000	1.00277E-7		0.0000	10.0000	0.0000	0.0000
R_GLCAASE7ly	0.0000	0.0000	0.0000	0.0000	0.0000	0.0000		0.0000	5.8824	0.0000	0.0000
R_GLCAASE8ly	0.0000	0.0000	0.0000	1.00336E-7	0.0000	1.00336E-7		0.0000	11.7021	0.0000	0.0000
R_GLCAASE9ly	0.0000	0.0000	0.0000	1.00336E-7	0.0000	1.00336E-7		0.0000	11.7021	0.0000	0.0000
R_GLCNACASE1ly	0.0000	0.0000	0.0000	0.0000	0.0000	0.0000		0.0000	2.1277	0.0000	0.0000
R_GLCNACASE2ly	0.0000	0.0000	0.0000	0.0000	0.0000	0.0000		0.0000	2.1277	0.0000	0.0000
R_GLCNACASE3ly	0.0000	0.0000	0.0000	0.0000	0.0000	0.0000		0.0000	2.1277	0.0000	0.0000
R_GLCNACASE4ly	0.0000	0.0000	0.0000	0.0000	0.0000	0.0000		0.0000	2.1277	0.0000	0.0000
R_GLCNACASE5ly	0.0000	0.0000	0.0000	0.0000	0.0000	0.0000		0.0000	2.1277	0.0000	0.0000
R_GLCNACPT_L	0.0000	0.0000	0.0000	0.0000	0.0000	0.0000		0.0000	1.4493	0.0000	0.0000
R_GLCNACT_L	0.0000	0.0000	0.0000	0.0000	0.0000	0.0000		0.0000	1.4493	0.0000	0.0000
R_GLCt1r	0.0000	0.0000	0.0000	2.02108E-7	0.2216	-0.2216		0.0000	100.0000	0.0000	100.0000
R_GLCt4	0.0000	100.0000	-100.0000	3.7125	0.0000	3.7125		0.0000	100.0000	0.0000	100.0000
R_GLCter	0.0000	89.2664	-89.2664	0.0000	0.0000	0.0000		0.0000	0.0000	0.0000	100.0000
R_GLCURter	0.0000	0.0000	0.0000	2.6760	0.0000	2.6760		0.0000	100.0000	0.0000	0.0000
R_GLCURtly	0.0000	0.0000	0.0000	0.0000	1.01336E-7	-1.0134E-7		0.0000	0.0000	0.0000	28.5714
R_GLDBRAN	1.1280	0.0000	1.1280	1.6884	0.0000	1.6884		0.0000	18.0264	0.0000	0.0000
R_GLGNS1	1.1280	0.0000	1.1280	1.6884	0.0000	1.6884		0.0000	18.0264	0.0000	0.0000
R_GLNS	70.3151	0.0000	70.3151	0.0000	0.0000	0.0000		0.0000	100.0000	0.0000	0.0000
R_GLNtm	15.2488	0.0000	15.2488	0.0000	0.0000	0.0000		0.0000	100.0000	0.0000	0.0000
R_GLNtN1	0.0000	100.0000	-100.0000	1.00785E-7	0.8524	-0.8524		0.0000	100.0000	0.0000	100.0000
R_GLPASE1	1.1280	0.0000	1.1280	1.6884	0.0000	1.6884		0.0000	18.0264	0.0000	0.0000
R_GLPASE2	1.1280	0.0000	1.1280	1.6884	0.0000	1.6884		0.0000	18.0264	0.0000	0.0000
R_GLUDxm	100.0000	0.0000	100.0000	2.9560	0.0000	2.9560		0.0000	100.0000	0.0000	100.0000
R_GLUDym	15.5202	0.0000	15.5202	2.9456	0.0000	2.9456		0.0000	100.0000	0.0000	100.0000
R_GluForTx	0.0000	0.0000	0.0000	2.0616	0.0000	2.0616		0.0000	2.0616	0.0000	0.0000
R_GLUNm	0.0000	0.0000	0.0000	0.0000	0.0000	0.0000		0.0000	100.0000	0.0000	0.0000
R_GLUt2m	0.0000	29.3738	-29.3738	26.1157	0.0000	26.1157		0.0000	100.0000	0.0000	100.0000
R_GLXtm	0.0000	0.0000	0.0000	0.0016	0.0016	-7.512E-11		0.0000	100.0000	0.0000	100.0000
R_GLXtp	0.0000	0.0000	0.0000	0.0016	0.0016	7.5123E-11		0.0000	100.0000	0.0000	100.0000
R_GLYAMDTRc	59.6446	0.0000	59.6446	9.3047	0.0000	9.3047		0.0000	100.0000	0.0000	100.0000
R_GLYBt4_2_r	14.4315	0.0000	14.4315	2.0757	0.0000	2.0757		0.0000	100.0000	0.0000	0.0000
R_GLYCLTtp	0.0000	0.0000	0.0000	0.0000	0.0000	0.0000		0.0000	100.0000	0.0000	0.0000
R_GLYC_St	0.0000	0.0000	0.0000	0.0000	0.0000	0.0000		0.0000	100.0000	0.0000	0.0000
R_GLYCt	0.0000	0.0000	0.0000	0.3920	1.01075E-7	0.3920		0.0000	100.0000	0.0000	100.0000
R_GLYCtm	0.0000	0.0000	0.0000	1.8756	0.0000	1.8756		0.0000	100.0000	0.0000	0.0000
R_GLYCTO1p	0.0000	0.0000	0.0000	0.0000	0.0000	0.0000		0.0000	100.0000	0.0000	0.0000
R_GLYKm	0.0000	0.0000	0.0000	0.0000	0.0000	0.0000		0.0000	100.0000	0.0000	0.0000
R_GLYOp	0.0000	0.0000	0.0000	0.0000	0.0000	0.0000		0.0000	100.0000	0.0000	0.0000
R_GLYt2r	0.0000	100.0000	-100.0000	4.8441	0.0000	4.8441		0.0000	100.0000	0.0000	100.0000
R_GLYt7_211_r	100.0000	0.0000	100.0000	3.0437	0.0000	3.0437		0.0000	100.0000	0.0000	100.0000
R_GLYtm	0.0000	59.6446	-59.6446	0.0000	13.2206	-13.2206		0.0000	100.0000	0.0000	100.0000
R_GLYtp	100.0000	0.0000	100.0000	100.0000	0.0000	100.0000		0.0000	100.0000	0.0000	100.0000
R_GMAND	0.0000	0.0000	0.0000	0.0000	0.0000	0.0000		0.0000	17.6471	0.0000	0.0000
R_GMPR	100.0000	0.0000	100.0000	0.0000	0.0000	0.0000		0.0000	100.0000	0.0000	0.0000
R_GMPtg	0.0000	0.0000	0.0000	0.0000	0.0000	0.0000		0.0000	17.6471	0.0000	0.0000
R_GNDer	0.0000	0.0000	0.0000	0.0000	0.0000	0.0000		0.0000	100.0000	0.0000	0.0000
R_GNMT	0.0000	0.0000	0.0000	9.2906	0.0000	9.2906		0.0000	100.0000	0.0000	0.0000
R_GPIAT	9.0236	0.0000	9.0236	0.0000	0.0000	0.0000		0.0000	33.3333	0.0000	0.0000
R_GPIDAer	9.0236	0.0000	9.0236	0.0000	0.0000	0.0000		0.0000	33.3333	0.0000	0.0000
R_GPIMTer_L	9.0236	0.0000	9.0236	0.0000	0.0000	0.0000		0.0000	33.3333	0.0000	0.0000
R_GRTTx	0.0000	0.0000	0.0000	1.6370	0.0000	1.6370		0.0000	33.3333	0.0000	0.0000
R_GTHDH	0.0000	0.0000	0.0000	0.0000	0.0000	0.0000		0.0000	100.0000	0.0000	0.0000
R_GTHP	0.0000	100.0000	-100.0000	0.0000	27.4273	-27.4273		0.0000	100.0000	0.0000	100.0000
R_GTHPm	0.0000	100.0000	-100.0000	0.0000	23.1966	-23.1966		0.0000	100.0000	0.0000	100.0000
R_GTHRDt	0.0000	100.0000	-100.0000	40.9258	100.0000	-59.0742		0.0000	100.0000	0.0000	100.0000
R_GTMLTe	0.0000	0.0000	0.0000	7.15591E-8	0.0000	7.15591E-8		0.0000	100.0000	0.0000	0.0000
R_GUAD	0.0000	0.0000	0.0000	0.0000	0.0000	0.0000		0.0000	100.0000	0.0000	0.0000
R_GUAPRT	100.0000	0.0000	100.0000	0.0000	0.0000	0.0000		0.0000	100.0000	0.0000	0.0000
R_GUAt	0.0000	0.0000	0.0000	0.0000	3.8127	-3.8127		0.0000	100.0000	0.0000	100.0000
R_GULN3D	0.0000	0.0000	0.0000	1.01336E-7	0.0000	1.01336E-7		0.0000	28.5714	0.0000	0.0000
R_GULNDer	0.0000	0.0000	0.0000	2.6760	0.0000	2.6760		0.0000	100.0000	0.0000	0.0000
R_GULNter	0.0000	0.0000	0.0000	2.6760	0.0000	2.6760		0.0000	100.0000	0.0000	0.0000
R_H2CO3D	0.0000	40.3554	-40.3554	72.6168	0.0000	72.6168		0.0000	100.0000	0.0000	100.0000
R_H2ETer	9.0236	0.0000	9.0236	0.0000	0.0000	0.0000		0.0000	33.3333	0.0000	0.0000
R_H2O2syn	0.0000	0.0000	0.0000	0.0000	0.0000	0.0000		0.0000	100.0000	0.0000	0.0000
R_H2O2tn	0.0000	0.0000	0.0000	0.0000	0.0000	0.0000		0.0000	0.0000	0.0000	16.6667
R_H2O2tp	0.0000	100.0000	-100.0000	0.0000	100.0000	-100.0000		0.0000	100.0000	0.0000	100.0000
R_H2Oter	100.0000	0.0000	100.0000	2.7966	0.0000	2.7966		0.0000	100.0000	0.0000	100.0000
R_H2Otg	0.0000	0.0000	0.0000	0.0000	0.0000	0.0000		0.0000	55.0725	0.0000	0.0000
R_H2Otly	0.0000	0.0000	0.0000	4.05868E-7	0.0000	4.05868E-7		0.0000	100.0000	0.0000	0.0000
R_H2Otm	100.0000	0.0000	100.0000	26.1824	0.0000	26.1824		0.0000	100.0000	0.0000	100.0000
R_H2Otn	0.0000	100.0000	-100.0000	0.0000	15.5612	-15.5612		0.0000	100.0000	0.0000	100.0000
R_H2Otp	100.0000	0.0000	100.0000	100.0000	0.0000	100.0000		0.0000	100.0000	0.0000	100.0000
R_H5MTer_U	9.0236	0.0000	9.0236	0.0000	0.0000	0.0000		0.0000	33.3333	0.0000	0.0000
R_H6ET3er	9.0236	0.0000	9.0236	0.0000	0.0000	0.0000		0.0000	33.3333	0.0000	0.0000
R_H7ET2er	9.0236	0.0000	9.0236	0.0000	0.0000	0.0000		0.0000	33.3333	0.0000	0.0000
R_H8TAer	9.0236	0.0000	9.0236	0.0000	0.0000	0.0000		0.0000	33.3333	0.0000	0.0000
R_HACD1m	85.9141	0.0000	85.9141	7.7139	0.0000	7.7139		0.0000	99.0000	0.0000	100.0000
R_HACD9m	0.0000	0.0000	0.0000	0.0016	0.0016	-4.548E-12		0.0000	100.0000	0.0000	100.0000
R_HAS2	0.0000	0.0000	0.0000	1.01455E-7	0.0000	1.01455E-7		0.0000	98.2900	0.0000	0.0000
R_HAtly	0.0000	0.0000	0.0000	1.00336E-7	0.0000	1.00336E-7		0.0000	11.7021	0.0000	0.0000
R_HCO3_CLt	100.0000	0.0000	100.0000	3.4079	0.0000	3.4079		0.0000	100.0000	0.0000	100.0000
R_HDCAtr	0.0000	100.0000	-100.0000	1.00796E-7	0.8155	-0.8155		0.0000	100.0000	0.0000	100.0000
R_HDCEAtr	0.0000	0.0000	0.0000	0.0000	0.0000	0.0000		0.0000	100.0000	0.0000	0.0000
R_HEX1	0.0000	0.0000	0.0000	0.0000	0.0000	0.0000		0.0000	100.0000	0.0000	0.0000
R_HEX10	9.0236	0.0000	9.0236	0.0000	0.0000	0.0000		0.0000	100.0000	0.0000	0.0000
R_HEX4	0.0000	0.0000	0.0000	0.0000	0.0000	0.0000		0.0000	13.0435	0.0000	0.0000
R_HEX7	0.0000	0.0000	0.0000	0.0000	0.0000	0.0000		0.0000	100.0000	0.0000	0.0000
R_HEXCCOAtx	100.0000	0.0000	100.0000	87.0467	0.0000	87.0467		0.0000	100.0000	0.0000	0.0000
R_HEXCt	100.0000	0.0000	100.0000	87.0467	0.0000	87.0467		0.0000	100.0000	0.0000	0.0000
R_HGNTOR	0.0000	0.0000	0.0000	0.0000	0.0000	0.0000		0.0000	100.0000	0.0000	0.0000
R_HIBDm	0.0000	0.0000	0.0000	0.0000	0.0000	0.0000		0.0000	100.0000	0.0000	0.0000
R_HISD	0.0000	0.0000	0.0000	2.0616	0.0000	2.0616		0.0000	2.0616	0.0000	0.0000
R_HISTAtu	0.0000	100.0000	-100.0000	0.5335	1.00926E-7	0.5335		0.0000	100.0000	0.0000	100.0000
R_HIStN1	100.0000	0.0000	100.0000	1.00861E-7	0.6526	-0.6526		0.0000	100.0000	0.0000	100.0000
R_HKYNH	0.0000	0.0000	0.0000	0.0000	0.0000	0.0000		0.0000	100.0000	0.0000	0.0000
R_HMBS	1.7100	0.0000	1.7100	0.0000	0.0000	0.0000		0.0000	12.5000	0.0000	0.0000
R_HMGCOASi	4.7617	0.0000	4.7617	0.0000	0.0000	0.0000		0.0000	100.0000	0.0000	0.0000
R_HMGCOAtm	90.4760	0.0000	90.4760	80.8033	0.0000	80.8033		0.0000	100.0000	0.0000	100.0000
R_HMGCOAtx	0.0000	85.7143	-85.7143	0.0000	85.7143	-85.7143		0.0000	0.0000	0.0000	100.0000
R_HMGLm	90.4760	0.0000	90.4760	42.7814	0.0000	42.7814		0.0000	100.0000	0.0000	0.0000
R_HOXG	1.7100	0.0000	1.7100	1.7100	0.0000	1.7100		1.7100	15.3900	0.0000	0.0000
R_HPACtr	0.0000	0.0000	0.0000	0.0000	0.0000	0.0000		0.0000	100.0000	0.0000	0.0000
R_HPCLx	0.0000	0.0000	0.0000	0.0000	0.0000	0.0000		0.0000	50.0000	0.0000	0.0000
R_HPDCACRNCPT1	0.0000	0.0000	0.0000	0.0000	0.0000	0.0000		0.0000	56.7143	0.0000	0.0000
R_HPDCACRNCPT2	0.0000	0.0000	0.0000	0.0000	0.0000	0.0000		0.0000	56.7143	0.0000	0.0000
R_HPDCACRNt	0.0000	0.0000	0.0000	0.0000	0.0000	0.0000		0.0000	56.7143	0.0000	0.0000
R_HPDCAt	0.0000	0.0000	0.0000	0.0000	0.0000	0.0000		0.0000	56.7143	0.0000	0.0000
R_HPYRR2x	0.0000	0.0000	0.0000	0.0000	0.0000	0.0000		0.0000	50.0000	0.0000	0.0000
R_HPYRtp	0.0000	0.0000	0.0000	0.0000	0.0000	0.0000		0.0000	0.0000	0.0000	100.0000
R_HS1ly	0.0000	0.0000	0.0000	0.0000	0.0000	0.0000		0.0000	2.1277	0.0000	0.0000
R_HS2ly	0.0000	0.0000	0.0000	0.0000	0.0000	0.0000		0.0000	2.1277	0.0000	0.0000
R_HS3ly	0.0000	0.0000	0.0000	0.0000	0.0000	0.0000		0.0000	2.1277	0.0000	0.0000
R_HS4ly	0.0000	0.0000	0.0000	0.0000	0.0000	0.0000		0.0000	2.1277	0.0000	0.0000
R_HSAT1ly	0.0000	0.0000	0.0000	0.0000	0.0000	0.0000		0.0000	2.1277	0.0000	0.0000
R_HSAT2ly	0.0000	0.0000	0.0000	0.0000	0.0000	0.0000		0.0000	2.1277	0.0000	0.0000
R_HSAT3ly	0.0000	0.0000	0.0000	0.0000	0.0000	0.0000		0.0000	2.1277	0.0000	0.0000
R_HSAT4ly	0.0000	0.0000	0.0000	0.0000	0.0000	0.0000		0.0000	2.1277	0.0000	0.0000
R_HSD17B42x	21.4286	0.0000	21.4286	0.0000	0.0000	0.0000		0.0000	100.0000	0.0000	0.0000
R_HSD17B4x	0.0000	0.0000	0.0000	0.0000	0.0000	0.0000		0.0000	100.0000	0.0000	0.0000
R_HSD3A1r	0.0000	100.0000	-100.0000	2.5054	0.0000	2.5054		0.0000	100.0000	0.0000	100.0000
R_HSD3A2r	100.0000	0.0000	100.0000	0.0000	2.5054	-2.5054		0.0000	100.0000	0.0000	100.0000
R_HSD3B7P	0.0000	0.0000	0.0000	2.5054	0.0000	2.5054		0.0000	100.0000	0.0000	0.0000
R_HSPASEly	0.0000	0.0000	0.0000	0.0000	0.0000	0.0000		0.0000	2.1277	0.0000	0.0000
R_HSPGtly	0.0000	0.0000	0.0000	0.0000	0.0000	0.0000		0.0000	2.1277	0.0000	0.0000
R_HTAXOLte	0.0000	0.0000	0.0000	0.0000	0.0000	0.0000		0.0000	0.0000	0.0000	100.0000
R_Htg	0.0000	0.0000	0.0000	0.0000	0.0000	0.0000		0.0000	100.0000	0.0000	0.0000
R_Htr	0.0000	34.3846	-34.3846	0.0000	1.6823	-1.6823		0.0000	100.0000	0.0000	100.0000
R_Htx	0.0000	42.8571	-42.8571	0.0000	47.0884	-47.0884		0.0000	100.0000	0.0000	100.0000
R_HXPRT	0.0000	0.0000	0.0000	0.0000	0.0000	0.0000		0.0000	100.0000	0.0000	0.0000
R_HYXNt	0.0000	100.0000	-100.0000	0.0000	9.8022	-9.8022		0.0000	100.0000	0.0000	100.0000
R_ICDHy	0.0000	0.0000	0.0000	0.0000	0.0000	0.0000		0.0000	100.0000	0.0000	0.0000
R_ICDHyrm	100.0000	0.0000	100.0000	0.0000	2.1222	-2.1222		0.0000	100.0000	0.0000	100.0000
R_IDOAASE1ly	0.0000	0.0000	0.0000	0.0000	0.0000	0.0000		0.0000	2.1277	0.0000	0.0000
R_IDOAASE2ly	0.0000	0.0000	0.0000	0.0000	0.0000	0.0000		0.0000	2.1277	0.0000	0.0000
R_IDOAASE3ly	0.0000	0.0000	0.0000	0.0000	0.0000	0.0000		0.0000	2.1277	0.0000	0.0000
R_IDOAASE4ly	0.0000	0.0000	0.0000	0.0000	0.0000	0.0000		0.0000	8.8889	0.0000	0.0000
R_IDOURtly	0.0000	0.0000	0.0000	0.0000	0.0000	0.0000		0.0000	0.0000	0.0000	8.8889
R_ILEt4	0.0000	0.0000	0.0000	2.2512	0.0000	2.2512		0.0000	100.0000	0.0000	0.0000
R_ILEt5m	0.0000	0.0000	0.0000	0.0000	3.3762	-3.3762		0.0000	0.0000	0.0000	100.0000
R_ILETAm	0.0000	0.0000	0.0000	0.0000	3.3762	-3.3762		0.0000	0.0000	0.0000	100.0000
R_IMPD	100.0000	0.0000	100.0000	0.0000	0.0000	0.0000		0.0000	100.0000	0.0000	0.0000
R_INSt	100.0000	0.0000	100.0000	0.0016	0.0016	1.3010E-18		0.0000	100.0000	0.0000	100.0000
R_INSTt2r	100.0000	0.0000	100.0000	1.0183	1.00750E-7	1.0183		0.0000	100.0000	0.0000	100.0000
R_INSTt4	0.0000	100.0000	-100.0000	0.0000	2.4762	-2.4762		0.0000	100.0000	0.0000	100.0000
R_IPDDIx	0.0000	0.0000	0.0000	1.6370	0.0000	1.6370		0.0000	33.3333	0.0000	0.0000
R_IPDPtx	0.0000	0.0000	0.0000	0.0000	4.9110	-4.9110		0.0000	0.0000	0.0000	100.0000
R_It	100.0000	0.0000	100.0000	0.0000	3.9340	-3.9340		0.0000	100.0000	0.0000	100.0000
R_ITCOAL1m	0.0000	0.0000	0.0000	0.0016	0.0016	8.9665E-12		0.0000	100.0000	0.0000	100.0000
R_ITCOALm	100.0000	100.0000	0.0000	100.0000	100.0000	0.0000		0.0000	100.0000	0.0000	100.0000
R_IZPN	0.0000	0.0000	0.0000	2.0616	0.0000	2.0616		0.0000	2.0616	0.0000	0.0000
R_KAS8	0.0000	0.0000	0.0000	0.0000	0.0000	0.0000		0.0000	14.2857	0.0000	0.0000
R_KCC2t	100.0000	0.0000	100.0000	0.0000	13.7060	-13.7060		0.0000	100.0000	0.0000	100.0000
R_KCCt	0.0000	100.0000	-100.0000	0.9798	0.0000	0.9798		0.0000	100.0000	0.0000	100.0000
R_KHK	97.9168	0.0000	97.9168	1.8875	0.0000	1.8875		0.0000	100.0000	0.0000	0.0000
R_KHK2	0.0000	0.0000	0.0000	0.0000	0.0000	0.0000		0.0000	100.0000	0.0000	0.0000
R_KHK3	34.7919	0.0000	34.7919	0.7721	0.0000	0.7721		0.0000	100.0000	0.0000	0.0000
R_KSII_CORE2t	0.0000	0.0000	0.0000	0.0000	0.0000	0.0000		0.0000	5.0000	0.0000	0.0000
R_KSII_CORE2tly	0.0000	0.0000	0.0000	0.0000	0.0000	0.0000		0.0000	6.6667	0.0000	0.0000
R_KSII_CORE4t	0.0000	0.0000	0.0000	0.0000	0.0000	0.0000		0.0000	3.8462	0.0000	0.0000
R_KSII_CORE4tly	0.0000	0.0000	0.0000	0.0000	0.0000	0.0000		0.0000	6.2500	0.0000	0.0000
R_KSIt	0.0000	0.0000	0.0000	0.0000	0.0000	0.0000		0.0000	1.4286	0.0000	0.0000
R_KSItly	0.0000	0.0000	0.0000	0.0000	0.0000	0.0000		0.0000	1.4493	0.0000	0.0000
R_KYNAKGAT	0.0000	0.0000	0.0000	0.0016	0.0000	0.0016		0.0000	100.0000	0.0000	0.0000
R_KYNATESYN	0.0000	0.0000	0.0000	0.0016	0.0000	0.0016		0.0000	100.0000	0.0000	0.0000
R_LALDO	0.0000	0.0000	0.0000	0.0000	0.0013	-0.0013		0.0000	0.0000	0.0000	100.0000
R_LALDO2x	0.0000	0.0000	0.0000	0.0011	0.0000	0.0011		0.0000	100.0000	0.0000	0.0000
R_LAPCOAl	0.0000	0.0000	0.0000	0.0000	0.0000	0.0000		0.0000	100.0000	0.0000	0.0000
R_LCADi	0.0000	0.0000	0.0000	0.0000	0.0000	0.0000		0.0000	100.0000	0.0000	0.0000
R_LCADi_D	0.0000	0.0000	0.0000	0.0000	0.0000	0.0000		0.0000	100.0000	0.0000	0.0000
R_LCYSTAT	0.0000	0.0000	0.0000	0.0000	0.0000	0.0000		0.0000	100.0000	0.0000	0.0000
R_LDH_D	0.0000	100.0000	-100.0000	0.0000	8.9786	-8.9786		0.0000	100.0000	0.0000	100.0000
R_LDH_L	100.0000	0.0000	100.0000	18.6178	0.0000	18.6178		0.0000	100.0000	0.0000	100.0000
R_LEUKTRA4t	0.0000	100.0000	-100.0000	0.5335	1.00926E-7	0.5335		0.0000	100.0000	0.0000	100.0000
R_LEUKTRB4t	0.0000	100.0000	-100.0000	0.5335	1.00926E-7	0.5335		0.0000	100.0000	0.0000	100.0000
R_LEUKTRC4t	0.0000	0.0000	0.0000	0.1930	1.01340E-7	0.1930		0.0000	100.0000	0.0000	100.0000
R_LEUKTRD4t	100.0000	0.0000	100.0000	0.5335	1.00926E-7	0.5335		0.0000	100.0000	0.0000	100.0000
R_LEUKTRE4t	100.0000	0.0000	100.0000	0.5335	1.00926E-7	0.5335		0.0000	100.0000	0.0000	100.0000
R_LEUKTRF4t	100.0000	0.0000	100.0000	1.01070E-7	0.3904	-0.3904		0.0000	100.0000	0.0000	100.0000
R_LEUt5m	0.0000	0.0000	0.0000	0.0000	0.0000	0.0000		0.0000	100.0000	0.0000	0.0000
R_LEUTA	4.1959	0.0000	4.1959	3.0304	0.0000	3.0304		0.0000	100.0000	0.0000	100.0000
R_LEUTAm	0.0000	0.0000	0.0000	0.0000	0.0000	0.0000		0.0000	100.0000	0.0000	0.0000
R_LGNCCOAtx	0.0000	100.0000	-100.0000	0.0000	87.0467	-87.0467		0.0000	0.0000	0.0000	100.0000
R_LGNCt	0.0000	0.0000	0.0000	0.0000	45.4904	-45.4904		0.0000	100.0000	0.0000	100.0000
R_LGTHL	0.0000	0.0000	0.0000	0.0013	0.0000	0.0013		0.0000	100.0000	0.0000	0.0000
R_LIMNENte	0.0000	0.0000	0.0000	0.0000	0.0000	0.0000		0.0000	100.0000	0.0000	0.0000
R_LINKDEG1ly	0.0000	0.0000	0.0000	0.0000	0.0000	0.0000		0.0000	2.1277	0.0000	0.0000
R_LINKDEG2ly	0.0000	0.0000	0.0000	1.00345E-7	0.0000	1.00345E-7		0.0000	10.0000	0.0000	0.0000
R_LINKDEG4ly	0.0000	0.0000	0.0000	0.0000	0.0000	0.0000		0.0000	5.8824	0.0000	0.0000
R_L_LACDcm	57.1429	0.0000	57.1429	24.8798	0.0000	24.8798		0.0000	100.0000	0.0000	0.0000
R_L_LACt2r	0.0000	100.0000	-100.0000	0.0000	9.0195	-9.0195		0.0000	100.0000	0.0000	100.0000
R_L_LACt4r	0.0000	100.0000	-100.0000	0.0000	12.5140	-12.5140		0.0000	100.0000	0.0000	100.0000
R_LNELDCCPT1	0.0000	0.0000	0.0000	0.0000	0.0000	0.0000		0.0000	100.0000	0.0000	0.0000
R_LNELDCCPT2	0.0000	0.0000	0.0000	0.0000	0.0000	0.0000		0.0000	100.0000	0.0000	0.0000
R_LNELDCCRNt	0.0000	0.0000	0.0000	0.0000	0.0000	0.0000		0.0000	100.0000	0.0000	0.0000
R_LNELDCt	0.0000	100.0000	-100.0000	0.0000	100.0000	-100.0000		0.0000	0.0000	0.0000	100.0000
R_LNLCCPT1	0.0000	0.0000	0.0000	0.0000	0.0000	0.0000		0.0000	79.4000	0.0000	0.0000
R_LNLCCPT2	0.0000	0.0000	0.0000	0.0000	0.0000	0.0000		0.0000	79.4000	0.0000	0.0000
R_LNLCCRNt	0.0000	0.0000	0.0000	0.0000	0.0000	0.0000		0.0000	79.4000	0.0000	0.0000
R_LNLNCACPT1	0.0000	0.0000	0.0000	0.0000	0.0000	0.0000		0.0000	44.1111	0.0000	0.0000
R_LNLNCACPT2	0.0000	0.0000	0.0000	0.0000	0.0000	0.0000		0.0000	44.1111	0.0000	0.0000
R_LNLNCACRNt	0.0000	0.0000	0.0000	0.0000	0.0000	0.0000		0.0000	44.1111	0.0000	0.0000
R_LNLNCAt	0.0000	0.0000	0.0000	0.0000	0.0000	0.0000		0.0000	44.1111	0.0000	0.0000
R_LNLNCGCPT1	0.0000	0.0000	0.0000	0.0000	0.0000	0.0000		0.0000	79.4000	0.0000	0.0000
R_LNLNCGCPT2	0.0000	0.0000	0.0000	0.0000	0.0000	0.0000		0.0000	79.4000	0.0000	0.0000
R_LNLNCGCRNt	0.0000	0.0000	0.0000	0.0000	0.0000	0.0000		0.0000	79.4000	0.0000	0.0000
R_LNLNCGt	100.0000	0.0000	100.0000	83.3660	0.0000	83.3660		0.0000	100.0000	0.0000	0.0000
R_LNSTLSr	0.0000	0.0000	0.0000	0.8185	0.0000	0.8185		0.0000	16.6667	0.0000	0.0000
R_LPCOXp	0.0000	0.0000	0.0000	0.0000	0.0000	0.0000		0.0000	100.0000	0.0000	0.0000
R_LPS2e	0.0000	0.0000	0.0000	0.5043	0.0000	0.5043		0.0000	100.0000	0.0000	0.0000
R_LPS3e	0.0000	0.0000	0.0000	0.5043	0.0000	0.5043		0.0000	100.0000	0.0000	0.0000
R_LPS4e	0.0000	0.0000	0.0000	2.4388	0.0000	2.4388		0.0000	100.0000	0.0000	0.0000
R_LSTO1r	0.0000	0.0000	0.0000	0.8185	0.0000	0.8185		0.0000	16.6667	0.0000	0.0000
R_LTC4CP	0.0000	100.0000	-100.0000	1.3859	8.35155E-8	1.3859		0.0000	100.0000	0.0000	100.0000
R_LTD4DP	100.0000	0.0000	100.0000	0.4620	1.00985E-7	0.4620		0.0000	100.0000	0.0000	100.0000
R_LYSOXp	0.0000	0.0000	0.0000	0.0000	0.0000	0.0000		0.0000	100.0000	0.0000	0.0000
R_LYStip	0.0000	0.0000	0.0000	0.0000	0.0000	0.0000		0.0000	100.0000	0.0000	0.0000
R_LYStm	100.0000	0.0000	100.0000	1.0000	1.00753E-7	1.0000		0.0000	100.0000	0.0000	100.0000
R_LYStn	0.0000	0.0000	0.0000	0.0000	1.02123E-7	-1.0212E-7		0.0000	0.0000	0.0000	100.0000
R_M1316Mg	0.0000	0.0000	0.0000	0.0000	0.0000	0.0000		0.0000	1.4493	0.0000	0.0000
R_M13N2Tg	0.0000	0.0000	0.0000	0.0000	0.0000	0.0000		0.0000	1.4493	0.0000	0.0000
R_M16NTg	0.0000	0.0000	0.0000	0.0000	0.0000	0.0000		0.0000	1.4493	0.0000	0.0000
R_M4MPDOL_Lter	0.0000	0.0000	0.0000	0.0000	0.0000	0.0000		0.0000	0.1449	0.0000	0.0000
R_M7MASNBterg	0.0000	0.0000	0.0000	0.0000	0.0000	0.0000		0.0000	1.4493	0.0000	0.0000
R_MACACI	0.0000	0.0000	0.0000	0.0000	0.0000	0.0000		0.0000	100.0000	0.0000	0.0000
R_MALSO3tm	0.0000	100.0000	-100.0000	3.6167	0.0000	3.6167		0.0000	100.0000	0.0000	100.0000
R_MALSO4tm	100.0000	0.0000	100.0000	2.4299	0.0000	2.4299		0.0000	100.0000	0.0000	100.0000
R_MALTe	0.0000	0.0000	0.0000	0.0476	0.0000	0.0476		0.0000	0.4094	0.0000	0.0000
R_MALtm	0.0000	40.3554	-40.3554	0.5181	1.00936E-7	0.5181		0.0000	100.0000	0.0000	100.0000
R_MALTSULtm	0.0000	78.0383	-78.0383	0.3252	1.01212E-7	0.3252		0.0000	100.0000	0.0000	100.0000
R_MAN6PI	0.0000	27.0709	-27.0709	0.0000	1.00831E-7	-1.0083E-7		0.0000	0.0000	0.0000	100.0000
R_MANt1r	100.0000	0.0000	100.0000	0.0000	1.9670	-1.9670		0.0000	100.0000	0.0000	100.0000
R_MANt4	0.0000	100.0000	-100.0000	1.9670	0.0000	1.9670		0.0000	100.0000	0.0000	100.0000
R_MANter	0.0000	0.0000	0.0000	0.0000	0.0000	0.0000		0.0000	1.4493	0.0000	0.0000
R_MANtg	0.0000	0.0000	0.0000	0.0000	0.0000	0.0000		0.0000	7.2464	0.0000	0.0000
R_MANtly	0.0000	0.0000	0.0000	0.0000	0.0000	0.0000		0.0000	4.3478	0.0000	0.0000
R_MCCCrm	100.0000	100.0000	0.0000	61.9781	100.0000	-38.0219		0.0000	100.0000	0.0000	100.0000
R_MCITS	100.0000	0.0000	100.0000	6.4720	0.0000	6.4720		0.0000	100.0000	0.0000	0.0000
R_MDH	0.0000	100.0000	-100.0000	0.0000	26.4620	-26.4620		0.0000	100.0000	0.0000	100.0000
R_MDHm	100.0000	0.0000	100.0000	8.1154	0.0000	8.1154		0.0000	100.0000	0.0000	100.0000
R_MECOALm	100.0000	100.0000	0.0000	100.0000	100.0000	0.0000		0.0000	100.0000	0.0000	100.0000
R_MECOAS1m	0.0000	0.0000	0.0000	0.0016	0.0016	8.9726E-12		0.0000	100.0000	0.0000	100.0000
R_MELATNOX	0.0000	0.0000	0.0000	0.0000	0.0000	0.0000		0.0000	100.0000	0.0000	0.0000
R_MEOHt2	0.0000	100.0000	-100.0000	0.0000	9.7746	-9.7746		0.0000	100.0000	0.0000	100.0000
R_METAT	16.7895	0.0000	16.7895	1.6170	0.0000	1.6170		0.0000	100.0000	0.0000	0.0000
R_METLEUex	0.0000	0.0000	0.0000	5.71110E-5	0.0000	5.71110E-5		0.0000	100.0000	0.0000	0.0000
R_METt4	0.0000	0.0000	0.0000	2.2360	0.0000	2.2360		0.0000	100.0000	0.0000	0.0000
R_MG1er	0.0000	0.0000	0.0000	0.0000	0.0000	0.0000		0.0000	1.4493	0.0000	0.0000
R_MG2er	0.0000	0.0000	0.0000	0.0000	0.0000	0.0000		0.0000	1.4493	0.0000	0.0000
R_MG3er	0.0000	0.0000	0.0000	0.0000	0.0000	0.0000		0.0000	1.4493	0.0000	0.0000
R_MGCHrm	0.0000	0.0000	0.0000	0.0000	38.0219	-38.0219		0.0000	100.0000	0.0000	100.0000
R_MI1345PP	0.0000	0.0000	0.0000	0.0000	0.0000	0.0000		0.0000	100.0000	0.0000	0.0000
R_MI134P4P	0.0000	0.0000	0.0000	0.0000	0.0000	0.0000		0.0000	100.0000	0.0000	0.0000
R_MI13PP	0.0000	0.0000	0.0000	0.0000	0.0000	0.0000		0.0000	100.0000	0.0000	0.0000
R_MI145PK	0.0000	0.0000	0.0000	0.0000	0.0000	0.0000		0.0000	100.0000	0.0000	0.0000
R_MI145PP	0.0000	0.0000	0.0000	6.6327	0.0000	6.6327		0.0000	100.0000	0.0000	0.0000
R_MI14PP	0.0000	0.0000	0.0000	6.6327	0.0000	6.6327		0.0000	100.0000	0.0000	0.0000
R_MI1PP	0.0000	0.0000	0.0000	0.0000	0.0000	0.0000		0.0000	100.0000	0.0000	0.0000
R_MI1PS	0.0000	0.0000	0.0000	0.0000	0.0000	0.0000		0.0000	100.0000	0.0000	0.0000
R_MI4PP	0.0000	0.0000	0.0000	6.6327	0.0000	6.6327		0.0000	100.0000	0.0000	0.0000
R_MM5cg	0.0000	0.0000	0.0000	0.0000	0.0000	0.0000		0.0000	1.4493	0.0000	0.0000
R_MM6B2g	0.0000	0.0000	0.0000	0.0000	0.0000	0.0000		0.0000	1.4493	0.0000	0.0000
R_MM7B2g	0.0000	0.0000	0.0000	0.0000	0.0000	0.0000		0.0000	1.4493	0.0000	0.0000
R_MM8Ber	0.0000	0.0000	0.0000	0.0000	0.0000	0.0000		0.0000	1.4493	0.0000	0.0000
R_MMEm	100.0000	0.0000	100.0000	0.0000	5.4427	-5.4427		0.0000	100.0000	0.0000	100.0000
R_MMMm	0.0000	0.0000	0.0000	7.2569	0.0000	7.2569		0.0000	100.0000	0.0000	100.0000
R_MMSAD1m	0.0000	0.0000	0.0000	0.0000	0.0000	0.0000		0.0000	100.0000	0.0000	0.0000
R_MMSAD3m	52.8598	0.0000	52.8598	0.0000	0.0000	0.0000		0.0000	100.0000	0.0000	0.0000
R_MMTSADm	100.0000	0.0000	100.0000	1.8142	0.0000	1.8142		0.0000	100.0000	0.0000	0.0000
R_MTHFC	0.0000	0.0000	0.0000	20.1128	0.0000	20.1128		0.0000	100.0000	0.0000	100.0000
R_MTHFCm	33.3333	0.0000	33.3333	13.2206	0.0000	13.2206		0.0000	100.0000	0.0000	100.0000
R_MTHFD	100.0000	0.0000	100.0000	23.5582	0.0000	23.5582		0.0000	100.0000	0.0000	100.0000
R_MTHFD2	0.0000	100.0000	-100.0000	0.0000	5.5069	-5.5069		0.0000	100.0000	0.0000	100.0000
R_MTHFD2m	100.0000	0.0000	100.0000	6.6155	0.0000	6.6155		0.0000	100.0000	0.0000	100.0000
R_MTHFDm	0.0000	66.6667	-66.6667	6.6051	0.0000	6.6051		0.0000	100.0000	0.0000	100.0000
R_MTHGXLt	0.0000	0.0000	0.0000	0.0000	0.0000	0.0000		0.0000	100.0000	0.0000	0.0000
R_N3Tg	0.0000	0.0000	0.0000	0.0000	0.0000	0.0000		0.0000	6.6667	0.0000	0.0000
R_N4Tg	0.0000	0.0000	0.0000	0.0000	0.0000	0.0000		0.0000	16.6667	0.0000	0.0000
R_NACASPAH	0.0000	0.0000	0.0000	14.1755	0.0000	14.1755		0.0000	100.0000	0.0000	0.0000
R_NACASPtm	0.0000	0.0000	0.0000	14.1755	0.0000	14.1755		0.0000	100.0000	0.0000	0.0000
R_NACHEX10ly	0.0000	0.0000	0.0000	0.0000	0.0000	0.0000		0.0000	1.4493	0.0000	0.0000
R_NACHEX11ly	0.0000	0.0000	0.0000	0.0000	0.0000	0.0000		0.0000	1.4493	0.0000	0.0000
R_NACHEX12ly	0.0000	0.0000	0.0000	0.0000	0.0000	0.0000		0.0000	1.4493	0.0000	0.0000
R_NACHEX13ly	0.0000	0.0000	0.0000	0.0000	0.0000	0.0000		0.0000	1.4493	0.0000	0.0000
R_NACHEX14ly	0.0000	0.0000	0.0000	0.0000	0.0000	0.0000		0.0000	1.4493	0.0000	0.0000
R_NACHEX15ly	0.0000	0.0000	0.0000	0.0000	0.0000	0.0000		0.0000	1.4493	0.0000	0.0000
R_NACHEX16ly	0.0000	0.0000	0.0000	0.0000	0.0000	0.0000		0.0000	1.4493	0.0000	0.0000
R_NACHEX17ly	0.0000	0.0000	0.0000	0.0000	0.0000	0.0000		0.0000	1.4493	0.0000	0.0000
R_NACHEX18ly	0.0000	0.0000	0.0000	0.0000	0.0000	0.0000		0.0000	1.4493	0.0000	0.0000
R_NACHEX19ly	0.0000	0.0000	0.0000	0.0000	0.0000	0.0000		0.0000	1.4493	0.0000	0.0000
R_NACHEX1ly	0.0000	0.0000	0.0000	1.00277E-7	0.0000	1.00277E-7		0.0000	10.0000	0.0000	0.0000
R_NACHEX20ly	0.0000	0.0000	0.0000	0.0000	0.0000	0.0000		0.0000	1.4493	0.0000	0.0000
R_NACHEX21ly	0.0000	0.0000	0.0000	0.0000	0.0000	0.0000		0.0000	1.4493	0.0000	0.0000
R_NACHEX22ly	0.0000	0.0000	0.0000	0.0000	0.0000	0.0000		0.0000	1.4493	0.0000	0.0000
R_NACHEX23ly	0.0000	0.0000	0.0000	0.0000	0.0000	0.0000		0.0000	6.6667	0.0000	0.0000
R_NACHEX24ly	0.0000	0.0000	0.0000	0.0000	0.0000	0.0000		0.0000	6.6667	0.0000	0.0000
R_NACHEX25ly	0.0000	0.0000	0.0000	0.0000	0.0000	0.0000		0.0000	6.6667	0.0000	0.0000
R_NACHEX26ly	0.0000	0.0000	0.0000	0.0000	0.0000	0.0000		0.0000	6.2500	0.0000	0.0000
R_NACHEX27ly	0.0000	0.0000	0.0000	1.00336E-7	0.0000	1.00336E-7		0.0000	11.7021	0.0000	0.0000
R_NACHEX2ly	0.0000	0.0000	0.0000	1.00345E-7	0.0000	1.00345E-7		0.0000	10.0000	0.0000	0.0000
R_NACHEX3ly	0.0000	0.0000	0.0000	0.0000	0.0000	0.0000		0.0000	8.8889	0.0000	0.0000
R_NACHEX8ly	0.0000	0.0000	0.0000	0.0000	0.0000	0.0000		0.0000	5.8824	0.0000	0.0000
R_NACHEX9ly	0.0000	0.0000	0.0000	0.0000	0.0000	0.0000		0.0000	5.8824	0.0000	0.0000
R_NACHEXA10ly	0.0000	0.0000	0.0000	0.0000	0.0000	0.0000		0.0000	1.4493	0.0000	0.0000
R_NACHEXA11ly	0.0000	0.0000	0.0000	0.0000	0.0000	0.0000		0.0000	1.4493	0.0000	0.0000
R_NACHEXA12ly	0.0000	0.0000	0.0000	0.0000	0.0000	0.0000		0.0000	1.4493	0.0000	0.0000
R_NACHEXA13ly	0.0000	0.0000	0.0000	0.0000	0.0000	0.0000		0.0000	1.4493	0.0000	0.0000
R_NACHEXA14ly	0.0000	0.0000	0.0000	0.0000	0.0000	0.0000		0.0000	1.4493	0.0000	0.0000
R_NACHEXA16ly	0.0000	0.0000	0.0000	0.0000	0.0000	0.0000		0.0000	1.4493	0.0000	0.0000
R_NACHEXA18ly	0.0000	0.0000	0.0000	0.0000	0.0000	0.0000		0.0000	1.4493	0.0000	0.0000
R_NACHEXA20ly	0.0000	0.0000	0.0000	0.0000	0.0000	0.0000		0.0000	6.6667	0.0000	0.0000
R_NACHEXA21ly	0.0000	0.0000	0.0000	0.0000	0.0000	0.0000		0.0000	6.6667	0.0000	0.0000
R_NADH2_u10m	100.0000	0.0000	100.0000	21.8420	0.0000	21.8420		0.0000	100.0000	0.0000	0.0000
R_NADHtru	0.0000	0.0000	0.0000	7.5162	0.0000	7.5162		0.0000	100.0000	0.0000	0.0000
R_NADN	0.0000	0.0000	0.0000	0.0000	0.0000	0.0000		0.0000	100.0000	0.0000	0.0000
R_NADPHtru	0.0000	0.0000	0.0000	0.0000	0.0000	0.0000		0.0000	100.0000	0.0000	0.0000
R_NADPHtxu	100.0000	0.0000	100.0000	0.0000	0.0000	0.0000		0.0000	100.0000	0.0000	0.0000
R_NADPtru	0.0000	0.0000	0.0000	0.0000	0.0000	0.0000		0.0000	100.0000	0.0000	0.0000
R_NADPtxu	100.0000	0.0000	100.0000	0.0000	0.0000	0.0000		0.0000	100.0000	0.0000	0.0000
R_NADS2	0.0000	0.0000	0.0000	14.6602	0.0000	14.6602		0.0000	100.0000	0.0000	0.0000
R_NADtpu	100.0000	0.0000	100.0000	97.5764	0.0000	97.5764		0.0000	100.0000	0.0000	0.0000
R_NADtru	0.0000	0.0000	0.0000	7.5162	0.0000	7.5162		0.0000	100.0000	0.0000	0.0000
R_NAGA2ly	0.0000	0.0000	0.0000	0.0000	0.0000	0.0000		0.0000	16.6667	0.0000	0.0000
R_NAGAlby	0.0000	0.0000	0.0000	0.0000	0.0000	0.0000		0.0000	16.6667	0.0000	0.0000
R_NAGLCAly	0.0000	0.0000	0.0000	0.0000	0.0000	0.0000		0.0000	16.6667	0.0000	0.0000
R_NAHCO3_HCLt	100.0000	0.0000	100.0000	2.07858E-7	0.0865	-0.0865		0.0000	100.0000	0.0000	100.0000
R_NAIt	0.0000	100.0000	-100.0000	3.9340	0.0000	3.9340		0.0000	100.0000	0.0000	100.0000
R_NCKt	0.0000	0.0000	0.0000	4.6572	0.0000	4.6572		0.0000	100.0000	0.0000	100.0000
R_NCNt	0.0000	100.0000	-100.0000	0.0000	10.0286	-10.0286		0.0000	100.0000	0.0000	100.0000
R_NDP10ex	0.0000	0.0000	0.0000	0.0000	0.0000	0.0000		0.0000	100.0000	0.0000	0.0000
R_NDP3ex	0.0000	0.0000	0.0000	0.0000	0.0000	0.0000		0.0000	100.0000	0.0000	0.0000
R_NDP7er	1.7100	0.0000	1.7100	1.7100	0.0000	1.7100		1.7100	100.0000	0.0000	0.0000
R_NDP7ex	0.0000	0.0000	0.0000	0.0000	0.0000	0.0000		0.0000	100.0000	0.0000	0.0000
R_NDP7g	0.0000	0.0000	0.0000	0.0000	0.0000	0.0000		0.0000	50.0000	0.0000	0.0000
R_NDP8	0.0000	0.0000	0.0000	0.0000	0.0000	0.0000		0.0000	100.0000	0.0000	0.0000
R_NDP8ex	0.0000	0.0000	0.0000	0.0000	0.0000	0.0000		0.0000	100.0000	0.0000	0.0000
R_NDPK1m	100.0000	100.0000	0.0000	100.0000	100.0000	0.0000		0.0000	100.0000	0.0000	100.0000
R_NDPK3m	0.0000	0.0000	0.0000	1.6326	0.0000	1.6326		0.0000	33.3333	0.0000	0.0000
R_NDPK6m	0.0000	100.0000	-100.0000	0.0000	100.0000	-100.0000		0.0000	0.0000	0.0000	100.0000
R_NH4t3r	100.0000	0.0000	100.0000	18.8945	0.0000	18.8945		0.0000	100.0000	0.0000	100.0000
R_NH4tn	0.0000	0.0000	0.0000	0.0000	0.0000	0.0000		0.0000	0.0000	0.0000	33.3333
R_NH4tp	0.0000	0.0000	0.0000	0.0000	0.0000	0.0000		0.0000	0.0000	0.0000	100.0000
R_NICRNS	100.0000	0.0000	100.0000	14.7879	0.0000	14.7879		0.0000	100.0000	0.0000	0.0000
R_NMNATr	100.0000	100.0000	0.0000	85.3398	100.0000	-14.6602		0.0000	100.0000	0.0000	100.0000
R_NOt	100.0000	0.0000	100.0000	34.1684	0.0000	34.1684		0.0000	100.0000	0.0000	100.0000
R_NP1	100.0000	0.0000	100.0000	14.7879	0.0000	14.7879		0.0000	100.0000	0.0000	0.0000
R_NRPPHRSFt	0.0000	0.0000	0.0000	0.0000	0.0000	0.0000		0.0000	100.0000	0.0000	0.0000
R_NRPPHRSULT	0.0000	0.0000	0.0000	0.0000	0.0000	0.0000		0.0000	100.0000	0.0000	0.0000
R_NRPPHRt4_2_r	0.0000	0.0000	0.0000	5.6010	0.0000	5.6010		0.0000	100.0000	0.0000	100.0000
R_NRPPHRtu	0.0000	100.0000	-100.0000	0.0000	2.2670	-2.2670		0.0000	100.0000	0.0000	100.0000
R_NRVNCCOAtx	0.0000	0.0000	0.0000	0.0000	0.0000	0.0000		0.0000	85.7143	0.0000	0.0000
R_NRVNCt	0.0000	100.0000	-100.0000	0.0000	1.9670	-1.9670		0.0000	100.0000	0.0000	100.0000
R_NTD10	100.0000	0.0000	100.0000	0.0000	0.0000	0.0000		0.0000	100.0000	0.0000	0.0000
R_NTD4	0.0000	0.0000	0.0000	1.6326	0.0000	1.6326		0.0000	33.3333	0.0000	0.0000
R_NTP3e	0.0000	0.0000	0.0000	0.0000	0.0000	0.0000		0.0000	100.0000	0.0000	0.0000
R_O16G1e	0.0000	0.0000	0.0000	0.9216	0.0000	0.9216		0.0000	100.0000	0.0000	0.0000
R_O16G2e	0.0000	0.0000	0.0000	0.0476	0.0000	0.0476		0.0000	0.4094	0.0000	0.0000
R_O2St	0.0000	100.0000	-100.0000	0.0000	85.4296	-85.4296		0.0000	2.0000	0.0000	100.0000
R_O2Stm	14.2857	0.0000	14.2857	2.00795E-7	0.2847	-0.2847		0.0000	100.0000	0.0000	2.0000
R_O2Stn	0.0000	0.0000	0.0000	0.0000	0.0000	0.0000		0.0000	33.3333	0.0000	0.0000
R_O2Stx	85.7143	0.0000	85.7143	85.7143	0.0000	85.7143		0.0000	100.0000	0.0000	0.0000
R_O2t	100.0000	0.0000	100.0000	72.4266	0.0000	72.4266		0.0000	100.0000	0.0000	100.0000
R_O2ter	0.0000	0.0000	0.0000	7.3665	0.0000	7.3665		0.0000	100.0000	0.0000	98.6009
R_O2tm	27.6221	0.0000	27.6221	2.6344	0.0000	2.6344		0.0000	100.0000	0.0000	100.0000
R_O2tn	0.0000	0.0000	0.0000	0.0000	0.0000	0.0000		0.0000	0.0000	0.0000	16.6667
R_O2tp	100.0000	0.0000	100.0000	100.0000	0.0000	100.0000		0.0000	100.0000	0.0000	100.0000
R_OAGD3te	0.0000	0.0000	0.0000	0.0000	0.0000	0.0000		0.0000	25.0000	0.0000	0.0000
R_OAGD3tg	0.0000	0.0000	0.0000	0.0000	0.0000	0.0000		0.0000	0.0000	0.0000	25.0000
R_OBDHc	0.0000	0.0000	0.0000	0.0000	0.0000	0.0000		0.0000	100.0000	0.0000	0.0000
R_OCBTm	59.6446	0.0000	59.6446	31.3103	0.0000	31.3103		0.0000	100.0000	0.0000	0.0000
R_OCCOAtx	0.0000	0.0000	0.0000	0.0016	0.0016	-1.210E-13		0.0000	100.0000	0.0000	64.2857
R_OCDCEAtr	100.0000	0.0000	100.0000	21.7434	0.0000	21.7434		0.0000	100.0000	0.0000	100.0000
R_OCTAt	0.1289	0.0000	0.1289	0.0000	0.0000	0.0000		0.0000	100.0000	0.0000	0.0000
R_ODECOAtx	0.0000	0.0000	0.0000	0.0000	0.0000	0.0000		0.0000	0.0000	0.0000	85.7143
R_OMEPRAZOLEte	0.0000	0.0000	0.0000	0.0000	0.0000	0.0000		0.0000	100.0000	0.0000	0.0000
R_OMPDC	0.0000	0.0000	0.0000	0.0000	0.0000	0.0000		0.0000	100.0000	0.0000	0.0000
R_ORNDC	0.0000	0.0000	0.0000	0.0000	0.0000	0.0000		0.0000	100.0000	0.0000	0.0000
R_ORNt3m	40.3554	0.0000	40.3554	0.0000	10.4368	-10.4368		0.0000	100.0000	0.0000	100.0000
R_ORNt4m	0.0000	100.0000	-100.0000	0.0000	20.8735	-20.8735		0.0000	100.0000	0.0000	100.0000
R_ORPT	0.0000	0.0000	0.0000	0.0000	0.0000	0.0000		0.0000	0.0000	0.0000	100.0000
R_OXAHCOtex	0.0000	0.0000	0.0000	0.0000	0.0000	0.0000		0.0000	100.0000	0.0000	0.0000
R_P45027A11m	0.0000	0.0000	0.0000	0.0000	0.0000	0.0000		0.0000	100.0000	0.0000	0.0000
R_P45027A14m	0.0000	0.0000	0.0000	0.0000	0.0000	0.0000		0.0000	100.0000	0.0000	0.0000
R_P4502C19	0.0000	0.0000	0.0000	0.0000	0.0000	0.0000		0.0000	100.0000	0.0000	0.0000
R_P4502C8	0.0000	0.0000	0.0000	0.0000	0.0000	0.0000		0.0000	100.0000	0.0000	0.0000
R_P4502C9	0.0000	0.0000	0.0000	0.0000	0.0000	0.0000		0.0000	100.0000	0.0000	0.0000
R_P4502C92	0.0000	0.0000	0.0000	0.0000	0.0000	0.0000		0.0000	100.0000	0.0000	0.0000
R_P4502C94	0.0000	0.0000	0.0000	0.0000	0.0000	0.0000		0.0000	100.0000	0.0000	0.0000
R_P4502E1	0.0000	0.0000	0.0000	0.0000	0.0000	0.0000		0.0000	100.0000	0.0000	0.0000
R_P4507A1r	0.0000	0.0000	0.0000	0.0000	0.0000	0.0000		0.0000	100.0000	0.0000	0.0000
R_P4508B13r	0.0000	0.0000	0.0000	0.0000	0.0000	0.0000		0.0000	100.0000	0.0000	0.0000
R_P450SCC1m	0.0000	0.0000	0.0000	0.0016	0.0016	-4.458E-11		0.0000	100.0000	0.0000	100.0000
R_P5CDm	0.0000	0.0000	0.0000	0.0000	0.0000	0.0000		0.0000	7.5939	0.0000	0.0000
R_P5CRxm	100.0000	0.0000	100.0000	25.7657	0.0000	25.7657		0.0000	100.0000	0.0000	0.0000
R_PACCOAL	0.0000	0.0000	0.0000	0.0000	0.0000	0.0000		0.0000	100.0000	0.0000	0.0000
R_PAFHe	0.0000	0.0000	0.0000	4.8720	0.0000	4.8720		0.0000	100.0000	0.0000	0.0000
R_PAIL_HStn	0.0000	100.0000	-100.0000	0.0000	15.5612	-15.5612		0.0000	100.0000	0.0000	100.0000
R_PAIL4P_HStn	100.0000	0.0000	100.0000	15.5612	0.0000	15.5612		0.0000	100.0000	0.0000	100.0000
R_PAPStg	0.0000	0.0000	0.0000	0.0000	0.0000	0.0000		0.0000	32.0000	0.0000	0.0000
R_PAPtg	0.0000	0.0000	0.0000	0.0000	0.0000	0.0000		0.0000	32.0000	0.0000	0.0000
R_PCHOLPm_hs	0.0000	0.0000	0.0000	1.6326	0.0000	1.6326		0.0000	33.3333	0.0000	0.0000
R_PCLAD	0.0000	0.0000	0.0000	0.0000	0.0000	0.0000		0.0000	100.0000	0.0000	0.0000
R_PCt	0.0000	0.0000	0.0000	0.0000	0.0000	0.0000		0.0000	100.0000	0.0000	0.0000
R_PDE1	0.0000	0.0000	0.0000	7.1252	0.0000	7.1252		0.0000	100.0000	0.0000	0.0000
R_PDHm	1.0000	0.0000	1.0000	1.0000	0.0000	1.0000		1.0000	100.0000	0.0000	0.0000
R_PDX5PO	0.0000	0.0000	0.0000	0.0000	0.0000	0.0000		0.0000	100.0000	0.0000	0.0000
R_PE_HSter	27.0709	0.0000	27.0709	0.0016	0.0016	1.39623E-7		0.0000	100.0000	0.0000	100.0000
R_PEAMNO	0.0000	0.0000	0.0000	0.0000	0.0000	0.0000		0.0000	100.0000	0.0000	0.0000
R_PEPCKm	0.0000	0.0000	0.0000	0.0000	0.0000	0.0000		0.0000	100.0000	0.0000	0.0000
R_PEROXx	0.0000	0.0000	0.0000	0.0000	0.0000	0.0000		0.0000	50.0000	0.0000	0.0000
R_PEt	27.0709	0.0000	27.0709	7.08936E-8	1.6326	-1.6326		0.0000	100.0000	0.0000	33.3333
R_PETHCT	0.0000	0.0000	0.0000	1.6326	0.0000	1.6326		0.0000	100.0000	0.0000	0.0000
R_PETOHMm_hs	0.0000	0.0000	0.0000	1.6326	0.0000	1.6326		0.0000	33.3333	0.0000	0.0000
R_PFK	0.0000	0.0000	0.0000	22.2203	0.0000	22.2203		0.0000	100.0000	0.0000	0.0000
R_PFK26	0.0000	0.0000	0.0000	0.0000	0.0000	0.0000		0.0000	100.0000	0.0000	0.0000
R_PGCD	32.7087	0.0000	32.7087	13.7167	0.0000	13.7167		0.0000	100.0000	0.0000	0.0000
R_PGDI	100.0000	0.0000	100.0000	0.0019	0.0014	0.0005		0.0000	100.0000	0.0000	100.0000
R_PGI	0.0000	100.0000	-100.0000	0.0000	12.6196	-12.6196		0.0000	100.0000	0.0000	100.0000
R_PGISr	0.0000	100.0000	-100.0000	0.0000	1.05027E-7	-1.0503E-7		0.0000	0.0000	0.0000	100.0000
R_PGK	0.0000	100.0000	-100.0000	53.0925	100.0000	-46.9075		0.0000	100.0000	0.0000	100.0000
R_PGLer	0.0000	0.0000	0.0000	0.0000	0.0000	0.0000		0.0000	100.0000	0.0000	0.0000
R_PGMT	0.0000	10.7336	-10.7336	0.0000	12.6196	-12.6196		0.0000	98.2900	0.0000	100.0000
R_PHACCOAGLNAC	0.0000	0.0000	0.0000	0.0000	0.0000	0.0000		0.0000	100.0000	0.0000	0.0000
R_PHCDm	100.0000	0.0000	100.0000	0.0043	0.0000	0.0043		0.0000	100.0000	0.0000	0.0000
R_PHCHGSm	0.0000	0.0000	0.0000	0.0028	0.0008	0.0020		0.0000	100.0000	0.0000	100.0000
R_PHEACGLNt	0.0000	0.0000	0.0000	0.0000	0.0000	0.0000		0.0000	100.0000	0.0000	0.0000
R_PHEMEt	0.0000	0.0000	0.0000	1.7100	0.0000	1.7100		0.0000	15.3900	0.0000	0.0000
R_PHEMEtm	1.7100	0.0000	1.7100	0.0000	0.0000	0.0000		0.0000	12.5000	0.0000	0.0000
R_PHETHPTOX2	0.0000	0.0000	0.0000	0.0013	0.0000	0.0013		0.0000	100.0000	0.0000	0.0000
R_PHYCBOXL	0.0000	0.0000	0.0000	0.0000	0.0000	0.0000		0.0000	100.0000	0.0000	0.0000
R_PHYHx	0.0000	0.0000	0.0000	0.0000	0.0000	0.0000		0.0000	50.0000	0.0000	0.0000
R_PHYTt	0.0000	0.0000	0.0000	0.0000	0.0000	0.0000		0.0000	50.0000	0.0000	0.0000
R_PI345P3Pn	0.0000	0.0000	0.0000	0.0000	0.0000	0.0000		0.0000	100.0000	0.0000	0.0000
R_PI345P5P	0.0000	0.0000	0.0000	0.0000	0.0000	0.0000		0.0000	100.0000	0.0000	0.0000
R_PI34P5K	0.0000	0.0000	0.0000	0.0000	0.0000	0.0000		0.0000	100.0000	0.0000	0.0000
R_PI3P3Pn	100.0000	0.0000	100.0000	100.0000	0.0000	100.0000		0.0000	100.0000	0.0000	0.0000
R_PI45P3Kn	0.0000	0.0000	0.0000	0.0000	0.0000	0.0000		0.0000	100.0000	0.0000	0.0000
R_PI45P5P	100.0000	0.0000	100.0000	93.3673	0.0000	93.3673		0.0000	100.0000	0.0000	0.0000
R_PI45PLC	0.0000	0.0000	0.0000	6.6327	0.0000	6.6327		0.0000	100.0000	0.0000	0.0000
R_PI4PLC	0.0000	0.0000	0.0000	0.0000	0.0000	0.0000		0.0000	100.0000	0.0000	0.0000
R_PI4PP	0.0000	0.0000	0.0000	77.8061	0.0000	77.8061		0.0000	100.0000	0.0000	0.0000
R_PI5P4K	100.0000	0.0000	100.0000	100.0000	0.0000	100.0000		0.0000	100.0000	0.0000	0.0000
R_PIACGT	9.0236	0.0000	9.0236	0.0000	0.0000	0.0000		0.0000	33.3333	0.0000	0.0000
R_PIPLC	0.0000	0.0000	0.0000	0.0000	0.0000	0.0000		0.0000	100.0000	0.0000	0.0000
R_PIt7	0.0000	100.0000	-100.0000	0.0000	46.6842	-46.6842		0.0000	100.0000	0.0000	100.0000
R_PIter	0.0000	100.0000	-100.0000	2.1173	0.0000	2.1173		0.0000	100.0000	0.0000	100.0000
R_PItg	0.0000	0.0000	0.0000	0.0000	0.0000	0.0000		0.0000	50.0000	0.0000	0.0000
R_PItn	100.0000	0.0000	100.0000	15.5612	0.0000	15.5612		0.0000	100.0000	0.0000	100.0000
R_PItx	0.0000	0.0000	0.0000	0.0000	0.0000	0.0000		0.0000	0.0000	0.0000	100.0000
R_PMANM	0.0000	27.0709	-27.0709	0.0000	1.00934E-7	-1.0093E-7		0.0000	0.0000	0.0000	100.0000
R_PMTCOAtx	0.0000	0.0000	0.0000	1.00997E-7	0.4337	-0.4337		0.0000	100.0000	0.0000	100.0000
R_PNP	0.0000	0.0000	0.0000	0.0000	0.0000	0.0000		0.0000	0.0000	0.0000	100.0000
R_PPA	0.0000	0.0000	0.0000	0.0000	0.0000	0.0000		0.0000	100.0000	0.0000	0.0000
R_PPAt	0.0000	0.0000	0.0000	0.0000	0.0000	0.0000		0.0000	100.0000	0.0000	0.0000
R_PPBNGS	6.8400	0.0000	6.8400	0.0000	0.0000	0.0000		0.0000	50.0000	0.0000	0.0000
R_PPCDC	100.0000	0.0000	100.0000	100.0000	0.0000	100.0000		0.0000	100.0000	0.0000	0.0000
R_PPCOACm	0.0000	0.0000	0.0000	7.2569	0.0000	7.2569		0.0000	100.0000	0.0000	0.0000
R_PPCOAOm	0.0000	0.0000	0.0000	0.0000	0.0000	0.0000		0.0000	100.0000	0.0000	0.0000
R_PPD2CSPp	0.0000	0.0000	0.0000	0.0000	0.0000	0.0000		0.0000	100.0000	0.0000	0.0000
R_PPDOx	0.0000	0.0000	0.0000	0.0016	0.0000	0.0016		0.0000	100.0000	0.0000	0.0000
R_PPDOy	0.0000	0.0000	0.0000	0.0000	0.0000	0.0000		0.0000	100.0000	0.0000	0.0000
R_PPItr	0.0000	100.0000	-100.0000	0.0000	3.8004	-3.8004		0.0000	100.0000	0.0000	100.0000
R_PPItx	0.0000	0.0000	0.0000	0.0000	3.2740	-3.2740		0.0000	50.0000	0.0000	100.0000
R_PPM	67.2913	0.0000	67.2913	18.7354	0.0000	18.7354		0.0000	100.0000	0.0000	100.0000
R_PPPG9tm	1.7100	0.0000	1.7100	0.0000	0.0000	0.0000		0.0000	12.5000	0.0000	0.0000
R_PPPGOm	0.8550	0.0000	0.8550	0.0000	0.0000	0.0000		0.0000	6.2500	0.0000	0.0000
R_PRGNLONESULT	0.0000	0.0000	0.0000	0.0000	0.0000	0.0000		0.0000	100.0000	0.0000	0.0000
R_PRGSTRNt	0.0000	0.0000	0.0000	3.1313	0.0000	3.1313		0.0000	100.0000	0.0000	0.0000
R_PRISTANALtx	0.0000	0.0000	0.0000	0.0000	0.0000	0.0000		0.0000	50.0000	0.0000	0.0000
R_PRO1xm	0.0000	0.0000	0.0000	0.0000	0.0000	0.0000		0.0000	100.0000	0.0000	0.0000
R_PROD2m	43.6038	0.0000	43.6038	0.0000	0.0000	0.0000		0.0000	100.0000	0.0000	0.0000
R_PRODt2r	0.0000	100.0000	-100.0000	3.7143	0.0000	3.7143		0.0000	100.0000	0.0000	100.0000
R_PROSTGD2t	100.0000	0.0000	100.0000	1.01068E-7	0.4231	-0.4231		0.0000	100.0000	0.0000	100.0000
R_PROSTGE1t	0.0000	100.0000	-100.0000	0.0000	2.6918	-2.6918		0.0000	100.0000	0.0000	100.0000
R_PROSTGE2t	100.0000	0.0000	100.0000	1.00964E-7	0.4225	-0.4225		0.0000	100.0000	0.0000	100.0000
R_PROSTGE2t2	0.0000	0.0000	0.0000	0.7454	1.00853E-7	0.7454		0.0000	100.0000	0.0000	100.0000
R_PROSTGF2t	100.0000	0.0000	100.0000	0.5335	1.00926E-7	0.5335		0.0000	100.0000	0.0000	100.0000
R_PROSTGH2t	100.0000	0.0000	100.0000	1.01098E-7	0.4233	-0.4233		0.0000	100.0000	0.0000	100.0000
R_PROSTGI2t	100.0000	0.0000	100.0000	1.01005E-7	0.4230	-0.4230		0.0000	100.0000	0.0000	100.0000
R_PROSTGI2tr	100.0000	0.0000	100.0000	1.05027E-7	0.0000	1.05027E-7		0.0000	100.0000	0.0000	0.0000
R_PROt2r	100.0000	0.0000	100.0000	4.7172	0.0000	4.7172		0.0000	100.0000	0.0000	100.0000
R_PRPNCOAHYDm	0.0000	0.0000	0.0000	0.0000	0.0000	0.0000		0.0000	100.0000	0.0000	0.0000
R_PRPPS	100.0000	100.0000	0.0000	85.2121	100.0000	-14.7879		0.0000	100.0000	0.0000	100.0000
R_PSDm_hs	0.0000	0.0000	0.0000	1.6326	0.0000	1.6326		0.0000	33.3333	0.0000	0.0000
R_PSERT	32.7087	0.0000	32.7087	13.7167	0.0000	13.7167		0.0000	100.0000	0.0000	0.0000
R_PSFLIPm	0.0000	0.0000	0.0000	1.6326	0.0000	1.6326		0.0000	33.3333	0.0000	0.0000
R_PSP_L	32.7087	0.0000	32.7087	13.7167	0.0000	13.7167		0.0000	100.0000	0.0000	0.0000
R_PSt3	0.0000	0.0000	0.0000	1.6326	0.0000	1.6326		0.0000	33.3333	0.0000	0.0000
R_PTDCACRNCPT1	0.0000	0.0000	0.0000	0.0000	0.0000	0.0000		0.0000	66.1667	0.0000	0.0000
R_PTDCACRNCPT2	0.0000	0.0000	0.0000	0.0000	0.0000	0.0000		0.0000	66.1667	0.0000	0.0000
R_PTDCACRNt	0.0000	0.0000	0.0000	0.0000	0.0000	0.0000		0.0000	66.1667	0.0000	0.0000
R_PTDCAt	0.0000	0.0000	0.0000	0.0000	0.0000	0.0000		0.0000	66.1667	0.0000	0.0000
R_PTE3x	0.0000	0.0000	0.0000	0.0000	0.0000	0.0000		0.0000	100.0000	0.0000	0.0000
R_PTE4x	0.0000	0.0000	0.0000	0.0000	0.0000	0.0000		0.0000	100.0000	0.0000	0.0000
R_PUNP1	14.4315	0.0000	14.4315	2.0757	0.0000	2.0757		0.0000	100.0000	0.0000	0.0000
R_PUNP3	100.0000	0.0000	100.0000	3.8127	0.0000	3.8127		0.0000	100.0000	0.0000	100.0000
R_PUNP4	0.0000	0.0000	0.0000	0.0000	0.0000	0.0000		0.0000	0.0000	0.0000	100.0000
R_PUNP6	100.0000	0.0000	100.0000	13.6149	0.0000	13.6149		0.0000	100.0000	0.0000	100.0000
R_PUNP7	0.0000	0.0000	0.0000	0.0000	3.8127	-3.8127		0.0000	100.0000	0.0000	100.0000
R_PYAM5POr	0.0000	0.0000	0.0000	0.0000	0.0000	0.0000		0.0000	100.0000	0.0000	0.0000
R_PYDAMK	0.0000	0.0000	0.0000	0.0000	0.0000	0.0000		0.0000	100.0000	0.0000	0.0000
R_PYDXDH	0.0000	0.0000	0.0000	0.0000	0.0000	0.0000		0.0000	100.0000	0.0000	0.0000
R_PYDXNK	0.0000	0.0000	0.0000	0.0000	0.0000	0.0000		0.0000	100.0000	0.0000	0.0000
R_PYDXNtr	0.0000	0.0000	0.0000	0.0000	0.0000	0.0000		0.0000	100.0000	0.0000	0.0000
R_PYNP2r	52.8598	0.0000	52.8598	31.4477	0.0000	31.4477		0.0000	100.0000	0.0000	0.0000
R_PYRt2m	0.0000	100.0000	-100.0000	5.8530	0.0000	5.8530		0.0000	100.0000	0.0000	100.0000
R_PYRt2p	57.1429	0.0000	57.1429	80.0317	0.0000	80.0317		0.0000	100.0000	0.0000	100.0000
R_PYRt2r	100.0000	0.0000	100.0000	0.0000	5.1098	-5.1098		0.0000	100.0000	0.0000	100.0000
R_RADH4	0.0000	0.0000	0.0000	1.00741E-7	1.0763	-1.0763		0.0000	100.0000	0.0000	100.0000
R_RAI1	100.0000	0.0000	100.0000	0.0016	0.0016	0.0000		0.0000	100.0000	0.0000	100.0000
R_RAI3	100.0000	0.0000	100.0000	3.9134	0.0000	3.9134		0.0000	100.0000	0.0000	100.0000
R_RAtn3	100.0000	0.0000	100.0000	2.8372	0.0000	2.8372		0.0000	100.0000	0.0000	100.0000
R_RBFK	0.0755	0.0000	0.0755	0.0755	0.0000	0.0755		0.0000	0.0755	0.0000	0.0000
R_RBK	0.0000	0.0000	0.0000	0.0000	0.0000	0.0000		0.0000	100.0000	0.0000	0.0000
R_RBTt	0.0000	0.0000	0.0000	8.9444	0.0000	8.9444		0.0000	100.0000	0.0000	0.0000
R_RDH1	100.0000	0.0000	100.0000	0.0016	0.0016	4.3368E-19		0.0000	100.0000	0.0000	100.0000
R_RDH2	50.3029	0.0000	50.3029	0.0000	14.5326	-14.5326		0.0000	100.0000	0.0000	100.0000
R_RDH2a	0.0000	50.3029	-50.3029	14.5326	0.0000	14.5326		0.0000	100.0000	0.0000	100.0000
R_RDH3	0.0000	100.0000	-100.0000	0.0016	0.0016	-4.337E-19		0.0000	100.0000	0.0000	100.0000
R_RDH4	0.0000	0.0000	0.0000	1.00741E-7	1.0763	-1.0763		0.0000	100.0000	0.0000	100.0000
R_RETFA	100.0000	0.0000	100.0000	1.0763	0.0000	1.0763		0.0000	100.0000	0.0000	0.0000
R_RETFAt	100.0000	0.0000	100.0000	1.0763	0.0000	1.0763		0.0000	100.0000	0.0000	0.0000
R_RETHe	0.0000	0.0000	0.0000	2.7975	0.0000	2.7975		0.0000	100.0000	0.0000	0.0000
R_RETI1	0.0000	100.0000	-100.0000	0.0016	0.0016	0.0000		0.0000	100.0000	0.0000	100.0000
R_RETI3	0.0000	0.0000	0.0000	1.00741E-7	1.0763	-1.0763		0.0000	100.0000	0.0000	100.0000
R_RETNt	0.0000	66.6667	-66.6667	13.5012	0.0000	13.5012		0.0000	100.0000	0.0000	100.0000
R_RETt	100.0000	0.0000	100.0000	0.0000	0.0000	0.0000		0.0000	100.0000	0.0000	0.0000
R_RIBt	0.0000	0.0000	0.0000	8.9444	0.0000	8.9444		0.0000	100.0000	0.0000	0.0000
R_RNDR1	100.0000	0.0000	100.0000	10.1005	0.0000	10.1005		0.0000	100.0000	0.0000	0.0000
R_RNDR2	0.0000	0.0000	0.0000	0.0000	0.0000	0.0000		0.0000	100.0000	0.0000	0.0000
R_RNDR4	0.0000	0.0000	0.0000	0.0000	0.0000	0.0000		0.0000	100.0000	0.0000	0.0000
R_RNMK	0.0000	0.0000	0.0000	0.0000	0.0000	0.0000		0.0000	100.0000	0.0000	0.0000
R_RPE	0.0000	0.0000	0.0000	4.4698	0.0000	4.4698		0.0000	100.0000	0.0000	100.0000
R_RPI	0.0000	55.1391	-55.1391	16.7617	0.0000	16.7617		0.0000	100.0000	0.0000	100.0000
R_RTOTALt	0.0000	0.0000	0.0000	0.0016	0.0016	-1.311E-12		0.0000	25.0000	0.0000	20.0000
R_Rtotaltl	0.0000	0.0000	0.0000	0.0000	0.0000	0.0000		0.0000	0.0000	0.0000	20.0000
R_S23T2g	0.0000	0.0000	0.0000	0.0000	0.0000	0.0000		0.0000	5.0000	0.0000	0.0000
R_S23T3g	0.0000	0.0000	0.0000	0.0000	0.0000	0.0000		0.0000	1.4286	0.0000	0.0000
R_S23T4g	0.0000	0.0000	0.0000	0.0000	0.0000	0.0000		0.0000	3.8462	0.0000	0.0000
R_S26Tg	0.0000	0.0000	0.0000	0.0000	0.0000	0.0000		0.0000	1.4493	0.0000	0.0000
R_S2L2FN2M2MASNt	0.0000	0.0000	0.0000	0.0000	0.0000	0.0000		0.0000	1.4493	0.0000	0.0000
R_S2TASE1ly	0.0000	0.0000	0.0000	0.0000	0.0000	0.0000		0.0000	2.1277	0.0000	0.0000
R_S2TASE2ly	0.0000	0.0000	0.0000	0.0000	0.0000	0.0000		0.0000	2.1277	0.0000	0.0000
R_S2TASE3ly	0.0000	0.0000	0.0000	0.0000	0.0000	0.0000		0.0000	8.8889	0.0000	0.0000
R_S3TASE1ly	0.0000	0.0000	0.0000	0.0000	0.0000	0.0000		0.0000	2.1277	0.0000	0.0000
R_S3TASE2ly	0.0000	0.0000	0.0000	0.0000	0.0000	0.0000		0.0000	2.1277	0.0000	0.0000
R_S3TASE3ly	0.0000	0.0000	0.0000	0.0000	0.0000	0.0000		0.0000	2.1277	0.0000	0.0000
R_S4TASE1ly	0.0000	0.0000	0.0000	1.00277E-7	0.0000	1.00277E-7		0.0000	10.0000	0.0000	0.0000
R_S4TASE2ly	0.0000	0.0000	0.0000	1.00345E-7	0.0000	1.00345E-7		0.0000	10.0000	0.0000	0.0000
R_S4TASE3ly	0.0000	0.0000	0.0000	0.0000	0.0000	0.0000		0.0000	8.8889	0.0000	0.0000
R_S4TASE4ly	0.0000	0.0000	0.0000	0.0000	0.0000	0.0000		0.0000	5.8824	0.0000	0.0000
R_S4TASE5ly	0.0000	0.0000	0.0000	0.0000	0.0000	0.0000		0.0000	5.8824	0.0000	0.0000
R_S6T10g	0.0000	0.0000	0.0000	0.0000	0.0000	0.0000		0.0000	1.4286	0.0000	0.0000
R_S6T11g	0.0000	0.0000	0.0000	0.0000	0.0000	0.0000		0.0000	1.4286	0.0000	0.0000
R_S6T12g	0.0000	0.0000	0.0000	0.0000	0.0000	0.0000		0.0000	1.4286	0.0000	0.0000
R_S6T13g	0.0000	0.0000	0.0000	0.0000	0.0000	0.0000		0.0000	1.4286	0.0000	0.0000
R_S6T14g	0.0000	0.0000	0.0000	0.0000	0.0000	0.0000		0.0000	1.4286	0.0000	0.0000
R_S6T15g	0.0000	0.0000	0.0000	0.0000	0.0000	0.0000		0.0000	1.4286	0.0000	0.0000
R_S6T16g	0.0000	0.0000	0.0000	0.0000	0.0000	0.0000		0.0000	3.8462	0.0000	0.0000
R_S6T17g	0.0000	0.0000	0.0000	0.0000	0.0000	0.0000		0.0000	3.8462	0.0000	0.0000
R_S6T18g	0.0000	0.0000	0.0000	0.0000	0.0000	0.0000		0.0000	3.8462	0.0000	0.0000
R_S6T1g	0.0000	0.0000	0.0000	0.0000	0.0000	0.0000		0.0000	5.0000	0.0000	0.0000
R_S6T2g	0.0000	0.0000	0.0000	0.0000	0.0000	0.0000		0.0000	5.0000	0.0000	0.0000
R_S6T3g	0.0000	0.0000	0.0000	0.0000	0.0000	0.0000		0.0000	5.0000	0.0000	0.0000
R_S6T4g	0.0000	0.0000	0.0000	0.0000	0.0000	0.0000		0.0000	1.4286	0.0000	0.0000
R_S6T5g	0.0000	0.0000	0.0000	0.0000	0.0000	0.0000		0.0000	1.4286	0.0000	0.0000
R_S6T6g	0.0000	0.0000	0.0000	0.0000	0.0000	0.0000		0.0000	1.4286	0.0000	0.0000
R_S6T7g	0.0000	0.0000	0.0000	0.0000	0.0000	0.0000		0.0000	1.4286	0.0000	0.0000
R_S6T8g	0.0000	0.0000	0.0000	0.0000	0.0000	0.0000		0.0000	1.4286	0.0000	0.0000
R_S6T9g	0.0000	0.0000	0.0000	0.0000	0.0000	0.0000		0.0000	1.4286	0.0000	0.0000
R_S6TASE10ly	0.0000	0.0000	0.0000	0.0000	0.0000	0.0000		0.0000	1.4493	0.0000	0.0000
R_S6TASE11ly	0.0000	0.0000	0.0000	0.0000	0.0000	0.0000		0.0000	1.4493	0.0000	0.0000
R_S6TASE12ly	0.0000	0.0000	0.0000	0.0000	0.0000	0.0000		0.0000	1.4493	0.0000	0.0000
R_S6TASE13ly	0.0000	0.0000	0.0000	0.0000	0.0000	0.0000		0.0000	1.4493	0.0000	0.0000
R_S6TASE14ly	0.0000	0.0000	0.0000	0.0000	0.0000	0.0000		0.0000	1.4493	0.0000	0.0000
R_S6TASE15ly	0.0000	0.0000	0.0000	0.0000	0.0000	0.0000		0.0000	1.4493	0.0000	0.0000
R_S6TASE16ly	0.0000	0.0000	0.0000	0.0000	0.0000	0.0000		0.0000	1.4493	0.0000	0.0000
R_S6TASE17ly	0.0000	0.0000	0.0000	0.0000	0.0000	0.0000		0.0000	1.4493	0.0000	0.0000
R_S6TASE18ly	0.0000	0.0000	0.0000	0.0000	0.0000	0.0000		0.0000	1.4493	0.0000	0.0000
R_S6TASE19ly	0.0000	0.0000	0.0000	0.0000	0.0000	0.0000		0.0000	1.4493	0.0000	0.0000
R_S6TASE1ly	0.0000	0.0000	0.0000	0.0000	0.0000	0.0000		0.0000	2.1277	0.0000	0.0000
R_S6TASE20ly	0.0000	0.0000	0.0000	0.0000	0.0000	0.0000		0.0000	1.4493	0.0000	0.0000
R_S6TASE21ly	0.0000	0.0000	0.0000	0.0000	0.0000	0.0000		0.0000	1.4493	0.0000	0.0000
R_S6TASE22ly	0.0000	0.0000	0.0000	0.0000	0.0000	0.0000		0.0000	6.6667	0.0000	0.0000
R_S6TASE23ly	0.0000	0.0000	0.0000	0.0000	0.0000	0.0000		0.0000	6.6667	0.0000	0.0000
R_S6TASE24ly	0.0000	0.0000	0.0000	0.0000	0.0000	0.0000		0.0000	6.6667	0.0000	0.0000
R_S6TASE25ly	0.0000	0.0000	0.0000	0.0000	0.0000	0.0000		0.0000	6.2500	0.0000	0.0000
R_S6TASE26ly	0.0000	0.0000	0.0000	0.0000	0.0000	0.0000		0.0000	6.2500	0.0000	0.0000
R_S6TASE2ly	0.0000	0.0000	0.0000	0.0000	0.0000	0.0000		0.0000	2.1277	0.0000	0.0000
R_S6TASE3ly	0.0000	0.0000	0.0000	0.0000	0.0000	0.0000		0.0000	2.1277	0.0000	0.0000
R_S6TASE8ly	0.0000	0.0000	0.0000	0.0000	0.0000	0.0000		0.0000	5.8824	0.0000	0.0000
R_S6TASE9ly	0.0000	0.0000	0.0000	0.0000	0.0000	0.0000		0.0000	5.8824	0.0000	0.0000
R_SACCD3m	13.9570	0.0000	13.9570	1.0000	0.0000	1.0000		0.0000	100.0000	0.0000	0.0000
R_SACCD4m	13.9570	0.0000	13.9570	1.0000	0.0000	1.0000		0.0000	100.0000	0.0000	0.0000
R_SADT	0.0000	0.0000	0.0000	7.39977E-8	0.0000	7.39977E-8		0.0000	100.0000	0.0000	0.0000
R_SARCStm	0.0000	0.0000	0.0000	9.2906	0.0000	9.2906		0.0000	100.0000	0.0000	0.0000
R_SARDHm	14.4315	0.0000	14.4315	11.3662	0.0000	11.3662		0.0000	100.0000	0.0000	0.0000
R_SBTD_D2	100.0000	0.0000	100.0000	0.0000	0.0000	0.0000		0.0000	100.0000	0.0000	0.0000
R_SBTR	0.0000	0.0000	0.0000	0.0000	0.0000	0.0000		0.0000	100.0000	0.0000	0.0000
R_SCP21x	0.0000	0.0000	0.0000	0.0016	0.0016	-3.749E-12		0.0000	50.0000	0.0000	100.0000
R_SCP22x	100.0000	0.0000	100.0000	0.0813	1.11219E-7	0.0813		0.0000	100.0000	0.0000	100.0000
R_SCP2x	14.2857	0.0000	14.2857	14.2857	0.0000	14.2857		0.0000	14.2857	0.0000	0.0000
R_SCPx	0.0000	0.0000	0.0000	0.0000	0.0000	0.0000		0.0000	100.0000	0.0000	0.0000
R_Ser_Thrtg	0.0000	0.0000	0.0000	0.0000	0.0000	0.0000		0.0000	0.0000	0.0000	16.6667
R_SERDGLNexR	100.0000	0.0000	100.0000	1.00859E-7	0.6462	-0.6462		0.0000	100.0000	0.0000	100.0000
R_SERDGLYexR	0.0000	100.0000	-100.0000	0.6462	1.00859E-7	0.6462		0.0000	100.0000	0.0000	100.0000
R_SERGLNexR	100.0000	0.0000	100.0000	1.00852E-7	0.6631	-0.6631		0.0000	100.0000	0.0000	100.0000
R_SERGLYexR	8.9419	0.0000	8.9419	0.6294	1.00868E-7	0.6294		0.0000	100.0000	0.0000	100.0000
R_SERHL	0.0000	0.0000	0.0000	0.0000	0.0000	0.0000		0.0000	100.0000	0.0000	0.0000
R_SERPT	0.0000	0.0000	0.0000	0.0000	0.0000	0.0000		0.0000	40.0000	0.0000	0.0000
R_SERt4	0.0000	0.0000	0.0000	1.9790	0.0000	1.9790		0.0000	100.0000	0.0000	0.0000
R_SERtN1	0.0000	100.0000	-100.0000	7.63722E-8	1.5155	-1.5155		0.0000	100.0000	0.0000	100.0000
R_SERtp	0.0000	0.0000	0.0000	0.0000	0.0000	0.0000		0.0000	100.0000	0.0000	0.0000
R_SGALSIDEtg	0.0000	0.0000	0.0000	0.0000	0.0000	0.0000		0.0000	0.0000	0.0000	20.0000
R_SGALSIDEtl	0.0000	0.0000	0.0000	0.0000	0.0000	0.0000		0.0000	20.0000	0.0000	0.0000
R_SGPL12r	0.0000	0.0000	0.0000	8.3451	0.0000	8.3451		0.0000	100.0000	0.0000	0.0000
R_SIAASE2ly	0.0000	0.0000	0.0000	0.0000	0.0000	0.0000		0.0000	1.4493	0.0000	0.0000
R_SIAASE3ly	0.0000	0.0000	0.0000	0.0000	0.0000	0.0000		0.0000	6.6667	0.0000	0.0000
R_SIAASE4ly	0.0000	0.0000	0.0000	0.0000	0.0000	0.0000		0.0000	6.2500	0.0000	0.0000
R_SIAT4Bg	0.0000	0.0000	0.0000	0.0000	0.0000	0.0000		0.0000	10.0000	0.0000	0.0000
R_SIAT9g	0.0000	0.0000	0.0000	0.0000	0.0000	0.0000		0.0000	25.0000	0.0000	0.0000
R_sink_pre_prot(r)	0.0000	9.0236	-9.0236	0.0000	0.0000	0.0000		0.0000	0.0000	0.0000	33.3333
R_SLDt	0.0000	0.0000	0.0000	0.0000	0.0000	0.0000		0.0000	100.0000	0.0000	0.0000
R_SLDx	0.0000	0.0000	0.0000	0.0000	0.0000	0.0000		0.0000	0.0000	0.0000	100.0000
R_SMPD4	0.0000	0.0000	0.0000	2.9142	0.0000	2.9142		0.0000	100.0000	0.0000	0.0000
R_SO4CLtex2	0.0000	0.0000	0.0000	0.0000	0.0000	0.0000		0.0000	100.0000	0.0000	0.0000
R_SO4t4_2	0.0000	48.8713	-48.8713	0.0000	2.6042	-2.6042		0.0000	100.0000	0.0000	100.0000
R_SO4tl	0.0000	0.0000	0.0000	2.01429E-7	0.0000	2.01429E-7		0.0000	36.1111	0.0000	0.0000
R_SPC_HSt	0.0000	0.0000	0.0000	0.0000	2.9142	-2.9142		0.0000	0.0000	0.0000	100.0000
R_SPH1Pte	0.0000	0.0000	0.0000	0.0000	0.0000	0.0000		0.0000	0.0000	0.0000	40.0000
R_SPHINGStl	0.0000	0.0000	0.0000	0.0000	0.0000	0.0000		0.0000	0.0000	0.0000	20.0000
R_SPHK21c	0.0000	0.0000	0.0000	2.9142	0.0000	2.9142		0.0000	100.0000	0.0000	0.0000
R_SPHS1Pte	0.0000	0.0000	0.0000	0.0000	5.4309	-5.4309		0.0000	100.0000	0.0000	100.0000
R_SPHS1Ptr	0.0000	0.0000	0.0000	8.3451	0.0000	8.3451		0.0000	100.0000	0.0000	0.0000
R_SPMS	0.0000	0.0000	0.0000	0.0000	0.0000	0.0000		0.0000	100.0000	0.0000	0.0000
R_SPODM	0.0000	0.0000	0.0000	0.0000	0.0000	0.0000		0.0000	51.0000	0.0000	0.0000
R_SPODMm	7.9286	0.0000	7.9286	0.0000	0.0000	0.0000		0.0000	51.0000	0.0000	0.0000
R_SPODMn	0.0000	0.0000	0.0000	0.0000	0.0000	0.0000		0.0000	16.6667	0.0000	0.0000
R_SPODMx	42.8571	0.0000	42.8571	42.8571	0.0000	42.8571		0.0000	50.0000	0.0000	0.0000
R_SPTix	0.0000	0.0000	0.0000	0.0000	0.0000	0.0000		0.0000	100.0000	0.0000	0.0000
R_SQLEr	0.0000	0.0000	0.0000	0.8185	0.0000	0.8185		0.0000	16.6667	0.0000	0.0000
R_SQLSr	0.0000	0.0000	0.0000	0.5457	0.0000	0.5457		0.0000	100.0000	0.0000	0.0000
R_SRTNt6_2_r	0.0000	100.0000	-100.0000	0.7142	1.00830E-7	0.7142		0.0000	100.0000	0.0000	100.0000
R_SRTNtu	100.0000	0.0000	100.0000	1.00830E-7	0.7142	-0.7142		0.0000	100.0000	0.0000	100.0000
R_ST8SIA11	0.0000	0.0000	0.0000	0.0000	0.0000	0.0000		0.0000	10.0000	0.0000	0.0000
R_ST8SIA12	0.0000	0.0000	0.0000	0.0000	0.0000	0.0000		0.0000	25.0000	0.0000	0.0000
R_STCOAtx	0.0000	0.0000	0.0000	0.0016	0.0016	-1.077E-11		0.0000	100.0000	0.0000	100.0000
R_STRDNCCPT1	0.0000	0.0000	0.0000	0.0000	0.0000	0.0000		0.0000	79.4000	0.0000	0.0000
R_STRDNCCPT2	0.0000	0.0000	0.0000	0.0000	0.0000	0.0000		0.0000	79.4000	0.0000	0.0000
R_STRDNCCRNt	0.0000	0.0000	0.0000	0.0000	0.0000	0.0000		0.0000	79.4000	0.0000	0.0000
R_STRDNCt	0.0000	0.0000	0.0000	0.0000	0.0000	0.0000		0.0000	79.4000	0.0000	0.0000
R_STS1	0.0000	0.0000	0.0000	0.0000	0.0000	0.0000		0.0000	100.0000	0.0000	0.0000
R_STS2	0.0000	0.0000	0.0000	0.0000	0.0000	0.0000		0.0000	100.0000	0.0000	0.0000
R_SUCCt2m	100.0000	0.0000	100.0000	0.0000	4.4729	-4.4729		0.0000	100.0000	0.0000	100.0000
R_SUCCt4_2	100.0000	0.0000	100.0000	0.0000	16.8576	-16.8576		0.0000	100.0000	0.0000	100.0000
R_SUCCtp	0.0000	0.0000	0.0000	0.0016	0.0016	-5.820E-13		0.0000	100.0000	0.0000	100.0000
R_SUCD1m	0.0000	59.6446	-59.6446	0.0000	25.2633	-25.2633		0.0000	100.0000	0.0000	100.0000
R_SUCOAS1m	86.2538	0.0000	86.2538	0.0000	13.9918	-13.9918		0.0000	100.0000	0.0000	100.0000
R_SUCOASm	73.3908	100.0000	-26.6092	100.0000	100.0000	0.0000		0.0000	100.0000	0.0000	100.0000
R_SUCRe	1.7287	0.0000	1.7287	1.5508	0.0000	1.5508		0.0000	1.7287	0.0000	0.0000
R_TAGAT_Dt	34.7919	0.0000	34.7919	0.7721	0.0000	0.7721		0.0000	100.0000	0.0000	0.0000
R_TAGt	0.0000	18.0473	-18.0473	0.0000	1.00732E-7	-1.0073E-7		0.0000	0.0000	0.0000	100.0000
R_TALA	100.0000	0.0000	100.0000	23.6655	0.0000	23.6655		0.0000	100.0000	0.0000	100.0000
R_TAXOLte	0.0000	0.0000	0.0000	0.0000	0.0000	0.0000		0.0000	100.0000	0.0000	0.0000
R_TCHOLAt	100.0000	0.0000	100.0000	1.01297E-7	0.2915	-0.2915		0.0000	100.0000	0.0000	100.0000
R_TCHOLAt3	0.0000	0.0000	0.0000	0.0000	0.0000	0.0000		0.0000	100.0000	0.0000	0.0000
R_TCHOLAte	0.0000	0.0000	0.0000	0.8765	1.00781E-7	0.8765		0.0000	100.0000	0.0000	100.0000
R_TCHOLAtx	0.0000	0.0000	0.0000	0.0016	0.0016	1.5929E-12		0.0000	100.0000	0.0000	100.0000
R_TCYNTt	0.0000	0.0000	0.0000	2.6042	0.0000	2.6042		0.0000	100.0000	0.0000	0.0000
R_TCYNTtm	0.0000	0.0000	0.0000	2.6042	0.0000	2.6042		0.0000	100.0000	0.0000	0.0000
R_TDCHOLAte	0.0000	0.0000	0.0000	4.2539	0.0000	4.2539		0.0000	100.0000	0.0000	100.0000
R_TDCHOLAtx	0.0000	0.0000	0.0000	0.0016	0.0016	-4.196E-13		0.0000	100.0000	0.0000	100.0000
R_TDPm	0.0000	0.0000	0.0000	0.0000	0.0000	0.0000		0.0000	100.0000	0.0000	0.0000
R_TETHEX3COAtx	57.1429	0.0000	57.1429	79.2337	0.0000	79.2337		0.0000	100.0000	0.0000	0.0000
R_TETHEX3t	57.1429	0.0000	57.1429	79.2337	0.0000	79.2337		0.0000	100.0000	0.0000	0.0000
R_TETPENT3COAtx	100.0000	0.0000	100.0000	90.8624	0.0000	90.8624		0.0000	100.0000	0.0000	0.0000
R_TETPENT3t	100.0000	0.0000	100.0000	90.8624	0.0000	90.8624		0.0000	100.0000	0.0000	0.0000
R_TETPENT6COAtx	0.0000	0.0000	0.0000	0.0000	0.0000	0.0000		0.0000	37.5000	0.0000	0.0000
R_TETPENT6t	0.0000	0.0000	0.0000	0.0000	0.0000	0.0000		0.0000	37.5000	0.0000	0.0000
R_TETTET6COAtx	0.0000	0.0000	0.0000	0.0000	0.0000	0.0000		0.0000	100.0000	0.0000	0.0000
R_TETTET6t	0.0000	0.0000	0.0000	0.0000	0.0000	0.0000		0.0000	100.0000	0.0000	0.0000
R_THBPT4ACAMDASE	0.0000	0.0000	0.0000	0.0026	0.0000	0.0026		0.0000	100.0000	0.0000	0.0000
R_THCHOLSTOICtm	0.0000	0.0000	0.0000	0.0000	0.0000	0.0000		0.0000	100.0000	0.0000	0.0000
R_THD1m	100.0000	0.0000	100.0000	0.0000	8.2962	-8.2962		0.0000	100.0000	0.0000	100.0000
R_THFtm	33.3333	0.0000	33.3333	13.2206	0.0000	13.2206		0.0000	100.0000	0.0000	100.0000
R_THMMPtm	0.0000	0.0000	0.0000	0.0000	0.0000	0.0000		0.0000	0.0000	0.0000	100.0000
R_THMP	0.0000	0.0000	0.0000	0.0000	0.0000	0.0000		0.0000	100.0000	0.0000	0.0000
R_THMPPtm	0.0000	0.0000	0.0000	0.0000	0.0000	0.0000		0.0000	100.0000	0.0000	0.0000
R_THP2Ctp	0.0000	0.0000	0.0000	0.0000	0.0000	0.0000		0.0000	0.0000	0.0000	100.0000
R_THRD_L	0.6219	0.0000	0.6219	0.0000	0.0000	0.0000		0.0000	4.1173	0.0000	0.0000
R_THRGLNexR	100.0000	0.0000	100.0000	1.00929E-7	0.5301	-0.5301		0.0000	100.0000	0.0000	100.0000
R_THRGLYexR	0.0000	99.3781	-99.3781	0.7624	1.00813E-7	0.7624		0.0000	100.0000	0.0000	100.0000
R_THRt4	0.0000	0.0000	0.0000	2.1120	0.0000	2.1120		0.0000	100.0000	0.0000	0.0000
R_THYOXt2	100.0000	0.0000	100.0000	0.5335	1.00926E-7	0.5335		0.0000	100.0000	0.0000	100.0000
R_TKT1	22.4304	0.0000	22.4304	11.1744	0.0000	11.1744		0.0000	100.0000	0.0000	66.6667
R_TKT2	22.4304	0.0000	22.4304	11.1744	0.0000	11.1744		0.0000	100.0000	0.0000	66.6667
R_TMDPK	0.0000	0.0000	0.0000	0.0000	0.0000	0.0000		0.0000	100.0000	0.0000	0.0000
R_TMDS	0.0000	0.0000	0.0000	0.0000	0.0000	0.0000		0.0000	50.0000	0.0000	0.0000
R_TMNDNCCPT1	0.0000	0.0000	0.0000	0.0000	0.0000	0.0000		0.0000	66.1667	0.0000	0.0000
R_TMNDNCCPT2	0.0000	0.0000	0.0000	0.0000	0.0000	0.0000		0.0000	66.1667	0.0000	0.0000
R_TMNDNCCRNt	0.0000	0.0000	0.0000	0.0000	0.0000	0.0000		0.0000	66.1667	0.0000	0.0000
R_TMNDNCt	0.0000	0.0000	0.0000	0.0000	0.0000	0.0000		0.0000	66.1667	0.0000	0.0000
R_TOLBUTAMIDEte	0.0000	0.0000	0.0000	0.0000	0.0000	0.0000		0.0000	100.0000	0.0000	0.0000
R_TPI	55.1391	0.0000	55.1391	12.3889	0.0000	12.3889		0.0000	100.0000	0.0000	100.0000
R_TRDR	100.0000	0.0000	100.0000	0.0000	0.0000	0.0000		0.0000	100.0000	0.0000	0.0000
R_TRDRm	0.0000	0.0000	0.0000	0.0016	0.0000	0.0016		0.0000	100.0000	0.0000	0.0000
R_TREHe	0.0000	0.0000	0.0000	8.82795E-8	0.0000	8.82795E-8		0.0000	100.0000	0.0000	0.0000
R_TRIODTHYt	0.0000	100.0000	-100.0000	1.00893E-7	0.5840	-0.5840		0.0000	100.0000	0.0000	100.0000
R_TRIODTHYt2	100.0000	0.0000	100.0000	0.5840	1.00893E-7	0.5840		0.0000	100.0000	0.0000	100.0000
R_TRPHYDRO2	0.0000	0.0000	0.0000	0.0013	0.0000	0.0013		0.0000	100.0000	0.0000	0.0000
R_TRPt	100.0000	0.0000	100.0000	9.90765E-8	1.1682	-1.1682		0.0000	100.0000	0.0000	100.0000
R_TRPt4	0.0000	0.0000	0.0000	2.7658	0.0000	2.7658		0.0000	100.0000	0.0000	0.0000
R_TSTSTERONESte	0.0000	0.0000	0.0000	0.0000	0.0000	0.0000		0.0000	100.0000	0.0000	0.0000
R_TSTSTERONESULT	0.0000	0.0000	0.0000	0.0000	0.0000	0.0000		0.0000	100.0000	0.0000	0.0000
R_TSTSTERONEt	0.0000	0.0000	0.0000	0.0000	0.0000	0.0000		0.0000	100.0000	0.0000	0.0000
R_TSULt4_3	0.0000	0.0000	0.0000	2.6042	0.0000	2.6042		0.0000	100.0000	0.0000	0.0000
R_TTDCAtr	0.0000	0.0000	0.0000	0.0000	0.0000	0.0000		0.0000	100.0000	0.0000	0.0000
R_TTDCPT1	0.0000	0.0000	0.0000	0.0000	0.0000	0.0000		0.0000	100.0000	0.0000	0.0000
R_TTDCPT2	0.0000	0.0000	0.0000	0.0000	0.0000	0.0000		0.0000	100.0000	0.0000	0.0000
R_TTDCRNt	0.0000	0.0000	0.0000	0.0000	0.0000	0.0000		0.0000	100.0000	0.0000	0.0000
R_TXA2te	0.0000	100.0000	-100.0000	0.0000	1.05027E-7	-1.0503E-7		0.0000	0.0000	0.0000	100.0000
R_TXA2tr	0.0000	100.0000	-100.0000	0.0000	1.05027E-7	-1.0503E-7		0.0000	0.0000	0.0000	100.0000
R_TXASr	100.0000	0.0000	100.0000	1.05027E-7	0.0000	1.05027E-7		0.0000	100.0000	0.0000	0.0000
R_TYMSFt	0.0000	0.0000	0.0000	0.0000	0.0000	0.0000		0.0000	100.0000	0.0000	0.0000
R_TYMSULT	0.0000	0.0000	0.0000	0.0000	0.0000	0.0000		0.0000	100.0000	0.0000	0.0000
R_TYRCBOX	0.0000	0.0000	0.0000	0.0000	0.0000	0.0000		0.0000	100.0000	0.0000	0.0000
R_TYROXDAc	0.0000	0.0000	0.0000	0.0000	0.0000	0.0000		0.0000	100.0000	0.0000	0.0000
R_TYRt	0.0000	100.0000	-100.0000	0.0000	1.8581	-1.8581		0.0000	100.0000	0.0000	100.0000
R_TYRTA	2.1184	0.0000	2.1184	8.80740E-8	1.3141	-1.3141		0.0000	2.1184	0.0000	100.0000
R_UAG2EMAi	0.0000	0.0000	0.0000	0.0000	0.0000	0.0000		0.0000	50.0000	0.0000	0.0000
R_UAG4E	0.0000	0.0000	0.0000	0.0016	0.0016	-7.134E-10		0.0000	14.2857	0.0000	16.6667
R_UAGALDP	0.0000	0.0000	0.0000	1.00719E-7	0.0000	1.00719E-7		0.0000	16.6667	0.0000	0.0000
R_UAGDP	9.0236	0.0000	9.0236	1.01489E-7	0.0000	1.01489E-7		0.0000	100.0000	0.0000	0.0000
R_UDPACGALtl	0.0000	0.0000	0.0000	0.0000	0.0000	0.0000		0.0000	0.0000	0.0000	16.6667
R_UDPDOLPT_L	0.0000	0.0000	0.0000	0.0000	0.0000	0.0000		0.0000	4.3478	0.0000	0.0000
R_UDPG4E	0.0000	0.0000	0.0000	0.0000	2.5979	-2.5979		0.0000	60.0000	0.0000	100.0000
R_UDPGALtg	0.0000	0.0000	0.0000	0.0000	0.0000	0.0000		0.0000	50.0000	0.0000	0.0000
R_UDPGD	1.7100	0.0000	1.7100	1.7100	0.0000	1.7100		1.7100	100.0000	0.0000	0.0000
R_UDPGLCAter	98.2900	0.0000	98.2900	9.02470E-8	1.2825	-1.2825		0.0000	98.2900	0.0000	100.0000
R_UDPGLCter	100.0000	0.0000	100.0000	0.4275	1.01028E-7	0.4275		0.0000	100.0000	0.0000	98.2900
R_UDPtl	0.0000	0.0000	0.0000	0.0000	0.0000	0.0000		0.0000	16.6667	0.0000	0.0000
R_UGALNACtg	0.0000	0.0000	0.0000	0.0000	0.0000	0.0000		0.0000	16.6667	0.0000	0.0000
R_UGCG	0.0000	0.0000	0.0000	0.0000	0.0000	0.0000		0.0000	25.0000	0.0000	0.0000
R_UGLCNACtg	0.0000	0.0000	0.0000	0.0000	0.0000	0.0000		0.0000	50.0000	0.0000	0.0000
R_UGLT	85.8825	0.0000	85.8825	0.0000	5.0290	-5.0290		0.0000	100.0000	0.0000	100.0000
R_UGT1A10r	1.7100	0.0000	1.7100	1.7100	0.0000	1.7100		1.7100	8.5500	0.0000	0.0000
R_UGT1A6r	0.0000	0.0000	0.0000	0.0000	0.0000	0.0000		0.0000	98.2900	0.0000	0.0000
R_UMPK	0.0000	100.0000	-100.0000	76.7808	100.0000	-23.2192		0.0000	100.0000	0.0000	100.0000
R_UMPK2	92.6232	0.0000	92.6232	0.0000	5.3589	-5.3589		0.0000	100.0000	0.0000	100.0000
R_UMPK3	100.0000	0.0000	100.0000	3.0952	0.0000	3.0952		0.0000	100.0000	0.0000	100.0000
R_UMPK3n	100.0000	0.0000	100.0000	0.0016	0.0016	-2.860E-10		0.0000	100.0000	0.0000	100.0000
R_UMPK4	0.0000	43.7730	-43.7730	2.2962	0.0000	2.2962		0.0000	100.0000	0.0000	100.0000
R_UMPK5	0.0000	100.0000	-100.0000	0.0000	3.0183	-3.0183		0.0000	100.0000	0.0000	100.0000
R_UMPK5n	0.0000	0.0000	0.0000	0.0016	0.0016	4.3290E-10		0.0000	100.0000	0.0000	100.0000
R_UMPK6	100.0000	0.0000	100.0000	0.0000	3.1480	-3.1480		0.0000	100.0000	0.0000	100.0000
R_UMPK6n	0.0000	100.0000	-100.0000	0.0016	0.0016	-1.405E-10		0.0000	100.0000	0.0000	100.0000
R_UMPK7	0.0000	100.0000	-100.0000	1.01091E-7	0.3846	-0.3846		0.0000	100.0000	0.0000	100.0000
R_UMPKn	100.0000	100.0000	0.0000	100.0000	100.0000	0.0000		0.0000	100.0000	0.0000	100.0000
R_UPP3S	1.7100	0.0000	1.7100	0.0000	0.0000	0.0000		0.0000	12.5000	0.0000	0.0000
R_UPPDC1	1.7100	0.0000	1.7100	0.0000	0.0000	0.0000		0.0000	12.5000	0.0000	0.0000
R_UPPN	52.8598	0.0000	52.8598	31.4477	0.0000	31.4477		0.0000	100.0000	0.0000	0.0000
R_URATEt	0.0000	0.0000	0.0000	0.0000	0.0000	0.0000		0.0000	100.0000	0.0000	0.0000
R_URCN	0.0000	0.0000	0.0000	2.0616	0.0000	2.0616		0.0000	2.0616	0.0000	0.0000
R_UREAt	0.0000	0.0000	0.0000	0.0000	22.6984	-22.6984		0.0000	0.0000	0.0000	100.0000
R_URIK1	47.1402	0.0000	47.1402	68.5523	0.0000	68.5523		0.0000	100.0000	0.0000	0.0000
R_VACCCPT1	0.0000	0.0000	0.0000	0.0000	0.0000	0.0000		0.0000	79.4000	0.0000	0.0000
R_VACCCPT2	0.0000	0.0000	0.0000	0.0000	0.0000	0.0000		0.0000	79.4000	0.0000	0.0000
R_VACCCRNt	0.0000	0.0000	0.0000	0.0000	0.0000	0.0000		0.0000	79.4000	0.0000	0.0000
R_VACCt	0.0000	0.0000	0.0000	0.0000	16.6340	-16.6340		0.0000	0.0000	0.0000	100.0000
R_VALt5m	0.0000	100.0000	-100.0000	0.0000	4.3409	-4.3409		0.0000	100.0000	0.0000	100.0000
R_VALTA	100.0000	0.0000	100.0000	1.8029	0.0000	1.8029		0.0000	100.0000	0.0000	100.0000
R_VALTAm	0.0000	100.0000	-100.0000	0.0000	4.3409	-4.3409		0.0000	100.0000	0.0000	100.0000
R_VLCS2p	0.0000	0.0000	0.0000	0.0000	0.0000	0.0000		0.0000	100.0000	0.0000	0.0000
R_VLCS2r	0.0000	0.0000	0.0000	0.0000	0.0000	0.0000		0.0000	100.0000	0.0000	0.0000
R_VLCSp	0.0000	0.0000	0.0000	0.0000	0.0000	0.0000		0.0000	100.0000	0.0000	0.0000
R_VLCSr	0.0000	0.0000	0.0000	0.0000	0.0000	0.0000		0.0000	100.0000	0.0000	0.0000
R_XOL27OHtm	0.0000	0.0000	0.0000	0.0016	0.0016	4.5289E-11		0.0000	100.0000	0.0000	100.0000
R_XOLDIOLONEt	0.0000	0.0000	0.0000	0.0000	0.0000	0.0000		0.0000	0.0000	0.0000	100.0000
R_XOLTRIOLtm	0.0000	0.0000	0.0000	0.0000	0.0000	0.0000		0.0000	100.0000	0.0000	0.0000
R_XYLt	0.0000	0.0000	0.0000	0.0000	1.00366E-7	-1.0037E-7		0.0000	0.0000	0.0000	10.0000
R_XYLTD_Dr	0.0000	0.0000	0.0000	0.0000	0.0000	0.0000		0.0000	100.0000	0.0000	0.0000
R_XYLtly	0.0000	0.0000	0.0000	1.00366E-7	0.0000	1.00366E-7		0.0000	10.0000	0.0000	0.0000
R_XYLTt	100.0000	0.0000	100.0000	1.7596	0.0000	1.7596		0.0000	100.0000	0.0000	100.0000
R_XYLUR	0.0000	100.0000	-100.0000	0.0000	15.4123	-15.4123		0.0000	100.0000	0.0000	100.0000
R_EX_4abutn(e)	0.0000	0.0000	0.0000	0.0000	17.3588	-17.3588		0.0000	100.0000	0.0000	100.0000
R_EX_ctp(e)	0.0000	100.0000	-100.0000	10.5921	0.0000	10.5921		0.0000	100.0000	0.0000	100.0000
R_EX_dgmp(e)	35.1648	0.0000	35.1648	3.2265	0.0000	3.2265		0.0000	100.0000	0.0000	100.0000
R_EX_dgtp(e)	0.0000	35.1648	-35.1648	0.0000	3.2265	-3.2265		0.0000	100.0000	0.0000	100.0000
R_EX_dha(e)	0.0000	100.0000	-100.0000	0.0000	8.3376	-8.3376		0.0000	100.0000	0.0000	100.0000
R_EX_dhap(e)	100.0000	0.0000	100.0000	8.3376	0.0000	8.3376		0.0000	100.0000	0.0000	100.0000
R_EX_dtmp(e)	0.0000	100.0000	-100.0000	0.0000	10.5921	-10.5921		0.0000	100.0000	0.0000	100.0000
R_EX_dttp(e)	0.0000	0.0000	0.0000	10.5921	0.0000	10.5921		0.0000	100.0000	0.0000	100.0000
R_EX_fad(e)	0.0755	0.0000	0.0755	0.0755	0.0000	0.0755		0.0000	0.0755	0.0000	0.0000
R_EX_fald(e)	0.0000	85.5685	-85.5685	0.0000	7.6989	-7.6989		0.0000	100.0000	0.0000	100.0000
R_EX_g1p(e)	0.0000	0.0000	0.0000	3.9523	0.0000	3.9523		0.0000	100.0000	0.0000	0.0000
R_EX_HC00229(e)	100.0000	0.0000	100.0000	1.3111	8.82795E-8	1.3111		0.0000	100.0000	0.0000	100.0000
R_EX_HC00250(e)	0.0000	48.8713	-48.8713	5.8282	0.0000	5.8282		0.0000	100.0000	0.0000	100.0000
R_EX_HC01104(e)	100.0000	0.0000	100.0000	8.3376	0.0000	8.3376		0.0000	100.0000	0.0000	100.0000
R_EX_HC01444(e)	100.0000	0.0000	100.0000	1.2884	8.98340E-8	1.2884		0.0000	100.0000	0.0000	100.0000
R_EX_HC01609(e)	0.0000	27.4398	-27.4398	0.0000	1.7538	-1.7538		0.0000	75.0000	0.0000	75.0000
R_EX_HC01610(e)	27.4398	0.0000	27.4398	1.7538	0.0000	1.7538		0.0000	75.0000	0.0000	75.0000
R_EX_itp(e)	100.0000	0.0000	100.0000	7.0614	0.0000	7.0614		0.0000	100.0000	0.0000	100.0000
R_EX_orot(e)	0.0000	0.0000	0.0000	0.0017	0.0017	7.4781E-12		0.0000	100.0000	0.0000	100.0000
R_EX_prpp(e)	85.5685	0.0000	85.5685	1.1432	1.00730E-7	1.1432		0.0000	100.0000	0.0000	100.0000
R_EX_ptrc(e)	0.0000	0.0000	0.0000	17.3588	0.0000	17.3588		0.0000	100.0000	0.0000	100.0000
R_EX_pydx5p(e)	0.0000	0.0000	0.0000	0.0000	0.0000	0.0000		0.0000	100.0000	0.0000	0.0000
R_EX_spmd(e)	0.0000	0.0000	0.0000	0.0016	0.0016	1.9198E-11		0.0000	100.0000	0.0000	100.0000
R_EX_udpg(e)	0.0000	0.0000	0.0000	0.0000	3.9523	-3.9523		0.0000	0.0000	0.0000	100.0000
R_r0002	0.0000	9.0236	-9.0236	0.0000	2.7146	-2.7146		0.0000	100.0000	0.0000	100.0000
R_r0009	0.0000	0.0000	0.0000	0.0000	0.0000	0.0000		0.0000	50.0000	0.0000	0.0000
R_r0010	50.0000	0.0000	50.0000	20.9690	0.0000	20.9690		0.0000	100.0000	0.0000	0.0000
R_r0016	0.0000	25.0000	-25.0000	0.0000	2.7508	-2.7508		0.0000	25.0000	0.0000	50.0000
R_r0021	100.0000	0.0000	100.0000	8.5965	0.0000	8.5965		0.0000	100.0000	0.0000	100.0000
R_r0022	100.0000	0.0000	100.0000	23.1966	0.0000	23.1966		0.0000	100.0000	0.0000	100.0000
R_r0027	100.0000	0.0000	100.0000	18.8308	0.0000	18.8308		0.0000	100.0000	0.0000	100.0000
R_r0033	0.0000	0.0000	0.0000	0.0000	0.0000	0.0000		0.0000	100.0000	0.0000	0.0000
R_r0047	0.0000	0.0000	0.0000	0.0000	0.0000	0.0000		0.0000	100.0000	0.0000	0.0000
R_r0051	85.5685	0.0000	85.5685	1.1432	1.00730E-7	1.1432		0.0000	100.0000	0.0000	100.0000
R_r0055	0.0000	0.0000	0.0000	0.0017	0.0017	-1.710E-11		0.0000	100.0000	0.0000	100.0000
R_r0068	23.3087	0.0000	23.3087	50.4365	0.0000	50.4365		0.0000	100.0000	0.0000	0.0000
R_r0081	100.0000	0.0000	100.0000	0.0016	0.0016	-1.8952E-9		0.0000	100.0000	0.0000	100.0000
R_r0082	57.1429	0.0000	57.1429	0.0000	7.7402	-7.7402		0.0000	100.0000	0.0000	100.0000
R_r0083	0.0000	100.0000	-100.0000	8.16091E-8	1.4182	-1.4182		0.0000	100.0000	0.0000	100.0000
R_r0084	0.0000	57.1429	-57.1429	0.0017	0.0017	1.5966E-12		0.0000	100.0000	0.0000	100.0000
R_r0085	0.0000	0.0000	0.0000	0.0000	0.0000	0.0000		0.0000	100.0000	0.0000	0.0000
R_r0086	15.2488	0.0000	15.2488	0.0000	0.0000	0.0000		0.0000	100.0000	0.0000	0.0000
R_r0093	0.0000	0.0000	0.0000	3.9523	0.0000	3.9523		0.0000	100.0000	0.0000	0.0000
R_r0097	23.3087	0.0000	23.3087	50.4365	0.0000	50.4365		0.0000	100.0000	0.0000	0.0000
R_r0119	0.0000	0.0000	0.0000	0.0000	0.0000	0.0000		0.0000	100.0000	0.0000	0.0000
R_r0129	100.0000	0.0000	100.0000	5.4331	0.0000	5.4331		0.0000	100.0000	0.0000	0.0000
R_r0130	0.0000	100.0000	-100.0000	0.0000	1.7636	-1.7636		0.0000	100.0000	0.0000	100.0000
R_r0139	100.0000	0.0000	100.0000	0.0000	10.5921	-10.5921		0.0000	100.0000	0.0000	100.0000
R_r0142	0.0000	0.0000	0.0000	0.0000	0.0000	0.0000		0.0000	100.0000	0.0000	0.0000
R_r0145	0.0000	100.0000	-100.0000	0.0000	68.3367	-68.3367		0.0000	100.0000	0.0000	100.0000
R_r0149	100.0000	0.0000	100.0000	0.0000	10.5921	-10.5921		0.0000	100.0000	0.0000	100.0000
R_r0156	0.0000	0.0000	0.0000	0.0000	0.0000	0.0000		0.0000	100.0000	0.0000	0.0000
R_r0157	15.2488	0.0000	15.2488	0.0000	0.0000	0.0000		0.0000	100.0000	0.0000	0.0000
R_r0163	0.0000	45.9646	-45.9646	2.2450	0.0000	2.2450		0.0000	100.0000	0.0000	100.0000
R_r0165	100.0000	0.0000	100.0000	14.4764	0.0000	14.4764		0.0000	100.0000	0.0000	0.0000
R_r0170	0.0000	0.0000	0.0000	0.2728	1.01347E-7	0.2728		0.0000	16.6667	0.0000	100.0000
R_r0173	0.0000	57.1429	-57.1429	0.0000	80.0317	-80.0317		0.0000	100.0000	0.0000	100.0000
R_r0178	100.0000	0.0000	100.0000	0.0000	2.3785	-2.3785		0.0000	100.0000	0.0000	100.0000
R_r0179	0.0000	100.0000	-100.0000	0.0000	2.3889	-2.3889		0.0000	100.0000	0.0000	100.0000
R_r0181	0.0000	100.0000	-100.0000	0.0000	7.0614	-7.0614		0.0000	100.0000	0.0000	100.0000
R_r0186	14.2850	0.0000	14.2850	5.6594	0.0000	5.6594		0.0000	100.0000	0.0000	0.0000
R_r0191	0.0000	0.0000	0.0000	0.0000	0.0000	0.0000		0.0000	100.0000	0.0000	0.0000
R_r0193	0.0000	97.7426	-97.7426	3.2239	0.0000	3.2239		0.0000	100.0000	0.0000	100.0000
R_r0196	13.6800	0.0000	13.6800	0.0012	0.0022	-0.0010		0.0000	100.0000	0.0000	100.0000
R_r0202	0.0000	100.0000	-100.0000	0.0000	60.5603	-60.5603		0.0000	100.0000	0.0000	100.0000
R_r0208	27.0709	0.0000	27.0709	1.00934E-7	0.0000	1.00934E-7		0.0000	100.0000	0.0000	0.0000
R_r0210	0.0000	0.0000	0.0000	0.0000	0.0000	0.0000		0.0000	100.0000	0.0000	0.0000
R_r0233	0.0000	0.0000	0.0000	9.52147E-8	0.0000	9.52147E-8		0.0000	100.0000	0.0000	0.0000
R_r0236	47.1402	0.0000	47.1402	0.0000	30.2564	-30.2564		0.0000	100.0000	0.0000	100.0000
R_r0242	0.0000	100.0000	-100.0000	0.0000	8.3376	-8.3376		0.0000	100.0000	0.0000	100.0000
R_r0245	0.0000	100.0000	-100.0000	0.0000	2.6597	-2.6597		0.0000	100.0000	0.0000	100.0000
R_r0246	0.0000	0.0000	0.0000	1.8756	0.0000	1.8756		0.0000	100.0000	0.0000	0.0000
R_r0249	100.0000	0.0000	100.0000	5.5872	0.0000	5.5872		0.0000	100.0000	0.0000	100.0000
R_r0265	0.0000	0.0000	0.0000	9.52147E-8	0.0000	9.52147E-8		0.0000	100.0000	0.0000	0.0000
R_r0267	0.0000	0.0000	0.0000	14.5326	0.0000	14.5326		0.0000	100.0000	0.0000	100.0000
R_r0268	100.0000	0.0000	100.0000	0.0000	14.5326	-14.5326		0.0000	100.0000	0.0000	100.0000
R_r0280	0.0000	0.0000	0.0000	20.5899	0.0000	20.5899		0.0000	100.0000	0.0000	0.0000
R_r0281	0.0000	0.0000	0.0000	0.0000	17.3588	-17.3588		0.0000	100.0000	0.0000	100.0000
R_r0287	0.0000	0.0000	0.0000	0.0000	0.0000	0.0000		0.0000	56.7143	0.0000	0.0000
R_r0295	19.9956	0.0000	19.9956	0.0000	0.0000	0.0000		0.0000	100.0000	0.0000	0.0000
R_r0311	0.0000	0.0000	0.0000	3.8465	0.0000	3.8465		0.0000	100.0000	0.0000	0.0000
R_r0317	0.0000	100.0000	-100.0000	0.0000	2.2475	-2.2475		0.0000	100.0000	0.0000	100.0000
R_r0321	13.7462	0.0000	13.7462	0.0000	0.0000	0.0000		0.0000	100.0000	0.0000	0.0000
R_r0339	32.7087	0.0000	32.7087	0.0000	0.0000	0.0000		0.0000	100.0000	0.0000	0.0000
R_r0340	0.0000	0.0000	0.0000	1.8756	0.0000	1.8756		0.0000	100.0000	0.0000	0.0000
R_r0345	100.0000	100.0000	0.0000	89.8995	100.0000	-10.1005		0.0000	100.0000	0.0000	100.0000
R_r0354	0.0000	0.0000	0.0000	0.0000	0.0000	0.0000		0.0000	100.0000	0.0000	0.0000
R_r0355	0.0000	0.0000	0.0000	0.0000	0.0000	0.0000		0.0000	100.0000	0.0000	0.0000
R_r0358	4.6405	0.0000	4.6405	0.0000	0.0000	0.0000		0.0000	100.0000	0.0000	0.0000
R_r0360	0.0000	0.0000	0.0000	0.0000	0.0000	0.0000		0.0000	13.0435	0.0000	0.0000
R_r0361	0.0000	0.0000	0.0000	0.0000	0.0000	0.0000		0.0000	13.0435	0.0000	0.0000
R_r0365	0.0000	0.0000	0.0000	0.0000	0.0000	0.0000		0.0000	100.0000	0.0000	0.0000
R_r0377	93.4510	0.0000	93.4510	8.2900	0.0000	8.2900		0.0000	100.0000	0.0000	0.0000
R_r0384	0.0000	0.0000	0.0000	4.4900	0.0000	4.4900		0.0000	100.0000	0.0000	0.0000
R_r0385	0.0000	0.0000	0.0000	0.0000	0.0000	0.0000		0.0000	100.0000	0.0000	0.0000
R_r0386	0.0000	0.0000	0.0000	0.0000	0.0000	0.0000		0.0000	100.0000	0.0000	0.0000
R_r0388	0.0000	0.0000	0.0000	0.0000	0.0000	0.0000		0.0000	0.0000	0.0000	100.0000
R_r0389	0.0000	0.0000	0.0000	0.0000	0.0000	0.0000		0.0000	100.0000	0.0000	0.0000
R_r0390	0.0000	100.0000	-100.0000	8.82795E-8	1.3111	-1.3111		0.0000	100.0000	0.0000	100.0000
R_r0391	100.0000	0.0000	100.0000	14.7879	0.0000	14.7879		0.0000	100.0000	0.0000	0.0000
R_r0392	32.7087	0.0000	32.7087	0.0000	0.0000	0.0000		0.0000	100.0000	0.0000	0.0000
R_r0393	0.0000	0.0000	0.0000	1.8756	0.0000	1.8756		0.0000	100.0000	0.0000	0.0000
R_r0394	0.0000	0.0000	0.0000	3.8127	0.0000	3.8127		0.0000	100.0000	0.0000	100.0000
R_r0399	0.0000	0.0000	0.0000	0.0000	0.0013	-0.0013		0.0000	0.0000	0.0000	100.0000
R_r0400	0.0000	33.3333	-33.3333	0.0016	0.0016	6.2527E-12		0.0000	16.6667	0.0000	33.3333
R_r0403	0.0000	0.0000	0.0000	0.0000	0.0013	-0.0013		0.0000	0.0000	0.0000	100.0000
R_r0407	0.0000	77.5696	-77.5696	0.0000	12.4911	-12.4911		0.0000	100.0000	0.0000	100.0000
R_r0408	0.0000	100.0000	-100.0000	80.5972	100.0000	-19.4028		0.0000	100.0000	0.0000	100.0000
R_r0409	22.4304	0.0000	22.4304	6.9117	0.0000	6.9117		0.0000	100.0000	0.0000	100.0000
R_r0410	35.1648	0.0000	35.1648	3.2265	0.0000	3.2265		0.0000	100.0000	0.0000	100.0000
R_r0422	57.1429	0.0000	57.1429	0.0000	7.7402	-7.7402		0.0000	100.0000	0.0000	100.0000
R_r0423	0.0000	0.0000	0.0000	1.00827E-7	0.7143	-0.7143		0.0000	100.0000	0.0000	100.0000
R_r0424	0.0000	57.1429	-57.1429	0.0017	0.0017	1.5966E-12		0.0000	100.0000	0.0000	100.0000
R_r0425	0.0000	100.0000	-100.0000	1.00838E-7	0.7039	-0.7039		0.0000	100.0000	0.0000	100.0000
R_r0426	100.0000	0.0000	100.0000	2.2475	0.0000	2.2475		0.0000	100.0000	0.0000	100.0000
R_r0434	0.0000	100.0000	-100.0000	0.4337	1.00991E-7	0.4337		0.0000	100.0000	0.0000	100.0000
R_r0437	0.0000	0.0000	0.0000	1.00996E-7	0.4337	-0.4337		0.0000	100.0000	0.0000	100.0000
R_r0443	0.0000	0.0000	0.0000	0.0000	0.0000	0.0000		0.0000	39.7000	0.0000	0.0000
R_r0450	13.9570	0.0000	13.9570	1.0000	0.0000	1.0000		0.0000	100.0000	0.0000	0.0000
R_r0456	0.0000	0.0000	0.0000	0.0000	0.0000	0.0000		0.0000	100.0000	0.0000	0.0000
R_r0463	0.0000	85.7143	-85.7143	0.0000	85.7143	-85.7143		0.0000	0.0000	0.0000	100.0000
R_r0464	100.0000	0.0000	100.0000	0.0002	0.0054	-0.0052		0.0000	100.0000	0.0000	100.0000
R_r0470	100.0000	100.0000	0.0000	100.0000	89.8995	10.1005		0.0000	100.0000	0.0000	100.0000
R_r0472	0.0000	0.0000	0.0000	0.0016	0.0016	1.0830E-10		0.0000	100.0000	0.0000	100.0000
R_r0480	0.0000	14.2850	-14.2850	0.0000	7.2920	-7.2920		0.0000	0.0000	0.0000	100.0000
R_r0483	15.2488	0.0000	15.2488	0.0016	0.0016	1.95818E-9		0.0000	100.0000	0.0000	100.0000
R_r0488	0.0000	0.0000	0.0000	0.0000	4.9110	-4.9110		0.0000	0.0000	0.0000	100.0000
R_r0494	0.0000	100.0000	-100.0000	0.0000	10.5921	-10.5921		0.0000	100.0000	0.0000	100.0000
R_r0497	0.0000	0.0000	0.0000	0.0000	10.5921	-10.5921		0.0000	100.0000	0.0000	100.0000
R_r0502	0.0000	100.0000	-100.0000	28.4964	0.0000	28.4964		0.0000	100.0000	0.0000	100.0000
R_r0504	100.0000	0.0000	100.0000	0.0000	28.4964	-28.4964		0.0000	100.0000	0.0000	100.0000
R_r0509	100.0000	0.0000	100.0000	17.6301	0.0000	17.6301		0.0000	100.0000	0.0000	0.0000
R_r0512	74.8184	0.0000	74.8184	0.0000	0.0000	0.0000		0.0000	100.0000	0.0000	0.0000
R_r0514	74.8184	0.0000	74.8184	0.0000	0.0000	0.0000		0.0000	100.0000	0.0000	0.0000
R_r0517	13.6800	0.0000	13.6800	0.0012	0.0022	-0.0010		0.0000	100.0000	0.0000	100.0000
R_r0522	0.0000	0.0000	0.0000	15.4596	0.0000	15.4596		0.0000	100.0000	0.0000	0.0000
R_r0523	0.0000	0.0000	0.0000	15.4596	0.0000	15.4596		0.0000	100.0000	0.0000	0.0000
R_r0527	0.0000	0.0000	0.0000	14.6602	0.0000	14.6602		0.0000	100.0000	0.0000	0.0000
R_r0541	0.0000	85.9141	-85.9141	0.0000	6.0311	-6.0311		0.0000	100.0000	0.0000	99.0000
R_r0545	0.0000	0.0000	0.0000	0.0000	0.0000	0.0000		0.0000	100.0000	0.0000	0.0000
R_r0549	0.0000	100.0000	-100.0000	0.0054	0.0002	0.0052		0.0000	100.0000	0.0000	100.0000
R_r0552	0.0000	100.0000	-100.0000	0.0000	14.5326	-14.5326		0.0000	100.0000	0.0000	100.0000
R_r0553	100.0000	0.0000	100.0000	14.5326	0.0000	14.5326		0.0000	100.0000	0.0000	100.0000
R_r0556	45.9646	0.0000	45.9646	0.0000	6.7349	-6.7349		0.0000	100.0000	0.0000	100.0000
R_r0558	100.0000	0.0000	100.0000	28.4964	0.0000	28.4964		0.0000	100.0000	0.0000	100.0000
R_r0559	100.0000	0.0000	100.0000	28.4964	0.0000	28.4964		0.0000	100.0000	0.0000	100.0000
R_r0560	0.0000	0.0000	0.0000	0.0000	0.0000	0.0000		0.0000	100.0000	0.0000	0.0000
R_r0570	100.0000	0.0000	100.0000	13.6149	0.0000	13.6149		0.0000	100.0000	0.0000	100.0000
R_r0571	100.0000	0.0000	100.0000	1.8142	0.0000	1.8142		0.0000	100.0000	0.0000	100.0000
R_r0575	0.0000	0.0000	0.0000	0.2728	1.01347E-7	0.2728		0.0000	16.6667	0.0000	100.0000
R_r0578	0.0000	100.0000	-100.0000	0.0000	100.0000	-100.0000		0.0000	0.0000	0.0000	100.0000
R_r0579	100.0000	100.0000	0.0000	100.0000	100.0000	0.0000		0.0000	100.0000	0.0000	100.0000
R_r0580	0.0000	100.0000	-100.0000	0.0000	100.0000	-100.0000		0.0000	100.0000	0.0000	100.0000
R_r0584	0.0000	0.0000	0.0000	0.0000	14.6602	-14.6602		0.0000	0.0000	0.0000	100.0000
R_r0587	0.0000	100.0000	-100.0000	0.0000	8.3376	-8.3376		0.0000	100.0000	0.0000	100.0000
R_r0590	0.0000	0.0000	0.0000	0.0000	0.0000	0.0000		0.0000	100.0000	0.0000	0.0000
R_r0591	0.0000	0.0000	0.0000	0.0000	0.0000	0.0000		0.0000	100.0000	0.0000	0.0000
R_r0594	0.0000	0.0000	0.0000	0.0000	0.0000	0.0000		0.0000	100.0000	0.0000	0.0000
R_r0595	48.8713	0.0000	48.8713	2.6042	0.0000	2.6042		0.0000	100.0000	0.0000	0.0000
R_r0596	0.0000	0.0000	0.0000	0.0000	0.0000	0.0000		0.0000	100.0000	0.0000	0.0000
R_r0603	0.0000	100.0000	-100.0000	0.0016	0.0016	-4.145E-13		0.0000	100.0000	0.0000	100.0000
R_r0604	0.0000	0.0000	0.0000	0.0000	0.0000	0.0000		0.0000	100.0000	0.0000	0.0000
R_r0610	0.0000	0.0000	0.0000	0.0000	0.0000	0.0000		0.0000	100.0000	0.0000	0.0000
R_r0611	0.0000	0.0000	0.0000	0.0000	0.0000	0.0000		0.0000	0.0000	0.0000	100.0000
R_r0614	0.0000	0.0000	0.0000	0.0016	0.0016	3.5821E-14		0.0000	100.0000	0.0000	100.0000
R_r0616	0.0000	0.0000	0.0000	0.0000	0.0000	0.0000		0.0000	100.0000	0.0000	0.0000
R_r0620	0.0000	45.9646	-45.9646	2.2450	0.0000	2.2450		0.0000	100.0000	0.0000	100.0000
R_r0627	0.0000	100.0000	-100.0000	8.98340E-8	1.2884	-1.2884		0.0000	100.0000	0.0000	100.0000
R_r0629	0.0000	0.0000	0.0000	0.3946	1.01079E-7	0.3946		0.0000	100.0000	0.0000	100.0000
R_r0630	0.0000	0.0000	0.0000	1.01079E-7	0.3946	-0.3946		0.0000	100.0000	0.0000	100.0000
R_r0633	0.0000	0.0000	0.0000	0.0000	0.0000	0.0000		0.0000	56.7143	0.0000	0.0000
R_r0634	0.0000	0.0000	0.0000	0.0016	0.0016	2.4658E-12		0.0000	99.2500	0.0000	66.1667
R_r0638	0.0000	0.0000	0.0000	0.0016	0.0016	-8.407E-12		0.0000	99.2500	0.0000	99.2500
R_r0639	0.0000	0.0000	0.0000	0.0000	0.0000	0.0000		0.0000	100.0000	0.0000	0.0000
R_r0641	100.0000	0.0000	100.0000	0.4620	1.00985E-7	0.4620		0.0000	100.0000	0.0000	100.0000
R_r0642	100.0000	0.0000	100.0000	28.4964	0.0000	28.4964		0.0000	100.0000	0.0000	100.0000
R_r0643	0.0000	100.0000	-100.0000	0.0000	1.8142	-1.8142		0.0000	100.0000	0.0000	100.0000
R_r0644	100.0000	0.0000	100.0000	28.4964	0.0000	28.4964		0.0000	100.0000	0.0000	100.0000
[truncated: 62,303 more rows]
[truncated: 79 more columns]
