# Supplementary material for: Flux balance analysis predicts Warburg-like effects of mouse hepatocyte deficient in miR-122a
Source: PLoS Comput Biol. 2017 Jul 7;13(7):e1005618. doi: 10.1371/journal.pcbi.1005618 (PMC5536358; doi:10.1371/journal.pcbi.1005618)
Supplement: S1 File — GAMS file used for evaluating similarity ratio. (ZIP) [file pcbi.1005618.s014.zip › Ex-Project/z-Recon2-Liver-mouse-0512-ATP_c_m_n_r-species-print.csv]

Flux distribution of the desired bioBioCompound for mutant FBA of Recon2 liver-hypatocyte
Date	04/08/17		Time	10:47:38
Selected solver:	IBM ILOG CPLEX 24.8.3 r60202 Released Jan 28, 2017 WEI x86 64bit/MS Windows
########## Computational results for primal FBA and uniformed FBA problems ##########
Problem	Obj_Optim	ModelState	SolveState
primal FBA	3957.1429	1	1
primal UFD	1.42836E+6	1	1
	primal UFD	mutant UFD
Obj_limit_ratio	1.00	1.00
RegStrength_param	--	1.00
ratio_score_RFC		0.0100
tol_score_RFC		0.0144
cellular objective:	ATP_c_m_n_r
##### Synthesis reactions participated in each species for the normal and disease situation #####
=====	reg1	enzyme_name:	4.1.1.28
Species	Syn_rate_basal	Syn_rate_mutant
M_gln_L_e	24.1032	88.6651
reaction	Syn_rate_basal	Syn_rate_mutant	attribute
R_ALADGLNexR	0.0000	0.0000	Syn rev_rxn_f
R_ALAGLNexR	1.00804E-7	1.01079E-7	Syn rev_rxn_f
R_CYSGLUexR	1.00931E-7	1.01123E-7	Syn rev_rxn_f
R_EX_gln_L(e)	14.6602	79.2395	Syn rev_rxn_b
R_GLNtN1	0.8524	0.0000	Syn rev_rxn_b
R_SERDGLNexR	1.00859E-7	1.01242E-7	Syn rev_rxn_f
R_SERGLNexR	1.00852E-7	1.01102E-7	Syn rev_rxn_f
R_THRGLNexR	1.00929E-7	1.01120E-7	Syn rev_rxn_f
R_r1544	8.95506E-8	1.01018E-7	Syn rev_rxn_f
R_r1573	1.01065E-7	1.01137E-7	Syn rev_rxn_b
R_r1574	0.1237	1.01206E-7	Syn rev_rxn_b
R_r1575	1.00822E-7	3.1169	Syn rev_rxn_b
R_r1576	1.00904E-7	1.01239E-7	Syn rev_rxn_b
R_r1578	1.01058E-7	3.7807	Syn rev_rxn_b
R_r1579	8.15433E-8	1.01071E-7	Syn rev_rxn_b
R_r1580	4.20882E-8	1.01223E-7	Syn rev_rxn_b
R_r1581	1.32452E-5	1.01479E-7	Syn rev_rxn_b
R_r1583	1.00796E-7	1.01160E-7	Syn rev_rxn_b
R_r1584	1.01083E-7	1.01168E-7	Syn rev_rxn_b
R_r1779	3.3679	1.4887	Syn irrev_rxn_f
R_r1884	3.1151	1.0393	Syn irrev_rxn_f
R_r2026	0.6918	1.00628E-7	Syn irrev_rxn_f
R_r2525	1.2920	0.0000	Syn rev_rxn_b
=====	reg2	enzyme_name:	2.7.1.40
Species	Syn_rate_basal	Syn_rate_mutant
M_gln_L_e	24.1032	32.0603
reaction	Syn_rate_basal	Syn_rate_mutant	attribute
R_ALADGLNexR	0.0000	0.0000	Syn rev_rxn_f
R_ALAGLNexR	1.00804E-7	6.83349E-8	Syn rev_rxn_f
R_CYSGLUexR	1.00931E-7	1.00781E-7	Syn rev_rxn_f
R_EX_gln_L(e)	14.6602	17.1549	Syn rev_rxn_b
R_GLNtN1	0.8524	4.4199	Syn rev_rxn_b
R_SERDGLNexR	1.00859E-7	1.00801E-7	Syn rev_rxn_f
R_SERGLNexR	1.00852E-7	1.00847E-7	Syn rev_rxn_f
R_THRGLNexR	1.00929E-7	1.00878E-7	Syn rev_rxn_f
R_r1544	8.95506E-8	8.84728E-8	Syn rev_rxn_f
R_r1573	1.01065E-7	1.00938E-7	Syn rev_rxn_b
R_r1574	0.1237	0.1472	Syn rev_rxn_b
R_r1575	1.00822E-7	1.00758E-7	Syn rev_rxn_b
R_r1576	1.00904E-7	1.00812E-7	Syn rev_rxn_b
R_r1578	1.01058E-7	1.00874E-7	Syn rev_rxn_b
R_r1579	8.15433E-8	9.05791E-8	Syn rev_rxn_b
R_r1580	4.20882E-8	0.4140	Syn rev_rxn_b
R_r1581	1.32452E-5	1.51944E-5	Syn rev_rxn_b
R_r1583	1.00796E-7	1.00721E-7	Syn rev_rxn_b
R_r1584	1.01083E-7	1.00716E-7	Syn rev_rxn_b
R_r1779	3.3679	3.8249	Syn irrev_rxn_f
R_r1884	3.1151	3.5255	Syn irrev_rxn_f
R_r2026	0.6918	0.4683	Syn irrev_rxn_f
R_r2525	1.2920	2.1058	Syn rev_rxn_b
=====	reg3	enzyme_name:	4.1.1.37
Species	Syn_rate_basal	Syn_rate_mutant
M_gln_L_e	24.1032	32.1683
reaction	Syn_rate_basal	Syn_rate_mutant	attribute
R_ALADGLNexR	0.0000	1.00692E-7	Syn rev_rxn_f
R_ALAGLNexR	1.00804E-7	1.00839E-7	Syn rev_rxn_f
R_CYSGLUexR	1.00931E-7	1.00809E-7	Syn rev_rxn_f
R_EX_gln_L(e)	14.6602	20.0978	Syn rev_rxn_b
R_GLNtN1	0.8524	0.7483	Syn rev_rxn_b
R_SERDGLNexR	1.00859E-7	1.00997E-7	Syn rev_rxn_f
R_SERGLNexR	1.00852E-7	1.00961E-7	Syn rev_rxn_f
R_THRGLNexR	1.00929E-7	1.01174E-7	Syn rev_rxn_f
R_r1544	8.95506E-8	1.00758E-7	Syn rev_rxn_f
R_r1573	1.01065E-7	1.01296E-7	Syn rev_rxn_b
R_r1574	0.1237	0.1569	Syn rev_rxn_b
R_r1575	1.00822E-7	1.00880E-7	Syn rev_rxn_b
R_r1576	1.00904E-7	1.00930E-7	Syn rev_rxn_b
R_r1578	1.01058E-7	1.01044E-7	Syn rev_rxn_b
R_r1579	8.15433E-8	1.00808E-7	Syn rev_rxn_b
R_r1580	4.20882E-8	1.01311E-7	Syn rev_rxn_b
R_r1581	1.32452E-5	1.09645E-7	Syn rev_rxn_b
R_r1583	1.00796E-7	1.00881E-7	Syn rev_rxn_b
R_r1584	1.01083E-7	1.01148E-7	Syn rev_rxn_b
R_r1779	3.3679	3.9198	Syn irrev_rxn_f
R_r1884	3.1151	3.7977	Syn irrev_rxn_f
R_r2026	0.6918	0.2785	Syn irrev_rxn_f
R_r2525	1.2920	3.1693	Syn rev_rxn_b
=====	reg4	enzyme_name:	4.99.1.1
Species	Syn_rate_basal	Syn_rate_mutant
M_gln_L_e	24.1032	32.2219
reaction	Syn_rate_basal	Syn_rate_mutant	attribute
R_ALADGLNexR	0.0000	8.31303E-8	Syn rev_rxn_f
R_ALAGLNexR	1.00804E-7	1.00942E-7	Syn rev_rxn_f
R_CYSGLUexR	1.00931E-7	1.00931E-7	Syn rev_rxn_f
R_EX_gln_L(e)	14.6602	18.3421	Syn rev_rxn_b
R_GLNtN1	0.8524	1.8904	Syn rev_rxn_b
R_SERDGLNexR	1.00859E-7	1.01109E-7	Syn rev_rxn_f
R_SERGLNexR	1.00852E-7	1.01103E-7	Syn rev_rxn_f
R_THRGLNexR	1.00929E-7	1.01337E-7	Syn rev_rxn_f
R_r1544	8.95506E-8	1.00858E-7	Syn rev_rxn_f
R_r1573	1.01065E-7	1.00875E-7	Syn rev_rxn_b
R_r1574	0.1237	0.2207	Syn rev_rxn_b
R_r1575	1.00822E-7	1.00996E-7	Syn rev_rxn_b
R_r1576	1.00904E-7	1.01052E-7	Syn rev_rxn_b
R_r1578	1.01058E-7	1.01266E-7	Syn rev_rxn_b
R_r1579	8.15433E-8	1.00896E-7	Syn rev_rxn_b
R_r1580	4.20882E-8	1.01321E-7	Syn rev_rxn_b
R_r1581	1.32452E-5	8.92960E-8	Syn rev_rxn_b
R_r1583	1.00796E-7	1.00990E-7	Syn rev_rxn_b
R_r1584	1.01083E-7	1.01299E-7	Syn rev_rxn_b
R_r1779	3.3679	4.1349	Syn irrev_rxn_f
R_r1884	3.1151	3.9930	Syn irrev_rxn_f
R_r2026	0.6918	0.4645	Syn irrev_rxn_f
R_r2525	1.2920	3.1763	Syn rev_rxn_b
=====	reg5	enzyme_name:	4.3.1.8
Species	Syn_rate_basal	Syn_rate_mutant
M_gln_L_e	24.1032	32.2219
reaction	Syn_rate_basal	Syn_rate_mutant	attribute
R_ALADGLNexR	0.0000	8.31303E-8	Syn rev_rxn_f
R_ALAGLNexR	1.00804E-7	1.00942E-7	Syn rev_rxn_f
R_CYSGLUexR	1.00931E-7	1.00931E-7	Syn rev_rxn_f
R_EX_gln_L(e)	14.6602	18.3421	Syn rev_rxn_b
R_GLNtN1	0.8524	1.8904	Syn rev_rxn_b
R_SERDGLNexR	1.00859E-7	1.01109E-7	Syn rev_rxn_f
R_SERGLNexR	1.00852E-7	1.01103E-7	Syn rev_rxn_f
R_THRGLNexR	1.00929E-7	1.01337E-7	Syn rev_rxn_f
R_r1544	8.95506E-8	1.00858E-7	Syn rev_rxn_f
R_r1573	1.01065E-7	1.00875E-7	Syn rev_rxn_b
R_r1574	0.1237	0.2207	Syn rev_rxn_b
R_r1575	1.00822E-7	1.00996E-7	Syn rev_rxn_b
R_r1576	1.00904E-7	1.01052E-7	Syn rev_rxn_b
R_r1578	1.01058E-7	1.01266E-7	Syn rev_rxn_b
R_r1579	8.15433E-8	1.00896E-7	Syn rev_rxn_b
R_r1580	4.20882E-8	1.01321E-7	Syn rev_rxn_b
R_r1581	1.32452E-5	8.92960E-8	Syn rev_rxn_b
R_r1583	1.00796E-7	1.00990E-7	Syn rev_rxn_b
R_r1584	1.01083E-7	1.01299E-7	Syn rev_rxn_b
R_r1779	3.3679	4.1349	Syn irrev_rxn_f
R_r1884	3.1151	3.9930	Syn irrev_rxn_f
R_r2026	0.6918	0.4645	Syn irrev_rxn_f
R_r2525	1.2920	3.1763	Syn rev_rxn_b
=====	reg6	enzyme_name:	1.3.3.3
Species	Syn_rate_basal	Syn_rate_mutant
M_gln_L_e	24.1032	32.2219
reaction	Syn_rate_basal	Syn_rate_mutant	attribute
R_ALADGLNexR	0.0000	8.31303E-8	Syn rev_rxn_f
R_ALAGLNexR	1.00804E-7	1.00942E-7	Syn rev_rxn_f
R_CYSGLUexR	1.00931E-7	1.00931E-7	Syn rev_rxn_f
R_EX_gln_L(e)	14.6602	18.3421	Syn rev_rxn_b
R_GLNtN1	0.8524	1.8904	Syn rev_rxn_b
R_SERDGLNexR	1.00859E-7	1.01109E-7	Syn rev_rxn_f
R_SERGLNexR	1.00852E-7	1.01103E-7	Syn rev_rxn_f
R_THRGLNexR	1.00929E-7	1.01337E-7	Syn rev_rxn_f
R_r1544	8.95506E-8	1.00858E-7	Syn rev_rxn_f
R_r1573	1.01065E-7	1.00875E-7	Syn rev_rxn_b
R_r1574	0.1237	0.2207	Syn rev_rxn_b
R_r1575	1.00822E-7	1.00996E-7	Syn rev_rxn_b
R_r1576	1.00904E-7	1.01052E-7	Syn rev_rxn_b
R_r1578	1.01058E-7	1.01266E-7	Syn rev_rxn_b
R_r1579	8.15433E-8	1.00896E-7	Syn rev_rxn_b
R_r1580	4.20882E-8	1.01321E-7	Syn rev_rxn_b
R_r1581	1.32452E-5	8.92960E-8	Syn rev_rxn_b
R_r1583	1.00796E-7	1.00990E-7	Syn rev_rxn_b
R_r1584	1.01083E-7	1.01299E-7	Syn rev_rxn_b
R_r1779	3.3679	4.1349	Syn irrev_rxn_f
R_r1884	3.1151	3.9930	Syn irrev_rxn_f
R_r2026	0.6918	0.4645	Syn irrev_rxn_f
R_r2525	1.2920	3.1763	Syn rev_rxn_b
=====	reg7	enzyme_name:	1.14.19.1
Species	Syn_rate_basal	Syn_rate_mutant
M_gln_L_e	24.1032	25.4367
reaction	Syn_rate_basal	Syn_rate_mutant	attribute
R_ALADGLNexR	0.0000	1.01006E-7	Syn rev_rxn_f
R_ALAGLNexR	1.00804E-7	1.01488E-7	Syn rev_rxn_f
R_CYSGLUexR	1.00931E-7	0.0197	Syn rev_rxn_f
R_EX_gln_L(e)	14.6602	12.4137	Syn rev_rxn_b
R_GLNtN1	0.8524	1.01382E-7	Syn rev_rxn_b
R_SERDGLNexR	1.00859E-7	1.01522E-7	Syn rev_rxn_f
R_SERGLNexR	1.00852E-7	1.01656E-7	Syn rev_rxn_f
R_THRGLNexR	1.00929E-7	1.03447E-7	Syn rev_rxn_f
R_r1544	8.95506E-8	1.01095E-7	Syn rev_rxn_f
R_r1573	1.01065E-7	1.03790E-7	Syn rev_rxn_b
R_r1574	0.1237	0.7766	Syn rev_rxn_b
R_r1575	1.00822E-7	1.01785E-7	Syn rev_rxn_b
R_r1576	1.00904E-7	1.01680E-7	Syn rev_rxn_b
R_r1578	1.01058E-7	4.98455E-5	Syn rev_rxn_b
R_r1579	8.15433E-8	1.01088E-7	Syn rev_rxn_b
R_r1580	4.20882E-8	1.2317	Syn rev_rxn_b
R_r1581	1.32452E-5	0.1577	Syn rev_rxn_b
R_r1583	1.00796E-7	1.01536E-7	Syn rev_rxn_b
R_r1584	1.01083E-7	1.02144E-7	Syn rev_rxn_b
R_r1779	3.3679	4.2948	Syn irrev_rxn_f
R_r1884	3.1151	4.2081	Syn irrev_rxn_f
R_r2026	0.6918	1.01323E-7	Syn irrev_rxn_f
R_r2525	1.2920	2.3344	Syn rev_rxn_b
=====	reg8	enzyme_name:	1.8.1.9
Species	Syn_rate_basal	Syn_rate_mutant
M_gln_L_e	24.1032	31.3339
reaction	Syn_rate_basal	Syn_rate_mutant	attribute
R_ALADGLNexR	0.0000	9.85952E-8	Syn rev_rxn_f
R_ALAGLNexR	1.00804E-7	1.00943E-7	Syn rev_rxn_f
R_CYSGLUexR	1.00931E-7	0.1911	Syn rev_rxn_f
R_EX_gln_L(e)	14.6602	18.6953	Syn rev_rxn_b
R_GLNtN1	0.8524	0.0000	Syn rev_rxn_b
R_SERDGLNexR	1.00859E-7	1.00995E-7	Syn rev_rxn_f
R_SERGLNexR	1.00852E-7	1.00916E-7	Syn rev_rxn_f
R_THRGLNexR	1.00929E-7	1.01133E-7	Syn rev_rxn_f
R_r1544	8.95506E-8	9.53764E-8	Syn rev_rxn_f
R_r1573	1.01065E-7	1.01264E-7	Syn rev_rxn_b
R_r1574	0.1237	0.2252	Syn rev_rxn_b
R_r1575	1.00822E-7	1.00965E-7	Syn rev_rxn_b
R_r1576	1.00904E-7	1.01082E-7	Syn rev_rxn_b
R_r1578	1.01058E-7	1.02068E-7	Syn rev_rxn_b
R_r1579	8.15433E-8	8.92582E-8	Syn rev_rxn_b
R_r1580	4.20882E-8	3.15399E-8	Syn rev_rxn_b
R_r1581	1.32452E-5	0.2000	Syn rev_rxn_b
R_r1583	1.00796E-7	1.00930E-7	Syn rev_rxn_b
R_r1584	1.01083E-7	1.01409E-7	Syn rev_rxn_b
R_r1779	3.3679	4.9100	Syn irrev_rxn_f
R_r1884	3.1151	4.5357	Syn irrev_rxn_f
R_r2026	0.6918	0.7123	Syn irrev_rxn_f
R_r2525	1.2920	1.8643	Syn rev_rxn_b
=====	reg9	enzyme_name:	2.3.1.50
Species	Syn_rate_basal	Syn_rate_mutant
M_gln_L_e	24.1032	23.8193
reaction	Syn_rate_basal	Syn_rate_mutant	attribute
R_ALADGLNexR	0.0000	1.01479E-7	Syn rev_rxn_f
R_ALAGLNexR	1.00804E-7	1.01643E-7	Syn rev_rxn_f
R_CYSGLUexR	1.00931E-7	1.01980E-7	Syn rev_rxn_f
R_EX_gln_L(e)	14.6602	13.1819	Syn rev_rxn_b
R_GLNtN1	0.8524	0.4115	Syn rev_rxn_b
R_SERDGLNexR	1.00859E-7	1.01288E-7	Syn rev_rxn_f
R_SERGLNexR	1.00852E-7	1.01266E-7	Syn rev_rxn_f
R_THRGLNexR	1.00929E-7	1.01364E-7	Syn rev_rxn_f
R_r1544	8.95506E-8	0.0000	Syn rev_rxn_f
R_r1573	1.01065E-7	1.01295E-7	Syn rev_rxn_b
R_r1574	0.1237	0.1538	Syn rev_rxn_b
R_r1575	1.00822E-7	1.01250E-7	Syn rev_rxn_b
R_r1576	1.00904E-7	1.01483E-7	Syn rev_rxn_b
R_r1578	1.01058E-7	1.01648E-7	Syn rev_rxn_b
R_r1579	8.15433E-8	0.0000	Syn rev_rxn_b
R_r1580	4.20882E-8	1.02527E-7	Syn rev_rxn_b
R_r1581	1.32452E-5	0.1086	Syn rev_rxn_b
R_r1583	1.00796E-7	1.01237E-7	Syn rev_rxn_b
R_r1584	1.01083E-7	1.01403E-7	Syn rev_rxn_b
R_r1779	3.3679	3.8889	Syn irrev_rxn_f
R_r1884	3.1151	3.4876	Syn irrev_rxn_f
R_r2026	0.6918	1.1608	Syn irrev_rxn_f
R_r2525	1.2920	1.4262	Syn rev_rxn_b
=====	reg10	enzyme_name:	1.11.1.9
Species	Syn_rate_basal	Syn_rate_mutant
M_gln_L_e	24.1032	24.6171
reaction	Syn_rate_basal	Syn_rate_mutant	attribute
R_ALADGLNexR	0.0000	1.00844E-7	Syn rev_rxn_f
R_ALAGLNexR	1.00804E-7	1.01206E-7	Syn rev_rxn_f
R_CYSGLUexR	1.00931E-7	1.03592E-7	Syn rev_rxn_f
R_EX_gln_L(e)	14.6602	14.4095	Syn rev_rxn_b
R_GLNtN1	0.8524	1.0610	Syn rev_rxn_b
R_SERDGLNexR	1.00859E-7	1.01369E-7	Syn rev_rxn_f
R_SERGLNexR	1.00852E-7	1.01377E-7	Syn rev_rxn_f
R_THRGLNexR	1.00929E-7	1.01626E-7	Syn rev_rxn_f
R_r1544	8.95506E-8	1.00986E-7	Syn rev_rxn_f
R_r1573	1.01065E-7	1.01330E-7	Syn rev_rxn_b
R_r1574	0.1237	0.2048	Syn rev_rxn_b
R_r1575	1.00822E-7	1.01303E-7	Syn rev_rxn_b
R_r1576	1.00904E-7	1.01545E-7	Syn rev_rxn_b
R_r1578	1.01058E-7	1.02071E-7	Syn rev_rxn_b
R_r1579	8.15433E-8	1.00972E-7	Syn rev_rxn_b
R_r1580	4.20882E-8	0.0383	Syn rev_rxn_b
R_r1581	1.32452E-5	0.0602	Syn rev_rxn_b
R_r1583	1.00796E-7	1.01215E-7	Syn rev_rxn_b
R_r1584	1.01083E-7	1.02053E-7	Syn rev_rxn_b
R_r1779	3.3679	3.5614	Syn irrev_rxn_f
R_r1884	3.1151	3.2945	Syn irrev_rxn_f
R_r2026	0.6918	0.6379	Syn irrev_rxn_f
R_r2525	1.2920	1.3495	Syn rev_rxn_b
=====	reg11	enzyme_name:	2.4.1.11
Species	Syn_rate_basal	Syn_rate_mutant
M_gln_L_e	24.1032	23.2836
reaction	Syn_rate_basal	Syn_rate_mutant	attribute
R_ALADGLNexR	0.0000	1.44554E-8	Syn rev_rxn_f
R_ALAGLNexR	1.00804E-7	1.50344E-8	Syn rev_rxn_f
R_CYSGLUexR	1.00931E-7	1.26804E-6	Syn rev_rxn_f
R_EX_gln_L(e)	14.6602	11.4965	Syn rev_rxn_b
R_GLNtN1	0.8524	2.2563	Syn rev_rxn_b
R_SERDGLNexR	1.00859E-7	1.57006E-8	Syn rev_rxn_f
R_SERGLNexR	1.00852E-7	1.62270E-8	Syn rev_rxn_f
R_THRGLNexR	1.00929E-7	1.70594E-8	Syn rev_rxn_f
R_r1544	8.95506E-8	1.46505E-8	Syn rev_rxn_f
R_r1573	1.01065E-7	1.83053E-8	Syn rev_rxn_b
R_r1574	0.1237	0.1979	Syn rev_rxn_b
R_r1575	1.00822E-7	1.54533E-8	Syn rev_rxn_b
R_r1576	1.00904E-7	1.69434E-8	Syn rev_rxn_b
R_r1578	1.01058E-7	2.04055E-8	Syn rev_rxn_b
R_r1579	8.15433E-8	1.45653E-8	Syn rev_rxn_b
R_r1580	4.20882E-8	0.0879	Syn rev_rxn_b
R_r1581	1.32452E-5	0.1237	Syn rev_rxn_b
R_r1583	1.00796E-7	1.51648E-8	Syn rev_rxn_b
R_r1584	1.01083E-7	1.63987E-8	Syn rev_rxn_b
R_r1779	3.3679	3.5358	Syn irrev_rxn_f
R_r1884	3.1151	3.2468	Syn irrev_rxn_f
R_r2026	0.6918	1.0483	Syn irrev_rxn_f
R_r2525	1.2920	1.2903	Syn rev_rxn_b
=====	reg12	enzyme_name:	4.1.2.27
Species	Syn_rate_basal	Syn_rate_mutant
M_gln_L_e	24.1032	23.0687
reaction	Syn_rate_basal	Syn_rate_mutant	attribute
R_ALADGLNexR	0.0000	9.60608E-8	Syn rev_rxn_f
R_ALAGLNexR	1.00804E-7	1.01064E-7	Syn rev_rxn_f
R_CYSGLUexR	1.00931E-7	1.01679E-7	Syn rev_rxn_f
R_EX_gln_L(e)	14.6602	13.7529	Syn rev_rxn_b
R_GLNtN1	0.8524	1.01402E-7	Syn rev_rxn_b
R_SERDGLNexR	1.00859E-7	1.01115E-7	Syn rev_rxn_f
R_SERGLNexR	1.00852E-7	1.01059E-7	Syn rev_rxn_f
R_THRGLNexR	1.00929E-7	1.01199E-7	Syn rev_rxn_f
R_r1544	8.95506E-8	1.00933E-7	Syn rev_rxn_f
R_r1573	1.01065E-7	1.01354E-7	Syn rev_rxn_b
R_r1574	0.1237	0.2247	Syn rev_rxn_b
R_r1575	1.00822E-7	1.01057E-7	Syn rev_rxn_b
R_r1576	1.00904E-7	1.01230E-7	Syn rev_rxn_b
R_r1578	1.01058E-7	1.01680E-7	Syn rev_rxn_b
R_r1579	8.15433E-8	9.70370E-8	Syn rev_rxn_b
R_r1580	4.20882E-8	3.22267E-7	Syn rev_rxn_b
R_r1581	1.32452E-5	0.1260	Syn rev_rxn_b
R_r1583	1.00796E-7	1.01020E-7	Syn rev_rxn_b
R_r1584	1.01083E-7	1.01358E-7	Syn rev_rxn_b
R_r1779	3.3679	3.6385	Syn irrev_rxn_f
R_r1884	3.1151	3.3150	Syn irrev_rxn_f
R_r2026	0.6918	0.6462	Syn irrev_rxn_f
R_r2525	1.2920	1.3653	Syn rev_rxn_b
=====	reg13	enzyme_name:	3.1.3.1
Species	Syn_rate_basal	Syn_rate_mutant
M_gln_L_e	24.1032	23.2066
reaction	Syn_rate_basal	Syn_rate_mutant	attribute
R_ALADGLNexR	0.0000	1.00811E-7	Syn rev_rxn_f
R_ALAGLNexR	1.00804E-7	1.00668E-7	Syn rev_rxn_f
R_CYSGLUexR	1.00931E-7	1.02852E-7	Syn rev_rxn_f
R_EX_gln_L(e)	14.6602	14.7439	Syn rev_rxn_b
R_GLNtN1	0.8524	0.4781	Syn rev_rxn_b
R_SERDGLNexR	1.00859E-7	1.00838E-7	Syn rev_rxn_f
R_SERGLNexR	1.00852E-7	1.00816E-7	Syn rev_rxn_f
R_THRGLNexR	1.00929E-7	1.01082E-7	Syn rev_rxn_f
R_r1544	8.95506E-8	1.00913E-7	Syn rev_rxn_f
R_r1573	1.01065E-7	1.01284E-7	Syn rev_rxn_b
R_r1574	0.1237	0.1079	Syn rev_rxn_b
R_r1575	1.00822E-7	1.00687E-7	Syn rev_rxn_b
R_r1576	1.00904E-7	1.00977E-7	Syn rev_rxn_b
R_r1578	1.01058E-7	1.01296E-7	Syn rev_rxn_b
R_r1579	8.15433E-8	1.00886E-7	Syn rev_rxn_b
R_r1580	4.20882E-8	1.12151E-7	Syn rev_rxn_b
R_r1581	1.32452E-5	2.58410E-7	Syn rev_rxn_b
R_r1583	1.00796E-7	1.00625E-7	Syn rev_rxn_b
R_r1584	1.01083E-7	1.01528E-7	Syn rev_rxn_b
R_r1779	3.3679	3.1276	Syn irrev_rxn_f
R_r1884	3.1151	2.8953	Syn irrev_rxn_f
R_r2026	0.6918	0.5786	Syn irrev_rxn_f
R_r2525	1.2920	1.2754	Syn rev_rxn_b
=====	reg14	enzyme_name:	3.1.1.47
Species	Syn_rate_basal	Syn_rate_mutant
M_gln_L_e	24.1032	25.6452
reaction	Syn_rate_basal	Syn_rate_mutant	attribute
R_ALADGLNexR	0.0000	1.01001E-7	Syn rev_rxn_f
R_ALAGLNexR	1.00804E-7	1.01305E-7	Syn rev_rxn_f
R_CYSGLUexR	1.00931E-7	1.02164E-7	Syn rev_rxn_f
R_EX_gln_L(e)	14.6602	15.0464	Syn rev_rxn_b
R_GLNtN1	0.8524	1.0985	Syn rev_rxn_b
R_SERDGLNexR	1.00859E-7	1.01407E-7	Syn rev_rxn_f
R_SERGLNexR	1.00852E-7	1.01358E-7	Syn rev_rxn_f
R_THRGLNexR	1.00929E-7	1.01553E-7	Syn rev_rxn_f
R_r1544	8.95506E-8	1.01094E-7	Syn rev_rxn_f
R_r1573	1.01065E-7	1.02170E-7	Syn rev_rxn_b
R_r1574	0.1237	0.1372	Syn rev_rxn_b
R_r1575	1.00822E-7	1.01307E-7	Syn rev_rxn_b
R_r1576	1.00904E-7	1.01494E-7	Syn rev_rxn_b
R_r1578	1.01058E-7	1.01456E-7	Syn rev_rxn_b
R_r1579	8.15433E-8	1.01061E-7	Syn rev_rxn_b
R_r1580	4.20882E-8	3.67782E-7	Syn rev_rxn_b
R_r1581	1.32452E-5	0.0027	Syn rev_rxn_b
R_r1583	1.00796E-7	1.01260E-7	Syn rev_rxn_b
R_r1584	1.01083E-7	1.01913E-7	Syn rev_rxn_b
R_r1779	3.3679	3.6846	Syn irrev_rxn_f
R_r1884	3.1151	3.4076	Syn irrev_rxn_f
R_r2026	0.6918	0.7611	Syn irrev_rxn_f
R_r2525	1.2920	1.5071	Syn rev_rxn_b
=====	reg15	enzyme_name:	3.5.1.23
Species	Syn_rate_basal	Syn_rate_mutant
M_gln_L_e	24.1032	23.8394
reaction	Syn_rate_basal	Syn_rate_mutant	attribute
R_ALADGLNexR	0.0000	1.00857E-7	Syn rev_rxn_f
R_ALAGLNexR	1.00804E-7	1.01208E-7	Syn rev_rxn_f
R_CYSGLUexR	1.00931E-7	1.04644E-7	Syn rev_rxn_f
R_EX_gln_L(e)	14.6602	13.6042	Syn rev_rxn_b
R_GLNtN1	0.8524	0.7134	Syn rev_rxn_b
R_SERDGLNexR	1.00859E-7	1.01257E-7	Syn rev_rxn_f
R_SERGLNexR	1.00852E-7	1.01241E-7	Syn rev_rxn_f
R_THRGLNexR	1.00929E-7	1.01495E-7	Syn rev_rxn_f
R_r1544	8.95506E-8	1.00922E-7	Syn rev_rxn_f
R_r1573	1.01065E-7	1.01535E-7	Syn rev_rxn_b
R_r1574	0.1237	0.1667	Syn rev_rxn_b
R_r1575	1.00822E-7	1.01171E-7	Syn rev_rxn_b
R_r1576	1.00904E-7	1.01513E-7	Syn rev_rxn_b
R_r1578	1.01058E-7	1.01674E-7	Syn rev_rxn_b
R_r1579	8.15433E-8	1.00896E-7	Syn rev_rxn_b
R_r1580	4.20882E-8	1.35838E-7	Syn rev_rxn_b
R_r1581	1.32452E-5	0.0534	Syn rev_rxn_b
R_r1583	1.00796E-7	1.01116E-7	Syn rev_rxn_b
R_r1584	1.01083E-7	1.01232E-7	Syn rev_rxn_b
R_r1779	3.3679	3.5965	Syn irrev_rxn_f
R_r1884	3.1151	3.2839	Syn irrev_rxn_f
R_r2026	0.6918	0.9845	Syn irrev_rxn_f
R_r2525	1.2920	1.4368	Syn rev_rxn_b
=====	reg16	enzyme_name:	5.3.1.6
Species	Syn_rate_basal	Syn_rate_mutant
M_gln_L_e	24.1032	24.2927
reaction	Syn_rate_basal	Syn_rate_mutant	attribute
R_ALADGLNexR	0.0000	0.0000	Syn rev_rxn_f
R_ALAGLNexR	1.00804E-7	1.00793E-7	Syn rev_rxn_f
R_CYSGLUexR	1.00931E-7	1.01187E-7	Syn rev_rxn_f
R_EX_gln_L(e)	14.6602	14.3764	Syn rev_rxn_b
R_GLNtN1	0.8524	1.0820	Syn rev_rxn_b
R_SERDGLNexR	1.00859E-7	1.00846E-7	Syn rev_rxn_f
R_SERGLNexR	1.00852E-7	1.00844E-7	Syn rev_rxn_f
R_THRGLNexR	1.00929E-7	1.00916E-7	Syn rev_rxn_f
R_r1544	8.95506E-8	8.52383E-8	Syn rev_rxn_f
R_r1573	1.01065E-7	1.00909E-7	Syn rev_rxn_b
R_r1574	0.1237	0.1329	Syn rev_rxn_b
R_r1575	1.00822E-7	1.00809E-7	Syn rev_rxn_b
R_r1576	1.00904E-7	1.00896E-7	Syn rev_rxn_b
R_r1578	1.01058E-7	1.01058E-7	Syn rev_rxn_b
R_r1579	8.15433E-8	7.71873E-8	Syn rev_rxn_b
R_r1580	4.20882E-8	5.45823E-8	Syn rev_rxn_b
R_r1581	1.32452E-5	0.0058	Syn rev_rxn_b
R_r1583	1.00796E-7	1.00786E-7	Syn rev_rxn_b
R_r1584	1.01083E-7	1.01092E-7	Syn rev_rxn_b
R_r1779	3.3679	3.4169	Syn irrev_rxn_f
R_r1884	3.1151	3.1511	Syn irrev_rxn_f
R_r2026	0.6918	0.7538	Syn irrev_rxn_f
R_r2525	1.2920	1.3738	Syn rev_rxn_b
=====	reg17	enzyme_name:	4.1.2.13
Species	Syn_rate_basal	Syn_rate_mutant
M_gln_L_e	24.1032	13.1384
reaction	Syn_rate_basal	Syn_rate_mutant	attribute
R_ALADGLNexR	0.0000	0.0000	Syn rev_rxn_f
R_ALAGLNexR	1.00804E-7	0.0000	Syn rev_rxn_f
R_CYSGLUexR	1.00931E-7	0.0000	Syn rev_rxn_f
R_EX_gln_L(e)	14.6602	13.1384	Syn rev_rxn_b
R_GLNtN1	0.8524	0.0000	Syn rev_rxn_b
R_SERDGLNexR	1.00859E-7	0.0000	Syn rev_rxn_f
R_SERGLNexR	1.00852E-7	0.0000	Syn rev_rxn_f
R_THRGLNexR	1.00929E-7	0.0000	Syn rev_rxn_f
R_r1544	8.95506E-8	0.0000	Syn rev_rxn_f
R_r1573	1.01065E-7	0.0000	Syn rev_rxn_b
R_r1574	0.1237	0.0000	Syn rev_rxn_b
R_r1575	1.00822E-7	0.0000	Syn rev_rxn_b
R_r1576	1.00904E-7	0.0000	Syn rev_rxn_b
R_r1578	1.01058E-7	0.0000	Syn rev_rxn_b
R_r1579	8.15433E-8	0.0000	Syn rev_rxn_b
R_r1580	4.20882E-8	0.0000	Syn rev_rxn_b
R_r1581	1.32452E-5	0.0000	Syn rev_rxn_b
R_r1583	1.00796E-7	0.0000	Syn rev_rxn_b
R_r1584	1.01083E-7	0.0000	Syn rev_rxn_b
R_r1779	3.3679	0.0000	Syn irrev_rxn_f
R_r1884	3.1151	0.0000	Syn irrev_rxn_f
R_r2026	0.6918	0.0000	Syn irrev_rxn_f
R_r2525	1.2920	0.0000	Syn rev_rxn_b
=====	reg18	enzyme_name:	2.7.1.11
Species	Syn_rate_basal	Syn_rate_mutant
M_gln_L_e	24.1032	25.6691
reaction	Syn_rate_basal	Syn_rate_mutant	attribute
R_ALADGLNexR	0.0000	1.00822E-7	Syn rev_rxn_f
R_ALAGLNexR	1.00804E-7	1.00963E-7	Syn rev_rxn_f
R_CYSGLUexR	1.00931E-7	1.01295E-7	Syn rev_rxn_f
R_EX_gln_L(e)	14.6602	16.3181	Syn rev_rxn_b
R_GLNtN1	0.8524	1.00994E-7	Syn rev_rxn_b
R_SERDGLNexR	1.00859E-7	1.00937E-7	Syn rev_rxn_f
R_SERGLNexR	1.00852E-7	1.00893E-7	Syn rev_rxn_f
R_THRGLNexR	1.00929E-7	1.01107E-7	Syn rev_rxn_f
R_r1544	8.95506E-8	1.00780E-7	Syn rev_rxn_f
R_r1573	1.01065E-7	1.01397E-7	Syn rev_rxn_b
R_r1574	0.1237	0.2113	Syn rev_rxn_b
R_r1575	1.00822E-7	1.00898E-7	Syn rev_rxn_b
R_r1576	1.00904E-7	1.00990E-7	Syn rev_rxn_b
R_r1578	1.01058E-7	1.01438E-7	Syn rev_rxn_b
R_r1579	8.15433E-8	9.65130E-8	Syn rev_rxn_b
R_r1580	4.20882E-8	0.0547	Syn rev_rxn_b
R_r1581	1.32452E-5	3.34565E-8	Syn rev_rxn_b
R_r1583	1.00796E-7	1.00873E-7	Syn rev_rxn_b
R_r1584	1.01083E-7	1.00940E-7	Syn rev_rxn_b
R_r1779	3.3679	3.7975	Syn irrev_rxn_f
R_r1884	3.1151	3.5288	Syn irrev_rxn_f
R_r2026	0.6918	0.2750	Syn irrev_rxn_f
R_r2525	1.2920	1.4838	Syn rev_rxn_b
=====	reg19	enzyme_name:	2.3.1.21
Species	Syn_rate_basal	Syn_rate_mutant
M_gln_L_e	24.1032	25.0518
reaction	Syn_rate_basal	Syn_rate_mutant	attribute
R_ALADGLNexR	0.0000	1.00932E-7	Syn rev_rxn_f
R_ALAGLNexR	1.00804E-7	1.01371E-7	Syn rev_rxn_f
R_CYSGLUexR	1.00931E-7	1.13705E-7	Syn rev_rxn_f
R_EX_gln_L(e)	14.6602	13.6244	Syn rev_rxn_b
R_GLNtN1	0.8524	1.6882	Syn rev_rxn_b
R_SERDGLNexR	1.00859E-7	1.01578E-7	Syn rev_rxn_f
R_SERGLNexR	1.00852E-7	1.01635E-7	Syn rev_rxn_f
R_THRGLNexR	1.00929E-7	1.01920E-7	Syn rev_rxn_f
R_r1544	8.95506E-8	1.01134E-7	Syn rev_rxn_f
R_r1573	1.01065E-7	1.02424E-7	Syn rev_rxn_b
R_r1574	0.1237	0.2739	Syn rev_rxn_b
R_r1575	1.00822E-7	1.01524E-7	Syn rev_rxn_b
R_r1576	1.00904E-7	1.01812E-7	Syn rev_rxn_b
R_r1578	1.01058E-7	1.02404E-7	Syn rev_rxn_b
R_r1579	8.15433E-8	1.01084E-7	Syn rev_rxn_b
R_r1580	4.20882E-8	0.1816	Syn rev_rxn_b
R_r1581	1.32452E-5	0.0707	Syn rev_rxn_b
R_r1583	1.00796E-7	1.01407E-7	Syn rev_rxn_b
R_r1584	1.01083E-7	1.02373E-7	Syn rev_rxn_b
R_r1779	3.3679	3.7332	Syn irrev_rxn_f
R_r1884	3.1151	3.4540	Syn irrev_rxn_f
R_r2026	0.6918	0.5765	Syn irrev_rxn_f
R_r2525	1.2920	1.4493	Syn rev_rxn_b
=====	reg20	enzyme_name:	2.7.1.33
Species	Syn_rate_basal	Syn_rate_mutant
M_gln_L_e	24.1032	24.1032
reaction	Syn_rate_basal	Syn_rate_mutant	attribute
R_ALADGLNexR	0.0000	0.0000	Syn rev_rxn_f
R_ALAGLNexR	1.00804E-7	1.01300E-7	Syn rev_rxn_f
R_CYSGLUexR	1.00931E-7	1.02286E-7	Syn rev_rxn_f
R_EX_gln_L(e)	14.6602	14.6602	Syn rev_rxn_b
R_GLNtN1	0.8524	0.8524	Syn rev_rxn_b
R_SERDGLNexR	1.00859E-7	1.01378E-7	Syn rev_rxn_f
R_SERGLNexR	1.00852E-7	1.01367E-7	Syn rev_rxn_f
R_THRGLNexR	1.00929E-7	1.01475E-7	Syn rev_rxn_f
R_r1544	8.95506E-8	1.01172E-7	Syn rev_rxn_f
R_r1573	1.01065E-7	1.01669E-7	Syn rev_rxn_b
R_r1574	0.1237	0.1237	Syn rev_rxn_b
R_r1575	1.00822E-7	1.01326E-7	Syn rev_rxn_b
R_r1576	1.00904E-7	1.01440E-7	Syn rev_rxn_b
R_r1578	1.01058E-7	1.01652E-7	Syn rev_rxn_b
R_r1579	8.15433E-8	1.01154E-7	Syn rev_rxn_b
R_r1580	4.20882E-8	1.10219E-7	Syn rev_rxn_b
R_r1581	1.32452E-5	3.73735E-5	Syn rev_rxn_b
R_r1583	1.00796E-7	1.01288E-7	Syn rev_rxn_b
R_r1584	1.01083E-7	1.01691E-7	Syn rev_rxn_b
R_r1779	3.3679	3.3679	Syn irrev_rxn_f
R_r1884	3.1151	3.1151	Syn irrev_rxn_f
R_r2026	0.6918	0.6918	Syn irrev_rxn_f
R_r2525	1.2920	1.2920	Syn rev_rxn_b
##### Degradation reactions participated in each species for the normal and disease situation #####
=====	reg1	enzyme_name:	4.1.1.28
Species	Deg_rate_basal	Deg_rate_mutant
M_gln_L_e	24.1032	88.6651
reaction	Deg_rate_basal	Deg_rate_mutant	attribute
R_ALADGLNexR	1.9648	7.5673	Deg rev_rxn_b
R_ALAGLNexR	0.7912	3.3127	Deg rev_rxn_b
R_CYSGLUexR	0.2469	2.8742	Deg rev_rxn_b
R_EX_gln_L(e)	0.0000	0.0000	Deg rev_rxn_f
R_GLNtN1	1.00785E-7	7.5098	Deg rev_rxn_f
R_SERDGLNexR	0.6462	2.1313	Deg rev_rxn_b
R_SERGLNexR	0.6631	3.0615	Deg rev_rxn_b
R_THRGLNexR	0.5301	2.8866	Deg rev_rxn_b
R_r1544	1.2925	4.2627	Deg rev_rxn_b
R_r1573	0.4061	2.7410	Deg rev_rxn_f
R_r1574	1.03478E-7	2.3000	Deg rev_rxn_f
R_r1575	0.7329	1.01093E-7	Deg rev_rxn_f
R_r1576	0.5661	2.1383	Deg rev_rxn_f
R_r1578	0.3977	1.01042E-7	Deg rev_rxn_f
R_r1579	1.4194	3.4155	Deg rev_rxn_f
R_r1580	0.0486	2.2125	Deg rev_rxn_f
R_r1581	0.0113	1.4578	Deg rev_rxn_f
R_r1583	0.8189	2.5878	Deg rev_rxn_f
R_r1584	0.3909	2.5189	Deg rev_rxn_f
R_r1705	4.3401	6.3681	Deg irrev_rxn_f
R_r1708	4.5001	5.7654	Deg irrev_rxn_f
R_r2525	8.95868E-8	9.7295	Deg rev_rxn_f
R_GLNATB0tc	4.3361	13.8243	Deg irrev_rxn_f
=====	reg2	enzyme_name:	2.7.1.40
Species	Deg_rate_basal	Deg_rate_mutant
M_gln_L_e	24.1032	32.0603
reaction	Deg_rate_basal	Deg_rate_mutant	attribute
R_ALADGLNexR	1.9648	6.3280	Deg rev_rxn_b
R_ALAGLNexR	0.7912	1.9489	Deg rev_rxn_b
R_CYSGLUexR	0.2469	0.8065	Deg rev_rxn_b
R_EX_gln_L(e)	0.0000	0.0000	Deg rev_rxn_f
R_GLNtN1	1.00785E-7	0.0000	Deg rev_rxn_f
R_SERDGLNexR	0.6462	0.7526	Deg rev_rxn_b
R_SERGLNexR	0.6631	0.6550	Deg rev_rxn_b
R_THRGLNexR	0.5301	0.6052	Deg rev_rxn_b
R_r1544	1.2925	1.5053	Deg rev_rxn_b
R_r1573	0.4061	0.5316	Deg rev_rxn_f
R_r1574	1.03478E-7	1.02889E-7	Deg rev_rxn_f
R_r1575	0.7329	0.8758	Deg rev_rxn_f
R_r1576	0.5661	0.7268	Deg rev_rxn_f
R_r1578	0.3977	0.6057	Deg rev_rxn_f
R_r1579	1.4194	1.4703	Deg rev_rxn_f
R_r1580	0.0486	1.01071E-7	Deg rev_rxn_f
R_r1581	0.0113	0.0125	Deg rev_rxn_f
R_r1583	0.8189	1.0263	Deg rev_rxn_f
R_r1584	0.3909	0.3439	Deg rev_rxn_f
R_r1705	4.3401	5.0833	Deg irrev_rxn_f
R_r1708	4.5001	5.2786	Deg irrev_rxn_f
R_r2525	8.95868E-8	6.32443E-8	Deg rev_rxn_f
R_GLNATB0tc	4.3361	3.5039	Deg irrev_rxn_f
=====	reg3	enzyme_name:	4.1.1.37
Species	Deg_rate_basal	Deg_rate_mutant
M_gln_L_e	24.1032	32.1683
reaction	Deg_rate_basal	Deg_rate_mutant	attribute
R_ALADGLNexR	1.9648	2.2367	Deg rev_rxn_b
R_ALAGLNexR	0.7912	1.1843	Deg rev_rxn_b
R_CYSGLUexR	0.2469	1.3070	Deg rev_rxn_b
R_EX_gln_L(e)	0.0000	0.0000	Deg rev_rxn_f
R_GLNtN1	1.00785E-7	1.01025E-7	Deg rev_rxn_f
R_SERDGLNexR	0.6462	0.7971	Deg rev_rxn_b
R_SERGLNexR	0.6631	0.8628	Deg rev_rxn_b
R_THRGLNexR	0.5301	0.5942	Deg rev_rxn_b
R_r1544	1.2925	1.5942	Deg rev_rxn_b
R_r1573	0.4061	0.5094	Deg rev_rxn_f
R_r1574	1.03478E-7	1.04954E-7	Deg rev_rxn_f
R_r1575	0.7329	1.0468	Deg rev_rxn_f
R_r1576	0.5661	0.9249	Deg rev_rxn_f
R_r1578	0.3977	0.7270	Deg rev_rxn_f
R_r1579	1.4194	1.3130	Deg rev_rxn_f
R_r1580	0.0486	0.4991	Deg rev_rxn_f
R_r1581	0.0113	0.1181	Deg rev_rxn_f
R_r1583	0.8189	1.0470	Deg rev_rxn_f
R_r1584	0.3909	0.6182	Deg rev_rxn_f
R_r1705	4.3401	5.3542	Deg irrev_rxn_f
R_r1708	4.5001	5.7697	Deg irrev_rxn_f
R_r2525	8.95868E-8	7.13323E-8	Deg rev_rxn_f
R_GLNATB0tc	4.3361	5.6647	Deg irrev_rxn_f
=====	reg4	enzyme_name:	4.99.1.1
Species	Deg_rate_basal	Deg_rate_mutant
M_gln_L_e	24.1032	32.2219
reaction	Deg_rate_basal	Deg_rate_mutant	attribute
R_ALADGLNexR	1.9648	2.6665	Deg rev_rxn_b
R_ALAGLNexR	0.7912	1.1776	Deg rev_rxn_b
R_CYSGLUexR	0.2469	1.2226	Deg rev_rxn_b
R_EX_gln_L(e)	0.0000	0.0000	Deg rev_rxn_f
R_GLNtN1	1.00785E-7	1.00819E-7	Deg rev_rxn_f
R_SERDGLNexR	0.6462	0.7930	Deg rev_rxn_b
R_SERGLNexR	0.6631	0.8044	Deg rev_rxn_b
R_THRGLNexR	0.5301	0.5690	Deg rev_rxn_b
R_r1544	1.2925	1.5860	Deg rev_rxn_b
R_r1573	0.4061	0.4860	Deg rev_rxn_f
R_r1574	1.03478E-7	1.03442E-7	Deg rev_rxn_f
R_r1575	0.7329	1.0123	Deg rev_rxn_f
R_r1576	0.5661	0.8908	Deg rev_rxn_f
R_r1578	0.3977	0.6117	Deg rev_rxn_f
R_r1579	1.4194	1.3749	Deg rev_rxn_f
R_r1580	0.0486	0.3570	Deg rev_rxn_f
R_r1581	0.0113	0.0659	Deg rev_rxn_f
R_r1583	0.8189	1.0327	Deg rev_rxn_f
R_r1584	0.3909	0.5989	Deg rev_rxn_f
R_r1705	4.3401	5.5117	Deg irrev_rxn_f
R_r1708	4.5001	5.9165	Deg irrev_rxn_f
R_r2525	8.95868E-8	0.0000	Deg rev_rxn_f
R_GLNATB0tc	4.3361	5.5444	Deg irrev_rxn_f
=====	reg5	enzyme_name:	4.3.1.8
Species	Deg_rate_basal	Deg_rate_mutant
M_gln_L_e	24.1032	32.2219
reaction	Deg_rate_basal	Deg_rate_mutant	attribute
R_ALADGLNexR	1.9648	2.6665	Deg rev_rxn_b
R_ALAGLNexR	0.7912	1.1776	Deg rev_rxn_b
R_CYSGLUexR	0.2469	1.2226	Deg rev_rxn_b
R_EX_gln_L(e)	0.0000	0.0000	Deg rev_rxn_f
R_GLNtN1	1.00785E-7	1.00819E-7	Deg rev_rxn_f
R_SERDGLNexR	0.6462	0.7930	Deg rev_rxn_b
R_SERGLNexR	0.6631	0.8044	Deg rev_rxn_b
R_THRGLNexR	0.5301	0.5690	Deg rev_rxn_b
R_r1544	1.2925	1.5860	Deg rev_rxn_b
R_r1573	0.4061	0.4860	Deg rev_rxn_f
R_r1574	1.03478E-7	1.03442E-7	Deg rev_rxn_f
R_r1575	0.7329	1.0123	Deg rev_rxn_f
R_r1576	0.5661	0.8908	Deg rev_rxn_f
R_r1578	0.3977	0.6117	Deg rev_rxn_f
R_r1579	1.4194	1.3749	Deg rev_rxn_f
R_r1580	0.0486	0.3570	Deg rev_rxn_f
R_r1581	0.0113	0.0659	Deg rev_rxn_f
R_r1583	0.8189	1.0327	Deg rev_rxn_f
R_r1584	0.3909	0.5989	Deg rev_rxn_f
R_r1705	4.3401	5.5117	Deg irrev_rxn_f
R_r1708	4.5001	5.9165	Deg irrev_rxn_f
R_r2525	8.95868E-8	0.0000	Deg rev_rxn_f
R_GLNATB0tc	4.3361	5.5444	Deg irrev_rxn_f
=====	reg6	enzyme_name:	1.3.3.3
Species	Deg_rate_basal	Deg_rate_mutant
M_gln_L_e	24.1032	32.2219
reaction	Deg_rate_basal	Deg_rate_mutant	attribute
R_ALADGLNexR	1.9648	2.6665	Deg rev_rxn_b
R_ALAGLNexR	0.7912	1.1776	Deg rev_rxn_b
R_CYSGLUexR	0.2469	1.2226	Deg rev_rxn_b
R_EX_gln_L(e)	0.0000	0.0000	Deg rev_rxn_f
R_GLNtN1	1.00785E-7	1.00819E-7	Deg rev_rxn_f
R_SERDGLNexR	0.6462	0.7930	Deg rev_rxn_b
R_SERGLNexR	0.6631	0.8044	Deg rev_rxn_b
R_THRGLNexR	0.5301	0.5690	Deg rev_rxn_b
R_r1544	1.2925	1.5860	Deg rev_rxn_b
R_r1573	0.4061	0.4860	Deg rev_rxn_f
R_r1574	1.03478E-7	1.03442E-7	Deg rev_rxn_f
R_r1575	0.7329	1.0123	Deg rev_rxn_f
R_r1576	0.5661	0.8908	Deg rev_rxn_f
R_r1578	0.3977	0.6117	Deg rev_rxn_f
R_r1579	1.4194	1.3749	Deg rev_rxn_f
R_r1580	0.0486	0.3570	Deg rev_rxn_f
R_r1581	0.0113	0.0659	Deg rev_rxn_f
R_r1583	0.8189	1.0327	Deg rev_rxn_f
R_r1584	0.3909	0.5989	Deg rev_rxn_f
R_r1705	4.3401	5.5117	Deg irrev_rxn_f
R_r1708	4.5001	5.9165	Deg irrev_rxn_f
R_r2525	8.95868E-8	0.0000	Deg rev_rxn_f
R_GLNATB0tc	4.3361	5.5444	Deg irrev_rxn_f
=====	reg7	enzyme_name:	1.14.19.1
Species	Deg_rate_basal	Deg_rate_mutant
M_gln_L_e	24.1032	25.4367
reaction	Deg_rate_basal	Deg_rate_mutant	attribute
R_ALADGLNexR	1.9648	1.7096	Deg rev_rxn_b
R_ALAGLNexR	0.7912	0.6885	Deg rev_rxn_b
R_CYSGLUexR	0.2469	2.72447E-5	Deg rev_rxn_b
R_EX_gln_L(e)	0.0000	0.0000	Deg rev_rxn_f
R_GLNtN1	1.00785E-7	0.7878	Deg rev_rxn_f
R_SERDGLNexR	0.6462	0.6632	Deg rev_rxn_b
R_SERGLNexR	0.6631	0.5814	Deg rev_rxn_b
R_THRGLNexR	0.5301	0.2514	Deg rev_rxn_b
R_r1544	1.2925	1.3263	Deg rev_rxn_b
R_r1573	0.4061	0.2415	Deg rev_rxn_f
R_r1574	1.03478E-7	1.01387E-7	Deg rev_rxn_f
R_r1575	0.7329	0.5149	Deg rev_rxn_f
R_r1576	0.5661	0.5664	Deg rev_rxn_f
R_r1578	0.3977	0.0172	Deg rev_rxn_f
R_r1579	1.4194	1.3510	Deg rev_rxn_f
R_r1580	0.0486	1.01125E-7	Deg rev_rxn_f
R_r1581	0.0113	1.11797E-7	Deg rev_rxn_f
R_r1583	0.8189	0.6531	Deg rev_rxn_f
R_r1584	0.3909	0.3265	Deg rev_rxn_f
R_r1705	4.3401	5.1027	Deg irrev_rxn_f
R_r1708	4.5001	5.4276	Deg irrev_rxn_f
R_r2525	8.95868E-8	1.00924E-7	Deg rev_rxn_f
R_GLNATB0tc	4.3361	5.2276	Deg irrev_rxn_f
=====	reg8	enzyme_name:	1.8.1.9
Species	Deg_rate_basal	Deg_rate_mutant
M_gln_L_e	24.1032	31.3339
reaction	Deg_rate_basal	Deg_rate_mutant	attribute
R_ALADGLNexR	1.9648	1.5362	Deg rev_rxn_b
R_ALAGLNexR	0.7912	0.9538	Deg rev_rxn_b
R_CYSGLUexR	0.2469	1.02388E-7	Deg rev_rxn_b
R_EX_gln_L(e)	0.0000	0.0000	Deg rev_rxn_f
R_GLNtN1	1.00785E-7	2.5686	Deg rev_rxn_f
R_SERDGLNexR	0.6462	0.7940	Deg rev_rxn_b
R_SERGLNexR	0.6631	1.0647	Deg rev_rxn_b
R_THRGLNexR	0.5301	0.5612	Deg rev_rxn_b
R_r1544	1.2925	1.5881	Deg rev_rxn_b
R_r1573	0.4061	0.4505	Deg rev_rxn_f
R_r1574	1.03478E-7	1.01651E-7	Deg rev_rxn_f
R_r1575	0.7329	0.8749	Deg rev_rxn_f
R_r1576	0.5661	0.6263	Deg rev_rxn_f
R_r1578	0.3977	0.2020	Deg rev_rxn_f
R_r1579	1.4194	1.6969	Deg rev_rxn_f
R_r1580	0.0486	0.0707	Deg rev_rxn_f
R_r1581	0.0113	1.02183E-7	Deg rev_rxn_f
R_r1583	0.8189	1.0006	Deg rev_rxn_f
R_r1584	0.3909	0.3768	Deg rev_rxn_f
R_r1705	4.3401	5.9868	Deg irrev_rxn_f
R_r1708	4.5001	6.1626	Deg irrev_rxn_f
R_r2525	8.95868E-8	0.0000	Deg rev_rxn_f
R_GLNATB0tc	4.3361	4.8192	Deg irrev_rxn_f
=====	reg9	enzyme_name:	2.3.1.50
Species	Deg_rate_basal	Deg_rate_mutant
M_gln_L_e	24.1032	23.8193
reaction	Deg_rate_basal	Deg_rate_mutant	attribute
R_ALADGLNexR	1.9648	0.4146	Deg rev_rxn_b
R_ALAGLNexR	0.7912	0.3298	Deg rev_rxn_b
R_CYSGLUexR	0.2469	0.2555	Deg rev_rxn_b
R_EX_gln_L(e)	0.0000	1.10395E-8	Deg rev_rxn_f
R_GLNtN1	1.00785E-7	1.01468E-7	Deg rev_rxn_f
R_SERDGLNexR	0.6462	0.6577	Deg rev_rxn_b
R_SERGLNexR	0.6631	0.7166	Deg rev_rxn_b
R_THRGLNexR	0.5301	0.5222	Deg rev_rxn_b
R_r1544	1.2925	1.3154	Deg rev_rxn_b
R_r1573	0.4061	0.6444	Deg rev_rxn_f
R_r1574	1.03478E-7	1.03554E-7	Deg rev_rxn_f
R_r1575	0.7329	0.7641	Deg rev_rxn_f
R_r1576	0.5661	0.4123	Deg rev_rxn_f
R_r1578	0.3977	0.3242	Deg rev_rxn_f
R_r1579	1.4194	1.4611	Deg rev_rxn_f
R_r1580	0.0486	0.1743	Deg rev_rxn_f
R_r1581	0.0113	1.09841E-7	Deg rev_rxn_f
R_r1583	0.8189	0.8135	Deg rev_rxn_f
R_r1584	0.3909	0.4801	Deg rev_rxn_f
R_r1705	4.3401	4.9455	Deg irrev_rxn_f
R_r1708	4.5001	4.7135	Deg irrev_rxn_f
R_r2525	8.95868E-8	0.0000	Deg rev_rxn_f
R_GLNATB0tc	4.3361	4.8745	Deg irrev_rxn_f
=====	reg10	enzyme_name:	1.11.1.9
Species	Deg_rate_basal	Deg_rate_mutant
M_gln_L_e	24.1032	24.6171
reaction	Deg_rate_basal	Deg_rate_mutant	attribute
R_ALADGLNexR	1.9648	2.2204	Deg rev_rxn_b
R_ALAGLNexR	0.7912	0.8265	Deg rev_rxn_b
R_CYSGLUexR	0.2469	0.2317	Deg rev_rxn_b
R_EX_gln_L(e)	0.0000	0.0000	Deg rev_rxn_f
R_GLNtN1	1.00785E-7	1.01070E-7	Deg rev_rxn_f
R_SERDGLNexR	0.6462	0.6596	Deg rev_rxn_b
R_SERGLNexR	0.6631	0.6538	Deg rev_rxn_b
R_THRGLNexR	0.5301	0.5110	Deg rev_rxn_b
R_r1544	1.2925	1.3192	Deg rev_rxn_b
R_r1573	0.4061	0.4141	Deg rev_rxn_f
R_r1574	1.03478E-7	1.04604E-7	Deg rev_rxn_f
R_r1575	0.7329	0.7122	Deg rev_rxn_f
R_r1576	0.5661	0.5480	Deg rev_rxn_f
R_r1578	0.3977	0.3732	Deg rev_rxn_f
R_r1579	1.4194	1.3745	Deg rev_rxn_f
R_r1580	0.0486	1.19941E-6	Deg rev_rxn_f
R_r1581	0.0113	2.05215E-7	Deg rev_rxn_f
R_r1583	0.8189	0.8149	Deg rev_rxn_f
R_r1584	0.3909	0.3113	Deg rev_rxn_f
R_r1705	4.3401	4.5235	Deg irrev_rxn_f
R_r1708	4.5001	4.6574	Deg irrev_rxn_f
R_r2525	8.95868E-8	1.00977E-7	Deg rev_rxn_f
R_GLNATB0tc	4.3361	4.4657	Deg irrev_rxn_f
=====	reg11	enzyme_name:	2.4.1.11
Species	Deg_rate_basal	Deg_rate_mutant
M_gln_L_e	24.1032	23.2836
reaction	Deg_rate_basal	Deg_rate_mutant	attribute
R_ALADGLNexR	1.9648	2.6193	Deg rev_rxn_b
R_ALAGLNexR	0.7912	0.8070	Deg rev_rxn_b
R_CYSGLUexR	0.2469	0.0657	Deg rev_rxn_b
R_EX_gln_L(e)	0.0000	1.43026E-8	Deg rev_rxn_f
R_GLNtN1	1.00785E-7	1.44885E-8	Deg rev_rxn_f
R_SERDGLNexR	0.6462	0.6064	Deg rev_rxn_b
R_SERGLNexR	0.6631	0.5320	Deg rev_rxn_b
R_THRGLNexR	0.5301	0.4577	Deg rev_rxn_b
R_r1544	1.2925	1.2128	Deg rev_rxn_b
R_r1573	0.4061	0.4039	Deg rev_rxn_f
R_r1574	1.03478E-7	3.38479E-8	Deg rev_rxn_f
R_r1575	0.7329	0.6439	Deg rev_rxn_f
R_r1576	0.5661	0.4656	Deg rev_rxn_f
R_r1578	0.3977	0.2265	Deg rev_rxn_f
R_r1579	1.4194	1.4076	Deg rev_rxn_f
R_r1580	0.0486	4.62888E-7	Deg rev_rxn_f
R_r1581	0.0113	1.46363E-7	Deg rev_rxn_f
R_r1583	0.8189	0.7546	Deg rev_rxn_f
R_r1584	0.3909	0.2504	Deg rev_rxn_f
R_r1705	4.3401	4.4054	Deg irrev_rxn_f
R_r1708	4.5001	4.4671	Deg irrev_rxn_f
R_r2525	8.95868E-8	1.45941E-8	Deg rev_rxn_f
R_GLNATB0tc	4.3361	3.9575	Deg irrev_rxn_f
=====	reg12	enzyme_name:	4.1.2.27
Species	Deg_rate_basal	Deg_rate_mutant
M_gln_L_e	24.1032	23.0687
reaction	Deg_rate_basal	Deg_rate_mutant	attribute
R_ALADGLNexR	1.9648	1.3488	Deg rev_rxn_b
R_ALAGLNexR	0.7912	0.6548	Deg rev_rxn_b
R_CYSGLUexR	0.2469	0.2534	Deg rev_rxn_b
R_EX_gln_L(e)	0.0000	0.0000	Deg rev_rxn_f
R_GLNtN1	1.00785E-7	0.3337	Deg rev_rxn_f
R_SERDGLNexR	0.6462	0.5667	Deg rev_rxn_b
R_SERGLNexR	0.6631	0.6650	Deg rev_rxn_b
R_THRGLNexR	0.5301	0.4644	Deg rev_rxn_b
R_r1544	1.2925	1.1333	Deg rev_rxn_b
R_r1573	0.4061	0.3576	Deg rev_rxn_f
R_r1574	1.03478E-7	1.01851E-7	Deg rev_rxn_f
R_r1575	0.7329	0.6686	Deg rev_rxn_f
R_r1576	0.5661	0.4373	Deg rev_rxn_f
R_r1578	0.3977	0.2477	Deg rev_rxn_f
R_r1579	1.4194	1.3352	Deg rev_rxn_f
R_r1580	0.0486	0.0328	Deg rev_rxn_f
R_r1581	0.0113	1.03470E-7	Deg rev_rxn_f
R_r1583	0.8189	0.7608	Deg rev_rxn_f
R_r1584	0.3909	0.3544	Deg rev_rxn_f
R_r1705	4.3401	4.4334	Deg irrev_rxn_f
R_r1708	4.5001	4.5131	Deg irrev_rxn_f
R_r2525	8.95868E-8	9.48977E-8	Deg rev_rxn_f
R_GLNATB0tc	4.3361	4.5077	Deg irrev_rxn_f
=====	reg13	enzyme_name:	3.1.3.1
Species	Deg_rate_basal	Deg_rate_mutant
M_gln_L_e	24.1032	23.2066
reaction	Deg_rate_basal	Deg_rate_mutant	attribute
R_ALADGLNexR	1.9648	1.6702	Deg rev_rxn_b
R_ALAGLNexR	0.7912	0.7447	Deg rev_rxn_b
R_CYSGLUexR	0.2469	0.2697	Deg rev_rxn_b
R_EX_gln_L(e)	0.0000	0.0000	Deg rev_rxn_f
R_GLNtN1	1.00785E-7	1.01164E-7	Deg rev_rxn_f
R_SERDGLNexR	0.6462	0.6230	Deg rev_rxn_b
R_SERGLNexR	0.6631	0.6375	Deg rev_rxn_b
R_THRGLNexR	0.5301	0.5145	Deg rev_rxn_b
R_r1544	1.2925	1.2460	Deg rev_rxn_b
R_r1573	0.4061	0.4631	Deg rev_rxn_f
R_r1574	1.03478E-7	1.23959E-7	Deg rev_rxn_f
R_r1575	0.7329	0.7194	Deg rev_rxn_f
R_r1576	0.5661	0.5552	Deg rev_rxn_f
R_r1578	0.3977	0.4395	Deg rev_rxn_f
R_r1579	1.4194	1.3338	Deg rev_rxn_f
R_r1580	0.0486	0.0668	Deg rev_rxn_f
R_r1581	0.0113	0.0515	Deg rev_rxn_f
R_r1583	0.8189	0.7875	Deg rev_rxn_f
R_r1584	0.3909	0.4068	Deg rev_rxn_f
R_r1705	4.3401	4.1459	Deg irrev_rxn_f
R_r1708	4.5001	4.2380	Deg irrev_rxn_f
R_r2525	8.95868E-8	1.00900E-7	Deg rev_rxn_f
R_GLNATB0tc	4.3361	4.2934	Deg irrev_rxn_f
=====	reg14	enzyme_name:	3.1.1.47
Species	Deg_rate_basal	Deg_rate_mutant
M_gln_L_e	24.1032	25.6452
reaction	Deg_rate_basal	Deg_rate_mutant	attribute
R_ALADGLNexR	1.9648	1.9969	Deg rev_rxn_b
R_ALAGLNexR	0.7912	0.8058	Deg rev_rxn_b
R_CYSGLUexR	0.2469	0.2636	Deg rev_rxn_b
R_EX_gln_L(e)	0.0000	0.0000	Deg rev_rxn_f
R_GLNtN1	1.00785E-7	1.01166E-7	Deg rev_rxn_f
R_SERDGLNexR	0.6462	0.6817	Deg rev_rxn_b
R_SERGLNexR	0.6631	0.7362	Deg rev_rxn_b
R_THRGLNexR	0.5301	0.5626	Deg rev_rxn_b
R_r1544	1.2925	1.3634	Deg rev_rxn_b
R_r1573	0.4061	0.3509	Deg rev_rxn_f
R_r1574	1.03478E-7	1.10151E-7	Deg rev_rxn_f
R_r1575	0.7329	0.7996	Deg rev_rxn_f
R_r1576	0.5661	0.6035	Deg rev_rxn_f
R_r1578	0.3977	0.6298	Deg rev_rxn_f
R_r1579	1.4194	1.5371	Deg rev_rxn_f
R_r1580	0.0486	0.0488	Deg rev_rxn_f
R_r1581	0.0113	0.0022	Deg rev_rxn_f
R_r1583	0.8189	0.8804	Deg rev_rxn_f
R_r1584	0.3909	0.4093	Deg rev_rxn_f
R_r1705	4.3401	4.6389	Deg irrev_rxn_f
R_r1708	4.5001	4.8915	Deg irrev_rxn_f
R_r2525	8.95868E-8	1.01066E-7	Deg rev_rxn_f
R_GLNATB0tc	4.3361	4.4429	Deg irrev_rxn_f
=====	reg15	enzyme_name:	3.5.1.23
Species	Deg_rate_basal	Deg_rate_mutant
M_gln_L_e	24.1032	23.8394
reaction	Deg_rate_basal	Deg_rate_mutant	attribute
R_ALADGLNexR	1.9648	1.6314	Deg rev_rxn_b
R_ALAGLNexR	0.7912	0.6856	Deg rev_rxn_b
R_CYSGLUexR	0.2469	0.2070	Deg rev_rxn_b
R_EX_gln_L(e)	0.0000	0.0000	Deg rev_rxn_f
R_GLNtN1	1.00785E-7	1.01173E-7	Deg rev_rxn_f
R_SERDGLNexR	0.6462	0.6405	Deg rev_rxn_b
R_SERGLNexR	0.6631	0.6541	Deg rev_rxn_b
R_THRGLNexR	0.5301	0.4886	Deg rev_rxn_b
R_r1544	1.2925	1.2809	Deg rev_rxn_b
R_r1573	0.4061	0.4836	Deg rev_rxn_f
R_r1574	1.03478E-7	1.07891E-7	Deg rev_rxn_f
R_r1575	0.7329	0.7201	Deg rev_rxn_f
R_r1576	0.5661	0.4852	Deg rev_rxn_f
R_r1578	0.3977	0.3136	Deg rev_rxn_f
R_r1579	1.4194	1.4005	Deg rev_rxn_f
R_r1580	0.0486	0.0610	Deg rev_rxn_f
R_r1581	0.0113	2.31259E-7	Deg rev_rxn_f
R_r1583	0.8189	0.7978	Deg rev_rxn_f
R_r1584	0.3909	0.3880	Deg rev_rxn_f
R_r1705	4.3401	4.5654	Deg irrev_rxn_f
R_r1708	4.5001	4.5670	Deg irrev_rxn_f
R_r2525	8.95868E-8	1.00888E-7	Deg rev_rxn_f
R_GLNATB0tc	4.3361	4.4688	Deg irrev_rxn_f
=====	reg16	enzyme_name:	5.3.1.6
Species	Deg_rate_basal	Deg_rate_mutant
M_gln_L_e	24.1032	24.2927
reaction	Deg_rate_basal	Deg_rate_mutant	attribute
R_ALADGLNexR	1.9648	2.0073	Deg rev_rxn_b
R_ALAGLNexR	0.7912	0.7954	Deg rev_rxn_b
R_CYSGLUexR	0.2469	0.2053	Deg rev_rxn_b
R_EX_gln_L(e)	0.0000	0.0000	Deg rev_rxn_f
R_GLNtN1	1.00785E-7	1.00733E-7	Deg rev_rxn_f
R_SERDGLNexR	0.6462	0.6453	Deg rev_rxn_b
R_SERGLNexR	0.6631	0.6501	Deg rev_rxn_b
R_THRGLNexR	0.5301	0.5232	Deg rev_rxn_b
R_r1544	1.2925	1.2906	Deg rev_rxn_b
R_r1573	0.4061	0.5349	Deg rev_rxn_f
R_r1574	1.03478E-7	1.02907E-7	Deg rev_rxn_f
R_r1575	0.7329	0.7392	Deg rev_rxn_f
R_r1576	0.5661	0.5530	Deg rev_rxn_f
R_r1578	0.3977	0.3842	Deg rev_rxn_f
R_r1579	1.4194	1.4252	Deg rev_rxn_f
R_r1580	0.0486	0.0451	Deg rev_rxn_f
R_r1581	0.0113	0.0002	Deg rev_rxn_f
R_r1583	0.8189	0.8188	Deg rev_rxn_f
R_r1584	0.3909	0.3687	Deg rev_rxn_f
R_r1705	4.3401	4.5048	Deg irrev_rxn_f
R_r1708	4.5001	4.5229	Deg irrev_rxn_f
R_r2525	8.95868E-8	8.00777E-8	Deg rev_rxn_f
R_GLNATB0tc	4.3361	4.2783	Deg irrev_rxn_f
=====	reg17	enzyme_name:	4.1.2.13
Species	Deg_rate_basal	Deg_rate_mutant
M_gln_L_e	24.1032	13.1384
reaction	Deg_rate_basal	Deg_rate_mutant	attribute
R_ALADGLNexR	1.9648	0.0000	Deg rev_rxn_b
R_ALAGLNexR	0.7912	0.0000	Deg rev_rxn_b
R_CYSGLUexR	0.2469	0.0000	Deg rev_rxn_b
R_EX_gln_L(e)	0.0000	0.0000	Deg rev_rxn_f
R_GLNtN1	1.00785E-7	0.0000	Deg rev_rxn_f
R_SERDGLNexR	0.6462	0.0000	Deg rev_rxn_b
R_SERGLNexR	0.6631	0.0000	Deg rev_rxn_b
R_THRGLNexR	0.5301	13.1384	Deg rev_rxn_b
R_r1544	1.2925	0.0000	Deg rev_rxn_b
R_r1573	0.4061	0.0000	Deg rev_rxn_f
R_r1574	1.03478E-7	0.0000	Deg rev_rxn_f
R_r1575	0.7329	0.0000	Deg rev_rxn_f
R_r1576	0.5661	0.0000	Deg rev_rxn_f
R_r1578	0.3977	0.0000	Deg rev_rxn_f
R_r1579	1.4194	0.0000	Deg rev_rxn_f
R_r1580	0.0486	0.0000	Deg rev_rxn_f
R_r1581	0.0113	0.0000	Deg rev_rxn_f
R_r1583	0.8189	0.0000	Deg rev_rxn_f
R_r1584	0.3909	0.0000	Deg rev_rxn_f
R_r1705	4.3401	0.0000	Deg irrev_rxn_f
R_r1708	4.5001	0.0000	Deg irrev_rxn_f
R_r2525	8.95868E-8	0.0000	Deg rev_rxn_f
R_GLNATB0tc	4.3361	0.0000	Deg irrev_rxn_f
=====	reg18	enzyme_name:	2.7.1.11
Species	Deg_rate_basal	Deg_rate_mutant
M_gln_L_e	24.1032	25.6691
reaction	Deg_rate_basal	Deg_rate_mutant	attribute
R_ALADGLNexR	1.9648	1.0977	Deg rev_rxn_b
R_ALAGLNexR	0.7912	0.6462	Deg rev_rxn_b
R_CYSGLUexR	0.2469	0.3588	Deg rev_rxn_b
R_EX_gln_L(e)	0.0000	0.0000	Deg rev_rxn_f
R_GLNtN1	1.00785E-7	0.5991	Deg rev_rxn_f
R_SERDGLNexR	0.6462	0.6969	Deg rev_rxn_b
R_SERGLNexR	0.6631	0.8069	Deg rev_rxn_b
R_THRGLNexR	0.5301	0.4696	Deg rev_rxn_b
R_r1544	1.2925	1.3938	Deg rev_rxn_b
R_r1573	0.4061	0.3281	Deg rev_rxn_f
R_r1574	1.03478E-7	1.01536E-7	Deg rev_rxn_f
R_r1575	0.7329	0.7877	Deg rev_rxn_f
R_r1576	0.5661	0.6012	Deg rev_rxn_f
R_r1578	0.3977	0.2975	Deg rev_rxn_f
R_r1579	1.4194	1.5193	Deg rev_rxn_f
R_r1580	0.0486	5.56450E-8	Deg rev_rxn_f
R_r1581	0.0113	0.0600	Deg rev_rxn_f
R_r1583	0.8189	0.8699	Deg rev_rxn_f
R_r1584	0.3909	0.6944	Deg rev_rxn_f
R_r1705	4.3401	4.7268	Deg irrev_rxn_f
R_r1708	4.5001	4.9999	Deg irrev_rxn_f
R_r2525	8.95868E-8	9.88251E-8	Deg rev_rxn_f
R_GLNATB0tc	4.3361	4.7154	Deg irrev_rxn_f
=====	reg19	enzyme_name:	2.3.1.21
Species	Deg_rate_basal	Deg_rate_mutant
M_gln_L_e	24.1032	25.0518
reaction	Deg_rate_basal	Deg_rate_mutant	attribute
R_ALADGLNexR	1.9648	2.5412	Deg rev_rxn_b
R_ALAGLNexR	0.7912	0.8558	Deg rev_rxn_b
R_CYSGLUexR	0.2469	0.1349	Deg rev_rxn_b
R_EX_gln_L(e)	0.0000	0.0000	Deg rev_rxn_f
R_GLNtN1	1.00785E-7	1.01041E-7	Deg rev_rxn_f
R_SERDGLNexR	0.6462	0.6620	Deg rev_rxn_b
R_SERGLNexR	0.6631	0.6252	Deg rev_rxn_b
R_THRGLNexR	0.5301	0.4934	Deg rev_rxn_b
R_r1544	1.2925	1.3239	Deg rev_rxn_b
R_r1573	0.4061	0.3807	Deg rev_rxn_f
R_r1574	1.03478E-7	1.02783E-7	Deg rev_rxn_f
R_r1575	0.7329	0.6993	Deg rev_rxn_f
R_r1576	0.5661	0.5342	Deg rev_rxn_f
R_r1578	0.3977	0.2921	Deg rev_rxn_f
R_r1579	1.4194	1.4998	Deg rev_rxn_f
R_r1580	0.0486	1.06420E-7	Deg rev_rxn_f
R_r1581	0.0113	1.13189E-7	Deg rev_rxn_f
R_r1583	0.8189	0.8134	Deg rev_rxn_f
R_r1584	0.3909	0.3865	Deg rev_rxn_f
R_r1705	4.3401	4.6480	Deg irrev_rxn_f
R_r1708	4.5001	4.8015	Deg irrev_rxn_f
R_r2525	8.95868E-8	1.01095E-7	Deg rev_rxn_f
R_GLNATB0tc	4.3361	4.3598	Deg irrev_rxn_f
=====	reg20	enzyme_name:	2.7.1.33
Species	Deg_rate_basal	Deg_rate_mutant
M_gln_L_e	24.1032	24.1032
reaction	Deg_rate_basal	Deg_rate_mutant	attribute
R_ALADGLNexR	1.9648	1.9648	Deg rev_rxn_b
R_ALAGLNexR	0.7912	0.7912	Deg rev_rxn_b
R_CYSGLUexR	0.2469	0.2469	Deg rev_rxn_b
R_EX_gln_L(e)	0.0000	0.0000	Deg rev_rxn_f
R_GLNtN1	1.00785E-7	1.01274E-7	Deg rev_rxn_f
R_SERDGLNexR	0.6462	0.6462	Deg rev_rxn_b
R_SERGLNexR	0.6631	0.6631	Deg rev_rxn_b
R_THRGLNexR	0.5301	0.5301	Deg rev_rxn_b
R_r1544	1.2925	1.2925	Deg rev_rxn_b
R_r1573	0.4061	0.4061	Deg rev_rxn_f
R_r1574	1.03478E-7	1.05012E-7	Deg rev_rxn_f
R_r1575	0.7329	0.7329	Deg rev_rxn_f
R_r1576	0.5661	0.5661	Deg rev_rxn_f
R_r1578	0.3977	0.3977	Deg rev_rxn_f
R_r1579	1.4194	1.4194	Deg rev_rxn_f
R_r1580	0.0486	0.0486	Deg rev_rxn_f
R_r1581	0.0113	0.0114	Deg rev_rxn_f
R_r1583	0.8189	0.8189	Deg rev_rxn_f
R_r1584	0.3909	0.3909	Deg rev_rxn_f
R_r1705	4.3401	4.3401	Deg irrev_rxn_f
R_r1708	4.5001	4.5001	Deg irrev_rxn_f
R_r2525	8.95868E-8	1.01171E-7	Deg rev_rxn_f
R_GLNATB0tc	4.3361	4.3361	Deg irrev_rxn_f
