# Supplementary material for: Flux balance analysis predicts Warburg-like effects of mouse hepatocyte deficient in miR-122a
Source: PLoS Comput Biol. 2017 Jul 7;13(7):e1005618. doi: 10.1371/journal.pcbi.1005618 (PMC5536358; doi:10.1371/journal.pcbi.1005618)
Supplement: S1 File — GAMS file used for evaluating similarity ratio. (ZIP) [file pcbi.1005618.s014.zip › Ex-Project/z-Recon2-Liver-mouse-0512-ATP_c_m_n_r-species.csv]

Flux distribution of the desired bioBioCompound for mutant FBA of Recon2 liver-hypatocyte
Date	04/08/17		Time	10:47:38
Selected solver:	IBM ILOG CPLEX 24.8.3 r60202 Released Jan 28, 2017 WEI x86 64bit/MS Windows
########## Computational results for primal FBA and uniformed FBA problems ##########
Problem	Obj_Optim	ModelState	SolveState
primal FBA	3957.1429	1	1
primal UFD	1.42836E+6	1	1
	primal UFD	mutant UFD
Obj_limit_ratio	1.00	1.00
RegStrength_param	--	1.00
ratio_score_RFC		0.0100
tol_score_RFC		0.0144
cellular objective:	ATP_c_m_n_r
########## Synthesis and degradation rates for each species at the normal state ##########
species	synthesis_rate	synthesis_rate_LB	synthesis_rate_UB		degradation_rate	degradation_LB	degradation_UB
M_10fthf_c	100.0000	0.0000	266.6667		100.0000	0.0000	300.0000
M_10fthf_m	13.2206	0.0000	200.0000		13.2206	0.0000	200.0000
M_13dampp_c	0.0000	0.0000	100.0000		0.0000	0.0000	100.0000
M_h2o_c	1167.0205	5.1300	9553.6980		1167.0205	1.7100	14713.4214
M_o2_c	330.0952	0.0000	1599.6009		330.0952	5.1300	4200.3367
M_bamppald_c	0.0000	0.0000	100.0000		0.0000	0.0000	100.0000
M_h2o2_c	127.4273	0.0000	1669.6667		127.4273	0.0000	800.0000
M_nh4_c	67.4044	0.0000	2191.5737		67.4044	0.0000	900.0000
M_h_m	815.1418	0.0000	22378.6487		815.1418	0.0000	11055.2941
M_nadph_m	12.4357	0.0000	1978.8452		12.4357	0.0000	2697.1274
M_o2_m	14.2343	0.0000	351.0000		14.2343	0.0000	1077.5500
M_h2o_m	189.5150	0.0000	4331.0000		189.5150	0.0000	16436.0640
M_nadp_m	12.4357	0.0000	2697.1274		12.4357	0.0000	1978.8452
M_atp_c	2413.6299	0.0000	3200.0000		2413.6299	0.0000	11455.5322
M_adp_c	1372.1886	0.0000	6561.2136		1372.1886	0.0000	1800.0000
M_h_c	2358.3005	5.1300	29395.5395		2358.3005	10.2600	24683.0537
M_pi_c	515.2317	0.0000	6414.1815		515.2317	0.0000	2152.3691
M_1pipdn2c_x	0.0000	0.0000	100.0000		0.0000	0.0000	100.0000
M_h_x	422.8922	0.0000	5370.6696		422.8922	0.0000	1920.7733
M_nadh_x	257.1429	0.0000	3420.6696		257.1429	0.0000	510.7733
M_Lpipecol_x	0.0000	0.0000	100.0000		0.0000	0.0000	100.0000
M_nad_x	257.1429	0.0000	510.7733		257.1429	0.0000	3420.6696
M_24nph_e	0.0000	0.0000	100.0000		0.0000	0.0000	100.0000
M_24nph_c	0.0000	0.0000	100.0000		0.0000	0.0000	100.0000
M_2amac_c	0.0000	0.0000	100.0000		0.0000	0.0000	100.0000
M_pyr_c	115.8313	0.0000	2400.0000		115.8313	0.0000	2050.0000
M_nadph_c	401.6233	0.0000	2200.0000		401.6233	6.8400	6346.7981
M_paps_c	7.39977E-8	0.0000	100.0000		0.0000	0.0000	1032.0000
M_Lcyst_c	0.0000	0.0000	100.0000		0.0000	0.0000	100.0000
M_nadp_c	401.6233	6.8400	6346.7981		401.6233	0.0000	2200.0000
M_pap_c	0.0000	0.0000	1032.0000		7.39977E-8	0.0000	100.0000
M_L2aadp_c	0.0000	0.0000	100.0000		0.0000	0.0000	100.0000
M_akg_m	43.0154	0.0000	2000.0000		43.0154	0.0000	2600.0000
M_L2aadp_m	1.0000	0.0000	100.0000		1.0000	0.0000	100.0000
M_akg_c	51.8715	0.0000	3200.0000		51.8715	0.0000	2752.1184
M_2dr1p_c	13.6149	0.0000	200.0000		13.6149	0.0000	300.0000
M_drib_c	1.22040E-7	0.0000	100.0000		1.22040E-7	0.0000	100.0000
M_2hb_c	10.8759	0.0000	1200.0000		10.8759	0.0000	1200.0000
M_nad_c	438.7112	0.0000	4200.9804		438.7112	3.4200	6135.2381
M_2obut_c	0.0016	0.0000	304.1173		0.0016	0.0000	200.0000
M_nadh_c	338.7112	3.4200	5935.2381		338.7112	0.0000	4000.9804
M_2hb_e	10.8759	0.0000	1200.0000		10.8759	0.0000	1200.0000
M_h_e	152.2495	0.0000	6600.0000		152.2495	0.0000	4900.0000
M_hco3_e	69.5836	0.0000	6300.0000		69.5836	0.0000	6298.2900
M_na1_e	449.2728	0.0000	7950.0000		449.2728	0.0000	13160.9011
M_hco3_c	142.2004	0.0000	6298.2900		142.2004	0.0000	6400.0000
M_na1_c	450.5486	0.0000	13359.1911		450.5486	0.0000	8148.2900
M_2mcit_c	6.4720	0.0000	100.0000		6.4720	0.0000	100.0000
M_2mcit_e	6.4720	0.0000	100.0000		6.4720	0.0000	100.0000
M_2oxoadp_m	1.0000	0.0000	200.0000		1.0000	1.0000	100.0000
M_coa_m	368.5213	0.0000	2404.2143		368.5213	2.0000	13569.4045
M_nad_m	79.2771	0.0000	2697.5000		79.2771	2.0000	12796.6368
M_co2_m	10.3714	2.0000	1733.3333		10.3714	0.0000	899.0000
M_glutcoa_m	7.0311	1.0000	199.0000		7.0311	0.0000	200.0000
M_nadh_m	79.2771	2.0000	12796.6368		79.2771	0.0000	2697.5000
M_2oxoadp_c	0.0000	0.0000	200.0000		0.0000	0.0000	100.0000
M_34dhmald_c	0.0000	0.0000	100.0000		0.0000	0.0000	100.0000
M_34dhoxpeg_c	0.0000	0.0000	100.0000		0.0000	0.0000	100.0000
M_34dhoxpeg_e	0.0000	0.0000	100.0000		0.0000	0.0000	100.0000
M_amet_c	23.4931	0.0000	500.0000		23.4931	0.0000	400.0000
M_ahcys_c	23.9518	0.0000	400.0000		23.9518	0.0000	502.3581
M_34dhphe_e	0.0000	0.0000	100.0000		0.0000	0.0000	100.0000
M_34dhphe_c	0.0000	0.0000	100.0000		0.0000	0.0000	100.0000
M_34hpp_c	1.3141	0.0000	102.1184		1.3141	0.0000	202.1184
M_co2_c	238.7916	0.0000	2826.9048		238.7916	0.0000	700.0000
M_hgentis_c	0.0000	0.0000	100.0000		0.0000	0.0000	100.0000
M_3aib_c	0.0000	0.0000	100.0000		0.0000	0.0000	100.0000
M_3aib_e	0.0000	0.0000	100.0000		0.0000	0.0000	100.0000
M_2mop_m	1.8175	0.0000	400.0000		1.8175	0.0000	600.0000
M_glu_L_m	30.1095	0.0000	1607.5939		30.1095	0.0000	1207.5939
M_3aib_m	0.0000	0.0000	100.0000		0.0000	0.0000	100.0000
M_3dsphgn_c	0.0000	0.0000	40.0000		0.0000	0.0000	40.0000
M_sphgn_c	0.0000	0.0000	80.0000		0.0000	0.0000	40.0000
M_3hanthrn_c	0.0000	0.0000	100.0000		0.0000	0.0000	100.0000
M_cmusa_c	0.0000	0.0000	100.0000		0.0000	0.0000	100.0000
M_b2coa_m	7.7139	0.0000	299.0000		7.7139	0.0000	299.0000
M_3hbcoa_R_m	1.6828	0.0000	100.0000		1.6828	0.0000	100.0000
M_3hibutcoa_m	0.0000	0.0000	100.0000		0.0000	0.0000	100.0000
M_3hmp_m	0.0000	0.0000	200.0000		0.0000	0.0000	100.0000
M_hLkynr_c	0.0016	0.0000	100.0000		0.0016	0.0000	200.0000
M_42A3HP24DB_c	0.0016	0.0000	100.0000		0.0016	0.0000	100.0000
M_glu_L_c	47.6634	0.0000	1811.7738		47.6634	0.0000	1400.0000
M_dopa_c	5.6010	0.0000	400.0000		5.6010	0.0000	500.0000
M_coa_c	1075.2494	0.0000	9449.7912		1075.2494	0.0000	5594.2431
M_3mob_c	4.3409	0.0000	200.0000		4.3409	0.0000	205.4606
M_3mob_m	4.3409	0.0000	200.0000		4.3409	0.0000	200.0000
M_3mop_c	3.3762	0.0000	100.0000		3.3762	0.0000	100.0000
M_3mop_m	3.3762	0.0000	100.0000		3.3762	0.0000	200.0000
M_h2o_l	4.05868E-7	0.0000	100.0000		1.40452E-6	0.0000	746.4042
M_pi_l	0.0000	0.0000	100.0000		0.0000	0.0000	100.0000
M_3sala_m	0.0000	0.0000	100.0000		0.0000	0.0000	100.0000
M_asp_L_c	14.1755	0.0000	410.7733		14.1755	0.0000	500.0000
M_3sala_c	0.0000	0.0000	100.0000		0.0000	0.0000	100.0000
M_asp_L_m	16.1644	0.0000	400.0000		16.1644	0.0000	400.0000
M_3snpyr_m	0.0000	0.0000	100.0000		0.0000	0.0000	100.0000
M_so3_c	3.9786	0.0000	300.0000		3.9786	0.0000	400.0000
M_pyr_m	21.7111	0.0000	700.0000		21.7111	1.0000	700.0000
M_so3_m	3.9786	0.0000	500.0000		3.9786	0.0000	400.0000
M_nrpphr_c	5.6010	0.0000	400.0000		5.6010	0.0000	500.0000
M_4abut_c	4.7674	0.0000	300.0000		4.7674	0.0000	200.0000
M_4abut_m	4.7730	0.0000	400.0000		4.7730	0.0000	400.0000
M_accoa_m	60.4220	1.0000	10227.8874		60.4220	0.0000	796.5000
M_4hglusa_m	0.0036	0.0000	200.0000		0.0036	0.0000	200.0000
M_e4hglu_m	0.0073	0.0000	300.0000		0.0073	0.0000	400.0000
M_4hoxpacd_c	0.0000	0.0000	100.0000		0.0000	0.0000	100.0000
M_4hphac_c	0.0000	0.0000	100.0000		0.0000	0.0000	100.0000
M_4mop_c	3.0304	0.0000	200.0000		3.0304	0.0000	200.0000
M_4mop_m	0.0000	0.0000	100.0000		0.0000	0.0000	100.0000
M_4mtolbutamide_e	0.0000	0.0000	100.0000		0.0000	0.0000	100.0000
M_4mtolbutamide_c	0.0000	0.0000	100.0000		0.0000	0.0000	100.0000
M_4nphsf_e	0.0000	0.0000	100.0000		0.0000	0.0000	100.0000
M_4nphsf_c	0.0000	0.0000	100.0000		0.0000	0.0000	100.0000
M_4nph_c	0.0000	0.0000	100.0000		0.0000	0.0000	200.0000
M_4nph_e	8.3376	0.0000	200.0000		8.3376	0.0000	300.0000
M_4pyrdx_c	0.0000	0.0000	100.0000		0.0000	0.0000	100.0000
M_4pyrdx_e	0.0000	0.0000	100.0000		0.0000	0.0000	100.0000
M_5adtststerones_c	0.0000	0.0000	100.0000		0.0000	0.0000	100.0000
M_5adtststerones_e	0.0000	0.0000	100.0000		0.0000	0.0000	100.0000
M_5adtststerone_c	0.0000	0.0000	100.0000		0.0000	0.0000	100.0000
M_5adtststerone_e	0.0000	0.0000	100.0000		0.0000	0.0000	100.0000
M_5aop_c	0.0000	0.0000	100.0000		0.0000	0.0000	100.0000
M_5aop_m	0.0022	0.0000	200.0000		0.0022	0.0000	200.0000
M_h2o_e	87.8267	0.0000	2056.9707		87.8267	0.0000	6303.9968
M_5htrp_c	0.0013	0.0000	100.0000		0.0013	0.0000	100.0000
M_srtn_c	0.7142	0.0000	200.0000		0.7142	0.0000	200.0000
M_5homeprazole_e	0.0000	0.0000	100.0000		0.0000	0.0000	100.0000
M_5homeprazole_c	0.0000	0.0000	100.0000		0.0000	0.0000	100.0000
M_5hoxindact_c	0.0000	0.0000	100.0000		0.0000	0.0000	100.0000
M_5hoxindoa_c	0.0000	0.0000	100.0000		0.0000	0.0000	100.0000
M_5mthf_e	1.8571	0.0000	100.0000		1.8571	0.0000	100.0000
M_5mthf_c	1.8571	0.0000	200.0000		1.8571	0.0000	200.0000
M_man_c	1.9670	0.0000	213.0435		1.9670	0.0000	239.1304
M_m2mn_l	0.0000	0.0000	1.4493		0.0000	0.0000	1.4493
M_man_l	0.0000	0.0000	4.3478		0.0000	0.0000	4.3478
M_mn_l	0.0000	0.0000	1.4493		0.0000	0.0000	1.4493
M_udpgal_c	7.6269	0.0000	360.0000		7.6269	0.0000	368.2900
M_udp_c	126.3863	0.0000	1704.0004		126.3863	0.0000	1316.6667
M_galgluside_hs_g	0.0000	0.0000	25.0000		0.0000	0.0000	48.8095
M_udpgal_g	0.0000	0.0000	50.0000		0.0000	0.0000	219.2115
M_h_g	0.0000	0.0000	682.4691		0.0000	0.0000	100.0000
M_thcrm_hs_g	0.0000	0.0000	16.6667		0.0000	0.0000	26.6667
M_udp_g	0.0000	0.0000	431.1214		0.0000	0.0000	50.0000
M_T_antigen_g	0.0017	0.0000	31.6667		0.0017	0.0000	31.6667
M_uacgam_g	0.0000	0.0000	50.0000		0.0000	0.0000	153.1797
M_core2_g	0.0000	0.0000	25.0000		0.0000	0.0000	30.0000
M_gncore2_g	0.0000	0.0000	25.0000		0.0000	0.0000	25.0000
M_acac_c	127.8565	0.0000	1500.0000		127.8565	0.0000	1400.0000
M_aacoa_c	100.0017	0.0000	200.0000		100.0017	0.0000	300.0000
M_amp_c	1038.9956	0.0000	5394.2431		1038.9956	0.0000	1800.0000
M_ppi_c	971.9324	0.0000	6362.4346		971.9324	0.0000	1946.5800
M_mthgxl_c	0.0041	0.0000	400.0000		0.0041	0.0000	500.0000
M_L2aadp6sa_m	1.0000	0.0000	100.0000		1.0000	0.0000	100.0000
M_udpacgal_g	0.0000	0.0000	16.6667		0.0000	0.0000	58.7302
M_fuc12gal14acglcgalgluside_hs_g	0.0000	0.0000	7.1429		0.0000	0.0000	7.1429
M_acgalfuc12gal14acglcgalgluside_hs_g	0.0000	0.0000	7.1429		0.0000	0.0000	7.1429
M_fucgalacgalfuc12gal14acglcgalgluside_hs_g	0.0000	0.0000	7.1429		0.0000	0.0000	7.1429
M_acgalfucgalacgalfuc12gal14acglcgalgluside_hs_g	0.0000	0.0000	7.1429		0.0000	0.0000	7.1429
M_fucgalacglcgal14acglcgalgluside_hs_g	0.0000	0.0000	5.5556		0.0000	0.0000	5.5556
M_acgalfucgalacglcgal14acglcgalgluside_hs_g	0.0000	0.0000	5.5556		0.0000	0.0000	5.5556
M_fucgalacgalfucgalacglcgal14acglcgalgluside_hs_g	0.0000	0.0000	5.5556		0.0000	0.0000	5.5556
M_acgalfucgalacgalfucgalacglcgal14acglcgalgluside_hs_g	0.0000	0.0000	5.5556		0.0000	0.0000	5.5556
M_fucfucgalacglcgalacglcgal14acglcgalgluside_hs_g	0.0000	0.0000	5.0000		0.0000	0.0000	5.0000
M_galgalfucfucgalacglcgalacglcgal14acglcgalgluside_hs_g	0.0000	0.0000	5.0000		0.0000	0.0000	5.0000
M_sucsal_m	4.7674	0.0000	300.0000		4.7674	0.0000	300.0000
M_abt_c	4.1871	0.0000	200.0000		4.1871	0.0000	200.0000
M_xylu_L_c	15.4123	0.0000	328.5714		15.4123	0.0000	300.0000
M_abt_e	4.1871	0.0000	100.0000		4.1871	0.0000	100.0000
M_4abutn_c	0.0000	0.0000	100.0000		0.0000	0.0000	100.0000
M_4abut_e	4.7674	0.0000	200.0000		4.7674	0.0000	200.0000
M_h_l	3.00967E-7	0.0000	210.4840		1.01336E-7	0.0000	77.4603
M_2maacoa_m	0.0033	0.0000	200.0000		0.0033	0.0000	200.0000
M_ppcoa_m	7.2585	0.0000	432.3333		7.2585	0.0000	600.0000
M_accoa_c	100.0033	0.0000	600.0000		100.0033	0.0000	881.1297
M_aacoa_m	7.7139	0.0000	299.0000		7.7139	0.0000	199.0000
M_accoa_x	257.1429	0.0000	3020.6696		257.1429	0.0000	300.0000
M_aacoa_x	85.7143	0.0000	100.0000		85.7143	0.0000	100.0000
M_coa_x	371.8672	0.0000	2039.7000		371.8672	0.0000	5101.1220
M_acac_e	27.8565	0.0000	1200.0000		27.8565	0.0000	1200.0000
M_acac_m	42.7814	0.0000	400.0000		42.7814	0.0000	400.0000
M_3odcoa_x	0.0000	0.0000	64.2857		0.0000	0.0000	64.2857
M_occoa_x	0.0016	0.0000	367.8571		0.0016	0.0000	164.2857
M_3oddcoa_x	0.0000	0.0000	64.2857		0.0000	0.0000	64.2857
M_dcacoa_x	0.0000	0.0000	128.5714		0.0000	0.0000	128.5714
M_3otdcoa_x	0.0000	0.0000	64.2857		0.0000	0.0000	64.2857
M_ddcacoa_x	0.0000	0.0000	64.2857		0.0000	0.0000	64.2857
M_3ohdcoa_x	0.0000	0.0000	64.2857		0.0000	0.0000	64.2857
M_tdcoa_x	0.0000	0.0000	64.2857		0.0000	0.0000	64.2857
M_pmtcoa_x	0.4337	0.0000	300.0000		0.4337	0.0000	328.5714
M_acald_e	2.0003	0.0000	200.0000		2.0003	0.0000	200.0000
M_acald_c	19.2743	0.0000	400.0000		19.2743	0.0000	400.0000
M_acald_m	0.0000	0.0000	100.0000		0.0000	0.0000	100.0000
M_malcoa_c	100.0000	0.0000	100.0000		100.0000	0.0000	783.3333
M_atp_m	1000.0000	0.0000	1100.0000		1000.0000	0.0000	2200.0000
M_hco3_m	121.2531	0.0000	200.0000		121.2531	0.0000	500.0000
M_adp_m	1100.0000	0.0000	2200.0000		1100.0000	0.0000	1400.0000
M_pi_m	479.3817	0.0000	2100.0000		479.3817	0.0000	1500.0000
M_accoa_g	0.0000	0.0000	25.0000		0.0000	0.0000	25.0000
M_ppa_c	7.5240	0.0000	1200.0000		7.5240	0.0000	1100.0000
M_ppcoa_c	14.2857	0.0000	400.0000		14.2857	0.0000	300.0000
M_amp_m	104.9544	0.0000	400.0000		104.9544	0.0000	300.0000
M_ppi_m	6.5871	0.0000	333.3333		6.5871	0.0000	100.0000
M_accoa_n	5.0944	0.0000	200.0000		5.0944	0.0000	200.0000
M_acetone_e	0.0000	0.0000	100.0000		0.0000	0.0000	100.0000
M_acetone_c	0.0000	0.0000	100.0000		0.0000	0.0000	100.0000
M_acgalfucgalacgalfuc12gal14acglcgalgluside_hs_e	0.0000	0.0000	7.1429		0.0000	0.0000	7.1429
M_acgalfucgalacgalfuc12gal14acglcgalgluside_hs_c	0.0000	0.0000	7.1429		0.0000	0.0000	7.1429
M_acgalfucgalacgalfucgalacglcgal14acglcgalgluside_hs_e	0.0000	0.0000	5.5556		0.0000	0.0000	5.5556
M_acgalfucgalacgalfucgalacglcgal14acglcgalgluside_hs_c	0.0000	0.0000	5.5556		0.0000	0.0000	5.5556
M_acgal_c	1.00721E-7	0.0000	20.0000		1.00719E-7	0.0000	33.3333
M_acgal1p_c	1.00719E-7	0.0000	16.6667		1.00719E-7	0.0000	16.6667
M_itp_c	0.0000	0.0000	100.0000		0.0000	0.0000	113.0435
M_idp_c	0.0000	0.0000	113.0435		0.0000	0.0000	100.0000
M_acgal_g	0.0000	0.0000	16.6667		0.0000	0.0000	16.6667
M_acgal_l	2.00622E-7	0.0000	40.6536		1.00721E-7	0.0000	20.0000
M_acgam_c	1.01485E-7	0.0000	39.1304		1.01485E-7	0.0000	39.1304
M_acmana_c	0.0016	0.0000	150.0000		0.0016	0.0000	150.0000
M_gam6p_c	0.0000	0.0000	100.0000		0.0000	0.0000	100.0000
M_acgam6p_c	1.01485E-7	0.0000	139.1304		1.01489E-7	0.0000	100.0000
M_acgam1p_c	1.01489E-7	0.0000	100.0000		1.01489E-7	0.0000	100.0000
M_acgam_l	2.00673E-7	0.0000	129.8759		1.01485E-7	0.0000	39.1304
M_acgbgbside_hs_c	0.0000	0.0000	16.6667		0.0000	0.0000	16.6667
M_acgbgbside_hs_g	0.0000	0.0000	16.6667		0.0000	0.0000	16.6667
M_acgbgbside_hs_l	0.0000	0.0000	16.6667		0.0000	0.0000	16.6667
M_acgpail_hs_c	0.0000	0.0000	33.3333		0.0000	0.0000	33.3333
M_ac_c	58.4306	0.0000	1633.3333		58.4306	0.0000	1200.0000
M_gpail_hs_c	0.0000	0.0000	33.3333		0.0000	0.0000	33.3333
M_ach_e	30.5661	0.0000	300.0000		30.5661	0.0000	336.1333
M_ac_e	15.5015	0.0000	1400.0000		15.5015	0.0000	1200.0000
M_chol_e	27.8209	0.0000	302.8000		27.8209	0.0000	300.0000
M_ach_n	5.0944	0.0000	200.0000		5.0944	0.0000	200.0000
M_ach_c	30.5661	0.0000	400.0000		30.5661	0.0000	400.0000
M_cit_c	43.6127	0.0000	1100.0000		43.6127	0.0000	1500.0000
M_oaa_c	32.9340	0.0000	400.0000		32.9340	0.0000	300.0000
M_acnacngalgbside_hs_c	0.0000	0.0000	10.0000		0.0000	0.0000	10.0000
M_acnacngalgbside_hs_e	0.0000	0.0000	10.0000		0.0000	0.0000	10.0000
M_acnacngalgbside_hs_g	0.0000	0.0000	10.0000		0.0000	0.0000	10.0000
M_acmanap_c	0.0000	0.0000	100.0000		0.0000	0.0000	100.0000
M_pep_c	35.0664	0.0000	200.0000		35.0664	0.0000	400.0000
M_acnamp_c	0.0000	0.0000	100.0000		0.0000	0.0000	100.0000
M_man6p_c	1.00831E-7	0.0000	139.1304		1.00934E-7	0.0000	100.0000
M_acnam_c	0.0066	0.0000	256.6667		0.0066	0.0000	350.0000
M_acnam_l	0.0000	0.0000	14.3659		0.0000	0.0000	6.6667
M_acnam_n	0.0000	0.0000	100.0000		0.0000	0.0000	100.0000
M_2mbcoa_m	0.0016	0.0000	200.0000		0.0016	0.0000	200.0000
M_fad_m	46.7132	0.0000	400.0000		46.7132	0.0000	8538.3039
M_2mb2coa_m	0.0033	0.0000	300.0000		0.0033	0.0000	300.0000
M_fadh2_m	46.7132	0.0000	8538.3039		46.7132	0.0000	400.0000
M_btcoa_m	0.0016	0.0000	200.8254		0.0016	0.0000	206.7143
M_ivcoa_m	21.2907	0.0000	200.0000		21.2907	0.0000	200.0000
M_3mb2coa_m	100.0000	0.0000	200.0000		100.0000	0.0000	300.0000
M_ibcoa_m	0.0000	0.0000	100.0000		0.0000	0.0000	200.0000
M_2mp2coa_m	0.0000	0.0000	200.0000		0.0000	0.0000	200.0000
M_o2_x	326.1172	0.0000	350.0000		326.1172	0.0000	4059.6572
M_h2o2_x	300.0000	0.0000	3459.6572		300.0000	0.0000	300.0000
M_hdd2coa_x	0.0000	0.0000	64.2857		0.0000	0.0000	64.2857
M_orn_c	42.2056	0.0000	1400.0000		42.2056	0.0000	1100.0000
M_icit_c	15.6312	0.0000	900.0000		15.6312	0.0000	1400.0000
M_cit_m	33.0596	0.0000	1100.0000		33.0596	0.0000	700.0000
M_icit_m	10.1368	0.0000	1400.0000		10.1369	0.0000	1000.0000
M_dhcholoylcoa_x	100.0000	0.0000	200.0000		100.0000	0.0000	200.0000
M_fadh2_x	0.0000	0.0000	100.0000		0.0000	0.0000	200.0000
M_fad_x	0.0000	0.0000	200.0000		0.0000	0.0000	100.0000
M_thcholoylcoa_x	0.0000	0.0000	100.0000		0.0000	0.0000	100.0000
M_h2o_x	454.6887	0.0000	1500.0000		454.6887	0.0000	4810.0144
M_cholcoas_x	0.0000	0.0000	100.0000		0.0000	0.0000	100.0000
M_cholcoads_x	0.0000	0.0000	200.0000		0.0000	0.0000	200.0000
M_fmn_c	0.0755	0.0000	0.0755		0.0755	0.0000	0.0755
M_ribflv_c	0.0755	0.0000	0.0755		0.0755	0.0000	0.0755
M_acrn_c	0.0271	0.0000	200.0000		0.0271	0.0000	200.0000
M_acrn_m	0.0000	0.0000	100.0000		0.0000	0.0000	100.0000
M_ac_m	0.0000	0.0000	100.0000		0.0000	0.0000	100.0000
M_melatn_c	0.0000	0.0000	100.0000		0.0000	0.0000	100.0000
M_acetol_c	0.0000	0.0000	200.0000		0.0000	0.0000	200.0000
M_13dpg_c	100.0000	0.0000	200.0000		100.0000	0.0000	200.0000
M_3pg_c	101.8756	0.0000	400.0000		101.8756	0.0000	300.0000
M_adn_c	2.0790	0.0000	400.0000		2.0790	0.0000	300.0000
M_ins_c	0.0033	0.0000	200.0000		0.0033	0.0000	200.0000
M_adn_e	0.0033	0.0000	200.0000		0.0033	0.0000	200.0000
M_ins_e	0.0033	0.0000	200.0000		0.0033	0.0000	200.0000
M_nh4_e	42.6291	0.0000	500.0000		42.6291	0.0000	500.0000
M_ade_e	3.2188	0.0000	300.0000		3.2188	0.0000	200.0000
M_ade_c	2.0757	0.0000	100.0000		2.0757	0.0000	100.0000
M_gtp_c	16.3343	0.0000	600.0000		16.3343	0.0000	901.4493
M_gdp_c	116.3327	0.0000	826.3427		116.3327	0.0000	700.0000
M_gtp_m	113.9951	0.0000	600.0000		113.9951	0.0000	700.0000
M_gdp_m	113.9951	0.0000	700.0000		113.9951	0.0000	600.0000
M_damp_c	100.0000	0.0000	200.0000		100.0000	0.0000	200.0000
M_datp_c	113.5078	0.0000	600.0000		113.5078	0.0000	713.0435
M_dadp_c	123.6111	0.0000	1113.0435		123.6111	0.0000	900.0000
M_ametam_c	0.0000	0.0000	100.0000		0.0000	0.0000	100.0000
M_camp_c	7.1252	0.0000	100.0000		7.1252	0.0000	100.0000
M_adn_m	0.0000	0.0000	100.0000		0.0000	0.0000	100.0000
M_g1p_c	17.6850	0.0000	452.3691		17.6850	0.0000	298.2900
M_man1p_c	1.00934E-7	0.0000	100.0000		1.00934E-7	0.0000	100.0000
M_adprib_c	0.0000	0.0000	100.0000		0.0000	0.0000	100.0000
M_r5p_c	118.7354	0.0000	666.6667		118.7354	0.0000	500.0000
M_prpp_c	100.0000	0.0000	200.0000		100.0000	0.0000	400.0000
M_adp_x	0.0033	0.0000	300.0000		0.0033	0.0000	200.0000
M_adrncoa_c	0.0000	0.0000	36.0909		0.0000	0.0000	36.0909
M_adrncoa_x	0.0000	0.0000	100.0000		0.0000	0.0000	100.0000
M_crn_c	86.7623	0.0000	1100.0000		86.7623	0.0000	6345.0282
M_adrncrn_c	0.0000	0.0000	36.0909		0.0000	0.0000	36.0909
M_adrncrn_m	0.0000	0.0000	36.0909		0.0000	0.0000	36.0909
M_adrncoa_m	0.0000	0.0000	36.0909		0.0000	0.0000	36.0909
M_crn_m	16.6357	0.0000	2230.3615		16.6357	0.0000	206.7143
M_adrn_e	1.9670	0.0000	236.0909		1.9670	0.0000	200.0000
M_adrn_c	1.9670	0.0000	200.0000		1.9670	0.0000	236.0909
M_aps_c	7.39977E-8	0.0000	100.0000		7.39977E-8	0.0000	100.0000
M_dcamp_c	0.0000	0.0000	100.0000		0.0000	0.0000	100.0000
M_fum_c	9.7455	0.0000	1000.0000		9.7455	0.0000	700.0000
M_imp_c	0.0000	0.0000	200.0000		0.0000	0.0000	200.0000
M_ksi_pre18_g	0.0000	0.0000	1.4286		0.0000	0.0000	1.4286
M_ksi_pre19_g	0.0000	0.0000	1.4286		0.0000	0.0000	1.4286
M_ksi_pre21_g	0.0000	0.0000	1.4286		0.0000	0.0000	1.4286
M_ksi_pre22_g	0.0000	0.0000	1.4286		0.0000	0.0000	1.4286
M_ksi_pre24_g	0.0000	0.0000	1.4286		0.0000	0.0000	1.4286
M_ksi_pre25_g	0.0000	0.0000	1.4286		0.0000	0.0000	1.4286
M_ksi_pre27_g	0.0000	0.0000	1.4286		0.0000	0.0000	1.4286
M_ksi_pre28_g	0.0000	0.0000	1.4286		0.0000	0.0000	1.4286
M_ksi_pre30_g	0.0000	0.0000	1.4286		0.0000	0.0000	1.4286
M_ksi_pre31_g	0.0000	0.0000	1.4286		0.0000	0.0000	1.4286
M_ksi_pre33_g	0.0000	0.0000	1.4286		0.0000	0.0000	1.4286
M_ksi_pre34_g	0.0000	0.0000	1.4286		0.0000	0.0000	1.4286
M_ksii_core4_pre2_g	0.0000	0.0000	3.8462		0.0000	0.0000	3.8462
M_ksii_core4_pre3_g	0.0000	0.0000	3.8462		0.0000	0.0000	3.8462
M_ksii_core4_pre4_g	0.0000	0.0000	3.8462		0.0000	0.0000	3.8462
M_ksii_core4_pre5_g	0.0000	0.0000	3.8462		0.0000	0.0000	3.8462
M_ksii_core4_pre7_g	0.0000	0.0000	3.8462		0.0000	0.0000	3.8462
M_ksii_core4_pre8_g	0.0000	0.0000	3.8462		0.0000	0.0000	3.8462
M_ksii_core2_pre2_g	0.0000	0.0000	5.0000		0.0000	0.0000	5.0000
M_ksii_core2_pre3_g	0.0000	0.0000	5.0000		0.0000	0.0000	5.0000
M_ksii_core2_pre4_g	0.0000	0.0000	5.0000		0.0000	0.0000	5.0000
M_ksii_core2_pre5_g	0.0000	0.0000	5.0000		0.0000	0.0000	5.0000
M_ksii_core2_pre7_g	0.0000	0.0000	5.0000		0.0000	0.0000	5.0000
M_ksii_core2_pre8_g	0.0000	0.0000	5.0000		0.0000	0.0000	5.0000
M_ksi_pre1_g	0.0000	0.0000	1.4286		0.0000	0.0000	1.4286
M_ksi_pre2_g	0.0000	0.0000	1.4286		0.0000	0.0000	1.4286
M_ksi_pre3_g	0.0000	0.0000	1.4286		0.0000	0.0000	1.4286
M_ksi_pre4_g	0.0000	0.0000	1.4286		0.0000	0.0000	1.4286
M_ksi_pre6_g	0.0000	0.0000	1.4286		0.0000	0.0000	1.4286
M_ksi_pre7_g	0.0000	0.0000	1.4286		0.0000	0.0000	1.4286
M_ksi_pre9_g	0.0000	0.0000	1.4286		0.0000	0.0000	1.4286
M_ksi_pre10_g	0.0000	0.0000	1.4286		0.0000	0.0000	1.4286
M_ksi_pre12_g	0.0000	0.0000	1.4286		0.0000	0.0000	1.4286
M_ksi_pre13_g	0.0000	0.0000	1.4286		0.0000	0.0000	1.4286
M_ksi_pre15_g	0.0000	0.0000	1.4286		0.0000	0.0000	1.4286
M_ksi_pre16_g	0.0000	0.0000	1.4286		0.0000	0.0000	1.4286
M_cdpchol_c	0.0000	0.0000	100.0000		0.0000	0.0000	100.0000
M_cmp_c	108.4284	0.0000	1050.0000		108.4284	0.0000	733.3333
M_cdpea_c	1.6326	0.0000	100.0000		1.6326	0.0000	100.0000
M_Rtotal2coa_c	1.0763	0.0000	100.0000		1.0763	0.0000	100.0000
M_pa_hs_c	5.0001	0.0000	100.0000		5.0001	0.0000	100.0000
M_ala_L_m	0.0033	0.0000	400.0000		0.0033	0.0000	300.0000
M_glx_m	0.0016	0.0000	200.0000		0.0016	0.0000	200.0000
M_gly_m	13.2228	0.0000	600.0000		13.2228	0.0000	300.0000
M_ala_L_x	0.0000	0.0000	100.0000		0.0000	0.0000	100.0000
M_glx_x	0.0016	0.0000	300.0000		0.0016	0.0000	200.0000
M_gly_x	100.0000	0.0000	200.0000		100.0000	0.0000	300.0000
M_pyr_x	80.0317	0.0000	400.0000		80.0317	0.0000	300.0000
M_hcys_L_c	2.0757	0.0000	100.0000		2.0757	0.0000	200.0000
M_thf_c	100.0000	0.0000	350.0000		100.0000	0.0000	268.7282
M_ak2lgchol_hs_e	4.8720	0.0000	100.0000		4.8720	0.0000	100.0000
M_succoa_m	113.9940	0.0000	500.0000		113.9940	0.0000	600.0000
M_mal_L_c	35.1730	0.0000	1310.7733		35.1730	0.0000	1200.0000
M_mal_L_m	24.4595	0.0000	1100.0000		24.4595	0.0000	1200.0000
M_akg_e	8.0895	0.0000	1100.0000		8.0895	0.0000	1200.0000
M_akg_x	0.0033	0.0000	250.0000		0.0033	0.0000	250.0000
M_prgstrn_c	3.1313	0.0000	100.0000		3.1313	0.0000	100.0000
M_aprgstrn_c	3.1313	0.0000	100.0000		3.1313	0.0000	100.0000
M_xol7ah_c	14.5326	0.0000	100.0000		14.5326	0.0000	100.0000
M_xol7ah2_c	14.5326	0.0000	100.0000		14.5326	0.0000	100.0000
M_xoldioloneh_c	0.0000	0.0000	100.0000		0.0000	0.0000	100.0000
M_xoltriol_c	0.0000	0.0000	100.0000		0.0000	0.0000	200.0000
M_xoldiolone_c	0.0000	0.0000	100.0000		0.0000	0.0000	100.0000
M_ala_L_e	13.0704	0.0000	2000.0000		13.0704	0.0000	2000.0000
M_asn_L_c	11.4346	0.0000	1900.0000		11.4346	0.0000	2000.0000
M_ala_L_c	14.6050	0.0000	2308.6765		14.6050	0.0000	2300.0000
M_asn_L_e	11.4346	0.0000	2000.0000		11.4346	0.0000	1900.0000
M_cys_L_c	53.8794	0.0000	2600.0000		53.8794	0.0000	2400.0000
M_cys_L_e	10.7847	0.0000	1900.0000		10.7847	0.0000	1900.0000
M_ala_D_e	4.1718	0.0000	308.6765		4.1718	0.0000	400.0000
M_gln_L_c	24.1032	0.0000	2300.0000		24.1032	0.0000	2700.0000
M_ala_D_c	4.1718	0.0000	400.0000		4.1718	0.0000	408.6765
M_gln_L_e	24.1032	0.0000	2300.0000		24.1032	0.0000	2300.0000
M_gly_c	141.8060	0.0000	3300.0000		141.8060	0.0000	3200.0000
M_gly_e	22.8162	0.0000	2400.0000		22.8162	0.0000	2400.0000
M_ser_L_c	27.5332	0.0000	2300.0000		27.5332	0.0000	2340.0000
M_ser_L_e	13.8164	0.0000	1706.1888		13.8164	0.0000	2200.0000
M_thr_L_c	4.6853	0.0000	1700.0000		4.6853	0.0000	1604.1173
M_thr_L_e	4.6853	0.0000	1604.1173		4.6853	0.0000	1700.0000
M_meoh_c	9.7746	0.0000	200.0000		9.7746	0.0000	200.0000
M_fald_c	9.7779	0.0000	500.0000		9.7779	0.0000	400.0000
M_12ppd_R_c	0.0016	0.0000	200.0000		0.0016	0.0000	100.0000
M_lald_D_c	0.0041	0.0000	300.0000		0.0041	0.0000	400.0000
M_12ppd_S_c	0.0000	0.0000	100.0000		0.0000	0.0000	100.0000
M_lald_L_c	0.0000	0.0000	100.0000		0.0000	0.0000	200.0000
M_etoh_c	0.0000	0.0000	100.0000		0.0000	0.0000	100.0000
M_pristanal_c	0.0000	0.0000	50.0000		0.0000	0.0000	50.0000
M_prist_c	0.0000	0.0000	50.0000		0.0000	0.0000	50.0000
M_dhap_c	85.4403	0.0000	800.0000		85.4403	0.0000	500.0000
M_arachd_c	4.3356	0.0000	600.0000		4.3356	0.0000	500.0000
M_5HPET_c	0.0051	0.0000	200.0000		0.0051	0.0000	300.0000
M_leuktrA4_c	0.5335	0.0000	300.0000		0.5335	0.0000	200.0000
M_dhcholestancoa_x	100.0000	0.0000	400.0000		100.0000	0.0000	300.0000
M_dhcholestancoa_r	0.0000	0.0000	100.0000		0.0000	0.0000	100.0000
M_o2_r	7.3665	0.0000	200.0000		7.3665	0.0000	665.2676
M_h2o_r	11.8066	0.0000	1183.3333		11.8066	1.7100	1540.5797
M_cholcoar_x	0.0000	0.0000	200.0000		0.0000	0.0000	200.0000
M_cholcoar_r	0.0000	0.0000	100.0000		0.0000	0.0000	100.0000
M_amuco_c	0.0000	0.0000	100.0000		0.0000	0.0000	100.0000
M_ahcys_m	4.8978	0.0000	100.0000		4.8978	0.0000	100.0000
M_amet_m	4.8978	0.0000	100.0000		4.8978	0.0000	100.0000
M_cgly_c	5.4331	0.0000	100.0000		5.4331	0.0000	100.0000
M_cgly_e	1.7636	0.0000	300.0000		1.7636	0.0000	300.0000
M_amp_x	0.0066	0.0000	800.0000		0.0066	0.0000	400.0000
M_amp_r	103.8465	0.0000	700.0000		103.8465	0.0000	200.0000
M_glc_D_e	11.7217	0.0000	1402.9570		11.7217	0.0000	1100.0000
M_strch2_e	0.0476	0.0000	0.4094		0.0476	0.0000	0.4094
M_glygn4_e	0.9216	0.0000	100.0000		0.9216	0.0000	100.0000
M_andrstrn_r	2.5054	0.0000	200.0000		2.5054	0.0000	200.0000
M_ala_B_m	0.0033	0.0000	200.0000		0.0033	0.0000	200.0000
M_msa_m	0.0016	0.0000	200.0000		0.0016	0.0000	200.0000
M_apnnox_e	0.0000	0.0000	100.0000		0.0000	0.0000	100.0000
M_apnnox_c	0.0000	0.0000	100.0000		0.0000	0.0000	100.0000
M_apoC_c	1.02123E-7	0.0000	100.0000		1.02123E-7	0.0000	100.0000
M_lys_L_c	12.2041	0.0000	1200.0000		12.2041	0.0000	1100.0000
M_apoC_Lys_c	1.02123E-7	0.0000	100.0000		1.02123E-7	0.0000	100.0000
M_apoC_m	4.9544	0.0000	100.0000		4.9544	0.0000	100.0000
M_lys_L_m	5.9544	0.0000	300.0000		5.9544	0.0000	400.0000
M_apoC_Lys_m	4.9544	0.0000	100.0000		4.9544	0.0000	100.0000
M_apoC_Lys_btn_c	1.02123E-7	0.0000	100.0000		1.02123E-7	0.0000	100.0000
M_biocyt_c	1.02123E-7	0.0000	100.0000		1.02123E-7	0.0000	100.0000
M_apoC_Lys_btn_m	4.9544	0.0000	100.0000		4.9544	0.0000	100.0000
M_biocyt_m	4.9544	0.0000	100.0000		4.9544	0.0000	100.0000
M_appnn_e	0.0000	0.0000	100.0000		0.0000	0.0000	100.0000
M_appnn_c	0.0000	0.0000	100.0000		0.0000	0.0000	100.0000
M_aprgstrn_e	3.1313	0.0000	100.0000		3.1313	0.0000	100.0000
M_arab_L_e	2.4275	0.0000	100.0000		2.4275	0.0000	100.0000
M_arab_L_c	2.4275	0.0000	100.0000		2.4275	0.0000	100.0000
M_arachcoa_c	100.0016	0.0000	285.7143		100.0016	0.0000	400.0000
M_arachcoa_x	0.0016	0.0000	185.7143		0.0016	0.0000	185.7143
M_arachcrn_c	0.0000	0.0000	100.0000		0.0000	0.0000	100.0000
M_arachcrn_m	0.0000	0.0000	100.0000		0.0000	0.0000	100.0000
M_arachcoa_m	0.0000	0.0000	100.0000		0.0000	0.0000	100.0000
M_arachdcoa_c	0.0000	0.0000	100.0000		0.0000	0.0000	100.0000
M_arachdcoa_x	0.0000	0.0000	100.0000		0.0000	0.0000	177.2000
M_arachd_e	2.9783	0.0000	300.0000		2.9783	0.0000	400.0000
M_arachd_r	1.3573	0.0000	200.0000		1.3573	0.0000	200.0000
M_arach_e	1.9687	0.0000	300.0000		1.9687	0.0000	285.7143
M_arach_c	101.9670	0.0000	400.0000		101.9670	0.0000	400.0000
M_arg_L_m	0.0016	0.0000	300.0000		0.0016	0.0000	200.0000
M_arg_L_e	36.3336	0.0000	504.4680		36.3336	0.0000	600.0000
M_arg_L_c	68.3384	0.0000	1000.0000		68.3384	0.0000	1100.0000
M_lys_L_e	13.4921	0.0000	800.0000		13.4921	0.0000	1000.0000
M_urea_c	22.6984	0.0000	100.0000		22.6984	0.0000	100.0000
M_orn_m	31.3103	0.0000	300.0000		31.3103	0.0000	400.0000
M_argsuc_c	0.0000	0.0000	100.0000		0.0000	0.0000	100.0000
M_citr_L_c	68.3367	0.0000	1000.0000		68.3367	0.0000	1200.0000
M_sgalside_hs_l	0.0000	0.0000	20.0000		0.0000	0.0000	20.0000
M_galside_hs_l	0.0000	0.0000	20.0000		0.0000	0.0000	20.0000
M_so4_l	3.00967E-7	0.0000	201.9734		2.01429E-7	0.0000	36.1111
M_Rtotalcoa_c	0.0000	0.0000	80.0000		0.0000	0.0000	40.0000
M_Rtotal_c	0.0016	0.0000	45.0000		0.0016	0.0000	60.0000
M_Rtotal3coa_c	1.00732E-7	0.0000	100.0000		1.00732E-7	0.0000	100.0000
M_pmtcoa_c	16.6340	0.0000	600.0000		16.6340	0.0000	573.3333
M_hdcoa_c	0.0000	0.0000	100.0000		0.0000	0.0000	100.0000
M_tdcoa_c	0.0000	0.0000	233.3333		0.0000	0.0000	300.0000
M_lnlncacoa_c	0.0000	0.0000	44.1111		0.0000	0.0000	44.1111
M_lnlncgcoa_c	83.3660	0.0000	150.0000		83.3660	0.0000	179.4000
M_strdnccoa_c	0.0000	0.0000	79.4000		0.0000	0.0000	79.4000
M_dlnlcgcoa_c	83.3660	0.0000	100.0000		83.3660	0.0000	216.1667
M_tmndnccoa_c	0.0000	0.0000	66.1667		0.0000	0.0000	66.1667
M_lnlccoa_c	1.7450	0.0000	179.4000		1.7450	0.0000	179.4000
M_clpndcoa_c	71.8880	0.0000	100.0000		71.8880	0.0000	100.0000
M_dcsptn1coa_c	0.0000	0.0000	56.7143		0.0000	0.0000	56.7143
M_c226coa_c	98.2081	0.0000	100.0000		98.2081	0.0000	156.7143
M_stcoa_c	116.6357	0.0000	400.0000		116.6357	0.0000	500.0000
M_odecoa_c	100.0000	0.0000	385.7143		100.0000	0.0000	279.4000
M_vacccoa_c	16.6340	0.0000	100.0000		16.6340	0.0000	179.4000
M_lneldccoa_c	100.0000	0.0000	100.0000		100.0000	0.0000	200.0000
M_nrvnccoa_c	0.0000	0.0000	85.7143		0.0000	0.0000	85.7143
M_od2coa_c	100.0000	0.0000	100.0000		100.0000	0.0000	179.4000
M_lgnccoa_c	87.0467	0.0000	100.0000		87.0467	0.0000	100.0000
M_hexccoa_c	87.0467	0.0000	100.0000		87.0467	0.0000	100.0000
M_eicostetcoa_c	0.0000	0.0000	66.1667		0.0000	0.0000	66.1667
M_tetpent6coa_c	0.0000	0.0000	37.5000		0.0000	0.0000	37.5000
M_tetpent3coa_c	90.8624	0.0000	100.0000		90.8624	0.0000	100.0000
M_tettet6coa_c	0.0000	0.0000	100.0000		0.0000	0.0000	100.0000
M_tethex3coa_c	79.2337	0.0000	100.0000		79.2337	0.0000	100.0000
M_hdd2coa_c	0.0000	0.0000	99.2500		0.0000	0.0000	99.2500
M_pmtcoa_m	0.0000	0.0000	200.0000		0.0000	0.0000	332.8333
M_crm_hs_l	0.0000	0.0000	20.0000		0.0000	0.0000	20.0000
M_Rtotal_l	0.0000	0.0000	20.0000		0.0000	0.0000	20.0000
M_sphings_l	0.0000	0.0000	20.0000		0.0000	0.0000	20.0000
M_ascb_L_c	1.9670	0.0000	400.0000		1.9670	0.0000	351.0000
M_o2s_c	85.7143	0.0000	102.0000		85.7143	0.0000	439.3333
M_dhdascb_c	0.0000	0.0000	151.0000		0.0000	0.0000	200.0000
M_ascb_L_e	1.9670	0.0000	200.0000		1.9670	0.0000	200.0000
M_asn_L_m	4.4460	0.0000	100.0000		4.4460	0.0000	100.0000
M_nh4_m	31.3103	0.0000	600.0000		31.3103	0.0000	500.0000
M_Asn_X_Ser_Thr_r	0.0000	0.0000	1.4493		0.0000	0.0000	1.4493
M_Asn_X_Ser_Thr_l	0.0000	0.0000	1.4493		0.0000	0.0000	1.4493
M_ala_B_c	31.4493	0.0000	300.0000		31.4493	0.0000	200.0000
M_cbasp_c	0.0000	0.0000	100.0000		0.0000	0.0000	100.0000
M_asp_D_e	0.0000	0.0000	10.7733		0.0000	0.0000	10.7733
M_k_c	5.6371	0.0000	500.0000		5.6371	0.0000	600.0000
M_asp_D_c	0.0000	0.0000	10.7733		0.0000	0.0000	10.7733
M_k_e	5.6371	0.0000	600.0000		5.6371	0.0000	500.0000
M_asp_D_x	0.0000	0.0000	10.7733		0.0000	0.0000	10.7733
M_Nacasp_m	14.1755	0.0000	100.0000		14.1755	0.0000	100.0000
M_asp_L_e	0.0000	0.0000	10.7733		0.0000	0.0000	10.7733
M_oaa_m	30.8121	0.0000	300.0000		30.8121	0.0000	500.0000
M_adp_r	0.0000	0.0000	300.0000		0.0000	0.0000	100.0000
M_atp_r	103.8465	0.0000	300.0000		103.8465	0.0000	1000.0000
M_atp_e	1.9105	0.0000	300.0000		1.9105	0.0000	400.0000
M_amp_e	4.3471	0.0000	500.0000		4.3471	0.0000	200.0000
M_pi_e	99.2695	0.0000	1900.0000		99.2695	0.0000	1100.0000
M_adp_e	0.0000	0.0000	100.0000		0.0000	0.0000	100.0000
M_atp_n	500.0000	0.0000	500.0000		500.0000	0.0000	600.0000
M_atp_x	0.0082	0.0000	500.0000		0.0082	0.0000	1000.0000
M_gbside_hs_g	0.0000	0.0000	16.6667		0.0000	0.0000	26.6667
M_galgbside_hs_g	0.0000	0.0000	10.0000		0.0000	0.0000	18.3333
M_acglcgalgluside_hs_g	0.0000	0.0000	7.1429		0.0000	0.0000	7.1429
M_gal14acglcgalgluside_hs_g	0.0000	0.0000	7.1429		0.0000	0.0000	13.0252
M_acglcgal14acglcgalgluside_hs_g	0.0000	0.0000	5.8824		0.0000	0.0000	5.8824
M_galacglcgal14acglcgalgluside_hs_g	0.0000	0.0000	5.8824		0.0000	0.0000	16.4379
M_acglc13galacglcgal14acglcgalgluside_hs_g	0.0000	0.0000	5.8824		0.0000	0.0000	5.8824
M_galacgalfuc12gal14acglcgalgluside_hs_g	0.0000	0.0000	7.1429		0.0000	0.0000	7.1429
M_galacgalfucgalacglcgal14acglcgalgluside_hs_g	0.0000	0.0000	5.5556		0.0000	0.0000	5.5556
M_acglcgalacglcgal14acglcgalgluside_hs_g	0.0000	0.0000	5.0000		0.0000	0.0000	5.0000
M_galacglcgalacglcgal14acglcgalgluside_hs_g	0.0000	0.0000	5.0000		0.0000	0.0000	5.0000
M_galacglc13galacglcgal14acglcgalgluside_hs_g	0.0000	0.0000	5.8824		0.0000	0.0000	5.8824
M_galthcrm_hs_g	0.0000	0.0000	10.0000		0.0000	0.0000	10.0000
M_galgalthcrm_hs_g	0.0000	0.0000	10.0000		0.0000	0.0000	10.0000
M_galgalgalthcrm_hs_g	0.0000	0.0000	10.0000		0.0000	0.0000	10.0000
M_acglcgalgbside_hs_g	0.0000	0.0000	8.3333		0.0000	0.0000	8.3333
M_galacglcgalgbside_hs_g	0.0000	0.0000	8.3333		0.0000	0.0000	8.3333
M_h2o_g	0.0000	0.0000	71.7391		0.0000	0.0000	57.2464
M_gluside_hs_g	0.0000	0.0000	25.0000		0.0000	0.0000	25.0000
M_cholcoa_x	0.0000	0.0000	100.0000		0.0000	0.0000	100.0000
M_taur_x	0.0016	0.0000	200.0000		0.0016	0.0000	200.0000
M_tchola_x	0.0016	0.0000	200.0000		0.0016	0.0000	200.0000
M_dgcholcoa_x	100.0000	0.0000	100.0000		100.0000	0.0000	100.0000
M_dgchol_x	100.0000	0.0000	100.0000		100.0000	0.0000	100.0000
M_dcholcoa_x	100.0016	0.0000	400.0000		100.0016	0.0000	400.0000
M_btn_c	1.02123E-7	0.0000	200.0000		1.02123E-7	0.0000	200.0000
M_btamp_c	1.02123E-7	0.0000	100.0000		1.02123E-7	0.0000	100.0000
M_btn_m	4.9544	0.0000	100.0000		4.9544	0.0000	100.0000
M_btamp_m	4.9544	0.0000	100.0000		4.9544	0.0000	100.0000
M_ala_B_e	31.4477	0.0000	100.0000		31.4477	0.0000	100.0000
M_succ_c	19.7285	0.0000	1400.0000		19.7285	0.0000	1200.0000
M_retinal_c	0.0033	0.0000	200.0000		0.0033	0.0000	200.0000
M_glc_D_c	17.2200	0.0000	644.2109		17.2200	0.0000	800.0000
M_bhb_m	16.9250	0.0000	200.0000		16.9250	0.0000	200.0000
M_chito2pdol_L_c	0.0000	0.0000	0.1449		0.0000	0.0000	0.1449
M_gdpmann_c	1.00934E-7	0.0000	100.0000		1.82023E-7	0.0000	126.3427
M_mpdol_L_c	0.0000	0.0000	0.1449		0.0000	0.0000	0.1449
M_bhb_e	21.0049	0.0000	1200.0000		21.0049	0.0000	1200.0000
M_bhb_c	21.0049	0.0000	1200.0000		21.0049	0.0000	1200.0000
M_glyb_c	16.6082	0.0000	300.0000		16.6082	0.0000	300.0000
M_dmgly_c	2.0757	0.0000	100.0000		2.0757	0.0000	100.0000
M_met_L_c	25.6528	0.0000	2100.0000		25.6528	0.0000	2300.0000
M_bildglcur_e	0.7450	0.0000	400.0000		0.7450	0.0000	300.0000
M_bildglcur_c	0.7450	0.0000	300.0000		0.7450	0.0000	400.0000
M_bildglcur_r	0.0000	0.0000	100.0000		0.0000	0.0000	100.0000
M_bilglcur_e	1.8850	0.0000	300.0000		1.8850	1.7100	308.5500
M_bilglcur_c	1.8850	1.7100	308.5500		1.8850	0.0000	300.0000
M_bilglcur_r	1.7100	1.7100	8.5500		1.7100	1.7100	8.5500
M_biliverd_c	1.7100	1.7100	15.3900		1.7100	1.7100	15.3900
M_bilirub_c	1.7605	1.7100	411.9700		1.7605	0.0000	400.0000
M_bilirub_e	0.0505	0.0000	200.0000		0.0505	0.0000	206.8400
M_bilirub_r	1.7100	0.0000	200.0000		1.7100	1.7100	205.1300
M_biocyt_n	1.02123E-7	0.0000	100.0000		1.02123E-7	0.0000	100.0000
M_dolmanp_L_r	8.12840E-9	0.0000	3.4783		0.0000	0.0000	3.9130
M_memgacpail_hs_r	0.0000	0.0000	33.3333		0.0000	0.0000	33.3333
M_dolp_L_r	0.0000	0.0000	4.4928		1.00746E-8	0.0000	4.0580
M_h_r	24.3063	1.7100	2854.7101		24.3063	3.4200	2317.1000
M_m2emgacpail_hs_r	0.0000	0.0000	33.3333		0.0000	0.0000	33.3333
M_dolmanp_U_r	1.00739E-8	0.0000	6.6667		0.0000	0.0000	6.6667
M_dolp_U_r	0.0000	0.0000	6.6667		1.00739E-8	0.0000	6.6667
M_h2o_n	115.5645	0.0000	500.0000		115.5645	0.0000	733.3333
M_btn_n	1.02123E-7	0.0000	100.0000		1.02123E-7	0.0000	100.0000
M_lys_L_n	1.02123E-7	0.0000	100.0000		1.02123E-7	0.0000	100.0000
M_biocyt_e	2.2880	0.0000	100.0000		2.2880	0.0000	100.0000
M_btn_e	2.2880	0.0000	200.0000		2.2880	0.0000	200.0000
M_but_c	8.9858	0.0000	1000.0000		8.9858	0.0000	1000.0000
M_but_e	8.9858	0.0000	1000.0000		8.9858	0.0000	1000.0000
M_44mctr_r	0.8185	0.0000	116.6667		0.8185	0.0000	116.6667
M_nadph_r	12.4980	0.0000	1050.0000		12.4980	0.0000	1316.6667
M_44mzym_r	0.8185	0.0000	116.6667		0.8185	0.0000	116.6667
M_nadp_r	12.4980	0.0000	1316.6667		12.4980	0.0000	1050.0000
M_pmtcrn_c	0.4337	0.0000	300.0000		0.4337	0.0000	300.0000
M_pmtcrn_m	0.0000	0.0000	100.0000		0.0000	0.0000	100.0000
M_hdcecrn_c	0.0000	0.0000	100.0000		0.0000	0.0000	100.0000
M_hdd2crn_c	0.0000	0.0000	99.2500		0.0000	0.0000	99.2500
M_hdcecrn_m	0.0000	0.0000	100.0000		0.0000	0.0000	100.0000
M_hdcoa_m	16.6340	0.0000	200.0000		16.6340	0.0000	299.2500
M_hdd2crn_m	0.0000	0.0000	99.2500		0.0000	0.0000	99.2500
M_hdd2coa_m	0.0000	0.0000	99.2500		0.0000	0.0000	99.2500
M_stcrn_c	0.0000	0.0000	100.0000		0.0000	0.0000	100.0000
M_stcrn_m	0.0000	0.0000	100.0000		0.0000	0.0000	100.0000
M_stcoa_m	0.0000	0.0000	200.0000		0.0000	0.0000	200.0000
M_odecrn_c	0.0000	0.0000	79.4000		0.0000	0.0000	79.4000
M_odecrn_m	0.0000	0.0000	79.4000		0.0000	0.0000	79.4000
M_odecoa_m	0.0000	0.0000	79.4000		0.0000	0.0000	79.4000
M_arachdcrn_c	0.0000	0.0000	39.7000		0.0000	0.0000	39.7000
M_arachdcrn_m	0.0000	0.0000	39.7000		0.0000	0.0000	39.7000
M_arachdcoa_m	0.0000	0.0000	75.7909		0.0000	0.0000	39.7000
M_c226coa_x	98.2081	0.0000	200.0000		98.2081	0.0000	130.0000
M_c226crn_c	0.0000	0.0000	56.7143		0.0000	0.0000	56.7143
M_c226crn_m	0.0000	0.0000	56.7143		0.0000	0.0000	56.7143
M_c226coa_m	0.0000	0.0000	56.7143		0.0000	0.0000	128.8961
M_4mzym_int1_r	0.8185	0.0000	16.6667		0.8185	0.0000	33.3333
M_4mzym_int2_r	0.8185	0.0000	33.3333		0.8185	0.0000	33.3333
M_co2_r	1.6370	0.0000	366.6667		1.6370	0.0000	300.0000
M_nad_r	7.5212	0.0000	700.0000		7.5212	0.0000	733.3333
M_nadh_r	7.5212	0.0000	733.3333		7.5212	0.0000	700.0000
M_zym_int2_r	0.8185	0.0000	33.3333		0.8185	0.0000	16.6667
M_zymst_r	3.3448	0.0000	116.6667		3.3448	0.0000	216.6667
M_ca2_c	10.0286	0.0000	300.0000		10.0286	0.0000	400.0000
M_ca2_e	10.0286	0.0000	400.0000		10.0286	0.0000	300.0000
M_carveol_e	0.0000	0.0000	100.0000		0.0000	0.0000	100.0000
M_carveol_c	0.0000	0.0000	100.0000		0.0000	0.0000	100.0000
M_h2o2_m	23.1966	0.0000	709.8000		23.1966	0.0000	300.0000
M_glc_D_r	0.0000	0.0000	104.3478		0.0000	0.0000	100.0000
M_g6p_r	2.5054	0.0000	300.0000		2.5054	0.0000	300.0000
M_cbp_m	31.3103	0.0000	100.0000		31.3103	0.0000	100.0000
M_pi_r	3.3931	1.7100	799.7393		3.3931	0.0000	300.0000
M_ppi_r	105.4835	0.0000	1033.3333		105.4835	0.0000	500.0000
M_prostge1_c	6.8066	0.0000	400.0000		6.8066	0.0000	400.0000
M_prostge2_c	0.7454	0.0000	300.0000		0.7454	0.0000	400.0000
M_prostgf2_c	0.5349	0.0000	300.0000		0.5349	0.0000	300.0000
M_cdpdag_hs_c	6.6327	0.0000	133.3333		6.6327	0.0000	100.0000
M_inost_c	9.1088	0.0000	500.0000		9.1088	0.0000	400.0000
M_pail_hs_c	100.0000	0.0000	300.0000		100.0000	0.0000	333.3333
M_cdpdag_hs_m	1.6326	0.0000	33.3333		1.6326	0.0000	33.3333
M_ctp_c	6.6343	0.0000	400.0000		6.6343	0.0000	950.0000
M_ctp_m	1.6326	0.0000	33.3333		1.6326	0.0000	33.3333
M_pa_hs_m	1.6326	0.0000	33.3333		1.6326	0.0000	33.3333
M_dag_hs_c	6.6327	0.0000	400.0000		6.6327	0.0000	400.0000
M_pchol_hs_c	0.0000	0.0000	100.0000		0.0000	0.0000	100.0000
M_pe_hs_c	1.6375	0.0000	400.0000		1.6375	0.0000	333.3333
M_crm_hs_c	0.0000	0.0000	40.0000		0.0000	0.0000	45.0000
M_crm_hs_r	0.0000	0.0000	25.0000		0.0000	0.0000	25.0000
M_gluside_hs_c	0.0000	0.0000	25.0000		0.0000	0.0000	25.0000
M_gluside_hs_r	0.0000	0.0000	25.0000		0.0000	0.0000	25.0000
M_chsterol_r	2.5634	0.0000	416.6667		2.5634	0.0000	600.0000
M_xol25oh_r	0.0000	0.0000	100.0000		0.0000	0.0000	100.0000
M_chol_c	32.1988	0.0000	433.3333		32.1988	0.0000	500.0000
M_chol_n	5.0944	0.0000	200.0000		5.0944	0.0000	200.0000
M_coa_n	5.0944	0.0000	200.0000		5.0944	0.0000	200.0000
M_cholp_c	7.2920	0.0000	200.0000		7.2920	0.0000	200.0000
M_chol_m	1.6326	0.0000	33.3333		1.6326	0.0000	33.3333
M_cholate_e	0.0505	0.0000	300.0000		0.0505	0.0000	200.0000
M_cholate_c	0.0505	0.0000	200.0000		0.0505	0.0000	300.0000
M_chsterol_c	0.8185	0.0000	400.0000		0.8185	0.0000	216.6667
M_chsterol_e	3.4829	0.0000	216.6667		3.4829	0.0000	200.0000
M_chsterol_l	0.1023	0.0000	100.0000		0.1023	0.0000	100.0000
M_chsterol_m	0.3086	0.0000	300.0000		0.3086	0.0000	400.0000
M_itaccoa_m	100.0016	0.0000	200.0000		100.0016	0.0000	200.0000
M_citr_L_m	31.3103	0.0000	300.0000		31.3103	0.0000	300.0000
M_cit_e	13.1358	0.0000	400.0000		13.1358	0.0000	500.0000
M_pep_m	0.0000	0.0000	100.0000		0.0000	0.0000	100.0000
M_creat_c	9.3047	0.0000	300.0000		9.3047	0.0000	300.0000
M_cl_e	19.3539	0.0000	800.0000		19.3539	0.0000	1100.1278
M_for_c	100.8185	0.0000	1066.6667		100.8185	0.0000	966.6667
M_cl_c	19.3539	0.0000	1100.1278		19.3539	0.0000	800.0000
M_for_e	34.1518	0.0000	900.0000		34.1518	0.0000	1000.0000
M_i_c	3.9340	0.0000	200.0000		3.9340	0.0000	200.0000
M_i_e	3.9340	0.0000	200.0000		3.9340	0.0000	200.0000
M_oxa_c	4.1503	0.0000	700.0000		4.1503	0.0000	500.0000
M_oxa_e	0.0000	0.0000	100.0000		0.0000	0.0000	100.0000
M_clpndcoa_x	90.8624	0.0000	100.0000		90.8624	0.0000	200.0000
M_clpnd_e	71.8880	0.0000	100.0000		71.8880	0.0000	100.0000
M_clpnd_c	71.8880	0.0000	100.0000		71.8880	0.0000	100.0000
M_cmp_g	0.0000	0.0000	83.1733		0.0000	0.0000	50.0000
M_cmpacna_c	14.5326	0.0000	400.0000		14.5326	0.0000	250.0000
M_cmpacna_g	0.0000	0.0000	50.0000		0.0000	0.0000	83.1733
M_cmpacna_n	0.0000	0.0000	100.0000		0.0000	0.0000	100.0000
M_ctp_n	0.0033	0.0000	300.0000		0.0033	0.0000	300.0000
M_ppi_n	0.0000	0.0000	100.0000		0.0000	0.0000	100.0000
M_co2_e	27.7365	0.0000	600.0000		27.7365	0.0000	600.0000
M_co2_x	42.8588	0.0000	250.0000		42.8588	0.0000	242.8571
M_coa_g	0.0000	0.0000	25.0000		0.0000	0.0000	25.0000
M_coa_l	0.0000	0.0000	100.0000		0.0000	0.0000	100.0000
M_coa_r	103.8465	0.0000	600.0000		103.8465	0.0000	900.0000
M_q10_m	60.9204	0.0000	599.0000		60.9204	0.0000	1200.0000
M_Tn_antigen_g	0.0000	0.0000	16.6667		0.0000	0.0000	27.1795
M_core3_g	0.0000	0.0000	3.8462		0.0000	0.0000	3.8462
M_core4_g	0.0000	0.0000	3.8462		0.0000	0.0000	3.8462
M_core6_g	0.0000	0.0000	16.6667		0.0000	0.0000	16.6667
M_co_c	1.7100	1.7100	15.3900		1.7100	1.7100	15.3900
M_co_e	1.7100	1.7100	15.3900		1.7100	1.7100	15.3900
M_cpppg3_c	0.0000	0.0000	12.5000		0.0000	0.0000	12.5000
M_pppg9_c	0.0000	0.0000	12.5000		0.0000	0.0000	12.5000
M_creat_e	9.3047	0.0000	300.0000		9.3047	0.0000	300.0000
M_crn_x	0.5151	0.0000	1105.8667		0.5151	0.0000	539.7000
M_acrn_x	0.0271	0.0000	100.0000		0.0271	0.0000	100.0000
M_crn_e	63.3698	0.0000	100.0000		63.3698	0.0000	100.0000
M_dmnoncrn_x	0.0813	0.0000	300.0000		0.0813	0.0000	300.0000
M_dmnoncrn_m	0.0271	0.0000	200.0000		0.0271	0.0000	250.0000
M_crvnc_e	98.2081	0.0000	200.0000		98.2081	0.0000	300.0000
M_crvnc_c	98.2081	0.0000	300.0000		98.2081	0.0000	200.0000
M_cspg_a_l	1.00277E-7	0.0000	10.0000		1.00277E-7	0.0000	10.0000
M_Ser_Gly_Ala_X_Gly_l	1.00277E-7	0.0000	26.8989		1.00366E-7	0.0000	10.0000
M_cs_a_l	1.00277E-7	0.0000	10.0000		1.00277E-7	0.0000	10.0000
M_cspg_b_l	0.0000	0.0000	8.8889		0.0000	0.0000	8.8889
M_cs_b_l	0.0000	0.0000	8.8889		0.0000	0.0000	8.8889
M_cspg_e_l	0.0000	0.0000	5.8824		0.0000	0.0000	5.8824
M_cs_e_l	0.0000	0.0000	5.8824		0.0000	0.0000	5.8824
M_dmnoncoa_x	0.0813	0.0000	250.0000		0.0813	0.0000	200.0000
M_ppcoa_x	114.2857	0.0000	514.2857		114.2857	0.0000	300.0000
M_crn_r	6.6772	0.0000	700.0000		6.6772	0.0000	700.0000
M_ura_c	31.4477	0.0000	300.0000		31.4477	0.0000	200.0000
M_cspg_a_e	1.00277E-7	0.0000	10.0000		1.00277E-7	0.0000	10.0000
M_cspg_b_e	0.0000	0.0000	8.8889		0.0000	0.0000	8.8889
M_cspg_e_e	0.0000	0.0000	5.8824		0.0000	0.0000	5.8824
M_utp_c	45.9241	0.0000	796.5800		45.9241	0.0000	916.6667
M_cyan_e	2.6042	0.0000	100.0000		2.6042	0.0000	100.0000
M_cyan_c	2.6042	0.0000	100.0000		2.6042	0.0000	100.0000
M_cyan_m	2.6042	0.0000	100.0000		2.6042	0.0000	100.0000
M_focytC_m	56.9308	0.0000	400.0000		56.9308	0.0000	400.0000
M_ficytC_m	56.9308	0.0000	400.0000		56.9308	0.0000	400.0000
M_q10h2_m	60.9204	0.0000	1200.0000		60.9204	0.0000	599.0000
M_Lcystin_c	18.8308	0.0000	300.0000		18.8308	0.0000	300.0000
M_gthrd_c	180.9602	0.0000	5100.0000		180.9602	0.0000	5500.0000
M_gthox_c	27.4273	0.0000	400.0000		27.4273	0.0000	300.0000
M_mercppyr_c	2.6042	0.0000	100.0000		2.6042	0.0000	100.0000
M_cyst_L_c	0.0000	0.0000	100.0000		0.0000	0.0000	100.0000
M_glu_L_e	9.7732	0.0000	2017.4644		9.7732	0.0000	400.0000
M_cytd_c	1.6326	0.0000	33.3333		1.6326	0.0000	33.3333
M_uri_c	100.0000	0.0000	200.0000		100.0000	0.0000	200.0000
M_cytd_m	1.6326	0.0000	33.3333		1.6326	0.0000	33.3333
M_cmp_m	1.6326	0.0000	33.3333		1.6326	0.0000	33.3333
M_h_n	200.0016	0.0000	400.0000		200.0016	0.0000	366.6667
M_nh4_n	0.0000	0.0000	33.3333		0.0000	0.0000	33.3333
M_cdp_c	106.7958	0.0000	1100.0000		106.7958	0.0000	1000.0000
M_dgtp_c	8.6780	0.0000	600.0000		8.6780	0.0000	600.0000
M_dgdp_c	8.6770	0.0000	800.0000		8.6770	0.0000	600.0000
M_cmp_n	100.0082	0.0000	600.0000		100.0082	0.0000	600.0000
M_dgtp_n	0.0049	0.0000	400.0000		0.0049	0.0000	400.0000
M_cdp_n	100.0115	0.0000	800.0000		100.0115	0.0000	800.0000
M_dgdp_n	0.0033	0.0000	200.0000		0.0033	0.0000	200.0000
M_dcmp_c	109.4007	0.0000	900.0000		109.4007	0.0000	800.0000
M_dcdp_c	104.2621	0.0000	1200.0000		104.2621	0.0000	1200.0000
M_dcmp_n	200.0115	0.0000	900.0000		200.0115	0.0000	900.0000
M_dcdp_n	100.0148	0.0000	1000.0000		100.0148	0.0000	1000.0000
M_dctp_c	3.1480	0.0000	300.0000		3.1480	0.0000	433.3333
M_dctp_n	0.0049	0.0000	333.3333		0.0049	0.0000	300.0000
M_datp_n	0.0033	0.0000	200.0000		0.0033	0.0000	200.0000
M_dadp_n	0.0033	0.0000	200.0000		0.0033	0.0000	200.0000
M_utp_n	0.0066	0.0000	400.0000		0.0066	0.0000	400.0000
M_udp_n	100.0115	0.0000	800.0000		100.0115	0.0000	800.0000
M_cdp_m	1.6326	0.0000	33.3333		1.6326	0.0000	33.3333
M_adp_n	500.0000	0.0000	600.0000		500.0000	0.0000	500.0000
M_gtp_n	0.0033	0.0000	200.0000		0.0033	0.0000	200.0000
M_gdp_n	0.0033	0.0000	200.0000		0.0033	0.0000	200.0000
M_3aib_D_m	0.0033	0.0000	200.0000		0.0033	0.0000	200.0000
M_din_c	13.6149	0.0000	200.0000		13.6149	0.0000	200.0000
M_din_e	13.6149	0.0000	200.0000		13.6149	0.0000	200.0000
M_dag_hs_r	0.0000	0.0000	100.0000		1.00824E-7	0.0000	100.0000
M_dag_hs_e	0.5043	0.0000	100.0000		0.5043	0.0000	100.0000
M_ala_D_x	0.0000	0.0000	100.0000		0.0000	0.0000	100.0000
M_nh4_x	0.0000	0.0000	310.7733		0.0000	0.0000	100.0000
M_oaa_x	0.0000	0.0000	10.7733		0.0000	0.0000	10.7733
M_dd2coa_m	0.0033	0.0000	198.5000		0.0033	0.0000	198.5000
M_dcyt_n	100.0016	0.0000	200.0000		100.0016	0.0000	233.3333
M_dump_c	8.2900	0.0000	300.0000		8.2900	0.0000	250.0000
M_dcsptn1coa_x	0.0000	0.0000	37.5000		0.0000	0.0000	37.5000
M_dcsptn1crn_c	0.0000	0.0000	56.7143		0.0000	0.0000	56.7143
M_dcsptn1crn_m	0.0000	0.0000	56.7143		0.0000	0.0000	56.7143
M_dcsptn1coa_m	0.0000	0.0000	56.7143		0.0000	0.0000	56.7143
M_dcsptn1_e	0.0000	0.0000	56.7143		0.0000	0.0000	56.7143
M_dcsptn1_c	0.0000	0.0000	56.7143		0.0000	0.0000	56.7143
M_dcyt_c	8.2900	0.0000	100.0000		8.2900	0.0000	100.0000
M_duri_c	8.2900	0.0000	233.3333		8.2900	0.0000	200.0000
M_duri_n	0.0000	0.0000	33.3333		0.0000	0.0000	33.3333
M_dcyt_e	8.2900	0.0000	100.0000		8.2900	0.0000	100.0000
M_4h2oglt_m	0.0000	0.0000	200.0000		0.0000	0.0000	100.0000
M_tag_hs_c	1.00732E-7	0.0000	100.0000		1.00732E-7	0.0000	100.0000
M_dgchol_e	19.5628	0.0000	200.0000		19.5628	0.0000	200.0000
M_dgchol_c	100.0000	0.0000	300.0000		100.0000	0.0000	200.0000
M_dgmp_c	0.0000	0.0000	100.0000		0.0000	0.0000	100.0000
M_datp_m	0.0000	0.0000	50.0000		0.0000	0.0000	50.0000
M_dadp_m	0.0029	0.0000	250.0000		0.0029	0.0000	350.0000
M_dgdp_m	0.0023	0.0000	200.0000		0.0023	0.0000	200.0000
M_dgsn_c	0.0000	0.0000	100.0000		0.0000	0.0000	100.0000
M_3dhguln_c	1.01336E-7	0.0000	28.5714		1.01336E-7	0.0000	28.5714
M_dhap_x	60.5603	0.0000	200.0000		60.5603	0.0000	200.0000
M_dhcholestanate_m	0.0000	0.0000	100.0000		0.0000	0.0000	100.0000
M_dhcholestanate_x	0.0000	0.0000	100.0000		0.0000	0.0000	100.0000
M_fadh2_r	4.1633	0.0000	100.0000		4.1633	0.0000	116.6667
M_fad_r	4.1633	0.0000	116.6667		4.1633	0.0000	100.0000
M_zymstnl_r	3.3448	0.0000	216.6667		3.3448	0.0000	116.6667
M_chlstol_r	0.8185	0.0000	116.6667		0.8185	0.0000	116.6667
M_lthstrl_r	0.8185	0.0000	116.6667		0.8185	0.0000	116.6667
M_dsmsterol_r	0.8185	0.0000	16.6667		0.8185	0.0000	16.6667
M_ddsmsterol_r	0.8185	0.0000	16.6667		0.8185	0.0000	16.6667
M_dhcrm_hs_c	0.0000	0.0000	40.0000		0.0000	0.0000	40.0000
M_fad_c	4.2388	0.0000	240.0755		4.2388	0.0000	140.0755
M_fadh2_c	4.1633	0.0000	140.0000		4.1633	0.0000	240.0000
M_dheas_e	0.5840	0.0000	200.0000		0.5840	0.0000	200.0000
M_dheas_c	0.5840	0.0000	300.0000		0.5840	0.0000	300.0000
M_dhea_c	0.0000	0.0000	100.0000		0.0000	0.0000	100.0000
M_dhf_c	0.0000	0.0000	150.0000		0.0000	0.0000	150.0000
M_dhf_m	0.0000	0.0000	100.0000		0.0000	0.0000	100.0000
M_dhor_S_c	0.0000	0.0000	100.0000		0.0000	0.0000	100.0000
M_orot_c	6.0516	0.0000	300.0000		6.0516	0.0000	300.0000
M_56dura_c	31.4477	0.0000	200.0000		31.4477	0.0000	300.0000
M_cala_c	31.4477	0.0000	100.0000		31.4477	0.0000	100.0000
M_dhbpt_c	0.0026	0.0000	100.0000		0.0026	0.0000	200.0000
M_thbpt_c	0.0026	0.0000	200.0000		0.0026	0.0000	200.0000
M_mlthf_c	23.5582	0.0000	400.0000		23.5582	0.0000	450.0000
M_lac_D_e	8.9786	0.0000	200.0000		8.9786	0.0000	200.0000
M_lac_D_c	8.9786	0.0000	300.0000		8.9786	0.0000	200.0000
M_dlnlcgcrn_c	0.0000	0.0000	66.1667		0.0000	0.0000	66.1667
M_dlnlcgcrn_m	0.0000	0.0000	66.1667		0.0000	0.0000	66.1667
M_dlnlcgcoa_m	0.0000	0.0000	66.1667		0.0000	0.0000	66.1667
M_dlnlcg_e	83.3660	0.0000	100.0000		83.3660	0.0000	100.0000
M_dlnlcg_c	83.3660	0.0000	100.0000		83.3660	0.0000	100.0000
M_13_cis_retn_n	2.8372	0.0000	200.0000		2.8372	0.0000	200.0000
M_dctp_m	0.0000	0.0000	100.0000		0.0000	0.0000	100.0000
M_dgpi_prot_hs_r	0.0000	0.0000	33.3333		0.0000	0.0000	33.3333
M_dgtp_e	3.2265	0.0000	200.0000		3.2265	0.0000	200.0000
M_dttp_m	0.0000	0.0000	50.0000		0.0000	0.0000	50.0000
M_dttp_e	10.5921	0.0000	200.0000		10.5921	0.0000	200.0000
M_ethamp_r	8.3451	0.0000	100.0000		8.3451	0.0000	100.0000
M_gpi_sig_r	0.0000	0.0000	33.3333		0.0000	0.0000	33.3333
M_Ser_Thr_l	0.0000	0.0000	16.6667		0.0000	0.0000	16.6667
M_ipdp_c	4.9110	0.0000	100.0000		4.9110	0.0000	100.0000
M_dmpp_x	1.6370	0.0000	33.3333		1.6370	0.0000	33.3333
M_ipdp_x	4.9110	0.0000	100.0000		4.9110	0.0000	100.0000
M_grdp_x	1.6370	0.0000	33.3333		1.6370	0.0000	33.3333
M_ppi_x	3.2773	0.0000	716.6667		3.2773	0.0000	350.0000
M_dmgly_m	2.0757	0.0000	100.0000		2.0757	0.0000	100.0000
M_fald_m	2.0757	0.0000	100.0000		2.0757	0.0000	100.0000
M_sarcs_m	11.3662	0.0000	200.0000		11.3662	0.0000	100.0000
M_dmhptcrn_c	0.0000	0.0000	50.0000		0.0000	0.0000	50.0000
M_dmhptcrn_m	0.0000	0.0000	50.0000		0.0000	0.0000	50.0000
M_dmhptcoa_m	0.0000	0.0000	50.0000		0.0000	0.0000	50.0000
M_dmhptcrn_e	0.0000	0.0000	50.0000		0.0000	0.0000	50.0000
M_dmnoncoa_c	0.0813	0.0000	200.0000		0.0813	0.0000	200.0000
M_dmnoncrn_c	0.0813	0.0000	300.0000		0.0813	0.0000	300.0000
M_dmnoncoa_m	0.0000	0.0000	50.0000		0.0000	0.0000	50.0000
M_dnad_c	14.6602	0.0000	100.0000		14.6602	0.0000	100.0000
M_dcdp_m	0.0034	0.0000	200.0000		0.0034	0.0000	200.0000
M_dtdp_m	0.0023	0.0000	200.0000		0.0023	0.0000	200.0000
M_dudp_c	100.0034	0.0000	400.0000		100.0034	0.0000	400.0000
M_dtdp_c	0.0023	0.0000	200.0000		0.0023	0.0000	200.0000
M_dudp_m	100.0034	0.0000	300.0000		100.0034	0.0000	300.0000
M_dutp_c	100.0000	0.0000	100.0000		100.0000	0.0000	100.0000
M_dutp_m	100.0000	0.0000	100.0000		100.0000	0.0000	100.0000
M_g3m8mpdol_L_r	0.0000	0.0000	0.1449		0.0000	0.0000	0.1449
M_doldp_L_r	0.0000	0.0000	0.1449		0.0000	0.0000	0.1449
M_g3m8masn_r	0.0000	0.0000	1.4493		0.0000	0.0000	1.4493
M_dolglcp_L_c	0.0000	0.0000	0.4348		0.0000	0.0000	0.4348
M_dolglcp_L_r	0.0000	0.0000	0.4348		0.0000	0.0000	0.4348
M_dolp_L_c	1.00746E-8	0.0000	4.0580		8.12840E-9	0.0000	4.0580
M_dolp_U_c	1.00739E-8	0.0000	6.6667		1.00739E-8	0.0000	6.6667
M_dolmanp_L_c	8.12840E-9	0.0000	3.4783		8.12840E-9	0.0000	3.4783
M_dolmanp_U_c	1.00739E-8	0.0000	6.6667		1.00739E-8	0.0000	6.6667
M_m8mpdol_L_r	0.0000	0.0000	0.1449		0.0000	0.0000	0.1449
M_g1m8mpdol_L_r	0.0000	0.0000	0.1449		0.0000	0.0000	0.1449
M_g2m8mpdol_L_r	0.0000	0.0000	0.1449		0.0000	0.0000	0.1449
M_m4mpdol_L_r	0.0000	0.0000	0.1449		0.0000	0.0000	0.1449
M_m5mpdol_L_r	0.0000	0.0000	0.1449		0.0000	0.0000	0.1449
M_m6mpdol_L_r	0.0000	0.0000	0.1449		0.0000	0.0000	0.1449
M_m7mpdol_L_r	0.0000	0.0000	0.1449		0.0000	0.0000	0.1449
M_dopasf_c	0.0000	0.0000	100.0000		0.0000	0.0000	100.0000
M_dopasf_e	0.0000	0.0000	100.0000		0.0000	0.0000	100.0000
M_dopa_e	5.6027	0.0000	400.0000		5.6027	0.0000	400.0000
M_dpcoa_c	0.0000	0.0000	100.0000		0.0000	0.0000	100.0000
M_dpcoa_l	0.0000	0.0000	100.0000		0.0000	0.0000	100.0000
M_pi_x	0.0000	0.0000	200.0000		0.0000	0.0000	100.0000
M_frdp_c	0.5457	0.0000	200.0000		0.5457	0.0000	200.0000
M_2dr5p_c	13.6149	0.0000	200.0000		13.6149	0.0000	200.0000
M_drib_e	1.22040E-7	0.0000	100.0000		1.22040E-7	0.0000	100.0000
M_g3p_c	70.5730	0.0000	700.0000		70.5730	0.0000	533.3333
M_dtmp_c	0.0000	0.0000	100.0000		0.0000	0.0000	100.0000
M_duri_e	8.2900	0.0000	200.0000		8.2900	0.0000	200.0000
M_3hbcoa_m	7.7139	0.0000	199.0000		7.7139	0.0000	199.0000
M_3hmbcoa_m	0.0033	0.0000	200.0000		0.0033	0.0000	200.0000
M_eicostetcrn_c	0.0000	0.0000	66.1667		0.0000	0.0000	66.1667
M_eicostetcrn_m	0.0000	0.0000	66.1667		0.0000	0.0000	66.1667
M_eicostetcoa_m	0.0000	0.0000	66.1667		0.0000	0.0000	66.1667
M_eicostet_e	0.0000	0.0000	66.1667		0.0000	0.0000	66.1667
M_eicostet_c	0.0000	0.0000	66.1667		0.0000	0.0000	66.1667
M_elaidcrn_c	0.0000	0.0000	79.4000		0.0000	0.0000	79.4000
M_elaidcrn_m	0.0000	0.0000	79.4000		0.0000	0.0000	79.4000
M_od2coa_m	0.0000	0.0000	79.4000		0.0000	0.0000	79.4000
M_elaid_e	100.0000	0.0000	100.0000		100.0000	0.0000	100.0000
M_elaid_c	100.0000	0.0000	100.0000		100.0000	0.0000	100.0000
M_ksi_deg2_l	0.0000	0.0000	1.4493		0.0000	0.0000	1.4493
M_ksi_deg3_l	0.0000	0.0000	1.4493		0.0000	0.0000	1.4493
M_m6masnB2_g	0.0000	0.0000	1.4493		0.0000	0.0000	1.4493
M_estradiolglc_e	0.0000	0.0000	98.2900		0.0000	0.0000	98.2900
M_estradiolglc_c	0.0000	0.0000	98.2900		0.0000	0.0000	98.2900
M_estradiolglc_r	0.0000	0.0000	98.2900		0.0000	0.0000	98.2900
M_estradiol_e	0.0000	0.0000	98.2900		0.0000	0.0000	98.2900
M_estradiol_c	0.0000	0.0000	98.2900		0.0000	0.0000	98.2900
M_estradiol_r	0.0000	0.0000	98.2900		0.0000	0.0000	98.2900
M_estrones_e	0.5840	0.0000	200.0000		0.5840	0.0000	200.0000
M_estrones_c	0.5840	0.0000	300.0000		0.5840	0.0000	300.0000
M_estrone_c	0.0000	0.0000	100.0000		0.0000	0.0000	100.0000
M_etfox_m	21.4467	0.0000	100.0000		21.4467	0.0000	100.0000
M_etfrd_m	21.4467	0.0000	100.0000		21.4467	0.0000	100.0000
M_ethamp_c	7.2920	0.0000	100.0000		7.2920	0.0000	200.0000
M_etoh_e	0.0000	0.0000	100.0000		0.0000	0.0000	100.0000
M_10fthf_e	0.2440	0.0000	100.0000		0.2440	0.0000	100.0000
M_10fthf5glu_e	0.2440	0.0000	200.0000		0.2440	0.0000	200.0000
M_10fthf6glu_e	0.1627	0.0000	200.0000		0.1627	0.0000	200.0000
M_10fthf7glu_e	0.1017	0.0000	100.0000		0.1017	0.0000	100.0000
M_1glyc_hs_e	2.4388	0.0000	100.0000		2.4388	0.0000	100.0000
M_4hphac_e	0.0000	0.0000	100.0000		0.0000	0.0000	100.0000
M_5dhf_e	0.2440	0.0000	200.0000		0.2440	0.0000	200.0000
M_5thf_e	0.2440	0.0000	200.0000		0.2440	0.0000	200.0000
M_6dhf_e	0.1627	0.0000	200.0000		0.1627	0.0000	200.0000
M_6thf_e	0.1627	0.0000	200.0000		0.1627	0.0000	200.0000
M_7dhf_e	0.1017	0.0000	100.0000		0.1017	0.0000	100.0000
M_7thf_e	0.1017	0.0000	100.0000		0.1017	0.0000	100.0000
M_cmp_e	10.5921	0.0000	200.0000		10.5921	0.0000	200.0000
M_dhf_e	0.2440	0.0000	100.0000		0.2440	0.0000	100.0000
M_fe2_e	11.0031	0.0000	300.0000		11.0031	0.0000	300.0000
M_fe3_e	11.0031	0.0000	300.0000		11.0031	0.0000	300.0000
M_fol_e	1.8571	0.0000	100.0000		1.8571	0.0000	100.0000
M_fru_e	2.9108	0.0000	202.5573		2.9108	0.0000	300.0000
M_fucfucfucgalacglc13galacglcgal14acglcgalgluside_hs_e	0.0000	0.0000	5.8824		0.0000	0.0000	5.8824
M_fuc_L_e	0.0000	0.0000	1.4493		0.0000	0.0000	1.4493
M_gal_e	4.5543	0.0000	400.0000		4.5543	0.0000	400.0000
M_galacglcgalgbside_hs_e	0.0000	0.0000	8.3333		0.0000	0.0000	8.3333
M_galgalfucfucgalacglcgalacglcgal14acglcgalgluside_hs_e	0.0000	0.0000	5.0000		0.0000	0.0000	5.0000
M_galgalgalthcrm_hs_e	0.0000	0.0000	10.0000		0.0000	0.0000	10.0000
M_gam_e	0.0000	0.0000	100.0000		0.0000	0.0000	100.0000
M_gbside_hs_e	0.0000	0.0000	16.6667		0.0000	0.0000	16.6667
M_gchola_e	0.7813	0.0000	400.0000		0.7813	0.0000	300.0000
M_gdp_e	0.0000	0.0000	100.0000		0.0000	0.0000	100.0000
M_gluala_e	0.0016	0.0000	200.0000		0.0016	0.0000	200.0000
M_glyb_e	2.0757	0.0000	100.0000		2.0757	0.0000	100.0000
M_glyc_e	1.2884	0.0000	400.0000		1.2884	0.0000	300.0000
M_glyc_S_e	0.0000	0.0000	100.0000		0.0000	0.0000	100.0000
M_glygn5_e	0.9216	0.0000	100.0000		0.9216	0.0000	100.0000
M_gmp_e	0.0000	0.0000	100.0000		0.0000	0.0000	100.0000
M_gthrd_e	26.1009	0.0000	4100.0000		26.1009	0.0000	4100.0000
M_gtp_e	0.0000	0.0000	100.0000		0.0000	0.0000	100.0000
M_gua_e	3.8127	0.0000	200.0000		3.8127	0.0000	200.0000
M_h2o2_e	17.3588	0.0000	200.0000		17.3588	0.0000	200.0000
M_ha_e	0.0016	0.0000	109.9921		0.0016	0.0000	109.9921
M_ha_pre1_e	1.01455E-7	0.0000	98.2900		1.01455E-7	0.0000	98.2900
M_hdca_e	9.1045	0.0000	300.0000		9.1045	0.0000	400.0000
M_hdcea_e	0.0000	0.0000	100.0000		0.0000	0.0000	100.0000
M_hexc_e	87.0467	0.0000	100.0000		87.0467	0.0000	100.0000
M_his_L_e	15.9459	0.0000	702.0616		15.9459	0.0000	1100.0000
M_hista_e	0.5335	0.0000	200.0000		0.5335	0.0000	200.0000
M_hom_L_e	8.0955	0.0000	1600.0000		8.0955	0.0000	1800.0000
M_hpdca_e	0.0000	0.0000	56.7143		0.0000	0.0000	56.7143
M_hspg_e	0.0000	0.0000	2.1277		0.0000	0.0000	2.1277
M_htaxol_e	0.0000	0.0000	100.0000		0.0000	0.0000	100.0000
M_hxan_e	9.8022	0.0000	200.0000		9.8022	0.0000	200.0000
M_idp_e	7.0614	0.0000	200.0000		7.0614	0.0000	300.0000
M_ile_L_e	9.6786	0.0000	1800.0000		9.6786	0.0000	1800.0000
M_imp_e	0.0000	0.0000	100.0000		0.0000	0.0000	100.0000
M_inost_e	2.4778	0.0000	333.3333		2.4778	0.0000	400.0000
M_ksi_e	0.0000	0.0000	2.8778		0.0000	0.0000	1.4493
M_ksii_core2_e	0.0017	0.0000	11.6667		0.0017	0.0000	11.6667
M_ksii_core4_e	0.0017	0.0000	10.0962		0.0017	0.0000	10.0962
M_lac_L_e	38.8402	0.0000	1300.0000		38.8402	0.0000	1300.0000
M_leuktrA4_e	0.5335	0.0000	200.0000		0.5335	0.0000	300.0000
M_leuktrB4_e	0.5335	0.0000	200.0000		0.5335	0.0000	200.0000
M_leuktrC4_e	1.8478	0.0000	400.0000		1.8478	0.0000	400.0000
M_leuktrD4_e	0.5335	0.0000	200.0000		0.5335	0.0000	200.0000
M_leuktrE4_e	0.5335	0.0000	200.0000		0.5335	0.0000	200.0000
M_leuktrF4_e	1.8478	0.0000	300.0000		1.8478	0.0000	300.0000
M_leu_L_e	7.5160	0.0000	1907.6813		7.5160	0.0000	1703.4854
M_lgnc_e	87.0467	0.0000	200.0000		87.0467	0.0000	300.0000
M_limnen_e	0.0000	0.0000	100.0000		0.0000	0.0000	100.0000
M_lneldc_e	100.0000	0.0000	100.0000		100.0000	0.0000	100.0000
M_lnlc_e	0.0000	0.0000	79.4000		0.0000	0.0000	79.4000
M_lnlnca_e	0.0000	0.0000	44.1111		0.0000	0.0000	44.1111
M_lnlncg_e	83.3660	0.0000	100.0000		83.3660	0.0000	100.0000
M_mag_hs_e	0.5043	0.0000	100.0000		0.5043	0.0000	100.0000
M_malt_e	0.0476	0.0000	0.4094		0.0476	0.0000	0.4094
M_malttr_e	1.6589	0.0000	200.0000		1.6589	0.0000	200.0000
M_man_e	1.9670	0.0000	200.0000		1.9670	0.0000	200.0000
M_meoh_e	9.7746	0.0000	200.0000		9.7746	0.0000	200.0000
M_met_L_e	24.0358	0.0000	2202.3581		24.0358	0.0000	2100.0000
M_mthgxl_e	0.0000	0.0000	100.0000		0.0000	0.0000	100.0000
M_nac_e	3.7143	0.0000	100.0000		3.7143	0.0000	100.0000
M_no_e	68.3367	0.0000	300.0000		68.3367	0.0000	300.0000
M_nrpphr_e	5.6027	0.0000	400.0000		5.6027	0.0000	400.0000
M_nrpphrsf_e	0.0000	0.0000	100.0000		0.0000	0.0000	100.0000
M_nrvnc_e	1.9670	0.0000	285.7143		1.9670	0.0000	200.0000
M_o2_e	72.4266	0.0000	350.0000		72.4266	0.0000	425.0000
M_o2s_e	85.4296	0.0000	102.0000		85.4296	0.0000	102.0000
M_oagd3_hs_e	0.0000	0.0000	25.0000		0.0000	0.0000	25.0000
M_ocdca_e	100.0000	0.0000	200.0000		100.0000	0.0000	200.0000
M_ocdcea_e	100.0000	0.0000	300.0000		100.0000	0.0000	400.0000
M_octa_e	0.0000	0.0000	100.0000		0.0000	0.0000	100.0000
M_omeprazole_e	0.0000	0.0000	100.0000		0.0000	0.0000	100.0000
M_orn_e	10.8953	0.0000	700.0000		10.8953	0.0000	1000.0000
M_paf_hs_e	4.8720	0.0000	100.0000		4.8720	0.0000	100.0000
M_pchol_hs_e	0.0000	0.0000	100.0000		0.0000	0.0000	100.0000
M_pe_hs_e	1.6326	0.0000	133.3333		1.6326	0.0000	133.3333
M_pglyc_hs_e	2.4388	0.0000	100.0000		2.4388	0.0000	100.0000
M_pheacgln_e	0.0000	0.0000	100.0000		0.0000	0.0000	100.0000
M_phe_L_e	8.6942	0.0000	2003.4854		8.6942	0.0000	2003.4854
M_pheme_e	1.7100	0.0000	15.3900		1.7100	0.0000	15.3900
M_phyt_e	0.0000	0.0000	50.0000		0.0000	0.0000	50.0000
M_pnto_R_e	1.9670	0.0000	200.0000		1.9670	0.0000	200.0000
M_ppa_e	7.5240	0.0000	1100.0000		7.5240	0.0000	1200.0000
M_prgstrn_e	3.1313	0.0000	100.0000		3.1313	0.0000	100.0000
M_pro_D_e	3.7143	0.0000	200.0000		3.7143	0.0000	200.0000
M_pro_L_e	17.1283	0.0000	1807.5939		17.1283	0.0000	2000.0000
M_prostgd2_e	0.7467	0.0000	400.0000		0.7467	0.0000	400.0000
M_prostge1_e	6.8066	0.0000	400.0000		6.8066	0.0000	400.0000
M_prostge2_e	0.7454	0.0000	400.0000		0.7454	0.0000	300.0000
M_prostgf2_e	0.5335	0.0000	200.0000		0.5335	0.0000	200.0000
M_ps_hs_e	1.6326	0.0000	33.3333		1.6326	0.0000	33.3333
M_ptdca_e	0.0000	0.0000	66.1667		0.0000	0.0000	66.1667
M_pydxn_e	0.0000	0.0000	100.0000		0.0000	0.0000	100.0000
M_pyr_e	28.0056	0.0000	1200.0000		28.0056	0.0000	1200.0000
M_rbt_e	8.9444	0.0000	100.0000		8.9444	0.0000	100.0000
M_retfa_e	2.7975	0.0000	200.0000		2.7975	0.0000	200.0000
M_retinol_e	2.7975	0.0000	200.0000		2.7975	0.0000	200.0000
M_retn_e	18.3774	0.0000	1200.0000		18.3774	0.0000	1200.0000
M_rib_D_e	8.9444	0.0000	100.0000		8.9444	0.0000	100.0000
M_ribflv_e	0.0755	0.0000	0.0755		0.0755	0.0000	0.0755
M_Rtotal_e	3.1704	0.0000	245.0000		3.1704	0.0000	165.0000
M_Rtotal2_e	5.7406	0.0000	400.0000		5.7406	0.0000	200.0000
M_Rtotal3_e	1.00732E-7	0.0000	100.0000		1.00732E-7	0.0000	100.0000
M_s2l2fn2m2masn_e	0.0000	0.0000	1.4493		0.0000	0.0000	1.4493
M_s2l2n2m2masn_e	0.0000	0.0000	1.4493		0.0000	0.0000	1.4493
M_ser_D_e	0.6462	0.0000	200.0000		0.6462	0.0000	200.0000
M_sl_L_e	0.0000	0.0000	100.0000		0.0000	0.0000	100.0000
M_so4_e	2.6042	0.0000	200.0000		2.6042	0.0000	400.0000
M_spc_hs_e	2.9142	0.0000	100.0000		2.9142	0.0000	100.0000
M_sph1p_e	0.0000	0.0000	40.0000		0.0000	0.0000	40.0000
M_sphs1p_e	5.4309	0.0000	200.0000		5.4309	0.0000	200.0000
M_srtn_e	0.7142	0.0000	200.0000		0.7142	0.0000	200.0000
M_strdnc_e	0.0000	0.0000	79.4000		0.0000	0.0000	79.4000
M_succ_e	16.8576	0.0000	200.0000		16.8576	0.0000	200.0000
M_sucr_e	1.5508	0.0000	1.7287		1.5508	0.0000	1.7287
M_tag_hs_e	1.00732E-7	0.0000	100.0000		1.00732E-7	0.0000	100.0000
M_tagat_D_e	0.7721	0.0000	100.0000		0.7721	0.0000	100.0000
M_taur_e	0.0000	0.0000	0.1278		0.0000	0.0000	0.1278
M_taxol_e	0.0000	0.0000	100.0000		0.0000	0.0000	100.0000
M_tchola_e	0.8765	0.0000	600.0000		0.8765	0.0000	400.0000
M_tcynt_e	2.6042	0.0000	100.0000		2.6042	0.0000	100.0000
M_tdchola_e	19.5628	0.0000	300.0000		19.5628	0.0000	400.0000
M_tethex3_e	79.2337	0.0000	100.0000		79.2337	0.0000	100.0000
M_tetpent3_e	90.8624	0.0000	100.0000		90.8624	0.0000	100.0000
M_tetpent6_e	0.0000	0.0000	37.5000		0.0000	0.0000	37.5000
M_tettet6_e	0.0000	0.0000	100.0000		0.0000	0.0000	100.0000
M_thf_e	0.2440	0.0000	100.0000		0.2440	0.0000	100.0000
M_thyox_L_e	0.5335	0.0000	200.0000		0.5335	0.0000	200.0000
M_tmndnc_e	0.0000	0.0000	66.1667		0.0000	0.0000	66.1667
M_tolbutamide_e	0.0000	0.0000	100.0000		0.0000	0.0000	100.0000
M_tre_e	8.82795E-8	0.0000	100.0000		8.82795E-8	0.0000	100.0000
M_triodthy_e	0.5840	0.0000	200.0000		0.5840	0.0000	200.0000
M_trp_L_e	17.2424	0.0000	2000.0000		17.2424	0.0000	1800.0000
M_tststerone_e	0.0000	0.0000	100.0000		0.0000	0.0000	100.0000
M_tststerones_e	0.0000	0.0000	100.0000		0.0000	0.0000	100.0000
M_tsul_e	2.6042	0.0000	100.0000		2.6042	0.0000	100.0000
M_ttdca_e	0.0000	0.0000	100.0000		0.0000	0.0000	200.0000
M_txa2_e	1.05027E-7	0.0000	100.0000		1.05027E-7	0.0000	100.0000
M_tymsf_e	0.0000	0.0000	100.0000		0.0000	0.0000	100.0000
M_tyr_L_e	12.5600	0.0000	1902.1184		12.5600	0.0000	2000.0000
M_udp_e	0.7657	0.0000	300.0000		0.7657	0.0000	200.0000
M_ump_e	3.9523	0.0000	200.0000		3.9523	0.0000	100.0000
M_urate_e	0.0000	0.0000	100.0000		0.0000	0.0000	100.0000
M_urea_e	22.6984	0.0000	100.0000		22.6984	0.0000	100.0000
M_uri_e	0.0000	0.0000	100.0000		0.0000	0.0000	100.0000
M_utp_e	31.4477	0.0000	200.0000		31.4477	0.0000	300.0000
M_vacc_e	16.6340	0.0000	100.0000		16.6340	0.0000	100.0000
M_val_L_e	15.7456	0.0000	2105.4606		15.7456	0.0000	1800.0000
M_xolest2_hs_e	2.6644	0.0000	100.0000		2.6644	0.0000	100.0000
M_xyl_D_e	1.00366E-7	0.0000	10.0000		1.00366E-7	0.0000	10.0000
M_xylt_e	1.7596	0.0000	200.0000		1.7596	0.0000	200.0000
M_f1a_g	0.0000	0.0000	16.6667		0.0000	0.0000	16.6667
M_f1a_l	0.0000	0.0000	23.3333		0.0000	0.0000	16.6667
M_fuc1p_L_c	0.0000	0.0000	1.4493		0.0000	0.0000	1.4493
M_gdpfuc_c	0.0000	0.0000	19.0963		0.0000	0.0000	17.6471
M_gdpfuc_g	0.0000	0.0000	17.6471		0.0000	0.0000	54.4932
M_n2m2masn_g	0.0000	0.0000	1.4493		0.0000	0.0000	1.4493
M_fn2m2masn_g	0.0000	0.0000	1.4493		0.0000	0.0000	1.4493
M_gdp_g	0.0000	0.0000	54.4932		0.0000	0.0000	17.6471
M_ttdca_c	0.0000	0.0000	100.0000		0.0000	0.0000	100.0000
M_hdca_c	7.6170	0.0000	314.2857		7.6170	0.0000	500.0000
M_hdcea_c	0.0000	0.0000	100.0000		0.0000	0.0000	299.2500
M_ocdca_c	100.0000	0.0000	200.0000		100.0000	0.0000	300.0000
M_ocdcea_c	49.5926	0.0000	600.0000		49.5926	0.0000	600.0000
M_lnlc_c	1.7450	0.0000	100.0000		1.7450	0.0000	100.0000
M_lneldc_c	100.0000	0.0000	100.0000		100.0000	0.0000	100.0000
M_ptdca_c	0.0000	0.0000	66.1667		0.0000	0.0000	66.1667
M_ptdcacoa_c	0.0000	0.0000	66.1667		0.0000	0.0000	66.1667
M_hpdca_c	0.0000	0.0000	56.7143		0.0000	0.0000	56.7143
M_hpdcacoa_c	0.0000	0.0000	56.7143		0.0000	0.0000	56.7143
M_vacc_c	16.6340	0.0000	100.0000		16.6340	0.0000	100.0000
M_lnlncg_c	83.3660	0.0000	100.0000		83.3660	0.0000	100.0000
M_lnlnca_c	0.0000	0.0000	44.1111		0.0000	0.0000	44.1111
M_strdnc_c	0.0000	0.0000	79.4000		0.0000	0.0000	79.4000
M_pristcoa_c	0.0000	0.0000	50.0000		0.0000	0.0000	50.0000
M_tmndnc_c	0.0000	0.0000	66.1667		0.0000	0.0000	66.1667
M_phyt_c	0.0000	0.0000	50.0000		0.0000	0.0000	50.0000
M_phytcoa_c	0.0016	0.0000	150.0000		0.0016	0.0000	150.0000
M_lgnc_c	87.0467	0.0000	300.0000		87.0467	0.0000	200.0000
M_nrvnc_c	1.9670	0.0000	200.0000		1.9670	0.0000	285.7143
M_tettet6_c	0.0000	0.0000	100.0000		0.0000	0.0000	100.0000
M_tetpent6_c	0.0000	0.0000	37.5000		0.0000	0.0000	37.5000
M_tetpent3_c	90.8624	0.0000	100.0000		90.8624	0.0000	100.0000
M_tethex3_c	79.2337	0.0000	100.0000		79.2337	0.0000	100.0000
M_hexc_c	87.0467	0.0000	100.0000		87.0467	0.0000	100.0000
M_octa_c	0.0000	0.0000	100.0000		0.0000	0.0000	100.0000
M_occoa_c	0.0016	0.0000	197.6190		0.0016	0.0000	300.0000
M_Sfglutth_c	0.0033	0.0000	200.0000		0.0033	0.0000	200.0000
M_tdcoa_m	0.0016	0.0000	300.0000		0.0016	0.0000	456.7143
M_ptdcacoa_m	0.0000	0.0000	122.8810		0.0000	0.0000	132.3333
M_occoa_m	0.0016	0.0000	824.2750		0.0016	0.0000	278.8452
M_hpdcacoa_m	0.0000	0.0000	56.7143		0.0000	0.0000	56.7143
M_stcoa_x	0.0016	0.0000	200.0000		0.0016	0.0000	200.0000
M_vacccoa_m	0.0000	0.0000	79.4000		0.0000	0.0000	79.4000
M_lnlccoa_m	0.0000	0.0000	79.4000		0.0000	0.0000	79.4000
M_lneldccoa_m	0.0000	0.0000	100.0000		0.0000	0.0000	179.4000
M_lnlncacoa_m	0.0000	0.0000	44.1111		0.0000	0.0000	44.1111
M_lnlncgcoa_m	0.0000	0.0000	145.5667		0.0000	0.0000	158.8000
M_lnlncgcoa_x	0.0000	0.0000	37.5000		0.0000	0.0000	37.5000
M_strdnccoa_m	0.0000	0.0000	211.7333		0.0000	0.0000	123.5111
M_strdnccoa_x	0.0000	0.0000	30.0000		0.0000	0.0000	30.0000
M_tmndnccoa_m	0.0000	0.0000	122.8810		0.0000	0.0000	66.1667
M_tmndnccoa_x	0.0000	0.0000	30.0000		0.0000	0.0000	30.0000
M_lgnccoa_x	87.0467	0.0000	100.0000		87.0467	0.0000	185.7143
M_nrvnccoa_x	0.0000	0.0000	85.7143		0.0000	0.0000	85.7143
M_odecoa_x	0.0000	0.0000	85.7143		0.0000	0.0000	85.7143
M_tettet6coa_x	0.0000	0.0000	100.0000		0.0000	0.0000	100.0000
M_tetpent3coa_x	90.8624	0.0000	100.0000		90.8624	0.0000	100.0000
M_tetpent6coa_x	0.0000	0.0000	37.5000		0.0000	0.0000	37.5000
M_tethex3coa_x	79.2337	0.0000	100.0000		79.2337	0.0000	100.0000
M_hexccoa_x	87.0467	0.0000	100.0000		87.0467	0.0000	100.0000
M_dcacoa_c	0.0000	0.0000	100.0000		0.0000	0.0000	150.0000
M_ddcacoa_c	0.0000	0.0000	50.0000		0.0000	0.0000	83.3333
M_fdp_c	22.2203	0.0000	300.0000		22.2203	0.0000	200.0000
M_f1p_c	1.8875	0.0000	100.0000		1.8875	0.0000	100.0000
M_glyald_c	2.6597	0.0000	300.0000		2.6597	0.0000	200.0000
M_xu1p_D_c	0.0000	0.0000	100.0000		0.0000	0.0000	100.0000
M_gcald_c	0.0000	0.0000	100.0000		0.0000	0.0000	100.0000
M_tag1p_D_c	0.7721	0.0000	100.0000		0.7721	0.0000	100.0000
M_f6p_c	34.8400	0.0000	700.0000		34.8400	0.0000	666.6667
M_f26bp_c	0.0000	0.0000	100.0000		0.0000	0.0000	100.0000
M_fe2_m	0.0000	0.0000	12.5000		0.0000	0.0000	12.5000
M_ppp9_m	0.0000	0.0000	12.5000		0.0000	0.0000	12.5000
M_pheme_m	0.0000	0.0000	12.5000		0.0000	0.0000	12.5000
M_formcoa_c	0.0000	0.0000	50.0000		0.0000	0.0000	50.0000
M_fe2_c	1.7100	1.7100	115.3900		1.7100	0.0000	112.5000
M_fuc_L_c	0.0000	0.0000	1.4493		0.0000	0.0000	1.4493
M_Lkynr_c	0.0016	0.0000	100.0000		0.0016	0.0000	100.0000
M_fol_c	1.8571	0.0000	200.0000		1.8571	0.0000	200.0000
M_formcoa_x	0.0000	0.0000	50.0000		0.0000	0.0000	50.0000
M_for_r	0.8185	0.0000	16.6667		0.8185	0.0000	16.6667
M_thf_m	13.2206	0.0000	200.0000		13.2206	0.0000	300.0000
M_frdp_x	1.6370	0.0000	233.3333		1.6370	0.0000	200.0000
M_frdp_r	1.6370	0.0000	400.0000		1.6370	0.0000	433.3333
M_fru_c	2.9108	0.0000	300.0000		2.9108	0.0000	500.0000
M_5forthf_c	2.0616	0.0000	2.0616		2.0616	0.0000	2.0616
M_methf_c	25.6197	0.0000	302.0616		25.6197	0.0000	300.0000
M_ksi_l	0.0000	0.0000	1.4493		0.0000	0.0000	1.4493
M_fuc_L_l	0.0000	0.0000	1.4493		0.0000	0.0000	1.4493
M_ksi_deg1_l	0.0000	0.0000	1.4493		0.0000	0.0000	1.4493
M_fucfucfucgalacglc13galacglcgal14acglcgalgluside_hs_c	0.0000	0.0000	5.8824		0.0000	0.0000	5.8824
M_fucfucfucgalacglc13galacglcgal14acglcgalgluside_hs_g	0.0000	0.0000	5.8824		0.0000	0.0000	5.8824
M_4fumacac_c	0.0000	0.0000	100.0000		0.0000	0.0000	100.0000
M_fum_m	35.0088	0.0000	900.0000		35.0088	0.0000	800.0000
M_so4_m	3.3858	0.0000	500.0000		3.3858	0.0000	400.0000
M_so4_c	5.9901	0.0000	1136.1111		5.9901	0.0000	600.0000
M_tsul_m	2.9295	0.0000	200.0000		2.9295	0.0000	300.0000
M_tsul_c	2.9295	0.0000	300.0000		2.9295	0.0000	200.0000
M_fucgalacglc13galacglcgal14acglcgalgluside_hs_g	0.0000	0.0000	5.8824		0.0000	0.0000	5.8824
M_fucfucgalacglc13galacglcgal14acglcgalgluside_hs_g	0.0000	0.0000	5.8824		0.0000	0.0000	5.8824
M_m2mpdol_L_c	0.0000	0.0000	0.1449		0.0000	0.0000	0.1449
M_m3mpdol_L_c	0.0000	0.0000	0.1449		0.0000	0.0000	0.1449
M_m4mpdol_L_c	0.0000	0.0000	0.1449		0.0000	0.0000	0.1449
M_m1mpdol_L_c	0.0000	0.0000	0.1449		0.0000	0.0000	0.1449
M_ksi_pre14_g	0.0000	0.0000	1.4286		0.0000	0.0000	1.4286
M_ksi_pre17_g	0.0000	0.0000	1.4286		0.0000	0.0000	1.4286
M_ksi_pre20_g	0.0000	0.0000	1.4286		0.0000	0.0000	1.4286
M_ksi_pre23_g	0.0000	0.0000	1.4286		0.0000	0.0000	1.4286
M_ksi_pre26_g	0.0000	0.0000	1.4286		0.0000	0.0000	1.4286
M_ksi_pre29_g	0.0000	0.0000	1.4286		0.0000	0.0000	1.4286
M_ksi_pre32_g	0.0000	0.0000	1.4286		0.0000	0.0000	1.4286
M_ksi_pre35_g	0.0000	0.0000	1.4286		0.0000	0.0000	1.4286
M_ksi_pre36_g	0.0000	0.0000	1.4286		0.0000	0.0000	1.4286
M_ksii_core4_pre1_g	0.0000	0.0000	3.8462		0.0000	0.0000	3.8462
M_ksii_core4_pre6_g	0.0000	0.0000	3.8462		0.0000	0.0000	3.8462
M_ksii_core4_pre9_g	0.0000	0.0000	3.8462		0.0000	0.0000	3.8462
M_ksii_core4_pre10_g	0.0000	0.0000	3.8462		0.0000	0.0000	3.8462
M_ksii_core2_pre1_g	0.0000	0.0000	5.0000		0.0000	0.0000	5.0000
M_ksii_core2_pre6_g	0.0000	0.0000	5.0000		0.0000	0.0000	5.0000
M_ksii_core2_pre9_g	0.0000	0.0000	5.0000		0.0000	0.0000	5.0000
M_ksii_core2_pre10_g	0.0000	0.0000	5.0000		0.0000	0.0000	5.0000
M_ksi_pre5_g	0.0000	0.0000	1.4286		0.0000	0.0000	1.4286
M_ksi_pre8_g	0.0000	0.0000	1.4286		0.0000	0.0000	1.4286
M_ksi_pre11_g	0.0000	0.0000	1.4286		0.0000	0.0000	1.4286
M_l2fn2m2masn_g	0.0000	0.0000	1.4493		0.0000	0.0000	2.8778
M_g1m8masn_r	0.0000	0.0000	1.4493		0.0000	0.0000	1.4493
M_g2m8masn_r	0.0000	0.0000	1.4493		0.0000	0.0000	1.4493
M_glyc3p_c	60.5603	0.0000	300.0000		60.5603	0.0000	200.0000
M_1pyr5c_m	25.7657	0.0000	300.0000		25.7657	0.0000	207.5939
M_1pyr5c_c	0.0000	0.0000	100.0000		0.0000	0.0000	100.0000
M_6pgl_r	2.5054	0.0000	200.0000		2.5054	0.0000	300.0000
M_g6p_c	12.6196	0.0000	498.2900		12.6196	0.0000	400.0000
M_gudac_c	9.3047	0.0000	200.0000		9.3047	0.0000	200.0000
M_gacpail_hs_c	0.0000	0.0000	33.3333		0.0000	0.0000	33.3333
M_gacpail_hs_r	0.0000	0.0000	33.3333		0.0000	0.0000	33.3333
M_galside_hs_g	0.0000	0.0000	20.0000		0.0000	0.0000	20.0000
M_paps_g	0.0000	0.0000	32.0000		0.0000	0.0000	63.6813
M_pap_g	0.0000	0.0000	63.6813		0.0000	0.0000	32.0000
M_sgalside_hs_g	0.0000	0.0000	20.0000		0.0000	0.0000	20.0000
M_galacglcgalgbside_hs_c	0.0000	0.0000	8.3333		0.0000	0.0000	8.3333
M_ksi_deg26_l	0.0000	0.0000	1.4493		0.0000	0.0000	1.4493
M_gal_l	2.00690E-7	0.0000	132.1432		1.00942E-7	0.0000	40.0000
M_ksi_deg27_l	0.0000	0.0000	1.4493		0.0000	0.0000	2.8986
M_ksi_deg29_l	0.0000	0.0000	2.8986		0.0000	0.0000	1.4493
M_ksi_deg30_l	0.0000	0.0000	1.4493		0.0000	0.0000	1.4493
M_ksi_deg32_l	0.0000	0.0000	1.4493		0.0000	0.0000	1.4493
M_ksi_deg33_l	0.0000	0.0000	1.4493		0.0000	0.0000	2.8986
M_ksi_deg35_l	0.0000	0.0000	2.8986		0.0000	0.0000	1.4493
M_ksi_deg36_l	0.0000	0.0000	1.4493		0.0000	0.0000	1.4493
M_ksi_deg38_l	0.0000	0.0000	1.4493		0.0000	0.0000	1.4493
M_ksi_deg39_l	0.0000	0.0000	1.4493		0.0000	0.0000	1.4493
M_ksi_deg40_l	0.0000	0.0000	1.4493		0.0000	0.0000	1.4493
M_ksi_deg41_l	0.0000	0.0000	1.4493		0.0000	0.0000	1.4493
M_ksii_core2_deg2_l	0.0000	0.0000	6.6667		0.0000	0.0000	6.6667
M_ksii_core2_deg3_l	0.0000	0.0000	6.6667		0.0000	0.0000	13.3333
M_ksii_core2_deg5_l	0.0000	0.0000	19.5833		0.0000	0.0000	6.6667
M_ksii_core2_deg6_l	0.0000	0.0000	6.6667		0.0000	0.0000	13.3333
M_ksii_core2_deg8_l	0.0000	0.0000	13.3333		0.0000	0.0000	6.6667
M_ksii_core2_deg9_l	0.0000	0.0000	6.6667		0.0000	0.0000	6.6667
M_core6_l	0.0000	0.0000	16.6667		0.0000	0.0000	16.6667
M_ksii_core4_deg2_l	0.0000	0.0000	6.2500		0.0000	0.0000	6.2500
M_ksii_core4_deg3_l	0.0000	0.0000	6.2500		0.0000	0.0000	6.2500
M_ksi_deg5_l	0.0000	0.0000	1.4493		0.0000	0.0000	1.4493
M_ksi_deg6_l	0.0000	0.0000	1.4493		0.0000	0.0000	1.4493
M_ksi_deg8_l	0.0000	0.0000	1.4493		0.0000	0.0000	1.4493
M_ksi_deg9_l	0.0000	0.0000	1.4493		0.0000	0.0000	2.8986
M_ksi_deg11_l	0.0000	0.0000	2.8986		0.0000	0.0000	1.4493
M_ksi_deg12_l	0.0000	0.0000	1.4493		0.0000	0.0000	2.8986
M_ksi_deg14_l	0.0000	0.0000	2.8986		0.0000	0.0000	1.4493
M_ksi_deg15_l	0.0000	0.0000	1.4493		0.0000	0.0000	2.8986
M_ksi_deg17_l	0.0000	0.0000	2.8986		0.0000	0.0000	1.4493
M_ksi_deg18_l	0.0000	0.0000	1.4493		0.0000	0.0000	2.8986
M_ksi_deg20_l	0.0000	0.0000	2.8986		0.0000	0.0000	1.4493
M_ksi_deg21_l	0.0000	0.0000	1.4493		0.0000	0.0000	2.8986
M_ksi_deg23_l	0.0000	0.0000	2.8986		0.0000	0.0000	1.4493
M_ksi_deg24_l	0.0000	0.0000	1.4493		0.0000	0.0000	1.4493
M_galgalfucfucgalacglcgalacglcgal14acglcgalgluside_hs_c	0.0000	0.0000	5.0000		0.0000	0.0000	5.0000
M_galgalgalthcrm_hs_c	0.0000	0.0000	10.0000		0.0000	0.0000	10.0000
M_gm3_hs_g	0.0000	0.0000	25.0000		0.0000	0.0000	25.0000
M_gd3_hs_g	0.0000	0.0000	25.0000		0.0000	0.0000	25.0000
M_gal_c	3.2659	0.0000	240.0000		3.2659	0.0000	400.0000
M_gal1p_c	7.6269	0.0000	298.2900		7.6269	0.0000	200.0000
M_Ser_Thr_g	0.0000	0.0000	16.6667		0.0000	0.0000	16.6667
M_galside_hs_c	0.0000	0.0000	20.0000		0.0000	0.0000	20.0000
M_udpg_c	20.7103	0.0000	498.2900		20.7103	1.7100	859.2178
M_gam_c	0.0000	0.0000	100.0000		0.0000	0.0000	100.0000
M_oagd3_hs_c	0.0000	0.0000	25.0000		0.0000	0.0000	25.0000
M_oagd3_hs_g	0.0000	0.0000	25.0000		0.0000	0.0000	25.0000
M_gbside_hs_c	0.0000	0.0000	16.6667		0.0000	0.0000	16.6667
M_gbside_hs_l	0.0000	0.0000	16.6667		0.0000	0.0000	16.6667
M_glyclt_c	0.0000	0.0000	100.0000		0.0000	0.0000	100.0000
M_lpam_m	6.7349	0.0000	200.0000		6.7349	0.0000	600.0000
M_dhlam_m	6.7349	0.0000	500.0000		6.7349	0.0000	200.0000
M_mlthf_m	13.2206	0.0000	400.0000		13.2206	0.0000	300.0000
M_gchola_c	0.7813	0.0000	300.0000		0.7813	0.0000	400.0000
M_gmp_g	0.0000	0.0000	17.6471		0.0000	0.0000	17.6471
M_gmp_c	100.0000	0.0000	317.6471		100.0000	0.0000	217.6471
M_gdpddman_c	0.0000	0.0000	17.6471		0.0000	0.0000	17.6471
M_5oxpro_c	0.0000	0.0000	100.0000		0.0000	0.0000	100.0000
M_Tyr_ggn_c	1.6884	0.0000	18.0264		1.6884	0.0000	18.0264
M_ggn_c	1.6884	0.0000	18.0264		1.6884	0.0000	18.0264
M_leuktrE4_c	0.9954	0.0000	400.0000		0.9954	0.0000	400.0000
M_leuktrF4_c	1.8478	0.0000	400.0000		1.8478	0.0000	400.0000
M_ser_L_m	1.8543	0.0000	100.0000		1.8543	0.0000	100.0000
M_glygn1_c	1.6884	0.0000	18.0264		1.6884	0.0000	18.0264
M_glygn2_c	1.6884	0.0000	18.0264		1.6884	0.0000	18.0264
M_hs_deg9_l	0.0000	0.0000	2.1277		0.0000	0.0000	2.1277
M_glcur_l	4.01295E-7	0.0000	59.4243		1.01336E-7	0.0000	28.5714
M_hs_deg10_l	0.0000	0.0000	2.1277		0.0000	0.0000	2.1277
M_cs_a_deg2_l	1.00277E-7	0.0000	10.0000		1.00277E-7	0.0000	10.0000
M_cs_a_deg3_l	1.00277E-7	0.0000	18.8889		1.00345E-7	0.0000	10.0000
M_cs_e_deg3_l	0.0000	0.0000	5.8824		0.0000	0.0000	5.8824
M_cs_e_deg4_l	0.0000	0.0000	5.8824		0.0000	0.0000	5.8824
M_ha_l	1.00336E-7	0.0000	11.7021		1.00336E-7	0.0000	11.7021
M_ha_deg1_l	1.00336E-7	0.0000	11.7021		1.00336E-7	0.0000	11.7021
M_ha_pre1_l	1.00336E-7	0.0000	11.7021		1.00336E-7	0.0000	11.7021
M_hs_deg3_l	0.0000	0.0000	2.1277		0.0000	0.0000	2.1277
M_hs_deg4_l	0.0000	0.0000	2.1277		0.0000	0.0000	2.1277
M_hs_deg8_l	0.0000	0.0000	2.1277		0.0000	0.0000	2.1277
M_hs_deg14_l	0.0000	0.0000	2.1277		0.0000	0.0000	2.1277
M_hs_deg15_l	0.0000	0.0000	2.1277		0.0000	0.0000	2.1277
M_hs_deg20_l	0.0000	0.0000	2.1277		0.0000	0.0000	2.1277
M_hs_deg21_l	0.0000	0.0000	2.1277		0.0000	0.0000	2.1277
M_hs_deg24_l	0.0000	0.0000	2.1277		0.0000	0.0000	2.1277
M_hs_deg25_l	0.0000	0.0000	2.1277		0.0000	0.0000	2.1277
M_uacgam_c	0.0016	0.0000	116.6667		0.0016	0.0000	248.8076
M_naglc2p_L_c	0.0000	0.0000	0.1449		0.0000	0.0000	0.1449
M_ump_c	182.1722	0.0000	1218.1159		182.1722	0.0000	996.5800
M_glcur_c	2.6760	0.0000	128.5714		2.6760	0.0000	128.5714
M_glcur_r	2.6760	0.0000	100.0000		2.6760	0.0000	100.0000
M_dxtrn_c	1.6884	0.0000	18.0264		1.6884	0.0000	18.0264
M_glygn3_c	1.6884	0.0000	18.0264		1.6884	0.0000	18.0264
M_guln_r	2.6760	0.0000	100.0000		2.6760	0.0000	100.0000
M_gln_L_m	0.0000	0.0000	100.0000		0.0000	0.0000	200.0000
M_forglu_c	2.0616	0.0000	2.0616		2.0616	0.0000	2.0616
M_glx_c	0.0033	0.0000	200.0000		0.0033	0.0000	200.0000
M_glyc3p_m	0.0000	0.0000	100.0000		0.0000	0.0000	100.0000
M_glyc_R_c	0.0000	0.0000	100.0000		0.0000	0.0000	100.0000
M_glyclt_x	0.0000	0.0000	100.0000		0.0000	0.0000	100.0000
M_glyc_S_c	0.0000	0.0000	100.0000		0.0000	0.0000	100.0000
M_glyc_c	2.6597	0.0000	300.0000		2.6597	0.0000	400.0000
M_glyc_m	1.8756	0.0000	100.0000		1.8756	0.0000	200.0000
M_lgt_S_c	0.0013	0.0000	100.0000		0.0013	0.0000	100.0000
M_gthrd_m	146.3933	0.0000	700.0000		146.3933	0.0000	700.0000
M_xmp_c	0.0000	0.0000	100.0000		0.0000	0.0000	100.0000
M_ru5p_D_c	22.3489	0.0000	500.0000		22.3489	0.0000	500.0000
M_6pgc_r	0.0000	0.0000	100.0000		0.0000	0.0000	100.0000
M_ru5p_D_r	5.5872	0.0000	300.0000		5.5872	0.0000	200.0000
M_sarcs_c	9.2906	0.0000	100.0000		9.2906	0.0000	100.0000
M_hdca_r	8.3451	0.0000	333.3333		8.3451	0.0000	300.0000
M_gpi_prot_hs_r	0.0000	0.0000	33.3333		0.0000	0.0000	33.3333
M_mgacpail_hs_r	0.0000	0.0000	33.3333		0.0000	0.0000	33.3333
M_gsn_c	3.8127	0.0000	200.0000		3.8127	0.0000	200.0000
M_gthox_m	23.1966	0.0000	200.0000		23.1966	0.0000	200.0000
M_gua_c	3.8127	0.0000	200.0000		3.8127	0.0000	500.0000
M_xan_c	32.3091	0.0000	500.0000		32.3091	0.0000	400.0000
M_guln_c	2.6760	0.0000	128.5714		2.6760	0.0000	128.5714
M_pe_hs_r	0.0049	0.0000	300.0000		0.0049	0.0000	300.0000
M_emgacpail_hs_r	0.0000	0.0000	33.3333		0.0000	0.0000	33.3333
M_h2o2_n	0.0000	0.0000	16.6667		0.0000	0.0000	16.6667
M_em2emgacpail_hs_r	0.0000	0.0000	33.3333		0.0000	0.0000	33.3333
M_gpi_hs_r	0.0000	0.0000	33.3333		0.0000	0.0000	33.3333
M_pre_prot_r	0.0000	0.0000	33.3333		0.0000	0.0000	33.3333
M_udpglcur_c	1.7100	1.7100	296.5800		1.7100	0.0000	298.2900
M_4mlacac_c	0.0000	0.0000	100.0000		0.0000	0.0000	100.0000
M_his_L_c	15.9459	0.0000	1200.0000		15.9459	0.0000	802.0616
M_urcan_c	2.0616	0.0000	2.0616		2.0616	0.0000	2.0616
M_hista_c	0.5335	0.0000	200.0000		0.5335	0.0000	200.0000
M_ppbng_c	0.0000	0.0000	50.0000		0.0000	0.0000	50.0000
M_hmbil_c	0.0000	0.0000	12.5000		0.0000	0.0000	12.5000
M_hmgcoa_c	85.7143	0.0000	300.0000		85.7143	0.0000	200.0000
M_hmgcoa_m	80.8033	0.0000	200.0000		80.8033	0.0000	300.0000
M_hmgcoa_x	85.7143	0.0000	100.0000		85.7143	0.0000	100.0000
M_hom_L_c	8.0955	0.0000	1800.0000		8.0955	0.0000	1600.0000
M_pheme_c	1.7100	0.0000	27.8900		1.7100	1.7100	15.3900
M_phyt2ohcoa_x	0.0000	0.0000	50.0000		0.0000	0.0000	50.0000
M_pristanal_x	0.0000	0.0000	50.0000		0.0000	0.0000	50.0000
M_hpdcacrn_c	0.0000	0.0000	56.7143		0.0000	0.0000	56.7143
M_hpdcacrn_m	0.0000	0.0000	56.7143		0.0000	0.0000	56.7143
M_hpyr_c	0.0000	0.0000	100.0000		0.0000	0.0000	100.0000
M_hpyr_x	0.0000	0.0000	100.0000		0.0000	0.0000	100.0000
M_hs_deg1_l	0.0000	0.0000	2.1277		0.0000	0.0000	2.1277
M_hs_deg2_l	0.0000	0.0000	2.1277		0.0000	0.0000	2.1277
M_hs_deg6_l	0.0000	0.0000	2.1277		0.0000	0.0000	2.1277
M_hs_deg7_l	0.0000	0.0000	2.1277		0.0000	0.0000	2.1277
M_hs_deg12_l	0.0000	0.0000	2.1277		0.0000	0.0000	2.1277
M_hs_deg13_l	0.0000	0.0000	2.1277		0.0000	0.0000	2.1277
M_hs_deg18_l	0.0000	0.0000	2.1277		0.0000	0.0000	2.1277
M_hs_deg19_l	0.0000	0.0000	2.1277		0.0000	0.0000	2.1277
M_nadph_x	0.0017	0.0000	200.0000		0.0017	0.0000	610.0000
M_nadp_x	0.0017	0.0000	610.0000		0.0017	0.0000	200.0000
M_cholcoaone_x	0.0000	0.0000	200.0000		0.0000	0.0000	100.0000
M_andrstandn_r	2.5054	0.0000	200.0000		2.5054	0.0000	200.0000
M_prgnlone_c	0.0000	0.0000	100.0000		0.0000	0.0000	100.0000
M_xol7a_r	2.5054	0.0000	200.0000		2.5054	0.0000	200.0000
M_xol7aone_r	2.5071	0.0000	400.0000		2.5071	0.0000	300.0000
M_hspg_l	0.0000	0.0000	2.1277		0.0000	0.0000	2.1277
M_hs_l	0.0000	0.0000	2.1277		0.0000	0.0000	2.1277
M_htaxol_c	0.0000	0.0000	100.0000		0.0000	0.0000	100.0000
M_hxan_c	13.6149	0.0000	300.0000		13.6149	0.0000	400.0000
M_pyam5p_c	0.0000	0.0000	100.0000		0.0000	0.0000	100.0000
M_pydam_c	0.0000	0.0000	100.0000		0.0000	0.0000	100.0000
M_taur_c	19.9574	0.0000	300.1278		19.9574	0.0000	400.0000
M_icit_x	0.0033	0.0000	200.0000		0.0033	0.0000	200.0000
M_triodthy_c	0.5840	0.0000	200.0000		0.5840	0.0000	200.0000
M_thyox_L_c	0.5335	0.0000	200.0000		0.5335	0.0000	200.0000
M_tyr_L_c	12.5613	0.0000	2100.0000		12.5613	0.0000	2102.1184
M_hs_deg5_l	0.0000	0.0000	2.1277		0.0000	0.0000	2.1277
M_idour_l	0.0000	0.0000	15.2719		0.0000	0.0000	8.8889
M_hs_deg16_l	0.0000	0.0000	2.1277		0.0000	0.0000	2.1277
M_hs_deg17_l	0.0000	0.0000	2.1277		0.0000	0.0000	2.1277
M_hs_deg22_l	0.0000	0.0000	2.1277		0.0000	0.0000	2.1277
M_hs_deg23_l	0.0000	0.0000	2.1277		0.0000	0.0000	2.1277
M_cs_b_deg3_l	0.0000	0.0000	8.8889		0.0000	0.0000	8.8889
M_idour_c	0.0000	0.0000	8.8889		0.0000	0.0000	8.8889
M_ile_L_c	9.6786	0.0000	1800.0000		9.6786	0.0000	1800.0000
M_ile_L_m	3.3762	0.0000	100.0000		3.3762	0.0000	100.0000
M_itacon_m	100.0016	0.0000	200.0000		100.0016	0.0000	200.0000
M_4izp_c	2.0616	0.0000	2.0616		2.0616	0.0000	2.0616
M_xylu_D_c	0.0000	0.0000	100.0000		0.0000	0.0000	100.0000
M_tagat_D_c	0.7721	0.0000	100.0000		0.7721	0.0000	100.0000
M_ksii_core2_g	0.0000	0.0000	5.0000		0.0000	0.0000	5.0000
M_ksii_core2_l	0.0000	0.0000	6.6667		0.0000	0.0000	6.6667
M_ksii_core4_g	0.0000	0.0000	3.8462		0.0000	0.0000	3.8462
M_ksii_core4_l	0.0000	0.0000	6.2500		0.0000	0.0000	6.2500
M_ksi_g	0.0000	0.0000	1.4286		0.0000	0.0000	1.4286
M_anth_c	0.0022	0.0000	200.0000		0.0022	0.0000	200.0000
M_4aphdob_c	0.0016	0.0000	100.0000		0.0016	0.0000	100.0000
M_kynate_c	0.0016	0.0000	100.0000		0.0016	0.0000	100.0000
M_lac_L_c	82.3378	0.0000	1600.0000		82.3378	0.0000	1500.0000
M_3spyr_c	0.0000	0.0000	100.0000		0.0000	0.0000	100.0000
M_leuktrB4_c	0.5335	0.0000	200.0000		0.5335	0.0000	200.0000
M_leuktrC4_c	1.8478	0.0000	500.0000		1.8478	0.0000	500.0000
M_leuktrD4_c	0.9954	0.0000	400.0000		0.9954	0.0000	400.0000
M_leu_L_c	10.0994	0.0000	2000.0000		10.0994	0.0000	2000.0000
M_leu_L_m	0.0000	0.0000	100.0000		0.0000	0.0000	100.0000
M_limnen_c	0.0000	0.0000	100.0000		0.0000	0.0000	100.0000
M_xyl_D_l	1.00345E-7	0.0000	18.0100		1.00366E-7	0.0000	10.0000
M_cs_a_deg5_l	1.00345E-7	0.0000	10.0000		1.00345E-7	0.0000	10.0000
M_cs_e_deg7_l	0.0000	0.0000	5.8824		0.0000	0.0000	5.8824
M_lneldccrn_c	0.0000	0.0000	100.0000		0.0000	0.0000	100.0000
M_lneldccrn_m	0.0000	0.0000	100.0000		0.0000	0.0000	100.0000
M_lnlccrn_c	0.0000	0.0000	79.4000		0.0000	0.0000	79.4000
M_lnlccrn_m	0.0000	0.0000	79.4000		0.0000	0.0000	79.4000
M_lnlncacrn_c	0.0000	0.0000	44.1111		0.0000	0.0000	44.1111
M_lnlncacrn_m	0.0000	0.0000	44.1111		0.0000	0.0000	44.1111
M_lnlncgcrn_c	0.0000	0.0000	79.4000		0.0000	0.0000	79.4000
M_lnlncgcrn_m	0.0000	0.0000	79.4000		0.0000	0.0000	79.4000
M_Ssq23epx_r	0.8185	0.0000	16.6667		0.8185	0.0000	16.6667
M_lanost_r	0.8185	0.0000	16.6667		0.8185	0.0000	16.6667
M_thp2c_x	0.0000	0.0000	100.0000		0.0000	0.0000	100.0000
M_retinol_c	1.0796	0.0000	400.0000		1.0796	0.0000	400.0000
M_retfa_c	1.0763	0.0000	100.0000		1.0763	0.0000	100.0000
M_retinol_cis_11_c	0.0033	0.0000	200.0000		0.0033	0.0000	200.0000
M_retinol_9_cis_c	14.5326	0.0000	200.0000		14.5326	0.0000	200.0000
M_trp_L_c	17.2437	0.0000	1900.0000		17.2437	0.0000	2100.0000
M_lys_L_x	0.0000	0.0000	100.0000		0.0000	0.0000	100.0000
M_6a2ohxnt_x	0.0000	0.0000	100.0000		0.0000	0.0000	100.0000
M_nm4masn_g	0.0000	0.0000	1.4493		0.0000	0.0000	1.4493
M_man_g	0.0000	0.0000	7.2464		0.0000	0.0000	7.2464
M_nm2masn_g	0.0000	0.0000	1.4493		0.0000	0.0000	1.4493
M_m4masn_g	0.0000	0.0000	1.4493		0.0000	0.0000	1.4493
M_m7masnB_r	0.0000	0.0000	1.4493		0.0000	0.0000	1.4493
M_m7masnB_g	0.0000	0.0000	1.4493		0.0000	0.0000	1.4493
M_m8masn_r	0.0000	0.0000	1.4493		0.0000	0.0000	1.4493
M_man_r	0.0000	0.0000	1.4493		0.0000	0.0000	1.4493
M_3mgcoa_m	100.0000	0.0000	200.0000		100.0000	0.0000	200.0000
M_tcynt_c	2.6042	0.0000	100.0000		2.6042	0.0000	100.0000
M_mescon_m	100.0016	0.0000	200.0000		100.0016	0.0000	200.0000
M_mescoa_m	100.0016	0.0000	200.0000		100.0016	0.0000	200.0000
M_6hoxmelatn_c	0.0000	0.0000	100.0000		0.0000	0.0000	100.0000
M_mi1345p_c	0.0000	0.0000	100.0000		0.0000	0.0000	100.0000
M_mi134p_c	0.0000	0.0000	100.0000		0.0000	0.0000	100.0000
M_mi13p_c	0.0000	0.0000	100.0000		0.0000	0.0000	100.0000
M_mi1p_D_c	0.0000	0.0000	300.0000		0.0000	0.0000	100.0000
M_mi145p_c	6.6327	0.0000	100.0000		6.6327	0.0000	200.0000
M_mi14p_c	6.6327	0.0000	200.0000		6.6327	0.0000	100.0000
M_mi4p_D_c	6.6327	0.0000	100.0000		6.6327	0.0000	100.0000
M_m5masnB2_g	0.0000	0.0000	1.4493		0.0000	0.0000	1.4493
M_mmcoa_S_m	7.2569	0.0000	300.0000		7.2569	0.0000	200.0000
M_mmcoa_R_m	7.2569	0.0000	300.0000		7.2569	0.0000	200.0000
M_5mta_c	0.0000	0.0000	100.0000		0.0000	0.0000	100.0000
M_methf_m	28.6802	0.0000	400.0000		28.6802	0.0000	400.0000
M_Nacasp_c	14.1755	0.0000	100.0000		14.1755	0.0000	100.0000
M_ksi_deg7_l	0.0000	0.0000	1.4493		0.0000	0.0000	1.4493
M_ksi_deg10_l	0.0000	0.0000	1.4493		0.0000	0.0000	1.4493
M_ksi_deg13_l	0.0000	0.0000	1.4493		0.0000	0.0000	1.4493
M_ksi_deg16_l	0.0000	0.0000	1.4493		0.0000	0.0000	1.4493
M_ksi_deg19_l	0.0000	0.0000	1.4493		0.0000	0.0000	1.4493
M_ksi_deg22_l	0.0000	0.0000	1.4493		0.0000	0.0000	1.4493
M_ksi_deg25_l	0.0000	0.0000	1.4493		0.0000	0.0000	1.4493
M_ksi_deg28_l	0.0000	0.0000	1.4493		0.0000	0.0000	1.4493
M_ksi_deg31_l	0.0000	0.0000	1.4493		0.0000	0.0000	1.4493
M_ksi_deg34_l	0.0000	0.0000	1.4493		0.0000	0.0000	1.4493
M_cs_a_deg1_l	1.00277E-7	0.0000	10.0000		1.00277E-7	0.0000	10.0000
M_ksi_deg37_l	0.0000	0.0000	1.4493		0.0000	0.0000	1.4493
M_ksii_core2_deg4_l	0.0000	0.0000	6.6667		0.0000	0.0000	6.6667
M_ksii_core2_deg7_l	0.0000	0.0000	6.6667		0.0000	0.0000	6.6667
M_ksii_core4_deg4_l	0.0000	0.0000	6.2500		0.0000	0.0000	6.2500
M_cs_a_deg4_l	1.00345E-7	0.0000	10.0000		1.00345E-7	0.0000	10.0000
M_cs_b_deg1_l	0.0000	0.0000	8.8889		0.0000	0.0000	8.8889
M_cs_b_deg2_l	0.0000	0.0000	8.8889		0.0000	0.0000	8.8889
M_cs_e_deg2_l	0.0000	0.0000	5.8824		0.0000	0.0000	5.8824
M_cs_e_deg6_l	0.0000	0.0000	5.8824		0.0000	0.0000	5.8824
M_nac_c	18.5022	0.0000	200.0000		18.5022	0.0000	200.0000
M_ncam_c	0.0000	0.0000	100.0000		0.0000	0.0000	100.0000
M_Tn_antigen_l	0.0000	0.0000	16.6667		0.0000	0.0000	16.6667
M_udp_l	0.0000	0.0000	16.6667		0.0000	0.0000	33.3333
M_udpacgal_l	0.0000	0.0000	33.3333		0.0000	0.0000	16.6667
M_udp_r	1.7100	1.7100	131.8400		1.7100	1.7100	100.0000
M_ump_r	1.7100	1.7100	296.5800		1.7100	0.0000	200.0000
M_pi_g	0.0000	0.0000	50.0000		0.0000	0.0000	50.0000
M_ump_g	0.0000	0.0000	50.0000		0.0000	0.0000	116.6667
M_nicrns_c	14.7879	0.0000	100.0000		14.7879	0.0000	100.0000
M_nicrnt_c	29.4482	0.0000	200.0000		29.4482	0.0000	200.0000
M_nmn_c	100.0000	0.0000	200.0000		100.0000	0.0000	200.0000
M_no_c	68.3367	0.0000	300.0000		68.3367	0.0000	300.0000
M_r1p_c	37.3360	0.0000	500.0000		37.3360	0.0000	500.0000
M_nrpphrsf_c	0.0000	0.0000	100.0000		0.0000	0.0000	100.0000
M_xtsn_c	3.8127	0.0000	300.0000		3.8127	0.0000	200.0000
M_dtmp_m	0.0000	0.0000	50.0000		0.0000	0.0000	50.0000
M_o2s_m	0.2847	0.0000	102.0000		0.2847	0.0000	104.0000
M_o2s_n	0.0000	0.0000	33.3333		0.0000	0.0000	33.3333
M_o2s_x	85.7143	0.0000	100.0000		85.7143	0.0000	100.0000
M_o2_n	0.0000	0.0000	16.6667		0.0000	0.0000	16.6667
M_succ_m	142.1226	0.0000	1300.0000		142.1226	0.0000	1700.0000
M_omeprazole_c	0.0000	0.0000	100.0000		0.0000	0.0000	100.0000
M_orot5p_c	0.0000	0.0000	100.0000		0.0000	0.0000	100.0000
M_retn_c	18.3774	0.0000	1200.0000		18.3774	0.0000	1200.0000
M_13_cis_retn_c	3.9134	0.0000	300.0000		3.9134	0.0000	300.0000
M_ptrc_c	0.0016	0.0000	200.0000		0.0016	0.0000	200.0000
M_xoltriol_m	0.0000	0.0000	100.0000		0.0000	0.0000	100.0000
M_xoltetrol_m	0.0000	0.0000	100.0000		0.0000	0.0000	100.0000
M_thcholstoic_m	0.0000	0.0000	100.0000		0.0000	0.0000	100.0000
M_xol7ah2_m	0.0000	0.0000	100.0000		0.0000	0.0000	100.0000
M_xol7ah3_m	0.0000	0.0000	100.0000		0.0000	0.0000	200.0000
M_xol7ah2al_m	0.0000	0.0000	100.0000		0.0000	0.0000	100.0000
M_xol27oh_m	0.0033	0.0000	200.0000		0.0033	0.0000	200.0000
M_taxol_c	0.0000	0.0000	100.0000		0.0000	0.0000	100.0000
M_tolbutamide_c	0.0000	0.0000	100.0000		0.0000	0.0000	100.0000
M_xol27oh_r	0.0033	0.0000	200.0000		0.0033	0.0000	200.0000
M_xoldiolone_r	0.0000	0.0000	100.0000		0.0000	0.0000	100.0000
M_20ahchsterol_m	0.0033	0.0000	200.0000		0.0033	0.0000	200.0000
M_pro_L_m	25.7657	0.0000	207.5939		25.7657	0.0000	300.0000
M_pac_c	0.0000	0.0000	100.0000		0.0000	0.0000	100.0000
M_phaccoa_c	0.0000	0.0000	100.0000		0.0000	0.0000	100.0000
M_pail_hs_n	115.5612	0.0000	300.0000		115.5612	0.0000	300.0000
M_pail45p_hs_c	100.0000	0.0000	100.0000		100.0000	0.0000	200.0000
M_pail45p_hs_n	0.0000	0.0000	100.0000		0.0000	0.0000	100.0000
M_pail4p_hs_c	93.3673	0.0000	200.0000		93.3673	0.0000	300.0000
M_pail4p_hs_n	15.5612	0.0000	200.0000		15.5612	0.0000	200.0000
M_pan4p_c	100.0000	0.0000	200.0000		100.0000	0.0000	100.0000
M_ptth_c	100.0016	0.0000	300.0000		100.0016	0.0000	200.0000
M_pchol_hs_m	1.6326	0.0000	33.3333		1.6326	0.0000	33.3333
M_am6sa_c	0.0000	0.0000	100.0000		0.0000	0.0000	100.0000
M_pdx5p_c	0.0000	0.0000	100.0000		0.0000	0.0000	100.0000
M_pydx5p_c	0.0000	0.0000	200.0000		0.0000	0.0000	100.0000
M_pydxn_c	0.0000	0.0000	100.0000		0.0000	0.0000	200.0000
M_pe_hs_m	1.6326	0.0000	33.3333		1.6326	0.0000	33.3333
M_peamn_c	0.0000	0.0000	100.0000		0.0000	0.0000	100.0000
M_pacald_c	0.0000	0.0000	100.0000		0.0000	0.0000	100.0000
M_pristcoa_x	0.0000	0.0000	150.0000		0.0000	0.0000	150.0000
M_3php_c	13.7167	0.0000	100.0000		13.7167	0.0000	100.0000
M_prostgh2_c	0.7475	0.0000	500.0000		0.7475	0.0000	400.0000
M_prostgd2_c	0.7467	0.0000	400.0000		0.7467	0.0000	400.0000
M_prostgh2_r	1.05027E-7	0.0000	100.0000		1.05027E-7	0.0000	100.0000
M_prostgd2_r	0.0033	0.0000	200.0000		0.0033	0.0000	200.0000
M_prostgi2_r	1.05027E-7	0.0000	100.0000		1.05027E-7	0.0000	100.0000
M_pheacgln_c	0.0000	0.0000	100.0000		0.0000	0.0000	100.0000
M_1p3h5c_m	0.0073	0.0000	300.0000		0.0073	0.0000	300.0000
M_phe_L_c	8.2486	0.0000	2000.0000		8.2486	0.0000	2100.0000
M_thbpt4acam_c	0.0059	0.0000	400.0000		0.0059	0.0000	300.0000
M_phytcoa_x	0.0016	0.0000	250.0000		0.0016	0.0000	250.0000
M_succ_x	0.0033	0.0000	350.0000		0.0033	0.0000	200.0000
M_pail345p_hs_c	0.0000	0.0000	100.0000		0.0000	0.0000	100.0000
M_pail345p_hs_n	0.0000	0.0000	100.0000		0.0000	0.0000	100.0000
M_pi_n	115.5612	0.0000	400.0000		115.5612	0.0000	300.0000
M_pail34p_hs_c	0.0000	0.0000	100.0000		0.0000	0.0000	100.0000
M_pail3p_hs_n	100.0000	0.0000	100.0000		100.0000	0.0000	100.0000
M_pail3p_hs_c	100.0000	0.0000	100.0000		100.0000	0.0000	100.0000
M_pail5p_hs_c	100.0000	0.0000	100.0000		100.0000	0.0000	100.0000
M_pail5p_hs_n	100.0000	0.0000	100.0000		100.0000	0.0000	100.0000
M_rnam_c	0.0000	0.0000	100.0000		0.0000	0.0000	100.0000
M_pnto_R_c	1.9670	0.0000	200.0000		1.9670	0.0000	200.0000
M_4ppcys_c	100.0000	0.0000	100.0000		100.0000	0.0000	100.0000
M_prpncoa_m	0.0000	0.0000	200.0000		0.0000	0.0000	100.0000
M_pppg9_m	0.0000	0.0000	12.5000		0.0000	0.0000	12.5000
M_prgnlones_c	0.0000	0.0000	100.0000		0.0000	0.0000	100.0000
M_prist_x	0.0000	0.0000	100.0000		0.0000	0.0000	100.0000
M_pro_L_c	17.1283	0.0000	2100.0000		17.1283	0.0000	1907.5939
M_pro_D_c	3.7143	0.0000	200.0000		3.7143	0.0000	200.0000
M_prostgh2_e	0.7468	0.0000	400.0000		0.7468	0.0000	400.0000
M_prostgi2_e	0.7450	0.0000	400.0000		0.7450	0.0000	300.0000
M_prostgi2_c	0.7450	0.0000	300.0000		0.7450	0.0000	400.0000
M_3hpcoa_m	0.0000	0.0000	100.0000		0.0000	0.0000	100.0000
M_ps_hs_c	1.6326	0.0000	33.3333		1.6326	0.0000	33.3333
M_ps_hs_m	1.6326	0.0000	33.3333		1.6326	0.0000	33.3333
M_pser_L_c	13.7167	0.0000	100.0000		13.7167	0.0000	100.0000
M_ptdcacrn_c	0.0000	0.0000	66.1667		0.0000	0.0000	66.1667
M_ptdcacrn_m	0.0000	0.0000	66.1667		0.0000	0.0000	66.1667
M_phyt_x	0.0000	0.0000	100.0000		0.0000	0.0000	100.0000
M_pydx_c	0.0000	0.0000	100.0000		0.0000	0.0000	200.0000
M_retinal_cis_13_c	1.0763	0.0000	200.0000		1.0763	0.0000	200.0000
M_retinal_11_cis_c	0.0033	0.0000	200.0000		0.0033	0.0000	200.0000
M_retinal_cis_9_c	14.5326	0.0000	200.0000		14.5326	0.0000	200.0000
M_rib_D_c	8.9444	0.0000	100.0000		8.9444	0.0000	200.0000
M_rbt_c	8.9444	0.0000	100.0000		8.9444	0.0000	100.0000
M_retinol_cis_13_c	1.0763	0.0000	200.0000		1.0763	0.0000	200.0000
M_retn_r	0.0033	0.0000	200.0000		0.0033	0.0000	200.0000
M_13_cis_retn_r	0.0033	0.0000	200.0000		0.0033	0.0000	200.0000
M_trdrd_c	100.0016	0.0000	300.0000		100.0016	0.0000	500.0000
M_trdox_c	100.0016	0.0000	500.0000		100.0016	0.0000	300.0000
M_xu5p_D_c	22.3489	0.0000	433.3333		22.3489	0.0000	500.0000
M_s2l2fn2m2masn_g	0.0000	0.0000	1.4493		0.0000	0.0000	1.4493
M_hs_deg11_l	0.0000	0.0000	2.1277		0.0000	0.0000	2.1277
M_cs_e_deg1_l	0.0000	0.0000	5.8824		0.0000	0.0000	5.8824
M_cs_e_deg5_l	0.0000	0.0000	5.8824		0.0000	0.0000	5.8824
M_ksi_deg4_l	0.0000	0.0000	1.4493		0.0000	0.0000	1.4493
M_ksii_core2_deg1_l	0.0000	0.0000	6.6667		0.0000	0.0000	6.6667
M_ksii_core4_deg1_l	0.0000	0.0000	6.2500		0.0000	0.0000	6.2500
M_saccrp_L_m	1.0000	0.0000	100.0000		1.0000	0.0000	100.0000
M_sphs1p_r	8.3451	0.0000	100.0000		8.3451	0.0000	100.0000
M_sbt_D_c	16.7768	0.0000	300.0000		16.7768	0.0000	300.0000
M_ser_D_c	0.6462	0.0000	200.0000		0.6462	0.0000	200.0000
M_ser_L_x	0.0000	0.0000	100.0000		0.0000	0.0000	100.0000
M_sgalside_hs_c	0.0000	0.0000	20.0000		0.0000	0.0000	20.0000
M_acngalgbside_hs_g	0.0000	0.0000	10.0000		0.0000	0.0000	10.0000
M_citr_L_e	37.0265	0.0000	900.0000		37.0265	0.0000	700.0000
M_sph1p_c	0.0000	0.0000	40.0000		0.0000	0.0000	40.0000
M_sl_L_c	0.0000	0.0000	100.0000		0.0000	0.0000	100.0000
M_spc_hs_c	2.9142	0.0000	100.0000		2.9142	0.0000	100.0000
M_sphings_c	2.9142	0.0000	120.0000		2.9142	0.0000	100.0000
M_sphs1p_c	8.3451	0.0000	200.0000		8.3451	0.0000	200.0000
M_spmd_c	0.0033	0.0000	300.0000		0.0033	0.0000	300.0000
M_sql_r	0.8185	0.0000	116.6667		0.8185	0.0000	116.6667
M_strdnccrn_c	0.0000	0.0000	79.4000		0.0000	0.0000	79.4000
M_strdnccrn_m	0.0000	0.0000	79.4000		0.0000	0.0000	79.4000
M_s7p_c	111.1744	0.0000	400.0000		111.1744	0.0000	366.6667
M_e4p_c	23.6655	0.0000	266.6667		23.6655	0.0000	300.0000
M_tchola_c	0.8781	0.0000	500.0000		0.8781	0.0000	600.0000
M_tcynt_m	2.6042	0.0000	100.0000		2.6042	0.0000	100.0000
M_tdchola_c	19.5645	0.0000	500.0000		19.5645	0.0000	400.0000
M_tdchola_x	0.0033	0.0000	200.0000		0.0033	0.0000	200.0000
M_thmpp_c	0.0000	0.0000	100.0000		0.0000	0.0000	100.0000
M_thmmp_c	0.0000	0.0000	100.0000		0.0000	0.0000	100.0000
M_thmpp_m	2.2450	0.0000	300.0000		2.2450	0.0000	300.0000
M_thmmp_m	0.0000	0.0000	100.0000		0.0000	0.0000	100.0000
M_thcholstoic_x	0.0000	0.0000	100.0000		0.0000	0.0000	100.0000
M_thm_c	0.0000	0.0000	100.0000		0.0000	0.0000	100.0000
M_thp2c_c	0.0000	0.0000	100.0000		0.0000	0.0000	100.0000
M_tmndnccrn_c	0.0000	0.0000	66.1667		0.0000	0.0000	66.1667
M_tmndnccrn_m	0.0000	0.0000	66.1667		0.0000	0.0000	66.1667
M_q10_c	4.2456	0.0000	200.0000		4.2456	0.0000	200.0000
M_q10h2_c	4.2456	0.0000	200.0000		4.2456	0.0000	200.0000
M_trdox_m	0.0016	0.0000	100.0000		0.0016	0.0000	200.0000
M_trdrd_m	0.0016	0.0000	200.0000		0.0016	0.0000	100.0000
M_tststerones_c	0.0000	0.0000	100.0000		0.0000	0.0000	100.0000
M_tststerone_c	0.0000	0.0000	100.0000		0.0000	0.0000	100.0000
M_ttdcrn_c	0.0000	0.0000	100.0000		0.0000	0.0000	100.0000
M_ttdcrn_m	0.0000	0.0000	100.0000		0.0000	0.0000	100.0000
M_txa2_c	1.05027E-7	0.0000	100.0000		1.05027E-7	0.0000	100.0000
M_txa2_r	1.05027E-7	0.0000	100.0000		1.05027E-7	0.0000	100.0000
M_tymsf_c	0.0000	0.0000	100.0000		0.0000	0.0000	100.0000
M_tym_c	0.0000	0.0000	100.0000		0.0000	0.0000	200.0000
M_udpacgal_c	0.0016	0.0000	47.6190		0.0016	0.0000	33.3333
M_udpglcur_r	1.7100	0.0000	200.0000		1.7100	1.7100	303.4200
M_udpg_r	0.4275	0.0000	198.2900		0.4275	0.0000	223.2900
M_ump_n	100.0049	0.0000	400.0000		100.0049	0.0000	400.0000
M_uppg3_c	0.0000	0.0000	12.5000		0.0000	0.0000	12.5000
M_urate_c	28.4964	0.0000	200.0000		28.4964	0.0000	300.0000
M_vacccrn_c	0.0000	0.0000	79.4000		0.0000	0.0000	79.4000
M_vacccrn_m	0.0000	0.0000	79.4000		0.0000	0.0000	79.4000
M_val_L_c	17.5485	0.0000	1900.0000		17.5485	0.0000	2300.0000
M_val_L_m	4.3409	0.0000	200.0000		4.3409	0.0000	200.0000
M_dhcholestanate_r	0.0000	0.0000	100.0000		0.0000	0.0000	100.0000
M_thcholstoic_r	0.0000	0.0000	100.0000		0.0000	0.0000	100.0000
M_xyl_D_c	1.00366E-7	0.0000	10.0000		1.00366E-7	0.0000	10.0000
M_xylt_c	15.4123	0.0000	300.0000		15.4123	0.0000	400.0000
M_4abutn_e	17.3588	0.0000	200.0000		17.3588	0.0000	200.0000
M_ctp_e	10.5921	0.0000	200.0000		10.5921	0.0000	200.0000
M_dgmp_e	3.2265	0.0000	200.0000		3.2265	0.0000	200.0000
M_dha_e	8.3376	0.0000	200.0000		8.3376	0.0000	200.0000
M_dhap_e	8.3376	0.0000	200.0000		8.3376	0.0000	200.0000
M_dtmp_e	10.5921	0.0000	200.0000		10.5921	0.0000	200.0000
M_fad_e	0.0755	0.0000	0.0755		0.0755	0.0000	0.0755
M_fald_e	7.6989	0.0000	200.0000		7.6989	0.0000	200.0000
M_g1p_e	3.9523	0.0000	100.0000		3.9523	0.0000	100.0000
M_HC00229_e	1.3111	0.0000	200.0000		1.3111	0.0000	200.0000
M_HC00250_e	5.8282	0.0000	200.0000		5.8282	0.0000	200.0000
M_HC01104_e	8.3376	0.0000	200.0000		8.3376	0.0000	200.0000
M_HC01444_e	1.2884	0.0000	200.0000		1.2884	0.0000	200.0000
M_HC01609_e	1.7538	0.0000	150.0000		1.7538	0.0000	150.0000
M_HC01610_e	1.7538	0.0000	150.0000		1.7538	0.0000	150.0000
M_itp_e	7.0614	0.0000	200.0000		7.0614	0.0000	200.0000
M_orot_e	6.0532	0.0000	300.0000		6.0532	0.0000	300.0000
M_prpp_e	1.1432	0.0000	200.0000		1.1432	0.0000	200.0000
M_ptrc_e	17.3605	0.0000	300.0000		17.3605	0.0000	300.0000
M_pydx5p_e	0.0000	0.0000	100.0000		0.0000	0.0000	100.0000
M_spmd_e	0.0049	0.0000	300.0000		0.0049	0.0000	300.0000
M_udpg_e	3.9523	0.0000	100.0000		3.9523	0.0000	100.0000
M_dpcoa_m	0.0000	0.0000	100.0000		0.0000	0.0000	100.0000
M_ppi_e	3.4444	0.0000	400.0000		3.4444	0.0000	400.0000
M_HC01672_c	50.4365	0.0000	100.0000		50.4365	0.0000	100.0000
M_HC01434_c	7.7402	0.0000	200.0000		7.7402	0.0000	200.0000
M_HC01434_m	1.4182	0.0000	300.0000		1.4182	0.0000	300.0000
M_HC01434_x	0.0033	0.0000	200.0000		0.0033	0.0000	200.0000
M_HC00591_c	0.0000	0.0000	100.0000		0.0000	0.0000	100.0000
M_HC00591_m	0.0000	0.0000	100.0000		0.0000	0.0000	100.0000
M_cdp_e	10.5937	0.0000	300.0000		10.5937	0.0000	300.0000
M_HC01435_m	2.2450	0.0000	200.0000		2.2450	0.0000	200.0000
M_HC01118_r	0.2728	0.0000	116.6667		0.2728	0.0000	116.6667
M_lac_L_x	80.0317	0.0000	200.0000		80.0317	0.0000	300.0000
M_HC00250_c	5.8282	0.0000	300.0000		5.8282	0.0000	300.0000
M_HC01496_m	0.0034	0.0000	200.0000		0.0034	0.0000	200.0000
M_glyc3p_x	60.5603	0.0000	200.0000		60.5603	0.0000	200.0000
M_HC01111_c	9.52147E-8	0.0000	100.0000		9.52147E-8	0.0000	100.0000
M_glyald_m	1.8756	0.0000	100.0000		1.8756	0.0000	100.0000
M_r5p_r	5.5872	0.0000	200.0000		5.5872	0.0000	200.0000
M_HC01162_c	14.5342	0.0000	250.0000		14.5342	0.0000	300.0000
M_HC01408_m	0.0000	0.0000	56.7143		0.0000	0.0000	56.7143
M_pmtcoa_r	3.8465	0.0000	400.0000		3.8465	0.0000	400.0000
M_HC00342_m	9.5827	0.0000	1000.0000		9.5827	0.0000	800.0000
M_glyc_R_m	1.8756	0.0000	100.0000		1.8756	0.0000	100.0000
M_3pg_m	1.8756	0.0000	100.0000		1.8756	0.0000	100.0000
M_3hpp_m	0.0000	0.0000	100.0000		0.0000	0.0000	100.0000
M_HC00695_m	6.7349	0.0000	300.0000		6.7349	0.0000	200.0000
M_2mpdhl_m	0.0000	0.0000	100.0000		0.0000	0.0000	100.0000
M_HC01377_m	0.0000	0.0000	100.0000		0.0000	0.0000	100.0000
M_HC01115_c	0.0066	0.0000	150.0000		0.0066	0.0000	150.0000
M_HC00361_c	100.0000	0.0000	300.0000		100.0000	0.0000	300.0000
M_malcoa_r	0.0000	0.0000	100.0000		0.0000	0.0000	100.0000
M_pmtcrn_r	0.4337	0.0000	200.0000		0.4337	0.0000	200.0000
M_pmtcrn_x	0.4337	0.0000	200.0000		0.4337	0.0000	200.0000
M_lnlccoa_r	1.7450	0.0000	100.0000		1.7450	0.0000	100.0000
M_arachdcrn_x	0.0000	0.0000	39.7000		0.0000	0.0000	39.7000
M_HC10852_r	0.0000	0.0000	100.0000		0.0000	0.0000	100.0000
M_4abutn_m	0.0056	0.0000	200.0000		0.0056	0.0000	200.0000
M_HC00718_c	7.2920	0.0000	100.0000		7.2920	0.0000	100.0000
M_mev_R_c	4.9110	0.0000	100.0000		4.9110	0.0000	100.0000
M_dtdp_e	10.5937	0.0000	300.0000		10.5937	0.0000	300.0000
M_fol_m	0.0000	0.0000	100.0000		0.0000	0.0000	100.0000
M_5fthf_m	15.4596	0.0000	100.0000		15.4596	0.0000	100.0000
M_betald_c	14.5326	0.0000	200.0000		14.5326	0.0000	200.0000
M_HC01522_c	28.4964	0.0000	200.0000		28.4964	0.0000	200.0000
M_HC00460_c	28.4964	0.0000	200.0000		28.4964	0.0000	200.0000
M_HC00900_m	1.8142	0.0000	200.0000		1.8142	0.0000	200.0000
M_ptth_m	100.0016	0.0000	200.0000		100.0016	0.0000	200.0000
M_pan4p_m	100.0016	0.0000	200.0000		100.0016	0.0000	300.0000
M_HC01231_c	100.0016	0.0000	200.0000		100.0016	0.0000	300.0000
M_L2aadp6sa_c	0.0000	0.0000	100.0000		0.0000	0.0000	100.0000
M_HC01501_c	2.6042	0.0000	100.0000		2.6042	0.0000	100.0000
M_HC01376_m	0.0000	0.0000	100.0000		0.0000	0.0000	100.0000
M_HC00664_c	0.0000	0.0000	100.0000		0.0000	0.0000	100.0000
M_HC01180_c	0.0000	0.0000	100.0000		0.0000	0.0000	100.0000
M_4ppcys_m	100.0016	0.0000	200.0000		100.0016	0.0000	200.0000
M_4hpro_LT_m	0.0000	0.0000	100.0000		0.0000	0.0000	100.0000
M_thcholstoic_c	14.5326	0.0000	200.0000		14.5326	0.0000	300.0000
M_cholcoa_c	0.3946	0.0000	200.0000		0.3946	0.0000	200.0000
M_HC01415_m	0.0000	0.0000	56.7143		0.0000	0.0000	56.7143
M_3odcoa_m	0.0033	0.0000	165.4167		0.0033	0.0000	165.4167
M_ddcacoa_m	0.0016	0.0000	299.2500		0.0016	0.0000	199.2500
M_3otdcoa_m	0.0000	0.0000	100.0000		0.0000	0.0000	100.0000
M_2mop_c	28.4964	0.0000	200.0000		28.4964	0.0000	200.0000
M_HC00900_c	28.4964	0.0000	200.0000		28.4964	0.0000	200.0000
M_C02470_c	0.0016	0.0000	200.0000		0.0016	0.0000	100.0000
M_C02528_r	100.0016	0.0000	200.0000		100.0016	0.0000	200.0000
M_dcholcoa_r	100.0016	0.0000	200.0000		100.0016	0.0000	200.0000
M_C02528_c	100.0016	0.0000	200.0000		100.0016	0.0000	200.0000
M_dcholcoa_c	200.0016	0.0000	500.0000		200.0016	0.0000	500.0000
M_HC01412_m	0.0016	0.0000	200.0000		0.0016	0.0000	200.0000
M_HC01401_m	0.0033	0.0000	198.5000		0.0033	0.0000	198.5000
M_dd2coa_x	0.0000	0.0000	105.1339		0.0000	0.0000	128.5714
M_HC01401_x	0.0000	0.0000	64.2857		0.0000	0.0000	64.2857
M_HC01223_m	0.0000	0.0000	100.0000		0.0000	0.0000	100.0000
M_HC01231_m	100.0016	0.0000	200.0000		100.0016	0.0000	200.0000
M_xol7ah2al_c	14.5326	0.0000	300.0000		14.5326	0.0000	200.0000
M_dhcholestanate_c	14.5326	0.0000	200.0000		14.5326	0.0000	300.0000
M_HC01397_x	0.0000	0.0000	64.2857		0.0000	0.0000	64.2857
M_HC01399_m	0.0000	0.0000	100.0000		0.0000	0.0000	100.0000
M_HC01399_x	0.0000	0.0000	64.2857		0.0000	0.0000	64.2857
M_HC01412_x	0.0000	0.0000	64.2857		0.0000	0.0000	64.2857
M_3oddcoa_m	0.0033	0.0000	198.5000		0.0033	0.0000	198.5000
M_dcacoa_m	0.0033	0.0000	198.5000		0.0033	0.0000	264.6667
M_HC01403_m	0.0033	0.0000	165.4167		0.0033	0.0000	165.4167
M_HC01403_x	0.0000	0.0000	64.2857		0.0000	0.0000	64.2857
M_dc2coa_m	0.0033	0.0000	344.0667		0.0033	0.0000	165.4167
M_HC01414_x	0.0000	0.0000	64.2857		0.0000	0.0000	64.2857
M_HC01405_m	0.0000	0.0000	56.7143		0.0000	0.0000	56.7143
M_HC01406_m	0.0000	0.0000	56.7143		0.0000	0.0000	56.7143
M_HC01409_m	0.0000	0.0000	56.7143		0.0000	0.0000	56.7143
M_HC01407_m	0.0000	0.0000	56.7143		0.0000	0.0000	56.7143
M_HC01410_m	0.0000	0.0000	56.7143		0.0000	0.0000	56.7143
M_xol7ah3_c	0.0000	0.0000	100.0000		0.0000	0.0000	100.0000
M_xoltetrol_c	0.0000	0.0000	100.0000		0.0000	0.0000	100.0000
M_HC01459_x	0.0000	0.0000	100.0000		0.0000	0.0000	100.0000
M_34dhmald_m	0.0056	0.0000	200.0000		0.0056	0.0000	200.0000
M_34dhoxmand_m	0.0056	0.0000	200.0000		0.0056	0.0000	200.0000
M_3mox4hpac_m	0.0056	0.0000	200.0000		0.0056	0.0000	200.0000
M_homoval_m	0.0056	0.0000	200.0000		0.0056	0.0000	200.0000
M_3m4hpga_m	0.0056	0.0000	200.0000		0.0056	0.0000	200.0000
M_3mox4hoxm_m	0.0056	0.0000	200.0000		0.0056	0.0000	200.0000
M_HC01842_c	7.2920	0.0000	100.0000		7.2920	0.0000	100.0000
M_HC00319_c	0.9559	0.0000	200.0000		0.9559	0.0000	200.0000
M_HC00319_m	0.9559	0.0000	200.0000		0.9559	0.0000	200.0000
M_acgam_r	1.01485E-7	0.0000	39.1304		1.01485E-7	0.0000	39.1304
M_hdca_l	0.0000	0.0000	100.0000		0.0000	0.0000	100.0000
M_na1_r	1.2758	0.0000	198.2900		1.2758	0.0000	198.2900
M_lnlc_r	1.7450	0.0000	100.0000		1.7450	0.0000	100.0000
M_C02470_e	0.0000	0.0000	100.0000		0.0000	0.0000	100.0000
M_his_L_m	0.0000	0.0000	100.0000		0.0000	0.0000	100.0000
M_2obut_m	0.0000	0.0000	100.0000		0.0000	0.0000	100.0000
M_odecoa_r	0.0000	0.0000	100.0000		0.0000	0.0000	100.0000
M_HC02023_r	0.0000	0.0000	100.0000		0.0000	0.0000	100.0000
M_HC02024_r	1.7450	0.0000	100.0000		1.7450	0.0000	100.0000
M_lnlncgcoa_r	0.0000	0.0000	50.0000		0.0000	0.0000	50.0000
M_hdcea_r	0.0000	0.0000	100.0000		0.0000	0.0000	100.0000
M_ocdcea_r	2.1716	0.0000	300.0000		2.1716	0.0000	300.0000
M_HC02121_c	0.0033	0.0000	200.0000		0.0033	0.0000	200.0000
M_btcoa_c	0.0000	0.0000	50.0000		0.0000	0.0000	50.0000
M_dlnlcgcoa_r	0.0000	0.0000	50.0000		0.0000	0.0000	50.0000
M_HC02175_c	0.0000	0.0000	100.0000		0.0000	0.0000	100.0000
M_HC02175_e	0.0000	0.0000	100.0000		0.0000	0.0000	100.0000
M_HC02187_e	0.5335	0.0000	200.0000		0.5335	0.0000	200.0000
M_HC02187_c	0.5335	0.0000	200.0000		0.5335	0.0000	200.0000
M_HC02180_e	0.5335	0.0000	200.0000		0.5335	0.0000	200.0000
M_HC02180_c	0.5335	0.0000	200.0000		0.5335	0.0000	200.0000
M_HC02179_e	0.5335	0.0000	200.0000		0.5335	0.0000	200.0000
M_HC02179_c	0.5335	0.0000	200.0000		0.5335	0.0000	200.0000
M_HC02202_e	0.5335	0.0000	200.0000		0.5335	0.0000	200.0000
M_HC02202_c	7.3401	0.0000	400.0000		7.3401	0.0000	400.0000
M_HC02203_e	0.5351	0.0000	300.0000		0.5351	0.0000	300.0000
M_HC02203_c	0.5351	0.0000	300.0000		0.5351	0.0000	300.0000
M_HC02204_e	2.5525	0.0000	300.0000		2.5525	0.0000	300.0000
M_HC02204_c	2.5525	0.0000	300.0000		2.5525	0.0000	300.0000
M_HC02205_e	0.5335	0.0000	200.0000		0.5335	0.0000	200.0000
M_HC02205_c	0.5335	0.0000	200.0000		0.5335	0.0000	200.0000
M_HC02206_e	4.2541	0.0000	300.0000		4.2541	0.0000	300.0000
M_HC02206_c	6.8066	0.0000	400.0000		6.8066	0.0000	400.0000
M_HC02207_e	0.5351	0.0000	300.0000		0.5351	0.0000	300.0000
M_HC02207_c	0.5351	0.0000	300.0000		0.5351	0.0000	300.0000
M_HC02208_e	0.5335	0.0000	200.0000		0.5335	0.0000	200.0000
M_HC02208_c	0.5335	0.0000	200.0000		0.5335	0.0000	200.0000
M_HC02210_e	0.5335	0.0000	200.0000		0.5335	0.0000	200.0000
M_HC02210_c	0.5335	0.0000	200.0000		0.5335	0.0000	200.0000
M_HC02213_e	0.5335	0.0000	200.0000		0.5335	0.0000	200.0000
M_HC02213_c	0.5335	0.0000	200.0000		0.5335	0.0000	200.0000
M_HC02214_e	0.5335	0.0000	200.0000		0.5335	0.0000	200.0000
M_HC02214_c	0.5335	0.0000	200.0000		0.5335	0.0000	200.0000
M_HC02216_e	0.5335	0.0000	200.0000		0.5335	0.0000	200.0000
M_HC02216_c	0.5335	0.0000	200.0000		0.5335	0.0000	200.0000
M_HC02217_e	0.5335	0.0000	200.0000		0.5335	0.0000	200.0000
M_HC02217_c	0.5335	0.0000	200.0000		0.5335	0.0000	200.0000
M_HC00342_c	7.3352	0.0000	600.0000		7.3352	0.0000	800.0000
M_oxa_m	4.1503	0.0000	400.0000		4.1503	0.0000	600.0000
M_CE2421_m	0.0000	0.0000	79.4000		0.0000	0.0000	79.4000
M_CE0713_m	0.0000	0.0000	79.4000		0.0000	0.0000	79.4000
M_CE1944_c	0.0000	0.0000	100.0000		0.0000	0.0000	100.0000
M_CE2705_c	0.0033	0.0000	200.0000		0.0033	0.0000	200.0000
M_thbpt4acam_n	0.0033	0.0000	200.0000		0.0033	0.0000	200.0000
M_CE2705_n	0.0033	0.0000	200.0000		0.0033	0.0000	200.0000
M_maltttr_e	2.2119	0.0000	300.0000		2.2119	0.0000	300.0000
M_maltpt_e	2.2136	0.0000	300.0000		2.2136	0.0000	300.0000
M_malthx_e	2.2119	0.0000	300.0000		2.2119	0.0000	300.0000
M_malthp_e	1.6589	0.0000	200.0000		1.6589	0.0000	200.0000
M_CE2839_e	0.9216	0.0000	200.0000		0.9216	0.0000	200.0000
M_CE2838_e	0.9216	0.0000	200.0000		0.9216	0.0000	200.0000
M_pail45p_hs_m	100.0000	0.0000	200.0000		100.0000	0.0000	200.0000
M_CE5101_m	100.0000	0.0000	200.0000		100.0000	0.0000	200.0000
M_CE2434_m	0.0000	0.0000	79.4000		0.0000	0.0000	79.4000
M_CE0849_m	0.0000	0.0000	79.4000		0.0000	0.0000	79.4000
M_CE2433_m	0.0000	0.0000	79.4000		0.0000	0.0000	79.4000
M_CE0785_m	0.0016	0.0000	179.4000		0.0016	0.0000	163.8800
M_CE2432_m	0.0033	0.0000	263.8800		0.0033	0.0000	279.4000
M_CE2431_m	0.0016	0.0000	179.4000		0.0016	0.0000	163.8800
M_CE2435_m	0.0016	0.0000	163.8800		0.0016	0.0000	179.4000
M_C05279_m	0.0016	0.0000	179.4000		0.0016	0.0000	179.4000
M_CE2420_m	0.0000	0.0000	79.4000		0.0000	0.0000	79.4000
M_CE2417_m	0.0033	0.0000	179.4000		0.0033	0.0000	179.4000
M_CE2418_m	0.0000	0.0000	79.4000		0.0000	0.0000	79.4000
M_CE2422_m	0.0000	0.0000	79.4000		0.0000	0.0000	79.4000
M_CE2424_m	0.0033	0.0000	179.4000		0.0033	0.0000	179.4000
M_CE0693_m	0.0000	0.0000	79.4000		0.0000	0.0000	79.4000
M_C05280_m	0.0033	0.0000	179.4000		0.0033	0.0000	179.4000
M_CE5236_c	0.0033	0.0000	200.0000		0.0033	0.0000	200.0000
M_CE5236_n	0.0033	0.0000	200.0000		0.0033	0.0000	200.0000
M_xol7aone_m	0.0033	0.0000	200.0000		0.0033	0.0000	300.0000
M_CE5586_c	0.0000	0.0000	100.0000		0.0000	0.0000	100.0000
M_retinal_cis_9_r	0.0033	0.0000	200.0000		0.0033	0.0000	200.0000
M_CE1617_r	0.0033	0.0000	200.0000		0.0033	0.0000	200.0000
M_retinal_cis_13_r	0.0033	0.0000	200.0000		0.0033	0.0000	200.0000
M_retinal_r	0.0033	0.0000	200.0000		0.0033	0.0000	200.0000
M_C05957_r	0.0033	0.0000	200.0000		0.0033	0.0000	200.0000
M_CE5786_e	0.4469	0.0000	103.4854		0.4469	0.0000	103.4854
M_CE5788_e	0.4469	0.0000	103.4854		0.4469	0.0000	103.4854
M_CE5854_e	2.9951	0.0000	200.0000		2.9951	0.0000	200.0000
M_glcur_e	2.9951	0.0000	200.0000		2.9951	0.0000	200.0000
M_CE1926_e	2.9951	0.0000	200.0000		2.9951	0.0000	200.0000
M_CE4872_c	14.5326	0.0000	300.0000		14.5326	0.0000	200.0000
M_CE4872_m	0.0000	0.0000	100.0000		0.0000	0.0000	100.0000
M_udpgal_e	0.7657	0.0000	100.0000		0.7657	0.0000	100.0000
M_crm_hs_e	0.7657	0.0000	100.0000		0.7657	0.0000	100.0000
M_galside_hs_e	0.7657	0.0000	100.0000		0.7657	0.0000	100.0000
M_CE5125_x	0.0033	0.0000	200.0000		0.0033	0.0000	200.0000
M_CE5126_x	0.0033	0.0000	200.0000		0.0033	0.0000	200.0000
M_CE5132_c	100.0000	0.0000	100.0000		100.0000	0.0000	100.0000
M_CE5132_n	100.0000	0.0000	100.0000		100.0000	0.0000	100.0000
M_CE4795_x	0.0000	0.0000	37.5000		0.0000	0.0000	37.5000
M_CE5114_x	0.0000	0.0000	37.5000		0.0000	0.0000	37.5000
M_CE4791_x	0.0000	0.0000	37.5000		0.0000	0.0000	37.5000
M_CE4793_x	0.0000	0.0000	37.5000		0.0000	0.0000	37.5000
M_CE5116_x	0.0000	0.0000	37.5000		0.0000	0.0000	37.5000
M_CE5117_m	0.0000	0.0000	100.0000		0.0000	0.0000	100.0000
M_CE5118_m	0.0000	0.0000	100.0000		0.0000	0.0000	100.0000
M_CE5119_m	0.0000	0.0000	100.0000		0.0000	0.0000	100.0000
M_CE5120_m	0.0000	0.0000	100.0000		0.0000	0.0000	100.0000
M_CE4790_m	0.0000	0.0000	100.0000		0.0000	0.0000	100.0000
M_CE4792_m	0.0000	0.0000	100.0000		0.0000	0.0000	100.0000
M_CE4794_m	0.0000	0.0000	100.0000		0.0000	0.0000	100.0000
M_CE2416_x	0.0033	0.0000	200.0000		0.0033	0.0000	200.0000
M_CE5160_r	0.0000	0.0000	100.0000		0.0000	0.0000	100.0000
M_CE5161_r	0.0000	0.0000	100.0000		0.0000	0.0000	100.0000
M_CE5162_r	0.0000	0.0000	100.0000		0.0000	0.0000	100.0000
M_CE4876_r	0.0033	0.0000	200.0000		0.0033	0.0000	200.0000
M_C05965_e	0.0033	0.0000	200.0000		0.0033	0.0000	200.0000
M_C04849_e	0.0033	0.0000	200.0000		0.0033	0.0000	200.0000
M_CE5121_m	0.0000	0.0000	79.4000		0.0000	0.0000	79.4000
M_2mb2coa_c	0.0000	0.0000	100.0000		0.0000	0.0000	100.0000
M_3hbcoa_R_c	1.6828	0.0000	100.0000		1.6828	0.0000	100.0000
M_adpac_c	0.0000	0.0000	100.0000		0.0000	0.0000	100.0000
M_adpcoa_c	0.0000	0.0000	100.0000		0.0000	0.0000	100.0000
M_adpac_x	0.0000	0.0000	100.0000		0.0000	0.0000	100.0000
M_adpcoa_x	0.0000	0.0000	100.0000		0.0000	0.0000	100.0000
M_c6dc_x	0.0000	0.0000	100.0000		0.0000	0.0000	100.0000
M_3bcrn_c	1.6828	0.0000	100.0000		1.6828	0.0000	100.0000
M_3bcrn_e	1.6828	0.0000	100.0000		1.6828	0.0000	100.0000
M_c10crn_c	0.0000	0.0000	100.0000		0.0000	0.0000	100.0000
M_c101coa_c	0.0000	0.0000	100.0000		0.0000	0.0000	100.0000
M_c101crn_c	0.0000	0.0000	100.0000		0.0000	0.0000	100.0000
M_c101crn_e	0.0000	0.0000	100.0000		0.0000	0.0000	100.0000
M_decdicoa_c	0.0000	0.0000	100.0000		0.0000	0.0000	100.0000
M_decdicrn_c	0.0000	0.0000	100.0000		0.0000	0.0000	100.0000
M_c10crn_e	0.0000	0.0000	100.0000		0.0000	0.0000	100.0000
M_c10dc_x	0.0000	0.0000	100.0000		0.0000	0.0000	100.0000
M_c10dc_c	0.0000	0.0000	100.0000		0.0000	0.0000	100.0000
M_sebcoa_c	0.0000	0.0000	100.0000		0.0000	0.0000	100.0000
M_3hdcoa_c	0.0000	0.0000	99.2500		0.0000	0.0000	99.2500
M_3deccrn_c	0.0000	0.0000	99.2500		0.0000	0.0000	99.2500
M_ddeccrn_c	0.0000	0.0000	50.0000		0.0000	0.0000	50.0000
M_dd2coa_c	0.0000	0.0000	100.0000		0.0000	0.0000	100.0000
M_ddece1crn_c	0.0000	0.0000	100.0000		0.0000	0.0000	100.0000
M_c12dccoa_x	0.0000	0.0000	100.0000		0.0000	0.0000	100.0000
M_dodecanac_x	0.0000	0.0000	100.0000		0.0000	0.0000	100.0000
M_dodecanac_c	0.0000	0.0000	100.0000		0.0000	0.0000	100.0000
M_c12dccoa_c	0.0000	0.0000	100.0000		0.0000	0.0000	100.0000
M_c12dc_c	0.0000	0.0000	100.0000		0.0000	0.0000	100.0000
M_3hddcoa_c	0.0000	0.0000	100.0000		0.0000	0.0000	100.0000
M_3ddcrn_c	0.0000	0.0000	100.0000		0.0000	0.0000	100.0000
M_tdcrn_c	0.0000	0.0000	100.0000		0.0000	0.0000	100.0000
M_3tetd7ecoa_m	0.0000	0.0000	100.0000		0.0000	0.0000	100.0000
M_3tetd7ecoa_c	0.0000	0.0000	100.0000		0.0000	0.0000	100.0000
M_tetdece1coa_c	0.0000	0.0000	100.0000		0.0000	0.0000	100.0000
M_tetdece1crn_c	0.0000	0.0000	100.0000		0.0000	0.0000	100.0000
M_3tetd7ecoacrn_c	0.0000	0.0000	100.0000		0.0000	0.0000	100.0000
M_3tetd7ecoacrn_e	0.0000	0.0000	100.0000		0.0000	0.0000	100.0000
M_3ttetddcoa_m	0.0000	0.0000	99.2500		0.0000	0.0000	99.2500
M_3ttetddcoa_c	0.0000	0.0000	99.2500		0.0000	0.0000	99.2500
M_tetdec2coa_c	0.0000	0.0000	100.0000		0.0000	0.0000	100.0000
M_tetdec2crn_c	0.0000	0.0000	100.0000		0.0000	0.0000	100.0000
M_3ttetddcoacrn_c	0.0000	0.0000	99.2500		0.0000	0.0000	99.2500
M_3ttetddcoacrn_e	0.0000	0.0000	99.2500		0.0000	0.0000	99.2500
M_3htdcoa_c	0.0000	0.0000	100.0000		0.0000	0.0000	100.0000
M_3tdcrn_c	0.0000	0.0000	100.0000		0.0000	0.0000	100.0000
M_3hdeccoa_c	16.6340	0.0000	100.0000		16.6340	0.0000	100.0000
M_3hdececrn_c	16.6340	0.0000	100.0000		16.6340	0.0000	100.0000
M_3thexddcoa_m	0.0000	0.0000	100.0000		0.0000	0.0000	100.0000
M_3thexddcoa_c	0.0000	0.0000	100.0000		0.0000	0.0000	100.0000
M_3thexddcoacrn_c	0.0000	0.0000	100.0000		0.0000	0.0000	100.0000
M_3thexddcoacrn_e	0.0000	0.0000	100.0000		0.0000	0.0000	100.0000
M_hexdicoa_c	0.0000	0.0000	100.0000		0.0000	0.0000	100.0000
M_c16dc_c	0.0000	0.0000	100.0000		0.0000	0.0000	100.0000
M_c16dc_e	0.0000	0.0000	100.0000		0.0000	0.0000	100.0000
M_3hexdcoa_c	0.0000	0.0000	100.0000		0.0000	0.0000	100.0000
M_3hexdcrn_c	0.0000	0.0000	100.0000		0.0000	0.0000	100.0000
M_3octdece1coa_c	0.0000	0.0000	100.0000		0.0000	0.0000	100.0000
M_3octdece1crn_c	0.0000	0.0000	100.0000		0.0000	0.0000	100.0000
M_3hodcoa_c	0.0000	0.0000	100.0000		0.0000	0.0000	100.0000
M_3octdeccrn_c	0.0000	0.0000	100.0000		0.0000	0.0000	100.0000
M_c3dc_c	0.0000	0.0000	100.0000		0.0000	0.0000	100.0000
M_c3dc_e	0.0000	0.0000	100.0000		0.0000	0.0000	100.0000
M_c4crn_c	0.0016	0.0000	206.7143		0.0016	0.0000	200.0000
M_c4crn_m	0.0033	0.0000	156.7143		0.0033	0.0000	156.7143
M_c4crn_e	0.0000	0.0000	100.0000		0.0000	0.0000	100.0000
M_c4dc_x	0.0000	0.0000	100.0000		0.0000	0.0000	100.0000
M_c4dc_c	0.0000	0.0000	100.0000		0.0000	0.0000	100.0000
M_c4crn_x	0.0000	0.0000	100.0000		0.0000	0.0000	100.0000
M_btcoa_x	0.0000	0.0000	130.0000		0.0000	0.0000	100.0000
M_ivcoa_c	21.2907	0.0000	100.0000		21.2907	0.0000	100.0000
M_ivcrn_c	21.2907	0.0000	100.0000		21.2907	0.0000	100.0000
M_c51crn_c	0.0000	0.0000	100.0000		0.0000	0.0000	100.0000
M_c5dc_c	7.0311	0.0000	100.0000		7.0311	0.0000	100.0000
M_c5dc_e	7.0311	0.0000	100.0000		7.0311	0.0000	100.0000
M_hxcoa_c	0.0000	0.0000	66.1667		0.0000	0.0000	66.1667
M_c6crn_c	0.0000	0.0000	66.1667		0.0000	0.0000	66.1667
M_hxcoa_x	0.0000	0.0000	166.1667		0.0000	0.0000	100.0000
M_c6crn_x	0.0000	0.0000	66.1667		0.0000	0.0000	66.1667
M_c6dc_c	0.0000	0.0000	100.0000		0.0000	0.0000	100.0000
M_c8crn_c	0.0000	0.0000	100.0000		0.0000	0.0000	100.0000
M_c81coa_c	0.0000	0.0000	100.0000		0.0000	0.0000	100.0000
M_c81crn_c	0.0000	0.0000	100.0000		0.0000	0.0000	100.0000
[truncated: 43,719 more rows]
[truncated: 83 more columns]
