# Supplementary material for: Flux balance analysis predicts Warburg-like effects of mouse hepatocyte deficient in miR-122a
Source: PLoS Comput Biol. 2017 Jul 7;13(7):e1005618. doi: 10.1371/journal.pcbi.1005618 (PMC5536358; doi:10.1371/journal.pcbi.1005618)
Supplement: S1 File — GAMS file used for evaluating similarity ratio. (ZIP) [file pcbi.1005618.s014.zip › Ex-Project/z-Recon2-Liver-UPdownKO-Candidate-Enz-Rxn-mouse-ATP_c_m_n_r.csv]

This program is applied to select candidate enzymes and reactions from basal and its flux bounds
Date	04/08/17		Time	10:47:27
Selected solver:	IBM ILOG CPLEX 24.8.3 r60202 Released Jan 28, 2017 WEI x86 64bit/MS Windows
########## Computational results for basal FBA and uniformed FBA problems ##########
Problem	Obj_Optim	ModelState	SolveState
basal FBA	3957.14285714	1	1
basal UFD	1428355.69899233	1	1
basal_Obj_limit_ratio	tol_candidate
1.00	1.00000E-8
Reg_status: 1: up_vb, 2: down_vb, 3: up_vf, 4: down_vf, 5: KO_vb_vf
########## Basal forward and backward fluxes for each enzyme at the normal state ##########
enzyme		Reg_status_Enz
1.1.1.1		1.00	2.00	3.00	4.00	5.00
Reg_rxn	vb_LB	basal_vb_UFD	vb_UB		vf_LB	basal_vf_UFD	vf_UB		Reg_status_rxn
R_34DHOXPEGOX	0.0000	0.0000	0.0000		0.0000	0.0000	100.0000		3.00
R_ALCD1	0.0000	9.7746	100.0000		0.0000	0.0000	100.0000		1.00	2.00	3.00	5.00
R_ALCD21_D	0.0000	0.0000	0.0000		0.0000	0.0016	100.0000		3.00	4.00	5.00
R_ALCD21_L	0.0000	0.0000	0.0000		0.0000	0.0000	100.0000		3.00
R_ALCD2if	0.0000	0.0000	0.0000		0.0000	0.0000	100.0000		3.00
R_LALDO	0.0000	0.0013	100.0000		0.0000	0.0000	0.0000		1.00	2.00	5.00
R_r0739	0.0000	0.0000	0.0000		0.0000	0.0000	100.0000		3.00
enzyme		Reg_status_Enz
1.1.1.1_1.2.1.3		3.00
Reg_rxn	vb_LB	basal_vb_UFD	vb_UB		vf_LB	basal_vf_UFD	vf_UB		Reg_status_rxn
R_FAOXOHC16C16DCc	0.0000	0.0000	0.0000		0.0000	0.0000	100.0000		3.00
enzyme		Reg_status_Enz
1.1.1.10		1.00	2.00	3.00	5.00
Reg_rxn	vb_LB	basal_vb_UFD	vb_UB		vf_LB	basal_vf_UFD	vf_UB		Reg_status_rxn
R_XYLUR	0.0000	15.4123	100.0000		0.0000	0.0000	100.0000		1.00	2.00	3.00	5.00
enzyme		Reg_status_Enz
1.1.1.102		3.00
Reg_rxn	vb_LB	basal_vb_UFD	vb_UB		vf_LB	basal_vf_UFD	vf_UB		Reg_status_rxn
R_3DSPHR	0.0000	0.0000	0.0000		0.0000	0.0000	40.0000		3.00
enzyme		Reg_status_Enz
1.1.1.105		1.00	2.00	3.00	4.00	5.00
Reg_rxn	vb_LB	basal_vb_UFD	vb_UB		vf_LB	basal_vf_UFD	vf_UB		Reg_status_rxn
R_RDH1	0.0000	0.0016	100.0000		0.0000	0.0016	100.0000		1.00	2.00	3.00	4.00	5.00
R_RDH2	0.0000	14.5326	100.0000		0.0000	0.0000	100.0000		1.00	2.00	3.00	5.00
R_RDH2a	0.0000	0.0000	100.0000		0.0000	14.5326	100.0000		1.00	3.00	4.00	5.00
R_RDH3	0.0000	0.0016	100.0000		0.0000	0.0016	100.0000		1.00	2.00	3.00	4.00	5.00
R_RDH4	0.0000	1.0763	100.0000		0.0000	1.00741E-7	100.0000		1.00	2.00	3.00	4.00	5.00
enzyme		Reg_status_Enz
1.1.1.12		1.00	2.00	3.00	5.00
Reg_rxn	vb_LB	basal_vb_UFD	vb_UB		vf_LB	basal_vf_UFD	vf_UB		Reg_status_rxn
R_ABTD	0.0000	1.7596	100.0000		0.0000	0.0000	100.0000		1.00	2.00	3.00	5.00
enzyme		Reg_status_Enz
1.1.1.14		3.00
Reg_rxn	vb_LB	basal_vb_UFD	vb_UB		vf_LB	basal_vf_UFD	vf_UB		Reg_status_rxn
R_SBTD_D2	0.0000	0.0000	0.0000		0.0000	0.0000	100.0000		3.00
enzyme		Reg_status_Enz
1.1.1.15		1.00	2.00	3.00	5.00
Reg_rxn	vb_LB	basal_vb_UFD	vb_UB		vf_LB	basal_vf_UFD	vf_UB		Reg_status_rxn
R_r0784	0.0000	13.6528	100.0000		0.0000	0.0000	100.0000		1.00	2.00	3.00	5.00
enzyme		Reg_status_Enz
1.1.1.170		3.00	4.00	5.00
Reg_rxn	vb_LB	basal_vb_UFD	vb_UB		vf_LB	basal_vf_UFD	vf_UB		Reg_status_rxn
R_C3STDH1Pr	0.0000	0.0000	0.0000		0.0000	0.8185	16.6667		3.00	4.00	5.00
R_C3STDH1r	0.0000	0.0000	0.0000		0.0000	0.0000	16.6667		3.00
R_C4STMO2Pr	0.0000	0.0000	0.0000		0.0000	0.8185	16.6667		3.00	4.00	5.00
R_C4STMO2r	0.0000	0.0000	0.0000		0.0000	0.0000	16.6667		3.00
enzyme		Reg_status_Enz
1.1.1.181		3.00	4.00	5.00
Reg_rxn	vb_LB	basal_vb_UFD	vb_UB		vf_LB	basal_vf_UFD	vf_UB		Reg_status_rxn
R_HSD3B7P	0.0000	0.0000	0.0000		0.0000	2.5054	100.0000		3.00	4.00	5.00
R_r0672	0.0000	0.0000	0.0000		0.0000	0.0000	100.0000		3.00
enzyme		Reg_status_Enz
1.1.1.188		1.00	2.00	3.00	4.00	5.00
Reg_rxn	vb_LB	basal_vb_UFD	vb_UB		vf_LB	basal_vf_UFD	vf_UB		Reg_status_rxn
R_RE2799C	0.0000	0.0000	0.0000		0.0000	0.0014	100.0000		3.00	4.00	5.00
R_RE2814M	0.0000	0.0016	100.0000		0.0000	0.0016	100.0000		1.00	2.00	3.00	4.00	5.00
R_RE2814R	0.0000	0.0016	100.0000		0.0000	0.0016	100.0000		1.00	2.00	3.00	4.00	5.00
enzyme		Reg_status_Enz
1.1.1.19		3.00	4.00	5.00
Reg_rxn	vb_LB	basal_vb_UFD	vb_UB		vf_LB	basal_vf_UFD	vf_UB		Reg_status_rxn
R_GULNDer	0.0000	0.0000	0.0000		0.0000	2.6760	100.0000		3.00	4.00	5.00
enzyme		Reg_status_Enz
1.1.1.197		3.00	4.00	5.00
Reg_rxn	vb_LB	basal_vb_UFD	vb_UB		vf_LB	basal_vf_UFD	vf_UB		Reg_status_rxn
R_CBR2	0.0000	0.0000	0.0000		0.0000	0.0014	100.0000		3.00	4.00	5.00
enzyme		Reg_status_Enz
1.1.1.2		1.00	3.00	4.00	5.00
Reg_rxn	vb_LB	basal_vb_UFD	vb_UB		vf_LB	basal_vf_UFD	vf_UB		Reg_status_rxn
R_RE0383C	0.0000	0.0000	28.5714		0.0000	2.6760	100.0000		1.00	3.00	4.00	5.00
enzyme		Reg_status_Enz
1.1.1.205		3.00
Reg_rxn	vb_LB	basal_vb_UFD	vb_UB		vf_LB	basal_vf_UFD	vf_UB		Reg_status_rxn
R_IMPD	0.0000	0.0000	0.0000		0.0000	0.0000	100.0000		3.00
enzyme		Reg_status_Enz
1.1.1.21		1.00	2.00	3.00	4.00	5.00
Reg_rxn	vb_LB	basal_vb_UFD	vb_UB		vf_LB	basal_vf_UFD	vf_UB		Reg_status_rxn
R_ALR2	0.0000	0.0000	0.0000		0.0000	0.0000	100.0000		3.00
R_ALR3	0.0000	0.0000	0.0000		0.0000	0.0000	100.0000		3.00
R_ARABR	0.0000	0.0000	0.0000		0.0000	2.4275	100.0000		3.00	4.00	5.00
R_LALDO2x	0.0000	0.0000	0.0000		0.0000	0.0011	100.0000		3.00	4.00	5.00
R_PPDOx	0.0000	0.0000	0.0000		0.0000	0.0016	100.0000		3.00	4.00	5.00
R_PPDOy	0.0000	0.0000	0.0000		0.0000	0.0000	100.0000		3.00
R_SBTR	0.0000	0.0000	0.0000		0.0000	0.0000	100.0000		3.00
R_RE1342C	0.0000	16.7768	100.0000		0.0000	0.0000	100.0000		1.00	2.00	3.00	5.00
enzyme		Reg_status_Enz
1.1.1.211		3.00
Reg_rxn	vb_LB	basal_vb_UFD	vb_UB		vf_LB	basal_vf_UFD	vf_UB		Reg_status_rxn
R_r0730	0.0000	0.0000	0.0000		0.0000	0.0000	56.7143		3.00
enzyme		Reg_status_Enz
1.1.1.22		3.00	4.00	5.00
Reg_rxn	vb_LB	basal_vb_UFD	vb_UB		vf_LB	basal_vf_UFD	vf_UB		Reg_status_rxn
R_UDPGD	0.0000	0.0000	0.0000		1.7100	1.7100	100.0000		3.00	4.00	5.00
enzyme		Reg_status_Enz
1.1.1.225		1.00	2.00	3.00	4.00	5.00
Reg_rxn	vb_LB	basal_vb_UFD	vb_UB		vf_LB	basal_vf_UFD	vf_UB		Reg_status_rxn
R_HSD3A1r	0.0000	0.0000	100.0000		0.0000	2.5054	100.0000		1.00	3.00	4.00	5.00
R_HSD3A2r	0.0000	2.5054	100.0000		0.0000	0.0000	100.0000		1.00	2.00	3.00	5.00
enzyme		Reg_status_Enz
1.1.1.27		1.00	2.00	3.00	4.00	5.00
Reg_rxn	vb_LB	basal_vb_UFD	vb_UB		vf_LB	basal_vf_UFD	vf_UB		Reg_status_rxn
R_2HBO	0.0000	0.0016	100.0000		0.0000	0.0016	100.0000		1.00	2.00	3.00	4.00	5.00
R_HPYRR2x	0.0000	0.0000	0.0000		0.0000	0.0000	50.0000		3.00
R_LDH_L	0.0000	0.0000	100.0000		0.0000	18.6178	100.0000		1.00	3.00	4.00	5.00
R_LEUKTRA4t	0.0000	1.00926E-7	100.0000		0.0000	0.5335	100.0000		1.00	2.00	3.00	4.00	5.00
R_r0173	0.0000	80.0317	100.0000		0.0000	0.0000	100.0000		1.00	2.00	3.00	5.00
enzyme		Reg_status_Enz
1.1.1.270		3.00	4.00	5.00
Reg_rxn	vb_LB	basal_vb_UFD	vb_UB		vf_LB	basal_vf_UFD	vf_UB		Reg_status_rxn
R_C3STKR2r	0.0000	0.0000	0.0000		0.0000	0.8185	16.6667		3.00	4.00	5.00
enzyme		Reg_status_Enz
1.1.1.271		3.00
Reg_rxn	vb_LB	basal_vb_UFD	vb_UB		vf_LB	basal_vf_UFD	vf_UB		Reg_status_rxn
R_r0782	0.0000	0.0000	0.0000		0.0000	0.0000	17.6471		3.00
enzyme		Reg_status_Enz
1.1.1.272		1.00
Reg_rxn	vb_LB	basal_vb_UFD	vb_UB		vf_LB	basal_vf_UFD	vf_UB		Reg_status_rxn
R_SLDx	0.0000	0.0000	100.0000		0.0000	0.0000	0.0000		1.00
enzyme		Reg_status_Enz
1.1.1.28		1.00	2.00	3.00	5.00
Reg_rxn	vb_LB	basal_vb_UFD	vb_UB		vf_LB	basal_vf_UFD	vf_UB		Reg_status_rxn
R_LDH_D	0.0000	8.9786	100.0000		0.0000	0.0000	100.0000		1.00	2.00	3.00	5.00
enzyme		Reg_status_Enz
1.1.1.284		1.00	2.00	3.00	4.00	5.00
Reg_rxn	vb_LB	basal_vb_UFD	vb_UB		vf_LB	basal_vf_UFD	vf_UB		Reg_status_rxn
R_r1378	0.0000	0.0016	100.0000		0.0000	0.0016	100.0000		1.00	2.00	3.00	4.00	5.00
enzyme		Reg_status_Enz
1.1.1.30		1.00	2.00	3.00	5.00
Reg_rxn	vb_LB	basal_vb_UFD	vb_UB		vf_LB	basal_vf_UFD	vf_UB		Reg_status_rxn
R_BDHm	0.0000	16.9250	100.0000		0.0000	0.0000	100.0000		1.00	2.00	3.00	5.00
enzyme		Reg_status_Enz
1.1.1.31		3.00
Reg_rxn	vb_LB	basal_vb_UFD	vb_UB		vf_LB	basal_vf_UFD	vf_UB		Reg_status_rxn
R_HIBDm	0.0000	0.0000	0.0000		0.0000	0.0000	100.0000		3.00
enzyme		Reg_status_Enz
1.1.1.34		1.00	2.00	5.00
Reg_rxn	vb_LB	basal_vb_UFD	vb_UB		vf_LB	basal_vf_UFD	vf_UB		Reg_status_rxn
R_r0488	0.0000	4.9110	100.0000		0.0000	0.0000	0.0000		1.00	2.00	5.00
enzyme		Reg_status_Enz
1.1.1.35		1.00	2.00	3.00	4.00	5.00
Reg_rxn	vb_LB	basal_vb_UFD	vb_UB		vf_LB	basal_vf_UFD	vf_UB		Reg_status_rxn
R_HACD1m	0.0000	0.0000	100.0000		0.0000	7.7139	99.0000		1.00	3.00	4.00	5.00
R_HACD9m	0.0000	0.0016	100.0000		0.0000	0.0016	100.0000		1.00	2.00	3.00	4.00	5.00
R_HSD17B42x	0.0000	0.0000	0.0000		0.0000	0.0000	100.0000		3.00
R_HSD17B4x	0.0000	0.0000	0.0000		0.0000	0.0000	100.0000		3.00
R_r0715	0.0000	0.0000	0.0000		0.0000	0.0000	64.2857		3.00
R_r0718	0.0000	0.0000	0.0000		0.0000	0.0000	100.0000		3.00
R_r0719	0.0000	0.0000	0.0000		0.0000	0.0000	64.2857		3.00
R_r0722	0.0000	0.0016	99.2500		0.0000	0.0016	99.2500		1.00	2.00	3.00	4.00	5.00
R_r0723	0.0000	0.0000	0.0000		0.0000	0.0000	64.2857		3.00
R_r0726	0.0000	0.0016	99.2500		0.0000	0.0016	66.1667		1.00	2.00	3.00	4.00	5.00
R_r0727	0.0000	0.0000	0.0000		0.0000	0.0000	64.2857		3.00
R_r0733	0.0000	0.0000	0.0000		0.0000	0.0000	56.7143		3.00
R_r0743	0.0000	0.0000	0.0000		0.0000	0.0000	100.0000		3.00
R_RE0512M	0.0000	0.0000	0.0000		0.0000	0.0000	79.4000		3.00
R_RE1525M	0.0000	0.0000	0.0000		0.0000	0.0000	79.4000		3.00
R_RE1526M	0.0000	0.0016	100.0000		0.0000	0.0016	79.4000		1.00	2.00	3.00	4.00	5.00
R_RE1527M	0.0000	0.0000	0.0000		0.0000	0.0000	79.4000		3.00
R_RE2987X	0.0000	0.0000	0.0000		0.0000	0.0000	37.5000		3.00
R_RE3005M	0.0000	0.0000	0.0000		0.0000	0.0000	100.0000		3.00
R_RE3627M	0.0000	0.0000	0.0000		0.0000	0.0000	79.4000		3.00
enzyme		Reg_status_Enz
1.1.1.35_2.3.1.16		3.00
Reg_rxn	vb_LB	basal_vb_UFD	vb_UB		vf_LB	basal_vf_UFD	vf_UB		Reg_status_rxn
R_FAOXC163GC142m	0.0000	0.0000	0.0000		0.0000	0.0000	79.4000		3.00
R_FAOXC164C143m	0.0000	0.0000	0.0000		0.0000	0.0000	44.1111		3.00
R_FAOXC184C163m	0.0000	0.0000	0.0000		0.0000	0.0000	56.7143		3.00
R_FAOXC225C204m	0.0000	0.0000	0.0000		0.0000	0.0000	56.7143		3.00
enzyme		Reg_status_Enz
1.1.1.37		1.00	2.00	3.00	4.00	5.00
Reg_rxn	vb_LB	basal_vb_UFD	vb_UB		vf_LB	basal_vf_UFD	vf_UB		Reg_status_rxn
R_MDH	0.0000	26.4620	100.0000		0.0000	0.0000	100.0000		1.00	2.00	3.00	5.00
R_MDHm	0.0000	0.0000	100.0000		0.0000	8.1154	100.0000		1.00	3.00	4.00	5.00
R_MDHx	0.0000	0.0000	10.7733		0.0000	0.0000	0.0000		1.00
enzyme		Reg_status_Enz
1.1.1.42		1.00	2.00	3.00	4.00	5.00
Reg_rxn	vb_LB	basal_vb_UFD	vb_UB		vf_LB	basal_vf_UFD	vf_UB		Reg_status_rxn
R_ICDHy	0.0000	0.0000	0.0000		0.0000	0.0000	100.0000		3.00
R_ICDHyrm	0.0000	2.1222	100.0000		0.0000	0.0000	100.0000		1.00	2.00	3.00	5.00
R_r0082	0.0000	7.7402	100.0000		0.0000	0.0000	100.0000		1.00	2.00	3.00	5.00
R_r0083	0.0000	1.4182	100.0000		0.0000	8.16091E-8	100.0000		1.00	2.00	3.00	4.00	5.00
R_r0084	0.0000	0.0017	100.0000		0.0000	0.0017	100.0000		1.00	2.00	3.00	4.00	5.00
R_r0422	0.0000	7.7402	100.0000		0.0000	0.0000	100.0000		1.00	2.00	3.00	5.00
R_r0423	0.0000	0.7143	100.0000		0.0000	1.00827E-7	100.0000		1.00	2.00	3.00	4.00	5.00
R_r0424	0.0000	0.0017	100.0000		0.0000	0.0017	100.0000		1.00	2.00	3.00	4.00	5.00
R_r0425	0.0000	0.7039	100.0000		0.0000	1.00838E-7	100.0000		1.00	2.00	3.00	4.00	5.00
enzyme		Reg_status_Enz
1.1.1.44		3.00
Reg_rxn	vb_LB	basal_vb_UFD	vb_UB		vf_LB	basal_vf_UFD	vf_UB		Reg_status_rxn
R_GNDer	0.0000	0.0000	0.0000		0.0000	0.0000	100.0000		3.00
enzyme		Reg_status_Enz
1.1.1.45		3.00	4.00	5.00
Reg_rxn	vb_LB	basal_vb_UFD	vb_UB		vf_LB	basal_vf_UFD	vf_UB		Reg_status_rxn
R_GULN3D	0.0000	0.0000	0.0000		0.0000	1.01336E-7	28.5714		3.00	4.00	5.00
enzyme		Reg_status_Enz
1.1.1.47		1.00	2.00	3.00	4.00	5.00
Reg_rxn	vb_LB	basal_vb_UFD	vb_UB		vf_LB	basal_vf_UFD	vf_UB		Reg_status_rxn
R_G6PDH1rer	0.0000	2.5054	100.0000		0.0000	0.0000	100.0000		1.00	2.00	3.00	5.00
R_G6PDH2rer	0.0000	0.0000	100.0000		0.0000	2.5054	100.0000		1.00	3.00	4.00	5.00
enzyme		Reg_status_Enz
1.1.1.50		1.00	3.00	4.00	5.00
Reg_rxn	vb_LB	basal_vb_UFD	vb_UB		vf_LB	basal_vf_UFD	vf_UB		Reg_status_rxn
R_AKR1C41	0.0000	0.0000	0.0000		0.0000	14.5326	100.0000		3.00	4.00	5.00
R_r0747	0.0000	0.0000	0.0000		0.0000	14.5326	100.0000		3.00	4.00	5.00
R_r0750	0.0000	0.0000	100.0000		0.0000	0.0000	0.0000		1.00
R_RE1810M	0.0000	0.0000	100.0000		0.0000	0.0000	0.0000		1.00
enzyme		Reg_status_Enz
1.1.1.56		3.00	4.00	5.00
Reg_rxn	vb_LB	basal_vb_UFD	vb_UB		vf_LB	basal_vf_UFD	vf_UB		Reg_status_rxn
R_r0796	0.0000	0.0000	0.0000		0.0000	8.9444	100.0000		3.00	4.00	5.00
enzyme		Reg_status_Enz
1.1.1.59		3.00
Reg_rxn	vb_LB	basal_vb_UFD	vb_UB		vf_LB	basal_vf_UFD	vf_UB		Reg_status_rxn
R_r0365	0.0000	0.0000	0.0000		0.0000	0.0000	100.0000		3.00
enzyme		Reg_status_Enz
1.1.1.72		1.00	2.00	3.00	4.00	5.00
Reg_rxn	vb_LB	basal_vb_UFD	vb_UB		vf_LB	basal_vf_UFD	vf_UB		Reg_status_rxn
R_r0245	0.0000	2.6597	100.0000		0.0000	0.0000	100.0000		1.00	2.00	3.00	5.00
R_r0246	0.0000	0.0000	0.0000		0.0000	1.8756	100.0000		3.00	4.00	5.00
enzyme		Reg_status_Enz
1.1.1.78		3.00	4.00	5.00
Reg_rxn	vb_LB	basal_vb_UFD	vb_UB		vf_LB	basal_vf_UFD	vf_UB		Reg_status_rxn
R_ALCD22_D	0.0000	0.0000	0.0000		0.0000	0.0025	100.0000		3.00	4.00	5.00
enzyme		Reg_status_Enz
1.1.1.8		1.00	2.00	3.00	5.00
Reg_rxn	vb_LB	basal_vb_UFD	vb_UB		vf_LB	basal_vf_UFD	vf_UB		Reg_status_rxn
R_r0202	0.0000	60.5603	100.0000		0.0000	0.0000	100.0000		1.00	2.00	3.00	5.00
enzyme		Reg_status_Enz
1.1.1.9		3.00
Reg_rxn	vb_LB	basal_vb_UFD	vb_UB		vf_LB	basal_vf_UFD	vf_UB		Reg_status_rxn
R_XYLTD_Dr	0.0000	0.0000	0.0000		0.0000	0.0000	100.0000		3.00
enzyme		Reg_status_Enz
1.1.1.94		1.00	3.00	4.00	5.00
Reg_rxn	vb_LB	basal_vb_UFD	vb_UB		vf_LB	basal_vf_UFD	vf_UB		Reg_status_rxn
R_G3PD1	0.0000	0.0000	100.0000		0.0000	60.5603	100.0000		1.00	3.00	4.00	5.00
enzyme		Reg_status_Enz
1.1.1.95		3.00	4.00	5.00
Reg_rxn	vb_LB	basal_vb_UFD	vb_UB		vf_LB	basal_vf_UFD	vf_UB		Reg_status_rxn
R_PGCD	0.0000	0.0000	0.0000		0.0000	13.7167	100.0000		3.00	4.00	5.00
enzyme		Reg_status_Enz
1.1.2.3		3.00	4.00	5.00
Reg_rxn	vb_LB	basal_vb_UFD	vb_UB		vf_LB	basal_vf_UFD	vf_UB		Reg_status_rxn
R_L_LACDcm	0.0000	0.0000	0.0000		0.0000	24.8798	100.0000		3.00	4.00	5.00
enzyme		Reg_status_Enz
1.1.3.12		3.00
Reg_rxn	vb_LB	basal_vb_UFD	vb_UB		vf_LB	basal_vf_UFD	vf_UB		Reg_status_rxn
R_r0389	0.0000	0.0000	0.0000		0.0000	0.0000	100.0000		3.00
enzyme		Reg_status_Enz
1.1.3.15		3.00
Reg_rxn	vb_LB	basal_vb_UFD	vb_UB		vf_LB	basal_vf_UFD	vf_UB		Reg_status_rxn
R_GLYCTO1p	0.0000	0.0000	0.0000		0.0000	0.0000	100.0000		3.00
enzyme		Reg_status_Enz
1.10.2.2		3.00	4.00	5.00
Reg_rxn	vb_LB	basal_vb_UFD	vb_UB		vf_LB	basal_vf_UFD	vf_UB		Reg_status_rxn
R_CYOR_u10m	0.0000	0.0000	0.0000		0.0000	3.5856	100.0000		3.00	4.00	5.00
enzyme		Reg_status_Enz
1.11.1.6		3.00	4.00	5.00
Reg_rxn	vb_LB	basal_vb_UFD	vb_UB		vf_LB	basal_vf_UFD	vf_UB		Reg_status_rxn
R_CATm	0.0000	0.0000	0.0000		0.0000	11.5983	100.0000		3.00	4.00	5.00
R_CATp	0.0000	0.0000	0.0000		0.0000	100.0000	100.0000		4.00	5.00
R_r0010	0.0000	0.0000	0.0000		0.0000	20.9690	100.0000		3.00	4.00	5.00
enzyme		Reg_status_Enz
1.11.1.9		1.00	2.00	3.00	4.00	5.00
Reg_rxn	vb_LB	basal_vb_UFD	vb_UB		vf_LB	basal_vf_UFD	vf_UB		Reg_status_rxn
R_GTHP	0.0000	27.4273	100.0000		0.0000	0.0000	100.0000		1.00	2.00	3.00	5.00
R_GTHPm	0.0000	23.1966	100.0000		0.0000	0.0000	100.0000		1.00	2.00	3.00	5.00
R_RE3520E	0.0000	0.0016	100.0000		0.0000	0.0016	100.0000		1.00	2.00	3.00	4.00	5.00
enzyme		Reg_status_Enz
1.13.11.20		3.00
Reg_rxn	vb_LB	basal_vb_UFD	vb_UB		vf_LB	basal_vf_UFD	vf_UB		Reg_status_rxn
R_CYSO	0.0000	0.0000	0.0000		0.0000	0.0000	100.0000		3.00
enzyme		Reg_status_Enz
1.13.11.27		3.00
Reg_rxn	vb_LB	basal_vb_UFD	vb_UB		vf_LB	basal_vf_UFD	vf_UB		Reg_status_rxn
R_34HPPOR	0.0000	0.0000	0.0000		0.0000	0.0000	100.0000		3.00
enzyme		Reg_status_Enz
1.13.11.34		3.00
Reg_rxn	vb_LB	basal_vb_UFD	vb_UB		vf_LB	basal_vf_UFD	vf_UB		Reg_status_rxn
R_ALOX52	0.0000	0.0000	0.0000		0.0000	0.0000	100.0000		3.00
enzyme		Reg_status_Enz
1.13.11.5		3.00
Reg_rxn	vb_LB	basal_vb_UFD	vb_UB		vf_LB	basal_vf_UFD	vf_UB		Reg_status_rxn
R_HGNTOR	0.0000	0.0000	0.0000		0.0000	0.0000	100.0000		3.00
enzyme		Reg_status_Enz
1.13.11.6		3.00
Reg_rxn	vb_LB	basal_vb_UFD	vb_UB		vf_LB	basal_vf_UFD	vf_UB		Reg_status_rxn
R_3HAO	0.0000	0.0000	0.0000		0.0000	0.0000	100.0000		3.00
enzyme		Reg_status_Enz
1.14.11.18		3.00
Reg_rxn	vb_LB	basal_vb_UFD	vb_UB		vf_LB	basal_vf_UFD	vf_UB		Reg_status_rxn
R_PHYHx	0.0000	0.0000	0.0000		0.0000	0.0000	50.0000		3.00
enzyme		Reg_status_Enz
1.14.13.15		1.00	3.00	4.00	5.00
Reg_rxn	vb_LB	basal_vb_UFD	vb_UB		vf_LB	basal_vf_UFD	vf_UB		Reg_status_rxn
R_P45027A11m	0.0000	0.0000	0.0000		0.0000	0.0000	100.0000		3.00
R_P45027A14m	0.0000	0.0000	0.0000		0.0000	0.0000	100.0000		3.00
R_r0741	0.0000	0.0000	0.0000		0.0000	0.0000	100.0000		3.00
R_RE1804M	0.0000	0.0000	0.0000		0.0000	0.0000	100.0000		3.00
R_RE1807C	0.0000	0.0000	100.0000		0.0000	14.5326	100.0000		1.00	3.00	4.00	5.00
R_RE1807M	0.0000	0.0000	0.0000		0.0000	0.0000	100.0000		3.00
R_RE2625C	0.0000	0.0000	0.0000		0.0000	0.0000	100.0000		3.00
R_RE2625M	0.0000	0.0000	0.0000		0.0000	0.0000	100.0000		3.00
R_RE2626C	0.0000	0.0000	100.0000		0.0000	14.5326	100.0000		1.00	3.00	4.00	5.00
R_RE2626M	0.0000	0.0000	0.0000		0.0000	0.0000	100.0000		3.00
enzyme		Reg_status_Enz
1.14.13.17		3.00
Reg_rxn	vb_LB	basal_vb_UFD	vb_UB		vf_LB	basal_vf_UFD	vf_UB		Reg_status_rxn
R_P4507A1r	0.0000	0.0000	0.0000		0.0000	0.0000	100.0000		3.00
enzyme		Reg_status_Enz
1.14.13.30		3.00
Reg_rxn	vb_LB	basal_vb_UFD	vb_UB		vf_LB	basal_vf_UFD	vf_UB		Reg_status_rxn
R_FAOXC16OHC16r	0.0000	0.0000	0.0000		0.0000	0.0000	100.0000		3.00
enzyme		Reg_status_Enz
1.14.13.39		1.00	2.00	3.00	5.00
Reg_rxn	vb_LB	basal_vb_UFD	vb_UB		vf_LB	basal_vf_UFD	vf_UB		Reg_status_rxn
R_r0145	0.0000	68.3367	100.0000		0.0000	0.0000	100.0000		1.00	2.00	3.00	5.00
enzyme		Reg_status_Enz
1.14.13.70		3.00	4.00	5.00
Reg_rxn	vb_LB	basal_vb_UFD	vb_UB		vf_LB	basal_vf_UFD	vf_UB		Reg_status_rxn
R_r0781	0.0000	0.0000	0.0000		0.0000	0.8185	16.6667		3.00	4.00	5.00
enzyme		Reg_status_Enz
1.14.13.72		3.00	4.00	5.00
Reg_rxn	vb_LB	basal_vb_UFD	vb_UB		vf_LB	basal_vf_UFD	vf_UB		Reg_status_rxn
R_C4STMO1r	0.0000	0.0000	0.0000		0.0000	0.8185	16.6667		3.00	4.00	5.00
enzyme		Reg_status_Enz
1.14.13.95		3.00
Reg_rxn	vb_LB	basal_vb_UFD	vb_UB		vf_LB	basal_vf_UFD	vf_UB		Reg_status_rxn
R_P4508B13r	0.0000	0.0000	0.0000		0.0000	0.0000	100.0000		3.00
enzyme		Reg_status_Enz
1.14.14.1		3.00
Reg_rxn	vb_LB	basal_vb_UFD	vb_UB		vf_LB	basal_vf_UFD	vf_UB		Reg_status_rxn
R_ACTLMO	0.0000	0.0000	0.0000		0.0000	0.0000	100.0000		3.00
R_ACTNMO	0.0000	0.0000	0.0000		0.0000	0.0000	100.0000		3.00
R_MELATNOX	0.0000	0.0000	0.0000		0.0000	0.0000	100.0000		3.00
R_P4502C8	0.0000	0.0000	0.0000		0.0000	0.0000	100.0000		3.00
R_P4502C9	0.0000	0.0000	0.0000		0.0000	0.0000	100.0000		3.00
R_P4502C92	0.0000	0.0000	0.0000		0.0000	0.0000	100.0000		3.00
R_P4502C94	0.0000	0.0000	0.0000		0.0000	0.0000	100.0000		3.00
R_P4502E1	0.0000	0.0000	0.0000		0.0000	0.0000	100.0000		3.00
enzyme		Reg_status_Enz
1.14.15.6		1.00	2.00	3.00	4.00	5.00
Reg_rxn	vb_LB	basal_vb_UFD	vb_UB		vf_LB	basal_vf_UFD	vf_UB		Reg_status_rxn
R_P450SCC1m	0.0000	0.0016	100.0000		0.0000	0.0016	100.0000		1.00	2.00	3.00	4.00	5.00
enzyme		Reg_status_Enz
1.14.16.1		1.00	2.00	3.00	4.00	5.00
Reg_rxn	vb_LB	basal_vb_UFD	vb_UB		vf_LB	basal_vf_UFD	vf_UB		Reg_status_rxn
R_PHETHPTOX2	0.0000	0.0000	0.0000		0.0000	0.0013	100.0000		3.00	4.00	5.00
R_r0399	0.0000	0.0013	100.0000		0.0000	0.0000	0.0000		1.00	2.00	5.00
enzyme		Reg_status_Enz
1.14.16.4		1.00	2.00	3.00	4.00	5.00
Reg_rxn	vb_LB	basal_vb_UFD	vb_UB		vf_LB	basal_vf_UFD	vf_UB		Reg_status_rxn
R_TRPHYDRO2	0.0000	0.0000	0.0000		0.0000	0.0013	100.0000		3.00	4.00	5.00
R_r0403	0.0000	0.0013	100.0000		0.0000	0.0000	0.0000		1.00	2.00	5.00
enzyme		Reg_status_Enz
1.14.17.1		3.00
Reg_rxn	vb_LB	basal_vb_UFD	vb_UB		vf_LB	basal_vf_UFD	vf_UB		Reg_status_rxn
R_DOPABMO	0.0000	0.0000	0.0000		0.0000	0.0000	100.0000		3.00
R_RE1254C	0.0000	0.0000	0.0000		0.0000	0.0000	100.0000		3.00
enzyme		Reg_status_Enz
1.14.18.2		1.00	2.00	3.00	4.00	5.00
Reg_rxn	vb_LB	basal_vb_UFD	vb_UB		vf_LB	basal_vf_UFD	vf_UB		Reg_status_rxn
R_r0267	0.0000	0.0000	100.0000		0.0000	14.5326	100.0000		1.00	3.00	4.00	5.00
R_r0268	0.0000	14.5326	100.0000		0.0000	0.0000	100.0000		1.00	2.00	3.00	5.00
R_r0400	0.0000	0.0016	33.3333		0.0000	0.0016	16.6667		1.00	2.00	3.00	4.00	5.00
enzyme		Reg_status_Enz
1.14.19.1		3.00	4.00	5.00
Reg_rxn	vb_LB	basal_vb_UFD	vb_UB		vf_LB	basal_vf_UFD	vf_UB		Reg_status_rxn
R_DESAT18_4	0.0000	0.0000	0.0000		0.0000	16.6340	100.0000		3.00	4.00	5.00
R_DESAT22_2p	0.0000	0.0000	0.0000		0.0000	18.9744	100.0000		3.00	4.00	5.00
enzyme		Reg_status_Enz
1.14.99.25		4.00	5.00
Reg_rxn	vb_LB	basal_vb_UFD	vb_UB		vf_LB	basal_vf_UFD	vf_UB		Reg_status_rxn
R_DESAT18_6	0.0000	0.0000	0.0000		0.0000	100.0000	100.0000		4.00	5.00
enzyme		Reg_status_Enz
1.14.99.3		3.00	5.00
Reg_rxn	vb_LB	basal_vb_UFD	vb_UB		vf_LB	basal_vf_UFD	vf_UB		Reg_status_rxn
R_HOXG	0.0000	0.0000	0.0000		1.7100	1.7100	15.3900		3.00	5.00
enzyme		Reg_status_Enz
1.14.99.38		3.00
Reg_rxn	vb_LB	basal_vb_UFD	vb_UB		vf_LB	basal_vf_UFD	vf_UB		Reg_status_rxn
R_CH25H	0.0000	0.0000	0.0000		0.0000	0.0000	100.0000		3.00
enzyme		Reg_status_Enz
1.14.99.7		3.00	4.00	5.00
Reg_rxn	vb_LB	basal_vb_UFD	vb_UB		vf_LB	basal_vf_UFD	vf_UB		Reg_status_rxn
R_SQLEr	0.0000	0.0000	0.0000		0.0000	0.8185	16.6667		3.00	4.00	5.00
enzyme		Reg_status_Enz
1.15.1.1		3.00	4.00	5.00
Reg_rxn	vb_LB	basal_vb_UFD	vb_UB		vf_LB	basal_vf_UFD	vf_UB		Reg_status_rxn
R_SPODM	0.0000	0.0000	0.0000		0.0000	0.0000	51.0000		3.00
R_SPODMm	0.0000	0.0000	0.0000		0.0000	0.0000	51.0000		3.00
R_SPODMn	0.0000	0.0000	0.0000		0.0000	0.0000	16.6667		3.00
R_SPODMx	0.0000	0.0000	0.0000		0.0000	42.8571	50.0000		3.00	4.00	5.00
enzyme		Reg_status_Enz
1.16.3.1		1.00	2.00	3.00	4.00	5.00
Reg_rxn	vb_LB	basal_vb_UFD	vb_UB		vf_LB	basal_vf_UFD	vf_UB		Reg_status_rxn
R_r0016	0.0000	2.7508	50.0000		0.0000	0.0000	25.0000		1.00	2.00	3.00	5.00
R_FERO	0.0000	0.0000	0.0000		0.0000	0.4275	25.0000		3.00	4.00	5.00
enzyme		Reg_status_Enz
1.17.1.4		1.00	3.00	4.00	5.00
Reg_rxn	vb_LB	basal_vb_UFD	vb_UB		vf_LB	basal_vf_UFD	vf_UB		Reg_status_rxn
R_r0394	0.0000	0.0000	100.0000		0.0000	3.8127	100.0000		1.00	3.00	4.00	5.00
R_r0502	0.0000	0.0000	100.0000		0.0000	28.4964	100.0000		1.00	3.00	4.00	5.00
enzyme		Reg_status_Enz
1.17.3.2		1.00	2.00	3.00	5.00
Reg_rxn	vb_LB	basal_vb_UFD	vb_UB		vf_LB	basal_vf_UFD	vf_UB		Reg_status_rxn
R_r0504	0.0000	28.4964	100.0000		0.0000	0.0000	100.0000		1.00	2.00	3.00	5.00
enzyme		Reg_status_Enz
1.17.4.1		1.00	2.00	3.00	4.00	5.00
Reg_rxn	vb_LB	basal_vb_UFD	vb_UB		vf_LB	basal_vf_UFD	vf_UB		Reg_status_rxn
R_r0470	0.0000	89.8995	100.0000		0.0000	100.0000	100.0000		1.00	2.00	4.00	5.00
R_r0472	0.0000	0.0016	100.0000		0.0000	0.0016	100.0000		1.00	2.00	3.00	4.00	5.00
R_r1431	0.0000	0.0000	0.0000		0.0000	0.0000	100.0000		3.00
enzyme		Reg_status_Enz
1.2.1.1		1.00	2.00	3.00	4.00	5.00
Reg_rxn	vb_LB	basal_vb_UFD	vb_UB		vf_LB	basal_vf_UFD	vf_UB		Reg_status_rxn
R_FALDH	0.0000	0.0016	100.0000		0.0000	0.0016	100.0000		1.00	2.00	3.00	4.00	5.00
enzyme		Reg_status_Enz
1.2.1.12		1.00	3.00	4.00	5.00
Reg_rxn	vb_LB	basal_vb_UFD	vb_UB		vf_LB	basal_vf_UFD	vf_UB		Reg_status_rxn
R_GAPD	0.0000	0.0000	100.0000		0.0000	46.9075	100.0000		1.00	3.00	4.00	5.00
enzyme		Reg_status_Enz
1.2.1.16		1.00	2.00	3.00	5.00
Reg_rxn	vb_LB	basal_vb_UFD	vb_UB		vf_LB	basal_vf_UFD	vf_UB		Reg_status_rxn
R_r0179	0.0000	2.3889	100.0000		0.0000	0.0000	100.0000		1.00	2.00	3.00	5.00
enzyme		Reg_status_Enz
1.2.1.18		3.00
Reg_rxn	vb_LB	basal_vb_UFD	vb_UB		vf_LB	basal_vf_UFD	vf_UB		Reg_status_rxn
R_MMSAD3m	0.0000	0.0000	0.0000		0.0000	0.0000	100.0000		3.00
enzyme		Reg_status_Enz
1.2.1.19		3.00
Reg_rxn	vb_LB	basal_vb_UFD	vb_UB		vf_LB	basal_vf_UFD	vf_UB		Reg_status_rxn
R_ABUTD	0.0000	0.0000	0.0000		0.0000	0.0000	100.0000		3.00
enzyme		Reg_status_Enz
1.2.1.21		3.00
Reg_rxn	vb_LB	basal_vb_UFD	vb_UB		vf_LB	basal_vf_UFD	vf_UB		Reg_status_rxn
R_GCALDD	0.0000	0.0000	0.0000		0.0000	0.0000	100.0000		3.00
R_LCADi	0.0000	0.0000	0.0000		0.0000	0.0000	100.0000		3.00
R_LCADi_D	0.0000	0.0000	0.0000		0.0000	0.0000	100.0000		3.00
enzyme		Reg_status_Enz
1.2.1.24		1.00	2.00	3.00	5.00
Reg_rxn	vb_LB	basal_vb_UFD	vb_UB		vf_LB	basal_vf_UFD	vf_UB		Reg_status_rxn
R_r0178	0.0000	2.3785	100.0000		0.0000	0.0000	100.0000		1.00	2.00	3.00	5.00
enzyme		Reg_status_Enz
1.2.1.27		3.00	4.00	5.00
Reg_rxn	vb_LB	basal_vb_UFD	vb_UB		vf_LB	basal_vf_UFD	vf_UB		Reg_status_rxn
R_MMSAD1m	0.0000	0.0000	0.0000		0.0000	0.0000	100.0000		3.00
R_MMTSADm	0.0000	0.0000	0.0000		0.0000	1.8142	100.0000		3.00	4.00	5.00
enzyme		Reg_status_Enz
1.2.1.29		1.00	3.00	4.00	5.00
Reg_rxn	vb_LB	basal_vb_UFD	vb_UB		vf_LB	basal_vf_UFD	vf_UB		Reg_status_rxn
R_r0558	0.0000	0.0000	100.0000		0.0000	28.4964	100.0000		1.00	3.00	4.00	5.00
enzyme		Reg_status_Enz
1.2.1.3		1.00	2.00	3.00	4.00	5.00
Reg_rxn	vb_LB	basal_vb_UFD	vb_UB		vf_LB	basal_vf_UFD	vf_UB		Reg_status_rxn
R_ALDD21	0.0000	0.0000	0.0000		0.0000	0.0000	50.0000		3.00
R_ALDD2x	0.0000	0.0000	0.0000		0.0000	0.0000	100.0000		3.00
R_ALDD2xm	0.0000	0.0000	0.0000		0.0000	0.0000	100.0000		3.00
R_r0392	0.0000	0.0000	0.0000		0.0000	0.0000	100.0000		3.00
R_r0393	0.0000	0.0000	0.0000		0.0000	1.8756	100.0000		3.00	4.00	5.00
R_r0464	0.0000	0.0054	100.0000		0.0000	0.0002	100.0000		1.00	2.00	3.00	4.00	5.00
R_r0549	0.0000	0.0002	100.0000		0.0000	0.0054	100.0000		1.00	2.00	3.00	4.00	5.00
R_r0642	0.0000	0.0000	100.0000		0.0000	28.4964	100.0000		1.00	3.00	4.00	5.00
R_r0643	0.0000	1.8142	100.0000		0.0000	0.0000	100.0000		1.00	2.00	3.00	5.00
R_r0688	0.0000	14.5326	100.0000		0.0000	0.0000	100.0000		1.00	2.00	3.00	5.00
R_r0758	0.0000	0.0000	100.0000		0.0000	0.0000	0.0000		1.00
R_RE3346C	0.0000	0.0000	100.0000		0.0000	14.5326	100.0000		1.00	3.00	4.00	5.00
enzyme		Reg_status_Enz
1.2.1.31		3.00
Reg_rxn	vb_LB	basal_vb_UFD	vb_UB		vf_LB	basal_vf_UFD	vf_UB		Reg_status_rxn
R_r0594	0.0000	0.0000	0.0000		0.0000	0.0000	100.0000		3.00
enzyme		Reg_status_Enz
1.2.1.32		3.00
Reg_rxn	vb_LB	basal_vb_UFD	vb_UB		vf_LB	basal_vf_UFD	vf_UB		Reg_status_rxn
R_r0645	0.0000	0.0000	0.0000		0.0000	0.0000	100.0000		3.00
enzyme		Reg_status_Enz
1.2.1.36		1.00	2.00	3.00	4.00	5.00
Reg_rxn	vb_LB	basal_vb_UFD	vb_UB		vf_LB	basal_vf_UFD	vf_UB		Reg_status_rxn
R_BAMPPALDOX	0.0000	0.0000	0.0000		0.0000	0.0000	100.0000		3.00
R_RADH4	0.0000	1.0763	100.0000		0.0000	1.00741E-7	100.0000		1.00	2.00	3.00	4.00	5.00
R_RE1901R	0.0000	0.0016	100.0000		0.0000	0.0016	100.0000		1.00	2.00	3.00	4.00	5.00
R_RE1903R	0.0000	0.0016	100.0000		0.0000	0.0016	100.0000		1.00	2.00	3.00	4.00	5.00
enzyme		Reg_status_Enz
1.2.1.4		3.00	4.00	5.00
Reg_rxn	vb_LB	basal_vb_UFD	vb_UB		vf_LB	basal_vf_UFD	vf_UB		Reg_status_rxn
R_ALDD2y	0.0000	0.0000	0.0000		0.0000	17.2740	100.0000		3.00	4.00	5.00
enzyme		Reg_status_Enz
1.2.1.49		1.00	2.00	3.00	4.00	5.00
Reg_rxn	vb_LB	basal_vb_UFD	vb_UB		vf_LB	basal_vf_UFD	vf_UB		Reg_status_rxn
R_ALCD22_L	0.0000	0.0000	0.0000		0.0000	0.0000	100.0000		3.00
R_r0055	0.0000	0.0017	100.0000		0.0000	0.0017	100.0000		1.00	2.00	3.00	4.00	5.00
enzyme		Reg_status_Enz
1.2.1.5		1.00	2.00	3.00	4.00	5.00
Reg_rxn	vb_LB	basal_vb_UFD	vb_UB		vf_LB	basal_vf_UFD	vf_UB		Reg_status_rxn
R_4HOXPACDOX_NADP_	0.0000	0.0000	0.0000		0.0000	0.0000	100.0000		3.00
R_r0545	0.0000	0.0000	0.0000		0.0000	0.0000	100.0000		3.00
R_r0752	0.0000	0.0002	100.0000		0.0000	0.0054	100.0000		1.00	2.00	3.00	4.00	5.00
R_r0753	0.0000	0.0054	100.0000		0.0000	0.0002	100.0000		1.00	2.00	3.00	4.00	5.00
R_r0754	0.0000	0.0002	100.0000		0.0000	0.0054	100.0000		1.00	2.00	3.00	4.00	5.00
R_r0755	0.0000	0.0054	100.0000		0.0000	0.0002	100.0000		1.00	2.00	3.00	4.00	5.00
R_r0756	0.0000	0.0002	100.0000		0.0000	0.0054	100.0000		1.00	2.00	3.00	4.00	5.00
R_r0757	0.0000	0.0054	100.0000		0.0000	0.0002	100.0000		1.00	2.00	3.00	4.00	5.00
enzyme		Reg_status_Enz
1.2.1.8		1.00	2.00	3.00	4.00	5.00
Reg_rxn	vb_LB	basal_vb_UFD	vb_UB		vf_LB	basal_vf_UFD	vf_UB		Reg_status_rxn
R_r0552	0.0000	14.5326	100.0000		0.0000	0.0000	100.0000		1.00	2.00	3.00	5.00
R_r0553	0.0000	0.0000	100.0000		0.0000	14.5326	100.0000		1.00	3.00	4.00	5.00
enzyme		Reg_status_Enz
1.2.3.1		1.00	3.00	4.00	5.00
Reg_rxn	vb_LB	basal_vb_UFD	vb_UB		vf_LB	basal_vf_UFD	vf_UB		Reg_status_rxn
R_5HOXINDACTO2OX	0.0000	0.0000	0.0000		0.0000	0.0000	100.0000		3.00
R_PYDXDH	0.0000	0.0000	0.0000		0.0000	0.0000	100.0000		3.00
R_r0559	0.0000	0.0000	100.0000		0.0000	28.4964	100.0000		1.00	3.00	4.00	5.00
R_r0644	0.0000	0.0000	100.0000		0.0000	28.4964	100.0000		1.00	3.00	4.00	5.00
enzyme		Reg_status_Enz
1.2.4.2		1.00	3.00	4.00	5.00
Reg_rxn	vb_LB	basal_vb_UFD	vb_UB		vf_LB	basal_vf_UFD	vf_UB		Reg_status_rxn
R_r0163	0.0000	0.0000	100.0000		0.0000	2.2450	100.0000		1.00	3.00	4.00	5.00
R_r0384	0.0000	0.0000	0.0000		0.0000	4.4900	100.0000		3.00	4.00	5.00
R_r0620	0.0000	0.0000	100.0000		0.0000	2.2450	100.0000		1.00	3.00	4.00	5.00
enzyme		Reg_status_Enz
1.2.4.4		1.00	3.00
Reg_rxn	vb_LB	basal_vb_UFD	vb_UB		vf_LB	basal_vf_UFD	vf_UB		Reg_status_rxn
R_r0385	0.0000	0.0000	0.0000		0.0000	0.0000	100.0000		3.00
R_r0386	0.0000	0.0000	0.0000		0.0000	0.0000	100.0000		3.00
R_r0670	0.0000	0.0000	0.0000		0.0000	0.0000	100.0000		3.00
R_RE3326M	0.0000	0.0000	100.0000		0.0000	0.0000	0.0000		1.00
enzyme		Reg_status_Enz
1.2.7.2		1.00	3.00
Reg_rxn	vb_LB	basal_vb_UFD	vb_UB		vf_LB	basal_vf_UFD	vf_UB		Reg_status_rxn
R_OBDHc	0.0000	0.0000	0.0000		0.0000	0.0000	100.0000		3.00
R_r1154	0.0000	0.0000	100.0000		0.0000	0.0000	0.0000		1.00
enzyme		Reg_status_Enz
1.3.1.1		1.00	2.00	3.00	5.00
Reg_rxn	vb_LB	basal_vb_UFD	vb_UB		vf_LB	basal_vf_UFD	vf_UB		Reg_status_rxn
R_r0236	0.0000	30.2564	100.0000		0.0000	0.0000	100.0000		1.00	2.00	3.00	5.00
enzyme		Reg_status_Enz
1.3.1.2		1.00	2.00	3.00	4.00	5.00
Reg_rxn	vb_LB	basal_vb_UFD	vb_UB		vf_LB	basal_vf_UFD	vf_UB		Reg_status_rxn
R_DURAD	0.0000	1.1913	100.0000		0.0000	9.71583E-8	100.0000		1.00	2.00	3.00	4.00	5.00
enzyme		Reg_status_Enz
1.3.1.20		3.00	4.00	5.00
Reg_rxn	vb_LB	basal_vb_UFD	vb_UB		vf_LB	basal_vf_UFD	vf_UB		Reg_status_rxn
R_AKR1C1	0.0000	0.0000	0.0000		0.0000	3.1313	100.0000		3.00	4.00	5.00
enzyme		Reg_status_Enz
1.3.1.21		3.00	4.00	5.00
Reg_rxn	vb_LB	basal_vb_UFD	vb_UB		vf_LB	basal_vf_UFD	vf_UB		Reg_status_rxn
R_DHCR71r	0.0000	0.0000	0.0000		0.0000	0.8185	16.6667		3.00	4.00	5.00
enzyme		Reg_status_Enz
1.3.1.24		3.00	5.00
Reg_rxn	vb_LB	basal_vb_UFD	vb_UB		vf_LB	basal_vf_UFD	vf_UB		Reg_status_rxn
R_BILIRED	0.0000	0.0000	0.0000		1.7100	1.7100	15.3900		3.00	5.00
enzyme		Reg_status_Enz
1.3.1.27		1.00	2.00	3.00	5.00
Reg_rxn	vb_LB	basal_vb_UFD	vb_UB		vf_LB	basal_vf_UFD	vf_UB		Reg_status_rxn
R_r1459	0.0000	0.0000	100.0000		0.0000	0.0000	0.0000		1.00
R_r1464	0.0000	15.8548	100.0000		0.0000	0.0000	100.0000		1.00	2.00	3.00	5.00
enzyme		Reg_status_Enz
1.3.1.34		3.00
Reg_rxn	vb_LB	basal_vb_UFD	vb_UB		vf_LB	basal_vf_UFD	vf_UB		Reg_status_rxn
R_RE2996X	0.0000	0.0000	0.0000		0.0000	0.0000	37.5000		3.00
R_RE3001M	0.0000	0.0000	0.0000		0.0000	0.0000	100.0000		3.00
R_FAOXC102C101m	0.0000	0.0000	0.0000		0.0000	0.0000	79.4000		3.00
R_FAOXC102C101x	0.0000	0.0000	0.0000		0.0000	0.0000	37.5000		3.00
R_FAOXC103C102m	0.0000	0.0000	0.0000		0.0000	0.0000	44.1111		3.00
R_FAOXC103C102x	0.0000	0.0000	0.0000		0.0000	0.0000	30.0000		3.00
R_FAOXC164C163x	0.0000	0.0000	0.0000		0.0000	0.0000	37.5000		3.00
R_FAOXC164GC163m	0.0000	0.0000	0.0000		0.0000	0.0000	79.4000		3.00
R_FAOXC165C164m	0.0000	0.0000	0.0000		0.0000	0.0000	44.1111		3.00
R_FAOXC165C164x	0.0000	0.0000	0.0000		0.0000	0.0000	30.0000		3.00
R_FAOXC226C225m	0.0000	0.0000	0.0000		0.0000	0.0000	56.7143		3.00
R_FAOXC226C225x	0.0000	0.0000	0.0000		0.0000	0.0000	37.5000		3.00
R_FAOXC227C226m	0.0000	0.0000	0.0000		0.0000	0.0000	36.0909		3.00
R_FAOXTC102C101m	0.0000	0.0000	0.0000		0.0000	0.0000	79.4000		3.00
enzyme		Reg_status_Enz
1.3.1.38		1.00	2.00	3.00	4.00	5.00
Reg_rxn	vb_LB	basal_vb_UFD	vb_UB		vf_LB	basal_vf_UFD	vf_UB		Reg_status_rxn
R_r0633	0.0000	0.0000	0.0000		0.0000	0.0000	56.7143		3.00
R_r0638	0.0000	0.0016	99.2500		0.0000	0.0016	99.2500		1.00	2.00	3.00	4.00	5.00
R_r0652	0.0000	0.0016	100.0000		0.0000	0.0016	100.0000		1.00	2.00	3.00	4.00	5.00
R_r0735	0.0000	0.0016	99.2500		0.0000	0.0016	66.1667		1.00	2.00	3.00	4.00	5.00
R_r0791	0.0000	0.0000	56.7143		0.0000	0.0000	0.0000		1.00
enzyme		Reg_status_Enz
1.3.1.70		1.00	2.00	3.00	4.00	5.00
Reg_rxn	vb_LB	basal_vb_UFD	vb_UB		vf_LB	basal_vf_UFD	vf_UB		Reg_status_rxn
R_C14STRr	0.0000	0.0000	0.0000		0.0000	0.4092	100.0000		3.00	4.00	5.00
R_r0780	0.0000	0.4092	16.6667		0.0000	1.01030E-7	100.0000		1.00	2.00	3.00	4.00	5.00
enzyme		Reg_status_Enz
1.3.1.72		1.00	2.00	3.00	4.00	5.00
Reg_rxn	vb_LB	basal_vb_UFD	vb_UB		vf_LB	basal_vf_UFD	vf_UB		Reg_status_rxn
R_DHCR241r	0.0000	0.0000	0.0000		0.0000	3.3448	100.0000		3.00	4.00	5.00
R_DHCR243r	0.0000	0.0000	0.0000		0.0000	0.8185	16.6667		3.00	4.00	5.00
R_r0783	0.0000	1.00792E-7	100.0000		0.0000	0.8185	16.6667		1.00	2.00	3.00	4.00	5.00
R_r1380	0.0000	2.5263	100.0000		0.0000	0.0000	16.6667		1.00	2.00	3.00	5.00
enzyme		Reg_status_Enz
1.3.3.1		3.00
Reg_rxn	vb_LB	basal_vb_UFD	vb_UB		vf_LB	basal_vf_UFD	vf_UB		Reg_status_rxn
R_DHORD9	0.0000	0.0000	0.0000		0.0000	0.0000	100.0000		3.00
enzyme		Reg_status_Enz
1.3.3.2		3.00	4.00	5.00
Reg_rxn	vb_LB	basal_vb_UFD	vb_UB		vf_LB	basal_vf_UFD	vf_UB		Reg_status_rxn
R_LSTO1r	0.0000	0.0000	0.0000		0.0000	0.8185	16.6667		3.00	4.00	5.00
enzyme		Reg_status_Enz
1.3.3.3		3.00
Reg_rxn	vb_LB	basal_vb_UFD	vb_UB		vf_LB	basal_vf_UFD	vf_UB		Reg_status_rxn
R_CPPPGO	0.0000	0.0000	0.0000		0.0000	0.0000	12.5000		3.00
enzyme		Reg_status_Enz
1.3.3.4		3.00
Reg_rxn	vb_LB	basal_vb_UFD	vb_UB		vf_LB	basal_vf_UFD	vf_UB		Reg_status_rxn
R_PPPGOm	0.0000	0.0000	0.0000		0.0000	0.0000	6.2500		3.00
enzyme		Reg_status_Enz
1.3.3.6		3.00
Reg_rxn	vb_LB	basal_vb_UFD	vb_UB		vf_LB	basal_vf_UFD	vf_UB		Reg_status_rxn
R_ACOAO7p	0.0000	0.0000	0.0000		0.0000	0.0000	64.2857		3.00
R_ACOX22x	0.0000	0.0000	0.0000		0.0000	0.0000	100.0000		3.00
R_ACOX2x	0.0000	0.0000	0.0000		0.0000	0.0000	100.0000		3.00
R_PEROXx	0.0000	0.0000	0.0000		0.0000	0.0000	50.0000		3.00
R_r0706	0.0000	0.0000	0.0000		0.0000	0.0000	100.0000		3.00
R_r1443	0.0000	0.0000	0.0000		0.0000	0.0000	64.2857		3.00
R_r1444	0.0000	0.0000	0.0000		0.0000	0.0000	64.2857		3.00
R_r1445	0.0000	0.0000	0.0000		0.0000	0.0000	64.2857		3.00
R_r1449	0.0000	0.0000	0.0000		0.0000	0.0000	100.0000		3.00
R_RE2985X	0.0000	0.0000	0.0000		0.0000	0.0000	37.5000		3.00
R_RE2998M	0.0000	0.0000	0.0000		0.0000	0.0000	100.0000		3.00
R_RE3624M	0.0000	0.0000	0.0000		0.0000	0.0000	100.0000		3.00
R_RE3626M	0.0000	0.0000	0.0000		0.0000	0.0000	100.0000		3.00
R_FAOXC101C102x	0.0000	0.0000	0.0000		0.0000	0.0000	37.5000		3.00
R_FAOXC102C103x	0.0000	0.0000	0.0000		0.0000	0.0000	30.0000		3.00
R_FAOXC163C164x	0.0000	0.0000	0.0000		0.0000	0.0000	37.5000		3.00
R_FAOXC164C165x	0.0000	0.0000	0.0000		0.0000	0.0000	30.0000		3.00
R_FAOXC204C205x	0.0000	0.0000	0.0000		0.0000	0.0000	37.5000		3.00
R_FAOXC225C226x	0.0000	0.0000	0.0000		0.0000	0.0000	37.5000		3.00
enzyme		Reg_status_Enz
1.3.3.6_4.2.1.17_1.1.1.35_2.3.1.16		3.00
Reg_rxn	vb_LB	basal_vb_UFD	vb_UB		vf_LB	basal_vf_UFD	vf_UB		Reg_status_rxn
R_FAOXC10C8x	0.0000	0.0000	0.0000		0.0000	0.0000	64.2857		3.00
R_FAOXC141C121x	0.0000	0.0000	0.0000		0.0000	0.0000	40.8482		3.00
R_FAOXC142C122x	0.0000	0.0000	0.0000		0.0000	0.0000	37.5000		3.00
R_FAOXC143C123x	0.0000	0.0000	0.0000		0.0000	0.0000	30.0000		3.00
R_FAOXC161C141x	0.0000	0.0000	0.0000		0.0000	0.0000	40.8482		3.00
R_FAOXC181C161x	0.0000	0.0000	0.0000		0.0000	0.0000	40.8482		3.00
R_FAOXC184C164x	0.0000	0.0000	0.0000		0.0000	0.0000	30.0000		3.00
R_FAOXC201C181x	0.0000	0.0000	0.0000		0.0000	0.0000	40.8482		3.00
R_FAOXC221C201x	0.0000	0.0000	0.0000		0.0000	0.0000	40.8482		3.00
R_FAOXC6C4x	0.0000	0.0000	0.0000		0.0000	0.0000	100.0000		3.00
R_FAOXC81C61x	0.0000	0.0000	0.0000		0.0000	0.0000	30.0000		3.00
R_FAOXC8C6x	0.0000	0.0000	0.0000		0.0000	0.0000	100.0000		3.00
enzyme		Reg_status_Enz
1.3.5.1		3.00	4.00	5.00
Reg_rxn	vb_LB	basal_vb_UFD	vb_UB		vf_LB	basal_vf_UFD	vf_UB		Reg_status_rxn
R_r0509	0.0000	0.0000	0.0000		0.0000	17.6301	100.0000		3.00	4.00	5.00
enzyme		Reg_status_Enz
1.3.8.7		3.00
Reg_rxn	vb_LB	basal_vb_UFD	vb_UB		vf_LB	basal_vf_UFD	vf_UB		Reg_status_rxn
R_FAOXC101C102m	0.0000	0.0000	0.0000		0.0000	0.0000	79.4000		3.00
R_FAOXC102C103m	0.0000	0.0000	0.0000		0.0000	0.0000	44.1111		3.00
R_FAOXTC101TC102m	0.0000	0.0000	0.0000		0.0000	0.0000	79.4000		3.00
enzyme		Reg_status_Enz
1.3.8.7_4.2.1.17		3.00
Reg_rxn	vb_LB	basal_vb_UFD	vb_UB		vf_LB	basal_vf_UFD	vf_UB		Reg_status_rxn
R_FAOXC10C10OHm	0.0000	0.0000	0.0000		0.0000	0.0000	99.2500		3.00
R_FAOXC12C12OHm	0.0000	0.0000	0.0000		0.0000	0.0000	100.0000		3.00
enzyme		Reg_status_Enz
1.3.8.7_4.2.1.17_1.1.1.35_2.3.1.16		3.00
Reg_rxn	vb_LB	basal_vb_UFD	vb_UB		vf_LB	basal_vf_UFD	vf_UB		Reg_status_rxn
R_FAOXC11C9m	0.0000	0.0000	0.0000		0.0000	0.0000	66.1667		3.00
R_FAOXC121C101m	0.0000	0.0000	0.0000		0.0000	0.0000	99.2500		3.00
R_FAOXC7C5m	0.0000	0.0000	0.0000		0.0000	0.0000	66.1667		3.00
R_FAOXC81C61m	0.0000	0.0000	0.0000		0.0000	0.0000	44.1111		3.00
R_FAOXC8C6m	0.0000	0.0000	0.0000		0.0000	0.0000	66.1667		3.00
R_FAOXC9C7m	0.0000	0.0000	0.0000		0.0000	0.0000	66.1667		3.00
enzyme		Reg_status_Enz
1.3.8.9		3.00
Reg_rxn	vb_LB	basal_vb_UFD	vb_UB		vf_LB	basal_vf_UFD	vf_UB		Reg_status_rxn
R_FAOXC163C164Gm	0.0000	0.0000	0.0000		0.0000	0.0000	79.4000		3.00
R_FAOXC164C165m	0.0000	0.0000	0.0000		0.0000	0.0000	44.1111		3.00
R_FAOXC225C226m	0.0000	0.0000	0.0000		0.0000	0.0000	56.7143		3.00
R_FAOXC226C227m	0.0000	0.0000	0.0000		0.0000	0.0000	36.0909		3.00
enzyme		Reg_status_Enz
1.3.8.9_1.1.1.35		3.00	4.00	5.00
Reg_rxn	vb_LB	basal_vb_UFD	vb_UB		vf_LB	basal_vf_UFD	vf_UB		Reg_status_rxn
R_FAOXC141C141OHm	0.0000	0.0000	0.0000		0.0000	0.0000	100.0000		3.00
R_FAOXC142C142OHm	0.0000	0.0000	0.0000		0.0000	0.0000	99.2500		3.00
R_FAOXC14C14OHm	0.0000	0.0000	0.0000		0.0000	0.0000	100.0000		3.00
R_FAOXC161C161OHm	0.0000	0.0000	0.0000		0.0000	16.6340	100.0000		3.00	4.00	5.00
R_FAOXC162C162OHm	0.0000	0.0000	0.0000		0.0000	0.0000	100.0000		3.00
R_FAOXC16C16OHm	0.0000	0.0000	0.0000		0.0000	0.0000	100.0000		3.00
R_FAOXC181C181OHm	0.0000	0.0000	0.0000		0.0000	0.0000	100.0000		3.00
R_FAOXC18C18OHm	0.0000	0.0000	0.0000		0.0000	0.0000	100.0000		3.00
enzyme		Reg_status_Enz
1.3.8.9_1.1.1.35_2.3.1.16		3.00	4.00	5.00
Reg_rxn	vb_LB	basal_vb_UFD	vb_UB		vf_LB	basal_vf_UFD	vf_UB		Reg_status_rxn
R_FAOXC13C11m	0.0000	0.0000	0.0000		0.0000	0.0000	66.1667		3.00
R_FAOXC141C121m	0.0000	0.0000	0.0000		0.0000	0.0000	99.2500		3.00
R_FAOXC142C122m	0.0000	0.0000	0.0000		0.0000	0.0000	79.4000		3.00
R_FAOXC143C123m	0.0000	0.0000	0.0000		0.0000	0.0000	44.1111		3.00
R_FAOXC14C12m	0.0000	0.0000	0.0000		0.0000	0.0000	100.0000		3.00
R_FAOXC15C13m	0.0000	0.0000	0.0000		0.0000	0.0000	66.1667		3.00
R_FAOXC161C141m	0.0000	0.0000	0.0000		0.0000	0.0000	100.0000		3.00
R_FAOXC163C143m	0.0000	0.0000	0.0000		0.0000	0.0000	44.1111		3.00
R_FAOXC16C14m	0.0000	0.0000	0.0000		0.0000	0.0000	100.0000		3.00
R_FAOXC17C15m	0.0000	0.0000	0.0000		0.0000	0.0000	56.7143		3.00
R_FAOXC181C161m	0.0000	0.0000	0.0000		0.0000	16.6340	100.0000		3.00	4.00	5.00
R_FAOXC183C163Gm	0.0000	0.0000	0.0000		0.0000	0.0000	79.4000		3.00
R_FAOXC183C163m	0.0000	0.0000	0.0000		0.0000	0.0000	44.1111		3.00
R_FAOXC184C164m	0.0000	0.0000	0.0000		0.0000	0.0000	44.1111		3.00
R_FAOXC185C164m	0.0000	0.0000	0.0000		0.0000	0.0000	36.0909		3.00
R_FAOXC204C184m	0.0000	0.0000	0.0000		0.0000	0.0000	56.7143		3.00
R_FAOXC205C185m	0.0000	0.0000	0.0000		0.0000	0.0000	36.0909		3.00
R_FAOXC226C205m	0.0000	0.0000	0.0000		0.0000	0.0000	36.0909		3.00
R_FAOXTC142TC122m	0.0000	0.0000	0.0000		0.0000	0.0000	79.4000		3.00
R_FAOXTC162TC142m	0.0000	0.0000	0.0000		0.0000	0.0000	99.2500		3.00
R_FAOXTC182TC162m	0.0000	0.0000	0.0000		0.0000	0.0000	100.0000		3.00
enzyme		Reg_status_Enz
1.3.99.1		1.00	2.00	3.00	5.00
Reg_rxn	vb_LB	basal_vb_UFD	vb_UB		vf_LB	basal_vf_UFD	vf_UB		Reg_status_rxn
R_SUCD1m	0.0000	25.2633	100.0000		0.0000	0.0000	100.0000		1.00	2.00	3.00	5.00
enzyme		Reg_status_Enz
1.3.99.10		1.00	2.00	3.00	5.00
Reg_rxn	vb_LB	basal_vb_UFD	vb_UB		vf_LB	basal_vf_UFD	vf_UB		Reg_status_rxn
R_r0655	0.0000	21.2907	100.0000		0.0000	0.0000	100.0000		1.00	2.00	3.00	5.00
enzyme		Reg_status_Enz
1.3.99.12		1.00	2.00	3.00	4.00	5.00
Reg_rxn	vb_LB	basal_vb_UFD	vb_UB		vf_LB	basal_vf_UFD	vf_UB		Reg_status_rxn
R_ACOAD10m	0.0000	0.0000	0.0000		0.0000	0.0000	100.0000		3.00
R_ACOAD9m	0.0000	0.0000	0.0000		0.0000	0.0000	100.0000		3.00
R_r0603	0.0000	0.0016	100.0000		0.0000	0.0016	100.0000		1.00	2.00	3.00	4.00	5.00
enzyme		Reg_status_Enz
1.3.99.13		1.00	2.00	3.00	4.00	5.00
Reg_rxn	vb_LB	basal_vb_UFD	vb_UB		vf_LB	basal_vf_UFD	vf_UB		Reg_status_rxn
R_RE1516M	0.0000	0.0000	0.0000		0.0000	0.0000	79.4000		3.00
R_RE1517M	0.0000	0.0000	0.0000		0.0000	0.0000	79.4000		3.00
R_RE1518M	0.0000	0.0016	100.0000		0.0000	0.0016	63.8800		1.00	2.00	3.00	4.00	5.00
R_RE1519M	0.0000	0.0016	100.0000		0.0000	0.0016	63.8800		1.00	2.00	3.00	4.00	5.00
enzyme		Reg_status_Enz
1.3.99.2		3.00
Reg_rxn	vb_LB	basal_vb_UFD	vb_UB		vf_LB	basal_vf_UFD	vf_UB		Reg_status_rxn
R_ACOAD1fm	0.0000	0.0000	0.0000		0.0000	0.0000	100.0000		3.00
R_r0560	0.0000	0.0000	0.0000		0.0000	0.0000	100.0000		3.00
enzyme		Reg_status_Enz
1.3.99.3		3.00
Reg_rxn	vb_LB	basal_vb_UFD	vb_UB		vf_LB	basal_vf_UFD	vf_UB		Reg_status_rxn
R_FAOXC11	0.0000	0.0000	0.0000		0.0000	0.0000	50.0000		3.00
R_FAOXC140	0.0000	0.0000	0.0000		0.0000	0.0000	56.7143		3.00
R_FAOXC150m	0.0000	0.0000	0.0000		0.0000	0.0000	66.1667		3.00
R_FAOXC160	0.0000	0.0000	0.0000		0.0000	0.0000	49.6250		3.00
R_FAOXC180	0.0000	0.0000	0.0000		0.0000	0.0000	100.0000		3.00
R_FAOXC204	0.0000	0.0000	0.0000		0.0000	0.0000	39.7000		3.00
R_FAOXC226	0.0000	0.0000	0.0000		0.0000	0.0000	36.0909		3.00
R_FAOXC80	0.0000	0.0000	0.0000		0.0000	0.0000	56.7143		3.00
R_PPCOAOm	0.0000	0.0000	0.0000		0.0000	0.0000	100.0000		3.00
R_r0683	0.0000	0.0000	0.0000		0.0000	0.0000	100.0000		3.00
enzyme		Reg_status_Enz
1.3.99.6		3.00
Reg_rxn	vb_LB	basal_vb_UFD	vb_UB		vf_LB	basal_vf_UFD	vf_UB		Reg_status_rxn
R_AKR1D2	0.0000	0.0000	0.0000		0.0000	0.0000	100.0000		3.00
enzyme		Reg_status_Enz
1.3.99.7		1.00	2.00	3.00	5.00
Reg_rxn	vb_LB	basal_vb_UFD	vb_UB		vf_LB	basal_vf_UFD	vf_UB		Reg_status_rxn
R_r0541	0.0000	6.0311	99.0000		0.0000	0.0000	100.0000		1.00	2.00	3.00	5.00
enzyme		Reg_status_Enz
1.4.1.3		1.00	3.00	4.00	5.00
Reg_rxn	vb_LB	basal_vb_UFD	vb_UB		vf_LB	basal_vf_UFD	vf_UB		Reg_status_rxn
R_GLUDxm	0.0000	0.0000	100.0000		0.0000	2.9560	100.0000		1.00	3.00	4.00	5.00
enzyme		Reg_status_Enz
1.4.1.4		1.00	3.00	4.00	5.00
Reg_rxn	vb_LB	basal_vb_UFD	vb_UB		vf_LB	basal_vf_UFD	vf_UB		Reg_status_rxn
R_GLUDym	0.0000	0.0000	100.0000		0.0000	2.9456	100.0000		1.00	3.00	4.00	5.00
enzyme		Reg_status_Enz
1.4.3.1		3.00
Reg_rxn	vb_LB	basal_vb_UFD	vb_UB		vf_LB	basal_vf_UFD	vf_UB		Reg_status_rxn
R_DASPO1p	0.0000	0.0000	0.0000		0.0000	0.0000	10.7733		3.00
enzyme		Reg_status_Enz
1.4.3.14		3.00
Reg_rxn	vb_LB	basal_vb_UFD	vb_UB		vf_LB	basal_vf_UFD	vf_UB		Reg_status_rxn
R_LYSOXp	0.0000	0.0000	0.0000		0.0000	0.0000	100.0000		3.00
enzyme		Reg_status_Enz
1.4.3.19		3.00
Reg_rxn	vb_LB	basal_vb_UFD	vb_UB		vf_LB	basal_vf_UFD	vf_UB		Reg_status_rxn
R_GLYOp	0.0000	0.0000	0.0000		0.0000	0.0000	100.0000		3.00
enzyme		Reg_status_Enz
1.4.3.3		3.00
Reg_rxn	vb_LB	basal_vb_UFD	vb_UB		vf_LB	basal_vf_UFD	vf_UB		Reg_status_rxn
R_DALAOXx	0.0000	0.0000	0.0000		0.0000	0.0000	100.0000		3.00
enzyme		Reg_status_Enz
1.4.3.4		3.00
Reg_rxn	vb_LB	basal_vb_UFD	vb_UB		vf_LB	basal_vf_UFD	vf_UB		Reg_status_rxn
R_41R2A1H12BOOX	0.0000	0.0000	0.0000		0.0000	0.0000	100.0000		3.00
enzyme		Reg_status_Enz
1.4.3.5		1.00	3.00
Reg_rxn	vb_LB	basal_vb_UFD	vb_UB		vf_LB	basal_vf_UFD	vf_UB		Reg_status_rxn
R_PDX5PO	0.0000	0.0000	0.0000		0.0000	0.0000	100.0000		3.00
R_PYAM5POr	0.0000	0.0000	0.0000		0.0000	0.0000	100.0000		3.00
R_r0388	0.0000	0.0000	100.0000		0.0000	0.0000	0.0000		1.00
enzyme		Reg_status_Enz
1.4.3.6		1.00	2.00	3.00	5.00
Reg_rxn	vb_LB	basal_vb_UFD	vb_UB		vf_LB	basal_vf_UFD	vf_UB		Reg_status_rxn
R_13DAMPPOX	0.0000	0.0000	0.0000		0.0000	0.0000	100.0000		3.00
R_PEAMNO	0.0000	0.0000	0.0000		0.0000	0.0000	100.0000		3.00
R_TYROXDAc	0.0000	0.0000	0.0000		0.0000	0.0000	100.0000		3.00
R_r0281	0.0000	17.3588	100.0000		0.0000	0.0000	100.0000		1.00	2.00	3.00	5.00
enzyme		Reg_status_Enz
1.5.1.1		3.00
Reg_rxn	vb_LB	basal_vb_UFD	vb_UB		vf_LB	basal_vf_UFD	vf_UB		Reg_status_rxn
R_1PPDCRp	0.0000	0.0000	0.0000		0.0000	0.0000	100.0000		3.00
enzyme		Reg_status_Enz
1.5.1.10		3.00	4.00	5.00
Reg_rxn	vb_LB	basal_vb_UFD	vb_UB		vf_LB	basal_vf_UFD	vf_UB		Reg_status_rxn
R_SACCD4m	0.0000	0.0000	0.0000		0.0000	1.0000	100.0000		3.00	4.00	5.00
enzyme		Reg_status_Enz
1.5.1.12		1.00	2.00	3.00	4.00	5.00
Reg_rxn	vb_LB	basal_vb_UFD	vb_UB		vf_LB	basal_vf_UFD	vf_UB		Reg_status_rxn
R_4HGLSDm	0.0000	0.0008	100.0000		0.0000	0.0028	100.0000		1.00	2.00	3.00	4.00	5.00
R_P5CDm	0.0000	0.0000	0.0000		0.0000	0.0000	7.5939		3.00
R_PHCDm	0.0000	0.0000	0.0000		0.0000	0.0043	100.0000		3.00	4.00	5.00
R_r0686	0.0000	0.0065	100.0000		0.0000	0.0002	100.0000		1.00	2.00	3.00	4.00	5.00
enzyme		Reg_status_Enz
1.5.1.2		3.00	4.00	5.00
Reg_rxn	vb_LB	basal_vb_UFD	vb_UB		vf_LB	basal_vf_UFD	vf_UB		Reg_status_rxn
R_P5CRxm	0.0000	0.0000	0.0000		0.0000	25.7657	100.0000		3.00	4.00	5.00
R_r0616	0.0000	0.0000	0.0000		0.0000	0.0000	100.0000		3.00
R_P5CR	0.0000	0.0000	0.0000		0.0000	0.0000	100.0000		3.00
R_PRO1x	0.0000	0.0000	0.0000		0.0000	0.0000	100.0000		3.00
enzyme		Reg_status_Enz
1.5.1.20		3.00	4.00	5.00
Reg_rxn	vb_LB	basal_vb_UFD	vb_UB		vf_LB	basal_vf_UFD	vf_UB		Reg_status_rxn
R_r0792	0.0000	0.0000	0.0000		0.0000	0.0000	100.0000		3.00
R_r0795	0.0000	0.0000	0.0000		0.0000	2.6042	100.0000		3.00	4.00	5.00
R_MTHFR3	0.0000	0.0000	0.0000		0.0000	0.0000	100.0000		3.00
enzyme		Reg_status_Enz
1.5.1.29		1.00	3.00	4.00	5.00
Reg_rxn	vb_LB	basal_vb_UFD	vb_UB		vf_LB	basal_vf_UFD	vf_UB		Reg_status_rxn
R_RE3347C	0.0000	0.0000	40.0000		0.0000	4.1633	100.0000		1.00	3.00	4.00	5.00
enzyme		Reg_status_Enz
1.5.1.3		3.00
Reg_rxn	vb_LB	basal_vb_UFD	vb_UB		vf_LB	basal_vf_UFD	vf_UB		Reg_status_rxn
R_DHFR	0.0000	0.0000	0.0000		0.0000	0.0000	50.0000		3.00
R_r0512	0.0000	0.0000	0.0000		0.0000	0.0000	100.0000		3.00
R_r0514	0.0000	0.0000	0.0000		0.0000	0.0000	100.0000		3.00
enzyme		Reg_status_Enz
1.5.1.5		1.00	2.00	3.00	4.00	5.00
Reg_rxn	vb_LB	basal_vb_UFD	vb_UB		vf_LB	basal_vf_UFD	vf_UB		Reg_status_rxn
R_MTHFD	0.0000	0.0000	100.0000		0.0000	23.5582	100.0000		1.00	3.00	4.00	5.00
R_MTHFD2	0.0000	5.5069	100.0000		0.0000	0.0000	100.0000		1.00	2.00	3.00	5.00
R_MTHFD2m	0.0000	0.0000	100.0000		0.0000	6.6155	100.0000		1.00	3.00	4.00	5.00
R_MTHFDm	0.0000	0.0000	100.0000		0.0000	6.6051	100.0000		1.00	3.00	4.00	5.00
enzyme		Reg_status_Enz
1.5.1.8		3.00	4.00	5.00
Reg_rxn	vb_LB	basal_vb_UFD	vb_UB		vf_LB	basal_vf_UFD	vf_UB		Reg_status_rxn
R_SACCD3m	0.0000	0.0000	0.0000		0.0000	1.0000	100.0000		3.00	4.00	5.00
enzyme		Reg_status_Enz
1.5.3.7		3.00
Reg_rxn	vb_LB	basal_vb_UFD	vb_UB		vf_LB	basal_vf_UFD	vf_UB		Reg_status_rxn
R_LPCOXp	0.0000	0.0000	0.0000		0.0000	0.0000	100.0000		3.00
enzyme		Reg_status_Enz
1.5.5.1		3.00	4.00	5.00
Reg_rxn	vb_LB	basal_vb_UFD	vb_UB		vf_LB	basal_vf_UFD	vf_UB		Reg_status_rxn
R_ETFQO	0.0000	0.0000	0.0000		0.0000	21.4467	100.0000		3.00	4.00	5.00
enzyme		Reg_status_Enz
1.5.5.2		3.00
Reg_rxn	vb_LB	basal_vb_UFD	vb_UB		vf_LB	basal_vf_UFD	vf_UB		Reg_status_rxn
R_PRO1xm	0.0000	0.0000	0.0000		0.0000	0.0000	100.0000		3.00
enzyme		Reg_status_Enz
1.5.99.2		3.00	4.00	5.00
Reg_rxn	vb_LB	basal_vb_UFD	vb_UB		vf_LB	basal_vf_UFD	vf_UB		Reg_status_rxn
R_DMGDHm	0.0000	0.0000	0.0000		0.0000	2.0757	100.0000		3.00	4.00	5.00
R_SARDHm	0.0000	0.0000	0.0000		0.0000	11.3662	100.0000		3.00	4.00	5.00
enzyme		Reg_status_Enz
1.5.99.8		1.00	3.00	4.00	5.00
Reg_rxn	vb_LB	basal_vb_UFD	vb_UB		vf_LB	basal_vf_UFD	vf_UB		Reg_status_rxn
R_PROD2m	0.0000	0.0000	0.0000		0.0000	0.0000	100.0000		3.00
R_r1453	0.0000	0.0000	100.0000		0.0000	25.7657	100.0000		1.00	3.00	4.00	5.00
enzyme		Reg_status_Enz
1.6.1.2		1.00	2.00	3.00	5.00
Reg_rxn	vb_LB	basal_vb_UFD	vb_UB		vf_LB	basal_vf_UFD	vf_UB		Reg_status_rxn
R_THD1m	0.0000	8.2962	100.0000		0.0000	0.0000	100.0000		1.00	2.00	3.00	5.00
enzyme		Reg_status_Enz
1.6.3.1		3.00
Reg_rxn	vb_LB	basal_vb_UFD	vb_UB		vf_LB	basal_vf_UFD	vf_UB		Reg_status_rxn
R_H2O2syn	0.0000	0.0000	0.0000		0.0000	0.0000	100.0000		3.00
enzyme		Reg_status_Enz
1.6.5.4		3.00
Reg_rxn	vb_LB	basal_vb_UFD	vb_UB		vf_LB	basal_vf_UFD	vf_UB		Reg_status_rxn
R_DASCBR	0.0000	0.0000	0.0000		0.0000	0.0000	100.0000		3.00
enzyme		Reg_status_Enz
1.6.99.3		3.00	4.00	5.00
Reg_rxn	vb_LB	basal_vb_UFD	vb_UB		vf_LB	basal_vf_UFD	vf_UB		Reg_status_rxn
R_NADH2_u10m	0.0000	0.0000	0.0000		0.0000	21.8420	100.0000		3.00	4.00	5.00
enzyme		Reg_status_Enz
1.7.1.7		3.00
Reg_rxn	vb_LB	basal_vb_UFD	vb_UB		vf_LB	basal_vf_UFD	vf_UB		Reg_status_rxn
R_GMPR	0.0000	0.0000	0.0000		0.0000	0.0000	100.0000		3.00
enzyme		Reg_status_Enz
1.7.14.1		3.00	4.00	5.00
Reg_rxn	vb_LB	basal_vb_UFD	vb_UB		vf_LB	basal_vf_UFD	vf_UB		Reg_status_rxn
R_RNDR1	0.0000	0.0000	0.0000		0.0000	10.1005	100.0000		3.00	4.00	5.00
R_RNDR2	0.0000	0.0000	0.0000		0.0000	0.0000	100.0000		3.00
R_RNDR4	0.0000	0.0000	0.0000		0.0000	0.0000	100.0000		3.00
enzyme		Reg_status_Enz
1.8.1.7		1.00	3.00	4.00	5.00
Reg_rxn	vb_LB	basal_vb_UFD	vb_UB		vf_LB	basal_vf_UFD	vf_UB		Reg_status_rxn
R_r0021	0.0000	0.0000	100.0000		0.0000	8.5965	100.0000		1.00	3.00	4.00	5.00
R_r0022	0.0000	0.0000	100.0000		0.0000	23.1966	100.0000		1.00	3.00	4.00	5.00
enzyme		Reg_status_Enz
1.8.1.9		1.00	3.00	4.00	5.00
Reg_rxn	vb_LB	basal_vb_UFD	vb_UB		vf_LB	basal_vf_UFD	vf_UB		Reg_status_rxn
R_TRDR	0.0000	0.0000	0.0000		0.0000	0.0000	100.0000		3.00
R_TRDRm	0.0000	0.0000	0.0000		0.0000	0.0016	100.0000		3.00	4.00	5.00
R_r0027	0.0000	0.0000	100.0000		0.0000	18.8308	100.0000		1.00	3.00	4.00	5.00
R_r1433	0.0000	0.0000	0.0000		0.0000	0.0016	100.0000		3.00	4.00	5.00
enzyme		Reg_status_Enz
1.8.3.1		3.00
Reg_rxn	vb_LB	basal_vb_UFD	vb_UB		vf_LB	basal_vf_UFD	vf_UB		Reg_status_rxn
R_r0142	0.0000	0.0000	0.0000		0.0000	0.0000	100.0000		3.00
enzyme		Reg_status_Enz
1.8.4.4		1.00	3.00	4.00	5.00
Reg_rxn	vb_LB	basal_vb_UFD	vb_UB		vf_LB	basal_vf_UFD	vf_UB		Reg_status_rxn
R_CYSGLTH	0.0000	0.0000	100.0000		0.0000	18.8308	100.0000		1.00	3.00	4.00	5.00
enzyme		Reg_status_Enz
1.8.5.1		3.00
Reg_rxn	vb_LB	basal_vb_UFD	vb_UB		vf_LB	basal_vf_UFD	vf_UB		Reg_status_rxn
R_GTHDH	0.0000	0.0000	0.0000		0.0000	0.0000	100.0000		3.00
enzyme		Reg_status_Enz
1.9.3.1		3.00	4.00	5.00
Reg_rxn	vb_LB	basal_vb_UFD	vb_UB		vf_LB	basal_vf_UFD	vf_UB		Reg_status_rxn
R_CYOOm3	0.0000	0.0000	0.0000		0.0000	14.2327	100.0000		3.00	4.00	5.00
enzyme		Reg_status_Enz
2.1.1.103		1.00	2.00	5.00
Reg_rxn	vb_LB	basal_vb_UFD	vb_UB		vf_LB	basal_vf_UFD	vf_UB		Reg_status_rxn
R_r0480	0.0000	7.2920	100.0000		0.0000	0.0000	0.0000		1.00	2.00	5.00
R_r0788	0.0000	7.2920	100.0000		0.0000	0.0000	0.0000		1.00	2.00	5.00
R_r0789	0.0000	7.2920	100.0000		0.0000	0.0000	0.0000		1.00	2.00	5.00
enzyme		Reg_status_Enz
2.1.1.17		3.00	4.00	5.00
Reg_rxn	vb_LB	basal_vb_UFD	vb_UB		vf_LB	basal_vf_UFD	vf_UB		Reg_status_rxn
R_PETOHMm_hs	0.0000	0.0000	0.0000		0.0000	1.6326	33.3333		3.00	4.00	5.00
enzyme		Reg_status_Enz
2.1.1.2		1.00	3.00	4.00	5.00
Reg_rxn	vb_LB	basal_vb_UFD	vb_UB		vf_LB	basal_vf_UFD	vf_UB		Reg_status_rxn
R_GACMTRc	0.0000	0.0000	100.0000		0.0000	9.3047	100.0000		1.00	3.00	4.00	5.00
enzyme		Reg_status_Enz
2.1.1.20		3.00	4.00	5.00
Reg_rxn	vb_LB	basal_vb_UFD	vb_UB		vf_LB	basal_vf_UFD	vf_UB		Reg_status_rxn
R_GNMT	0.0000	0.0000	0.0000		0.0000	9.2906	100.0000		3.00	4.00	5.00
enzyme		Reg_status_Enz
2.1.1.45		3.00
Reg_rxn	vb_LB	basal_vb_UFD	vb_UB		vf_LB	basal_vf_UFD	vf_UB		Reg_status_rxn
R_TMDS	0.0000	0.0000	0.0000		0.0000	0.0000	50.0000		3.00
enzyme		Reg_status_Enz
2.1.1.5		3.00	4.00	5.00
Reg_rxn	vb_LB	basal_vb_UFD	vb_UB		vf_LB	basal_vf_UFD	vf_UB		Reg_status_rxn
R_BHMT	0.0000	0.0000	0.0000		0.0000	2.0757	100.0000		3.00	4.00	5.00
enzyme		Reg_status_Enz
2.1.2.1		1.00	3.00	4.00	5.00
Reg_rxn	vb_LB	basal_vb_UFD	vb_UB		vf_LB	basal_vf_UFD	vf_UB		Reg_status_rxn
R_GHMT2r	0.0000	0.0000	100.0000		0.0000	18.0512	100.0000		1.00	3.00	4.00	5.00
R_GHMT2rm	0.0000	0.0000	0.0000		0.0000	1.8543	100.0000		3.00	4.00	5.00
enzyme		Reg_status_Enz
2.1.2.10		1.00	3.00	4.00	5.00
Reg_rxn	vb_LB	basal_vb_UFD	vb_UB		vf_LB	basal_vf_UFD	vf_UB		Reg_status_rxn
R_GCC2cm	0.0000	0.0000	100.0000		0.0000	6.7349	100.0000		1.00	3.00	4.00	5.00
R_r0295	0.0000	0.0000	0.0000		0.0000	0.0000	100.0000		3.00
R_r0522	0.0000	0.0000	0.0000		0.0000	15.4596	100.0000		3.00	4.00	5.00
enzyme		Reg_status_Enz
2.1.2.5		4.00	5.00
Reg_rxn	vb_LB	basal_vb_UFD	vb_UB		vf_LB	basal_vf_UFD	vf_UB		Reg_status_rxn
R_GluForTx	0.0000	0.0000	0.0000		0.0000	2.0616	2.0616		4.00	5.00
enzyme		Reg_status_Enz
2.1.3.3		3.00	4.00	5.00
Reg_rxn	vb_LB	basal_vb_UFD	vb_UB		vf_LB	basal_vf_UFD	vf_UB		Reg_status_rxn
R_OCBTm	0.0000	0.0000	0.0000		0.0000	31.3103	100.0000		3.00	4.00	5.00
enzyme		Reg_status_Enz
2.1.4.1		1.00	3.00	4.00	5.00
Reg_rxn	vb_LB	basal_vb_UFD	vb_UB		vf_LB	basal_vf_UFD	vf_UB		Reg_status_rxn
R_GLYAMDTRc	0.0000	0.0000	100.0000		0.0000	9.3047	100.0000		1.00	3.00	4.00	5.00
enzyme		Reg_status_Enz
2.2.1.1		1.00	3.00	4.00	5.00
Reg_rxn	vb_LB	basal_vb_UFD	vb_UB		vf_LB	basal_vf_UFD	vf_UB		Reg_status_rxn
R_TKT1	0.0000	0.0000	66.6667		0.0000	11.1744	100.0000		1.00	3.00	4.00	5.00
R_TKT2	0.0000	0.0000	66.6667		0.0000	11.1744	100.0000		1.00	3.00	4.00	5.00
enzyme		Reg_status_Enz
2.2.1.2		1.00	3.00	4.00	5.00
Reg_rxn	vb_LB	basal_vb_UFD	vb_UB		vf_LB	basal_vf_UFD	vf_UB		Reg_status_rxn
R_TALA	0.0000	0.0000	100.0000		0.0000	23.6655	100.0000		1.00	3.00	4.00	5.00
enzyme		Reg_status_Enz
2.3.1.12		3.00	5.00
Reg_rxn	vb_LB	basal_vb_UFD	vb_UB		vf_LB	basal_vf_UFD	vf_UB		Reg_status_rxn
R_PDHm	0.0000	0.0000	0.0000		1.0000	1.0000	100.0000		3.00	5.00
enzyme		Reg_status_Enz
2.3.1.137		1.00
Reg_rxn	vb_LB	basal_vb_UFD	vb_UB		vf_LB	basal_vf_UFD	vf_UB		Reg_status_rxn
R_C6COAt	0.0000	0.0000	66.1667		0.0000	0.0000	0.0000		1.00
R_SUBERCROT	0.0000	0.0000	100.0000		0.0000	0.0000	0.0000		1.00
enzyme		Reg_status_Enz
2.3.1.14		3.00
Reg_rxn	vb_LB	basal_vb_UFD	vb_UB		vf_LB	basal_vf_UFD	vf_UB		Reg_status_rxn
R_PHACCOAGLNAC	0.0000	0.0000	0.0000		0.0000	0.0000	100.0000		3.00
enzyme		Reg_status_Enz
2.3.1.154		1.00	2.00	3.00	5.00
Reg_rxn	vb_LB	basal_vb_UFD	vb_UB		vf_LB	basal_vf_UFD	vf_UB		Reg_status_rxn
R_RE1836X	0.0000	83.2601	100.0000		0.0000	0.0000	100.0000		1.00	2.00	3.00	5.00
enzyme		Reg_status_Enz
2.3.1.16		1.00	2.00	3.00	4.00	5.00
Reg_rxn	vb_LB	basal_vb_UFD	vb_UB		vf_LB	basal_vf_UFD	vf_UB		Reg_status_rxn
R_ACACT4p	0.0000	0.0000	0.0000		0.0000	0.0000	64.2857		3.00
R_ACACT5p	0.0000	0.0000	0.0000		0.0000	0.0000	64.2857		3.00
R_ACACT6p	0.0000	0.0000	0.0000		0.0000	0.0000	64.2857		3.00
R_ACACT7p	0.0000	0.0000	0.0000		0.0000	0.0000	64.2857		3.00
R_FAOXC180x	0.0000	0.0000	0.0000		0.0000	0.0000	100.0000		3.00
R_r0287	0.0000	0.0000	0.0000		0.0000	0.0000	56.7143		3.00
R_r0634	0.0000	0.0016	66.1667		0.0000	0.0016	99.2500		1.00	2.00	3.00	4.00	5.00
R_r0639	0.0000	0.0000	0.0000		0.0000	0.0000	100.0000		3.00
R_r0698	0.0000	0.0000	100.0000		0.0000	16.7399	100.0000		1.00	3.00	4.00	5.00
R_r0724	0.0000	0.0016	99.2500		0.0000	0.0016	99.2500		1.00	2.00	3.00	4.00	5.00
R_r0732	0.0000	0.0000	0.0000		0.0000	0.0000	56.7143		3.00
R_RE1531M	0.0000	0.0000	0.0000		0.0000	0.0000	79.4000		3.00
R_RE1532M	0.0000	0.0000	0.0000		0.0000	0.0000	79.4000		3.00
R_RE1533M	0.0000	0.0016	100.0000		0.0000	0.0016	79.4000		1.00	2.00	3.00	4.00	5.00
R_RE1534M	0.0000	0.0000	0.0000		0.0000	0.0000	79.4000		3.00
R_RE2988X	0.0000	0.0000	0.0000		0.0000	0.0000	37.5000		3.00
R_RE3006M	0.0000	0.0000	0.0000		0.0000	0.0000	100.0000		3.00
enzyme		Reg_status_Enz
2.3.1.168		3.00
Reg_rxn	vb_LB	basal_vb_UFD	vb_UB		vf_LB	basal_vf_UFD	vf_UB		Reg_status_rxn
R_r0604	0.0000	0.0000	0.0000		0.0000	0.0000	100.0000		3.00
R_r0656	0.0000	0.0000	0.0000		0.0000	0.0000	100.0000		3.00
enzyme		Reg_status_Enz
2.3.1.17		3.00	4.00	5.00
Reg_rxn	vb_LB	basal_vb_UFD	vb_UB		vf_LB	basal_vf_UFD	vf_UB		Reg_status_rxn
R_ASPNATm	0.0000	0.0000	0.0000		0.0000	14.1755	100.0000		3.00	4.00	5.00
enzyme		Reg_status_Enz
2.3.1.176		3.00	4.00	5.00
Reg_rxn	vb_LB	basal_vb_UFD	vb_UB		vf_LB	basal_vf_UFD	vf_UB		Reg_status_rxn
R_SCP2x	0.0000	0.0000	0.0000		0.0000	14.2857	14.2857		4.00	5.00
R_SCPx	0.0000	0.0000	0.0000		0.0000	0.0000	100.0000		3.00
enzyme		Reg_status_Enz
2.3.1.199		3.00
Reg_rxn	vb_LB	basal_vb_UFD	vb_UB		vf_LB	basal_vf_UFD	vf_UB		Reg_status_rxn
R_RE3241R	0.0000	0.0000	0.0000		0.0000	0.0000	100.0000		3.00
R_RE3242R	0.0000	0.0000	0.0000		0.0000	0.0000	100.0000		3.00
R_RE3243R	0.0000	0.0000	0.0000		0.0000	0.0000	100.0000		3.00
R_RE3244R	0.0000	0.0000	0.0000		0.0000	0.0000	100.0000		3.00
enzyme		Reg_status_Enz
2.3.1.20		3.00	4.00	5.00
Reg_rxn	vb_LB	basal_vb_UFD	vb_UB		vf_LB	basal_vf_UFD	vf_UB		Reg_status_rxn
R_DGAT	0.0000	0.0000	0.0000		0.0000	1.00732E-7	100.0000		3.00	4.00	5.00
enzyme		Reg_status_Enz
2.3.1.21		1.00	2.00	3.00	4.00	5.00
Reg_rxn	vb_LB	basal_vb_UFD	vb_UB		vf_LB	basal_vf_UFD	vf_UB		Reg_status_rxn
R_ADRNCPT1	0.0000	0.0000	0.0000		0.0000	0.0000	36.0909		3.00
R_ADRNCPT2	0.0000	0.0000	0.0000		0.0000	0.0000	36.0909		3.00
R_ARACHCPT1	0.0000	0.0000	0.0000		0.0000	0.0000	100.0000		3.00
R_ARACHCPT2	0.0000	0.0000	0.0000		0.0000	0.0000	100.0000		3.00
R_C160CPT1	0.0000	0.0000	0.0000		0.0000	6.99938E-8	100.0000		3.00	4.00	5.00
R_C160CPT2	0.0000	0.0000	0.0000		0.0000	0.0000	100.0000		3.00
R_C161CPT1	0.0000	0.0000	0.0000		0.0000	0.0000	100.0000		3.00
R_C161CPT12	0.0000	0.0000	0.0000		0.0000	0.0000	99.2500		3.00
R_C161CPT2	0.0000	0.0000	0.0000		0.0000	0.0000	100.0000		3.00
R_C161CPT22	0.0000	0.0000	0.0000		0.0000	0.0000	99.2500		3.00
R_C180CPT1	0.0000	0.0000	0.0000		0.0000	0.0000	100.0000		3.00
R_C180CPT2	0.0000	0.0000	0.0000		0.0000	0.0000	100.0000		3.00
R_C181CPT1	0.0000	0.0000	0.0000		0.0000	0.0000	79.4000		3.00
R_C181CPT2	0.0000	0.0000	0.0000		0.0000	0.0000	79.4000		3.00
R_C204CPT2	0.0000	0.0000	0.0000		0.0000	0.0000	39.7000		3.00
R_C226CPT1	0.0000	0.0000	0.0000		0.0000	0.0000	56.7143		3.00
R_C226CPT2	0.0000	0.0000	0.0000		0.0000	0.0000	56.7143		3.00
R_DCSPTN1CPT1	0.0000	0.0000	0.0000		0.0000	0.0000	56.7143		3.00
R_DCSPTN1CPT2	0.0000	0.0000	0.0000		0.0000	0.0000	56.7143		3.00
R_DLNLCGCPT1	0.0000	0.0000	0.0000		0.0000	0.0000	66.1667		3.00
R_DLNLCGCPT2	0.0000	0.0000	0.0000		0.0000	0.0000	66.1667		3.00
R_EICOSTETCPT1	0.0000	0.0000	0.0000		0.0000	0.0000	66.1667		3.00
R_EICOSTETCPT2	0.0000	0.0000	0.0000		0.0000	0.0000	66.1667		3.00
R_ELAIDCPT1	0.0000	0.0000	0.0000		0.0000	0.0000	79.4000		3.00
R_ELAIDCPT2	0.0000	0.0000	0.0000		0.0000	0.0000	79.4000		3.00
R_HPDCACRNCPT1	0.0000	0.0000	0.0000		0.0000	0.0000	56.7143		3.00
R_HPDCACRNCPT2	0.0000	0.0000	0.0000		0.0000	0.0000	56.7143		3.00
R_LNELDCCPT1	0.0000	0.0000	0.0000		0.0000	0.0000	100.0000		3.00
R_LNELDCCPT2	0.0000	0.0000	0.0000		0.0000	0.0000	100.0000		3.00
R_LNLCCPT1	0.0000	0.0000	0.0000		0.0000	0.0000	79.4000		3.00
R_LNLCCPT2	0.0000	0.0000	0.0000		0.0000	0.0000	79.4000		3.00
R_LNLNCACPT1	0.0000	0.0000	0.0000		0.0000	0.0000	44.1111		3.00
R_LNLNCACPT2	0.0000	0.0000	0.0000		0.0000	0.0000	44.1111		3.00
R_LNLNCGCPT1	0.0000	0.0000	0.0000		0.0000	0.0000	79.4000		3.00
R_LNLNCGCPT2	0.0000	0.0000	0.0000		0.0000	0.0000	79.4000		3.00
R_PTDCACRNCPT1	0.0000	0.0000	0.0000		0.0000	0.0000	66.1667		3.00
R_PTDCACRNCPT2	0.0000	0.0000	0.0000		0.0000	0.0000	66.1667		3.00
R_STRDNCCPT1	0.0000	0.0000	0.0000		0.0000	0.0000	79.4000		3.00
R_STRDNCCPT2	0.0000	0.0000	0.0000		0.0000	0.0000	79.4000		3.00
R_TMNDNCCPT1	0.0000	0.0000	0.0000		0.0000	0.0000	66.1667		3.00
R_TMNDNCCPT2	0.0000	0.0000	0.0000		0.0000	0.0000	66.1667		3.00
R_TTDCPT1	0.0000	0.0000	0.0000		0.0000	0.0000	100.0000		3.00
R_TTDCPT2	0.0000	0.0000	0.0000		0.0000	0.0000	100.0000		3.00
R_VACCCPT1	0.0000	0.0000	0.0000		0.0000	0.0000	79.4000		3.00
R_VACCCPT2	0.0000	0.0000	0.0000		0.0000	0.0000	79.4000		3.00
R_r0434	0.0000	1.00991E-7	100.0000		0.0000	0.4337	100.0000		1.00	2.00	3.00	4.00	5.00
R_r0437	0.0000	0.4337	100.0000		0.0000	1.00996E-7	100.0000		1.00	2.00	3.00	4.00	5.00
R_r0443	0.0000	0.0000	0.0000		0.0000	0.0000	39.7000		3.00
R_ADPCOACROT	0.0000	0.0000	100.0000		0.0000	0.0000	0.0000		1.00
R_C100CPT1	0.0000	0.0000	0.0000		0.0000	0.0000	100.0000		3.00
R_C101CPT1	0.0000	0.0000	0.0000		0.0000	0.0000	100.0000		3.00
R_C102CPT1	0.0000	0.0000	0.0000		0.0000	0.0000	100.0000		3.00
R_C10DCc	0.0000	0.0000	0.0000		0.0000	0.0000	100.0000		3.00
R_C10OHc	0.0000	0.0000	0.0000		0.0000	0.0000	99.2500		3.00
R_C120CPT1	0.0000	0.0000	0.0000		0.0000	0.0000	50.0000		3.00
R_C121CPT1	0.0000	0.0000	0.0000		0.0000	0.0000	100.0000		3.00
R_C12OHc	0.0000	0.0000	0.0000		0.0000	0.0000	100.0000		3.00
R_C140CPT1	0.0000	0.0000	0.0000		0.0000	0.0000	100.0000		3.00
R_C141CPT1	0.0000	0.0000	0.0000		0.0000	0.0000	100.0000		3.00
R_C141OHc	0.0000	0.0000	0.0000		0.0000	0.0000	100.0000		3.00
R_C142CPT1	0.0000	0.0000	0.0000		0.0000	0.0000	100.0000		3.00
R_C142OHc	0.0000	0.0000	0.0000		0.0000	0.0000	99.2500		3.00
R_C14OHc	0.0000	0.0000	0.0000		0.0000	0.0000	100.0000		3.00
R_C161OHc	0.0000	0.0000	0.0000		0.0000	16.6340	100.0000		3.00	4.00	5.00
R_C162OHc	0.0000	0.0000	0.0000		0.0000	0.0000	100.0000		3.00
R_C16DCc	0.0000	0.0000	0.0000		0.0000	0.0000	100.0000		3.00
R_C16OHc	0.0000	0.0000	0.0000		0.0000	0.0000	100.0000		3.00
R_C181OHc	0.0000	0.0000	0.0000		0.0000	0.0000	100.0000		3.00
R_C18OHc	0.0000	0.0000	0.0000		0.0000	0.0000	100.0000		3.00
R_C40CPT1	0.0000	0.0000	0.0000		0.0000	0.0000	50.0000		3.00
R_C4OHc	0.0000	0.0000	0.0000		0.0000	1.6828	100.0000		3.00	4.00	5.00
R_C50CPT1	0.0000	0.0000	0.0000		0.0000	21.2907	100.0000		3.00	4.00	5.00
R_C51CPT1	0.0000	0.0000	0.0000		0.0000	0.0000	100.0000		3.00
R_C60CPT1	0.0000	0.0000	0.0000		0.0000	0.0000	66.1667		3.00
R_C6DCc	0.0000	0.0000	0.0000		0.0000	0.0000	100.0000		3.00
R_C80CPT1	0.0000	0.0000	0.0000		0.0000	0.0000	100.0000		3.00
R_C81CPT1	0.0000	0.0000	0.0000		0.0000	0.0000	100.0000		3.00
R_C8DCc	0.0000	0.0000	0.0000		0.0000	0.0000	100.0000		3.00
R_FAOXC12DCc	0.0000	0.0000	0.0000		0.0000	0.0000	100.0000		3.00
R_FAOXC12DCx	0.0000	0.0000	100.0000		0.0000	0.0000	0.0000		1.00
R_FAOXC3DC	0.0000	0.0000	0.0000		0.0000	0.0000	100.0000		3.00
R_FAOXC4C4DCc	0.0000	0.0000	0.0000		0.0000	0.0000	100.0000		3.00
R_FAOXC5C5DCc	0.0000	0.0000	0.0000		0.0000	7.0311	100.0000		3.00	4.00	5.00
R_FAOXC5OHc	0.0000	0.0000	0.0000		0.0000	16.7312	100.0000		3.00	4.00	5.00
R_SEBCOACROT	0.0000	0.0000	100.0000		0.0000	0.0000	0.0000		1.00
enzyme		Reg_status_Enz
2.3.1.26		3.00	4.00	5.00
Reg_rxn	vb_LB	basal_vb_UFD	vb_UB		vf_LB	basal_vf_UFD	vf_UB		Reg_status_rxn
R_r1167	0.0000	0.0000	0.0000		0.0000	0.0000	100.0000		3.00
R_r1168	0.0000	0.0000	0.0000		0.0000	1.7450	100.0000		3.00	4.00	5.00
enzyme		Reg_status_Enz
2.3.1.37		1.00	2.00	3.00	4.00	5.00
Reg_rxn	vb_LB	basal_vb_UFD	vb_UB		vf_LB	basal_vf_UFD	vf_UB		Reg_status_rxn
R_ALASm	0.0000	0.0000	0.0000		0.0000	0.0010	100.0000		3.00	4.00	5.00
R_r0196	0.0000	0.0022	100.0000		0.0000	0.0012	100.0000		1.00	2.00	3.00	4.00	5.00
R_r0517	0.0000	0.0022	100.0000		0.0000	0.0012	100.0000		1.00	2.00	3.00	4.00	5.00
enzyme		Reg_status_Enz
2.3.1.4		3.00
Reg_rxn	vb_LB	basal_vb_UFD	vb_UB		vf_LB	basal_vf_UFD	vf_UB		Reg_status_rxn
R_ACGAM6PSi	0.0000	0.0000	0.0000		0.0000	0.0000	100.0000		3.00
enzyme		Reg_status_Enz
2.3.1.50		3.00
Reg_rxn	vb_LB	basal_vb_UFD	vb_UB		vf_LB	basal_vf_UFD	vf_UB		Reg_status_rxn
R_SERPT	0.0000	0.0000	0.0000		0.0000	0.0000	40.0000		3.00
enzyme		Reg_status_Enz
2.3.1.6		1.00	2.00	3.00	5.00
Reg_rxn	vb_LB	basal_vb_UFD	vb_UB		vf_LB	basal_vf_UFD	vf_UB		Reg_status_rxn
R_CHAT	0.0000	25.4718	100.0000		0.0000	0.0000	100.0000		1.00	2.00	3.00	5.00
R_CHATn	0.0000	5.0944	100.0000		0.0000	0.0000	100.0000		1.00	2.00	3.00	5.00
enzyme		Reg_status_Enz
2.3.1.61		1.00	2.00	3.00	5.00
Reg_rxn	vb_LB	basal_vb_UFD	vb_UB		vf_LB	basal_vf_UFD	vf_UB		Reg_status_rxn
R_2OXOADOXm	0.0000	0.0000	0.0000		1.0000	1.0000	100.0000		3.00	5.00
R_r0556	0.0000	6.7349	100.0000		0.0000	0.0000	100.0000		1.00	2.00	3.00	5.00
enzyme		Reg_status_Enz
2.3.1.65		1.00	2.00	3.00	4.00	5.00
Reg_rxn	vb_LB	basal_vb_UFD	vb_UB		vf_LB	basal_vf_UFD	vf_UB		Reg_status_rxn
R_BAAT2x	0.0000	0.0000	0.0000		0.0000	0.0000	100.0000		3.00
R_BAAT3x	0.0000	0.0000	0.0000		0.0000	100.0000	100.0000		4.00	5.00
R_r0629	0.0000	1.01079E-7	100.0000		0.0000	0.3946	100.0000		1.00	2.00	3.00	4.00	5.00
R_r0630	0.0000	0.3946	100.0000		0.0000	1.01079E-7	100.0000		1.00	2.00	3.00	4.00	5.00
R_r0797	0.0000	80.4372	100.0000		0.0000	0.0000	100.0000		1.00	2.00	3.00	5.00
R_RE1845C	0.0000	19.5628	100.0000		0.0000	0.0000	100.0000		1.00	2.00	3.00	5.00
R_RE1845X	0.0000	0.0016	100.0000		0.0000	0.0016	100.0000		1.00	2.00	3.00	4.00	5.00
enzyme		Reg_status_Enz
2.3.1.7		1.00	2.00	3.00	4.00	5.00
Reg_rxn	vb_LB	basal_vb_UFD	vb_UB		vf_LB	basal_vf_UFD	vf_UB		Reg_status_rxn
R_CSNAT2x	0.0000	1.11264E-7	100.0000		0.0000	0.0813	100.0000		1.00	2.00	3.00	4.00	5.00
R_CSNATm	0.0000	0.0000	0.0000		0.0000	0.0000	100.0000		3.00
R_CSNATr	0.0000	0.0000	0.0000		0.0000	0.0000	100.0000		3.00
R_C4x	0.0000	0.0000	0.0000		0.0000	0.0000	100.0000		3.00
R_SUCCCROT	0.0000	0.0000	100.0000		0.0000	0.0000	0.0000		1.00
enzyme		Reg_status_Enz
2.3.1.76		3.00	4.00	5.00
Reg_rxn	vb_LB	basal_vb_UFD	vb_UB		vf_LB	basal_vf_UFD	vf_UB		Reg_status_rxn
R_RETFA	0.0000	0.0000	0.0000		0.0000	1.0763	100.0000		3.00	4.00	5.00
enzyme		Reg_status_Enz
2.3.1.78		3.00
Reg_rxn	vb_LB	basal_vb_UFD	vb_UB		vf_LB	basal_vf_UFD	vf_UB		Reg_status_rxn
R_HSAT1ly	0.0000	0.0000	0.0000		0.0000	0.0000	2.1277		3.00
R_HSAT2ly	0.0000	0.0000	0.0000		0.0000	0.0000	2.1277		3.00
R_HSAT3ly	0.0000	0.0000	0.0000		0.0000	0.0000	2.1277		3.00
R_HSAT4ly	0.0000	0.0000	0.0000		0.0000	0.0000	2.1277		3.00
enzyme		Reg_status_Enz
2.3.1.85		3.00
Reg_rxn	vb_LB	basal_vb_UFD	vb_UB		vf_LB	basal_vf_UFD	vf_UB		Reg_status_rxn
R_KAS8	0.0000	0.0000	0.0000		0.0000	0.0000	14.2857		3.00
enzyme		Reg_status_Enz
2.3.1.86		1.00	3.00	4.00	5.00
Reg_rxn	vb_LB	basal_vb_UFD	vb_UB		vf_LB	basal_vf_UFD	vf_UB		Reg_status_rxn
R_FAEL183	0.0000	0.0000	0.0000		0.0000	83.3660	100.0000		3.00	4.00	5.00
R_FAS100COA	0.0000	0.0000	0.0000		0.0000	0.0000	100.0000		3.00
R_FAS120COA	0.0000	0.0000	0.0000		0.0000	0.0000	50.0000		3.00
R_FAS140COA	0.0000	0.0000	0.0000		0.0000	0.0000	33.3333		3.00
R_FAS160COA	0.0000	0.0000	0.0000		0.0000	0.0000	100.0000		3.00
R_FAS180COA	0.0000	0.0000	0.0000		0.0000	16.6340	100.0000		3.00	4.00	5.00
R_FAS80COA_L	0.0000	0.0000	0.0000		0.0000	0.0000	33.3333		3.00
R_r1466	0.0000	0.0000	50.0000		0.0000	0.0000	0.0000		1.00
enzyme		Reg_status_Enz
2.3.1.9		1.00	2.00	3.00	4.00	5.00
Reg_rxn	vb_LB	basal_vb_UFD	vb_UB		vf_LB	basal_vf_UFD	vf_UB		Reg_status_rxn
R_ACACT10m	0.0000	0.0016	100.0000		0.0000	0.0016	100.0000		1.00	2.00	3.00	4.00	5.00
R_ACACT1r	0.0000	0.0017	100.0000		0.0000	0.0017	100.0000		1.00	2.00	3.00	4.00	5.00
R_ACACT1rm	0.0000	0.0000	100.0000		0.0000	7.7139	99.0000		1.00	3.00	4.00	5.00
R_ACACT1x	0.0000	0.0000	0.0000		0.0000	85.7143	100.0000		3.00	4.00	5.00
enzyme		Reg_status_Enz
2.3.2.2		1.00	2.00	3.00	4.00	5.00
Reg_rxn	vb_LB	basal_vb_UFD	vb_UB		vf_LB	basal_vf_UFD	vf_UB		Reg_status_rxn
R_GGT6	0.0000	1.00985E-7	100.0000		0.0000	0.4620	100.0000		1.00	2.00	3.00	4.00	5.00
R_GTMLTe	0.0000	0.0000	0.0000		0.0000	7.15591E-8	100.0000		3.00	4.00	5.00
R_LTC4CP	0.0000	8.35155E-8	100.0000		0.0000	1.3859	100.0000		1.00	2.00	3.00	4.00	5.00
R_LTD4DP	0.0000	1.00985E-7	100.0000		0.0000	0.4620	100.0000		1.00	2.00	3.00	4.00	5.00
R_r0641	0.0000	1.00985E-7	100.0000		0.0000	0.4620	100.0000		1.00	2.00	3.00	4.00	5.00
enzyme		Reg_status_Enz
2.3.2.4		3.00
Reg_rxn	vb_LB	basal_vb_UFD	vb_UB		vf_LB	basal_vf_UFD	vf_UB		Reg_status_rxn
R_GGLUCT	0.0000	0.0000	0.0000		0.0000	0.0000	100.0000		3.00
enzyme		Reg_status_Enz
2.3.3.10		1.00	2.00	5.00
Reg_rxn	vb_LB	basal_vb_UFD	vb_UB		vf_LB	basal_vf_UFD	vf_UB		Reg_status_rxn
R_r0463	0.0000	85.7143	100.0000		0.0000	0.0000	0.0000		1.00	2.00	5.00
enzyme		Reg_status_Enz
2.3.3.5		3.00	4.00	5.00
Reg_rxn	vb_LB	basal_vb_UFD	vb_UB		vf_LB	basal_vf_UFD	vf_UB		Reg_status_rxn
R_MCITS	0.0000	0.0000	0.0000		0.0000	6.4720	100.0000		3.00	4.00	5.00
enzyme		Reg_status_Enz
2.3.3.8		3.00	4.00	5.00
Reg_rxn	vb_LB	basal_vb_UFD	vb_UB		vf_LB	basal_vf_UFD	vf_UB		Reg_status_rxn
R_ACITL	0.0000	0.0000	0.0000		0.0000	18.9974	100.0000		3.00	4.00	5.00
enzyme		Reg_status_Enz
2.4.1.1		3.00	4.00	5.00
Reg_rxn	vb_LB	basal_vb_UFD	vb_UB		vf_LB	basal_vf_UFD	vf_UB		Reg_status_rxn
R_GLPASE1	0.0000	0.0000	0.0000		0.0000	1.6884	18.0264		3.00	4.00	5.00
R_GLPASE2	0.0000	0.0000	0.0000		0.0000	1.6884	18.0264		3.00	4.00	5.00
enzyme		Reg_status_Enz
2.4.1.101		3.00
Reg_rxn	vb_LB	basal_vb_UFD	vb_UB		vf_LB	basal_vf_UFD	vf_UB		Reg_status_rxn
R_M13N2Tg	0.0000	0.0000	0.0000		0.0000	0.0000	1.4493		3.00
enzyme		Reg_status_Enz
2.4.1.102		3.00
Reg_rxn	vb_LB	basal_vb_UFD	vb_UB		vf_LB	basal_vf_UFD	vf_UB		Reg_status_rxn
R_CORE2GTg	0.0000	0.0000	0.0000		0.0000	0.0000	25.0000		3.00
R_CORE6GTg	0.0000	0.0000	0.0000		0.0000	0.0000	16.6667		3.00
enzyme		Reg_status_Enz
2.4.1.11		3.00	4.00	5.00
Reg_rxn	vb_LB	basal_vb_UFD	vb_UB		vf_LB	basal_vf_UFD	vf_UB		Reg_status_rxn
R_GLGNS1	0.0000	0.0000	0.0000		0.0000	1.6884	18.0264		3.00	4.00	5.00
enzyme		Reg_status_Enz
2.4.1.117		3.00
Reg_rxn	vb_LB	basal_vb_UFD	vb_UB		vf_LB	basal_vf_UFD	vf_UB		Reg_status_rxn
R_UDPDOLPT_L	0.0000	0.0000	0.0000		0.0000	0.0000	4.3478		3.00
enzyme		Reg_status_Enz
2.4.1.119		3.00
Reg_rxn	vb_LB	basal_vb_UFD	vb_UB		vf_LB	basal_vf_UFD	vf_UB		Reg_status_rxn
R_DOLASNT_Ler	0.0000	0.0000	0.0000		0.0000	0.0000	1.4493		3.00
enzyme		Reg_status_Enz
2.4.1.122		3.00
Reg_rxn	vb_LB	basal_vb_UFD	vb_UB		vf_LB	basal_vf_UFD	vf_UB		Reg_status_rxn
R_N3Tg	0.0000	0.0000	0.0000		0.0000	0.0000	6.6667		3.00
enzyme		Reg_status_Enz
2.4.1.130		3.00	4.00	5.00
Reg_rxn	vb_LB	basal_vb_UFD	vb_UB		vf_LB	basal_vf_UFD	vf_UB		Reg_status_rxn
R_DOLPMT1_Ler	0.0000	0.0000	0.0000		0.0000	0.0000	1.4493		3.00
R_DOLPMT2_Ler	0.0000	0.0000	0.0000		0.0000	0.0000	1.4493		3.00
R_DOLPMT3_Ler	0.0000	0.0000	0.0000		0.0000	8.12840E-8	34.7826		3.00	4.00	5.00
R_DOLPMT3_Uer	0.0000	0.0000	0.0000		0.0000	1.00739E-7	66.6667		3.00	4.00	5.00
R_DOLPMT4_Ler	0.0000	0.0000	0.0000		0.0000	1.00746E-7	40.5797		3.00	4.00	5.00
R_DOLPMT4_Uer	0.0000	0.0000	0.0000		0.0000	1.00739E-7	66.6667		3.00	4.00	5.00
enzyme		Reg_status_Enz
2.4.1.131		3.00
Reg_rxn	vb_LB	basal_vb_UFD	vb_UB		vf_LB	basal_vf_UFD	vf_UB		Reg_status_rxn
R_G12MT1_L	0.0000	0.0000	0.0000		0.0000	0.0000	1.4493		3.00
R_G12MT2_L	0.0000	0.0000	0.0000		0.0000	0.0000	1.4493		3.00
enzyme		Reg_status_Enz
2.4.1.132		3.00
Reg_rxn	vb_LB	basal_vb_UFD	vb_UB		vf_LB	basal_vf_UFD	vf_UB		Reg_status_rxn
R_G13MT_L	0.0000	0.0000	0.0000		0.0000	0.0000	1.4493		3.00
enzyme		Reg_status_Enz
2.4.1.141		3.00
Reg_rxn	vb_LB	basal_vb_UFD	vb_UB		vf_LB	basal_vf_UFD	vf_UB		Reg_status_rxn
R_GLCNACT_L	0.0000	0.0000	0.0000		0.0000	0.0000	1.4493		3.00
enzyme		Reg_status_Enz
2.4.1.142		3.00
Reg_rxn	vb_LB	basal_vb_UFD	vb_UB		vf_LB	basal_vf_UFD	vf_UB		Reg_status_rxn
R_BDMT_L	0.0000	0.0000	0.0000		0.0000	0.0000	1.4493		3.00
enzyme		Reg_status_Enz
2.4.1.143		3.00
Reg_rxn	vb_LB	basal_vb_UFD	vb_UB		vf_LB	basal_vf_UFD	vf_UB		Reg_status_rxn
R_M16NTg	0.0000	0.0000	0.0000		0.0000	0.0000	1.4493		3.00
enzyme		Reg_status_Enz
2.4.1.146		3.00
Reg_rxn	vb_LB	basal_vb_UFD	vb_UB		vf_LB	basal_vf_UFD	vf_UB		Reg_status_rxn
R_B3GNT310g	0.0000	0.0000	0.0000		0.0000	0.0000	7.1429		3.00
R_B3GNT311g	0.0000	0.0000	0.0000		0.0000	0.0000	7.1429		3.00
R_B3GNT312g	0.0000	0.0000	0.0000		0.0000	0.0000	5.8824		3.00
R_B3GNT313g	0.0000	0.0000	0.0000		0.0000	0.0000	5.5556		3.00
R_B3GNT314g	0.0000	0.0000	0.0000		0.0000	0.0000	5.0000		3.00
R_B3GNT315g	0.0000	0.0000	0.0000		0.0000	0.0000	5.8824		3.00
R_B3GNT31g	0.0000	0.0000	0.0000		0.0000	0.0000	10.0000		3.00
R_B3GNT32g	0.0000	0.0000	0.0000		0.0000	0.0000	10.0000		3.00
R_B3GNT33g	0.0000	0.0000	0.0000		0.0000	0.0000	10.0000		3.00
R_B3GNT34g	0.0000	0.0000	0.0000		0.0000	0.0000	8.3333		3.00
R_B3GNT35g	0.0000	0.0000	0.0000		0.0000	0.0000	8.3333		3.00
R_B3GNT36g	0.0000	0.0000	0.0000		0.0000	0.0000	16.6667		3.00
R_B3GNT39g	0.0000	0.0000	0.0000		0.0000	0.0000	25.0000		3.00
enzyme		Reg_status_Enz
2.4.1.147		3.00
Reg_rxn	vb_LB	basal_vb_UFD	vb_UB		vf_LB	basal_vf_UFD	vf_UB		Reg_status_rxn
R_CORE3GTg	0.0000	0.0000	0.0000		0.0000	0.0000	3.8462		3.00
enzyme		Reg_status_Enz
2.4.1.148		3.00
Reg_rxn	vb_LB	basal_vb_UFD	vb_UB		vf_LB	basal_vf_UFD	vf_UB		Reg_status_rxn
R_CORE4GTg	0.0000	0.0000	0.0000		0.0000	0.0000	3.8462		3.00
enzyme		Reg_status_Enz
2.4.1.149		3.00
Reg_rxn	vb_LB	basal_vb_UFD	vb_UB		vf_LB	basal_vf_UFD	vf_UB		Reg_status_rxn
R_AG13T10g	0.0000	0.0000	0.0000		0.0000	0.0000	1.4286		3.00
R_AG13T11g	0.0000	0.0000	0.0000		0.0000	0.0000	1.4286		3.00
R_AG13T12g	0.0000	0.0000	0.0000		0.0000	0.0000	1.4286		3.00
R_AG13T13g	0.0000	0.0000	0.0000		0.0000	0.0000	1.4286		3.00
R_AG13T14g	0.0000	0.0000	0.0000		0.0000	0.0000	1.4286		3.00
R_AG13T15g	0.0000	0.0000	0.0000		0.0000	0.0000	1.4286		3.00
R_AG13T16g	0.0000	0.0000	0.0000		0.0000	0.0000	3.8462		3.00
R_AG13T17g	0.0000	0.0000	0.0000		0.0000	0.0000	3.8462		3.00
R_AG13T18g	0.0000	0.0000	0.0000		0.0000	0.0000	3.8462		3.00
R_AG13T1g	0.0000	0.0000	0.0000		0.0000	0.0000	5.0000		3.00
R_AG13T2g	0.0000	0.0000	0.0000		0.0000	0.0000	5.0000		3.00
R_AG13T3g	0.0000	0.0000	0.0000		0.0000	0.0000	5.0000		3.00
R_AG13T4g	0.0000	0.0000	0.0000		0.0000	0.0000	1.4286		3.00
R_AG13T5g	0.0000	0.0000	0.0000		0.0000	0.0000	1.4286		3.00
R_AG13T6g	0.0000	0.0000	0.0000		0.0000	0.0000	1.4286		3.00
R_AG13T7g	0.0000	0.0000	0.0000		0.0000	0.0000	1.4286		3.00
R_AG13T8g	0.0000	0.0000	0.0000		0.0000	0.0000	1.4286		3.00
R_AG13T9g	0.0000	0.0000	0.0000		0.0000	0.0000	1.4286		3.00
enzyme		Reg_status_Enz
2.4.1.150		3.00
Reg_rxn	vb_LB	basal_vb_UFD	vb_UB		vf_LB	basal_vf_UFD	vf_UB		Reg_status_rxn
R_GCNTg	0.0000	0.0000	0.0000		0.0000	0.0000	5.0000		3.00
enzyme		Reg_status_Enz
2.4.1.152		3.00
Reg_rxn	vb_LB	basal_vb_UFD	vb_UB		vf_LB	basal_vf_UFD	vf_UB		Reg_status_rxn
R_FUT910g	0.0000	0.0000	0.0000		0.0000	0.0000	5.8824		3.00
R_FUT911g	0.0000	0.0000	0.0000		0.0000	0.0000	5.8824		3.00
R_FUT99g	0.0000	0.0000	0.0000		0.0000	0.0000	5.8824		3.00
enzyme		Reg_status_Enz
2.4.1.17		3.00	5.00
Reg_rxn	vb_LB	basal_vb_UFD	vb_UB		vf_LB	basal_vf_UFD	vf_UB		Reg_status_rxn
R_UGT1A10r	0.0000	0.0000	0.0000		1.7100	1.7100	8.5500		3.00	5.00
R_UGT1A6r	0.0000	0.0000	0.0000		0.0000	0.0000	98.2900		3.00
enzyme		Reg_status_Enz
2.4.1.18		3.00	4.00	5.00
Reg_rxn	vb_LB	basal_vb_UFD	vb_UB		vf_LB	basal_vf_UFD	vf_UB		Reg_status_rxn
R_GLBRAN	0.0000	0.0000	0.0000		0.0000	1.6884	18.0264		3.00	4.00	5.00
enzyme		Reg_status_Enz
2.4.1.186		3.00	4.00	5.00
Reg_rxn	vb_LB	basal_vb_UFD	vb_UB		vf_LB	basal_vf_UFD	vf_UB		Reg_status_rxn
R_GGNG	0.0000	0.0000	0.0000		0.0000	1.6884	18.0264		3.00	4.00	5.00
enzyme		Reg_status_Enz
2.4.1.198		3.00
Reg_rxn	vb_LB	basal_vb_UFD	vb_UB		vf_LB	basal_vf_UFD	vf_UB		Reg_status_rxn
R_PIACGT	0.0000	0.0000	0.0000		0.0000	0.0000	33.3333		3.00
enzyme		Reg_status_Enz
2.4.1.206		3.00
Reg_rxn	vb_LB	basal_vb_UFD	vb_UB		vf_LB	basal_vf_UFD	vf_UB		Reg_status_rxn
R_B3GNT51g	0.0000	0.0000	0.0000		0.0000	0.0000	7.1429		3.00
enzyme		Reg_status_Enz
2.4.1.212		3.00	4.00	5.00
Reg_rxn	vb_LB	basal_vb_UFD	vb_UB		vf_LB	basal_vf_UFD	vf_UB		Reg_status_rxn
R_HAS2	0.0000	0.0000	0.0000		0.0000	1.01455E-7	98.2900		3.00	4.00	5.00
enzyme		Reg_status_Enz
2.4.1.228		3.00
Reg_rxn	vb_LB	basal_vb_UFD	vb_UB		vf_LB	basal_vf_UFD	vf_UB		Reg_status_rxn
R_A4GALTg	0.0000	0.0000	0.0000		0.0000	0.0000	16.6667		3.00
enzyme		Reg_status_Enz
2.4.1.265		3.00
Reg_rxn	vb_LB	basal_vb_UFD	vb_UB		vf_LB	basal_vf_UFD	vf_UB		Reg_status_rxn
R_DOLPGT2_Ler	0.0000	0.0000	0.0000		0.0000	0.0000	1.4493		3.00
enzyme		Reg_status_Enz
2.4.1.267		3.00
Reg_rxn	vb_LB	basal_vb_UFD	vb_UB		vf_LB	basal_vf_UFD	vf_UB		Reg_status_rxn
R_DOLPGT1_Ler	0.0000	0.0000	0.0000		0.0000	0.0000	1.4493		3.00
enzyme		Reg_status_Enz
2.4.1.37		3.00
Reg_rxn	vb_LB	basal_vb_UFD	vb_UB		vf_LB	basal_vf_UFD	vf_UB		Reg_status_rxn
R_ABO9g	0.0000	0.0000	0.0000		0.0000	0.0000	5.0000		3.00
enzyme		Reg_status_Enz
2.4.1.38		3.00
Reg_rxn	vb_LB	basal_vb_UFD	vb_UB		vf_LB	basal_vf_UFD	vf_UB		Reg_status_rxn
R_G14T10g	0.0000	0.0000	0.0000		0.0000	0.0000	1.4286		3.00
R_G14T11g	0.0000	0.0000	0.0000		0.0000	0.0000	1.4286		3.00
R_G14T12g	0.0000	0.0000	0.0000		0.0000	0.0000	1.4286		3.00
R_G14T13g	0.0000	0.0000	0.0000		0.0000	0.0000	1.4286		3.00
R_G14T14g	0.0000	0.0000	0.0000		0.0000	0.0000	1.4286		3.00
R_G14T15g	0.0000	0.0000	0.0000		0.0000	0.0000	1.4286		3.00
R_G14T16g	0.0000	0.0000	0.0000		0.0000	0.0000	1.4286		3.00
R_G14T17g	0.0000	0.0000	0.0000		0.0000	0.0000	1.4286		3.00
R_G14T18g	0.0000	0.0000	0.0000		0.0000	0.0000	3.8462		3.00
R_G14T19g	0.0000	0.0000	0.0000		0.0000	0.0000	3.8462		3.00
R_G14T20g	0.0000	0.0000	0.0000		0.0000	0.0000	3.8462		3.00
R_G14T21g	0.0000	0.0000	0.0000		0.0000	0.0000	3.8462		3.00
R_G14T2g	0.0000	0.0000	0.0000		0.0000	0.0000	5.0000		3.00
R_G14T3g	0.0000	0.0000	0.0000		0.0000	0.0000	5.0000		3.00
R_G14T4g	0.0000	0.0000	0.0000		0.0000	0.0000	5.0000		3.00
R_G14T5g	0.0000	0.0000	0.0000		0.0000	0.0000	5.0000		3.00
R_G14T6g	0.0000	0.0000	0.0000		0.0000	0.0000	1.4286		3.00
R_G14T7g	0.0000	0.0000	0.0000		0.0000	0.0000	1.4286		3.00
R_G14T8g	0.0000	0.0000	0.0000		0.0000	0.0000	1.4286		3.00
R_G14T9g	0.0000	0.0000	0.0000		0.0000	0.0000	1.4286		3.00
R_G14Tg	0.0000	0.0000	0.0000		0.0000	0.0000	1.4493		3.00
enzyme		Reg_status_Enz
2.4.1.40		3.00
Reg_rxn	vb_LB	basal_vb_UFD	vb_UB		vf_LB	basal_vf_UFD	vf_UB		Reg_status_rxn
R_ABO4g	0.0000	0.0000	0.0000		0.0000	0.0000	7.1429		3.00
R_ABO5g	0.0000	0.0000	0.0000		0.0000	0.0000	7.1429		3.00
R_ABO6g	0.0000	0.0000	0.0000		0.0000	0.0000	5.5556		3.00
R_ABO7g	0.0000	0.0000	0.0000		0.0000	0.0000	5.5556		3.00
enzyme		Reg_status_Enz
2.4.1.41		3.00
Reg_rxn	vb_LB	basal_vb_UFD	vb_UB		vf_LB	basal_vf_UFD	vf_UB		Reg_status_rxn
R_GALNTg	0.0000	0.0000	0.0000		0.0000	0.0000	16.6667		3.00
enzyme		Reg_status_Enz
2.4.1.47		3.00	4.00	5.00
Reg_rxn	vb_LB	basal_vb_UFD	vb_UB		vf_LB	basal_vf_UFD	vf_UB		Reg_status_rxn
R_RE2677C	0.0000	0.0000	0.0000		0.0000	0.0000	20.0000		3.00
R_RE2677E	0.0000	0.0000	0.0000		0.0000	0.7657	100.0000		3.00	4.00	5.00
enzyme		Reg_status_Enz
2.4.1.68		3.00
Reg_rxn	vb_LB	basal_vb_UFD	vb_UB		vf_LB	basal_vf_UFD	vf_UB		Reg_status_rxn
R_F6Tg	0.0000	0.0000	0.0000		0.0000	0.0000	1.4493		3.00
enzyme		Reg_status_Enz
2.4.1.69		3.00
Reg_rxn	vb_LB	basal_vb_UFD	vb_UB		vf_LB	basal_vf_UFD	vf_UB		Reg_status_rxn
R_FUT14g	0.0000	0.0000	0.0000		0.0000	0.0000	7.1429		3.00
R_FUT15g	0.0000	0.0000	0.0000		0.0000	0.0000	7.1429		3.00
R_FUT16g	0.0000	0.0000	0.0000		0.0000	0.0000	5.5556		3.00
R_FUT17g	0.0000	0.0000	0.0000		0.0000	0.0000	5.5556		3.00
R_FUT18g	0.0000	0.0000	0.0000		0.0000	0.0000	5.0000		3.00
enzyme		Reg_status_Enz
2.4.1.79		3.00
Reg_rxn	vb_LB	basal_vb_UFD	vb_UB		vf_LB	basal_vf_UFD	vf_UB		Reg_status_rxn
R_B3GALT3g	0.0000	0.0000	0.0000		0.0000	0.0000	16.6667		3.00
enzyme		Reg_status_Enz
2.4.1.80		3.00
Reg_rxn	vb_LB	basal_vb_UFD	vb_UB		vf_LB	basal_vf_UFD	vf_UB		Reg_status_rxn
R_UGCG	0.0000	0.0000	0.0000		0.0000	0.0000	25.0000		3.00
enzyme		Reg_status_Enz
2.4.1.83		3.00
Reg_rxn	vb_LB	basal_vb_UFD	vb_UB		vf_LB	basal_vf_UFD	vf_UB		Reg_status_rxn
R_DOLPMT_L	0.0000	0.0000	0.0000		0.0000	0.0000	1.4493		3.00
enzyme		Reg_status_Enz
2.4.2.10		1.00
Reg_rxn	vb_LB	basal_vb_UFD	vb_UB		vf_LB	basal_vf_UFD	vf_UB		Reg_status_rxn
R_ORPT	0.0000	0.0000	100.0000		0.0000	0.0000	0.0000		1.00
enzyme		Reg_status_Enz
2.4.2.11		3.00	4.00	5.00
Reg_rxn	vb_LB	basal_vb_UFD	vb_UB		vf_LB	basal_vf_UFD	vf_UB		Reg_status_rxn
R_r0391	0.0000	0.0000	0.0000		0.0000	14.7879	100.0000		3.00	4.00	5.00
enzyme		Reg_status_Enz
2.4.2.2		3.00	4.00	5.00
Reg_rxn	vb_LB	basal_vb_UFD	vb_UB		vf_LB	basal_vf_UFD	vf_UB		Reg_status_rxn
R_PYNP2r	0.0000	0.0000	0.0000		0.0000	31.4477	100.0000		3.00	4.00	5.00
enzyme		Reg_status_Enz
2.4.2.7		1.00	2.00	3.00	4.00	5.00
Reg_rxn	vb_LB	basal_vb_UFD	vb_UB		vf_LB	basal_vf_UFD	vf_UB		Reg_status_rxn
R_r0051	0.0000	1.00730E-7	100.0000		0.0000	1.1432	100.0000		1.00	2.00	3.00	4.00	5.00
enzyme		Reg_status_Enz
2.4.2.8		3.00
Reg_rxn	vb_LB	basal_vb_UFD	vb_UB		vf_LB	basal_vf_UFD	vf_UB		Reg_status_rxn
R_GUAPRT	0.0000	0.0000	0.0000		0.0000	0.0000	100.0000		3.00
R_HXPRT	0.0000	0.0000	0.0000		0.0000	0.0000	100.0000		3.00
enzyme		Reg_status_Enz
2.4.99.1		3.00
Reg_rxn	vb_LB	basal_vb_UFD	vb_UB		vf_LB	basal_vf_UFD	vf_UB		Reg_status_rxn
R_S26Tg	0.0000	0.0000	0.0000		0.0000	0.0000	1.4493		3.00
enzyme		Reg_status_Enz
2.4.99.4		3.00
Reg_rxn	vb_LB	basal_vb_UFD	vb_UB		vf_LB	basal_vf_UFD	vf_UB		Reg_status_rxn
R_S23T2g	0.0000	0.0000	0.0000		0.0000	0.0000	5.0000		3.00
R_S23T4g	0.0000	0.0000	0.0000		0.0000	0.0000	3.8462		3.00
R_SIAT4Bg	0.0000	0.0000	0.0000		0.0000	0.0000	10.0000		3.00
enzyme		Reg_status_Enz
2.4.99.6		3.00
Reg_rxn	vb_LB	basal_vb_UFD	vb_UB		vf_LB	basal_vf_UFD	vf_UB		Reg_status_rxn
R_S23T3g	0.0000	0.0000	0.0000		0.0000	0.0000	1.4286		3.00
enzyme		Reg_status_Enz
2.4.99.8		3.00
Reg_rxn	vb_LB	basal_vb_UFD	vb_UB		vf_LB	basal_vf_UFD	vf_UB		Reg_status_rxn
R_ST8SIA11	0.0000	0.0000	0.0000		0.0000	0.0000	10.0000		3.00
R_ST8SIA12	0.0000	0.0000	0.0000		0.0000	0.0000	25.0000		3.00
enzyme		Reg_status_Enz
2.4.99.9		1.00	3.00
Reg_rxn	vb_LB	basal_vb_UFD	vb_UB		vf_LB	basal_vf_UFD	vf_UB		Reg_status_rxn
R_SIAT9g	0.0000	0.0000	0.0000		0.0000	0.0000	25.0000		3.00
R_sink_pre_prot(r)	0.0000	0.0000	33.3333		0.0000	0.0000	0.0000		1.00
enzyme		Reg_status_Enz
2.5.1.1		3.00	4.00	5.00
Reg_rxn	vb_LB	basal_vb_UFD	vb_UB		vf_LB	basal_vf_UFD	vf_UB		Reg_status_rxn
R_DMATTx	0.0000	0.0000	0.0000		0.0000	1.6370	33.3333		3.00	4.00	5.00
enzyme		Reg_status_Enz
2.5.1.10		3.00	4.00	5.00
Reg_rxn	vb_LB	basal_vb_UFD	vb_UB		vf_LB	basal_vf_UFD	vf_UB		Reg_status_rxn
R_GRTTx	0.0000	0.0000	0.0000		0.0000	1.6370	33.3333		3.00	4.00	5.00
enzyme		Reg_status_Enz
2.5.1.16		3.00
Reg_rxn	vb_LB	basal_vb_UFD	vb_UB		vf_LB	basal_vf_UFD	vf_UB		Reg_status_rxn
R_SPMS	0.0000	0.0000	0.0000		0.0000	0.0000	100.0000		3.00
enzyme		Reg_status_Enz
2.5.1.21		1.00	2.00	3.00	4.00	5.00
Reg_rxn	vb_LB	basal_vb_UFD	vb_UB		vf_LB	basal_vf_UFD	vf_UB		Reg_status_rxn
R_SQLSr	0.0000	0.0000	0.0000		0.0000	0.5457	100.0000		3.00	4.00	5.00
R_r0170	0.0000	1.01347E-7	100.0000		0.0000	0.2728	16.6667		1.00	2.00	3.00	4.00	5.00
R_r0575	0.0000	1.01347E-7	100.0000		0.0000	0.2728	16.6667		1.00	2.00	3.00	4.00	5.00
enzyme		Reg_status_Enz
2.5.1.46		3.00
Reg_rxn	vb_LB	basal_vb_UFD	vb_UB		vf_LB	basal_vf_UFD	vf_UB		Reg_status_rxn
R_RE1897C	0.0000	0.0000	0.0000		0.0000	0.0000	100.0000		3.00
R_RE1898C	0.0000	0.0000	0.0000		0.0000	0.0000	100.0000		3.00
enzyme		Reg_status_Enz
2.5.1.56		3.00
Reg_rxn	vb_LB	basal_vb_UFD	vb_UB		vf_LB	basal_vf_UFD	vf_UB		Reg_status_rxn
R_ACNAM9PL	0.0000	0.0000	0.0000		0.0000	0.0000	100.0000		3.00
enzyme		Reg_status_Enz
2.5.1.6		3.00	4.00	5.00
Reg_rxn	vb_LB	basal_vb_UFD	vb_UB		vf_LB	basal_vf_UFD	vf_UB		Reg_status_rxn
R_METAT	0.0000	0.0000	0.0000		0.0000	1.6170	100.0000		3.00	4.00	5.00
enzyme		Reg_status_Enz
2.6.1.1		1.00	3.00	4.00	5.00
Reg_rxn	vb_LB	basal_vb_UFD	vb_UB		vf_LB	basal_vf_UFD	vf_UB		Reg_status_rxn
R_3SALATAim	0.0000	0.0000	0.0000		0.0000	0.0000	100.0000		3.00
R_ASPTA	0.0000	0.0000	100.0000		0.0000	2.4571	100.0000		1.00	3.00	4.00	5.00
R_ASPTAm	0.0000	0.0000	100.0000		0.0000	1.9889	100.0000		1.00	3.00	4.00	5.00
R_EHGLATm	0.0000	0.0000	0.0000		0.0000	0.0000	100.0000		3.00
R_LCYSTAT	0.0000	0.0000	0.0000		0.0000	0.0000	100.0000		3.00
enzyme		Reg_status_Enz
2.6.1.15		3.00
Reg_rxn	vb_LB	basal_vb_UFD	vb_UB		vf_LB	basal_vf_UFD	vf_UB		Reg_status_rxn
R_r0156	0.0000	0.0000	0.0000		0.0000	0.0000	100.0000		3.00
R_r0157	0.0000	0.0000	0.0000		0.0000	0.0000	100.0000		3.00
enzyme		Reg_status_Enz
2.6.1.2		1.00	2.00	3.00	4.00	5.00
Reg_rxn	vb_LB	basal_vb_UFD	vb_UB		vf_LB	basal_vf_UFD	vf_UB		Reg_status_rxn
R_ALATA_L	0.0000	0.0000	100.0000		0.0000	3.4303	100.0000		1.00	3.00	4.00	5.00
R_r0081	0.0000	0.0016	100.0000		0.0000	0.0016	100.0000		1.00	2.00	3.00	4.00	5.00
enzyme		Reg_status_Enz
2.6.1.21		3.00
Reg_rxn	vb_LB	basal_vb_UFD	vb_UB		vf_LB	basal_vf_UFD	vf_UB		Reg_status_rxn
R_EHGLAT2m	0.0000	0.0000	0.0000		0.0000	0.0000	100.0000		3.00
enzyme		Reg_status_Enz
2.6.1.22		1.00	2.00	3.00	4.00	5.00
Reg_rxn	vb_LB	basal_vb_UFD	vb_UB		vf_LB	basal_vf_UFD	vf_UB		Reg_status_rxn
R_r0483	0.0000	0.0016	100.0000		0.0000	0.0016	100.0000		1.00	2.00	3.00	4.00	5.00
enzyme		Reg_status_Enz
2.6.1.3		3.00	4.00	5.00
Reg_rxn	vb_LB	basal_vb_UFD	vb_UB		vf_LB	basal_vf_UFD	vf_UB		Reg_status_rxn
R_CYSTA	0.0000	0.0000	0.0000		0.0000	2.6042	100.0000		3.00	4.00	5.00
enzyme		Reg_status_Enz
2.6.1.39		3.00	4.00	5.00
Reg_rxn	vb_LB	basal_vb_UFD	vb_UB		vf_LB	basal_vf_UFD	vf_UB		Reg_status_rxn
R_AATAi	0.0000	0.0000	0.0000		0.0000	0.0000	100.0000		3.00
R_r0450	0.0000	0.0000	0.0000		0.0000	1.0000	100.0000		3.00	4.00	5.00
enzyme		Reg_status_Enz
2.6.1.40		1.00	2.00	3.00	4.00	5.00
Reg_rxn	vb_LB	basal_vb_UFD	vb_UB		vf_LB	basal_vf_UFD	vf_UB		Reg_status_rxn
R_D3AIBTm	0.0000	0.0016	100.0000		0.0000	0.0016	100.0000		1.00	2.00	3.00	4.00	5.00
enzyme		Reg_status_Enz
2.6.1.42		1.00	2.00	3.00	4.00	5.00
Reg_rxn	vb_LB	basal_vb_UFD	vb_UB		vf_LB	basal_vf_UFD	vf_UB		Reg_status_rxn
R_ILETAm	0.0000	3.3762	100.0000		0.0000	0.0000	0.0000		1.00	2.00	5.00
R_VALTA	0.0000	0.0000	100.0000		0.0000	1.8029	100.0000		1.00	3.00	4.00	5.00
R_VALTAm	0.0000	4.3409	100.0000		0.0000	0.0000	100.0000		1.00	2.00	3.00	5.00
enzyme		Reg_status_Enz
2.6.1.44		3.00
Reg_rxn	vb_LB	basal_vb_UFD	vb_UB		vf_LB	basal_vf_UFD	vf_UB		Reg_status_rxn
R_AGTim	0.0000	0.0000	0.0000		0.0000	0.0000	100.0000		3.00
R_AGTix	0.0000	0.0000	0.0000		0.0000	0.0000	100.0000		3.00
R_SPTix	0.0000	0.0000	0.0000		0.0000	0.0000	100.0000		3.00
enzyme		Reg_status_Enz
2.6.1.5		1.00	2.00	3.00	4.00	5.00
Reg_rxn	vb_LB	basal_vb_UFD	vb_UB		vf_LB	basal_vf_UFD	vf_UB		Reg_status_rxn
R_TYRTA	0.0000	1.3141	100.0000		0.0000	8.80740E-8	2.1184		1.00	2.00	3.00	4.00	5.00
enzyme		Reg_status_Enz
2.6.1.52		3.00	4.00	5.00
Reg_rxn	vb_LB	basal_vb_UFD	vb_UB		vf_LB	basal_vf_UFD	vf_UB		Reg_status_rxn
R_PSERT	0.0000	0.0000	0.0000		0.0000	13.7167	100.0000		3.00	4.00	5.00
enzyme		Reg_status_Enz
2.6.1.6		1.00	3.00	4.00	5.00
Reg_rxn	vb_LB	basal_vb_UFD	vb_UB		vf_LB	basal_vf_UFD	vf_UB		Reg_status_rxn
R_LEUTA	0.0000	0.0000	100.0000		0.0000	3.0304	100.0000		1.00	3.00	4.00	5.00
R_LEUTAm	0.0000	0.0000	0.0000		0.0000	0.0000	100.0000		3.00
enzyme		Reg_status_Enz
2.6.1.7		1.00	2.00	3.00	4.00	5.00
Reg_rxn	vb_LB	basal_vb_UFD	vb_UB		vf_LB	basal_vf_UFD	vf_UB		Reg_status_rxn
R_3HKYNAKGAT	0.0000	0.0000	0.0000		0.0000	0.0016	100.0000		3.00	4.00	5.00
R_KYNAKGAT	0.0000	0.0000	0.0000		0.0000	0.0016	100.0000		3.00	4.00	5.00
R_RE1233C	0.0000	0.0016	100.0000		0.0000	0.0000	0.0000		1.00	2.00	5.00
R_RE2349C	0.0000	0.0016	100.0000		0.0000	0.0000	0.0000		1.00	2.00	5.00
enzyme		Reg_status_Enz
2.6.19.4		1.00	2.00	3.00	4.00	5.00
Reg_rxn	vb_LB	basal_vb_UFD	vb_UB		vf_LB	basal_vf_UFD	vf_UB		Reg_status_rxn
R_L3AIBTm	0.0000	0.0000	0.0000		0.0000	0.0000	100.0000		3.00
R_ABTArm	0.0000	4.7674	100.0000		0.0000	0.0000	100.0000		1.00	2.00	3.00	5.00
R_APAT2rm	0.0000	0.0016	100.0000		0.0000	0.0016	100.0000		1.00	2.00	3.00	4.00	5.00
enzyme		Reg_status_Enz
2.7.1.1		3.00
Reg_rxn	vb_LB	basal_vb_UFD	vb_UB		vf_LB	basal_vf_UFD	vf_UB		Reg_status_rxn
R_HEX1	0.0000	0.0000	0.0000		0.0000	0.0000	100.0000		3.00
R_HEX10	0.0000	0.0000	0.0000		0.0000	0.0000	100.0000		3.00
R_HEX7	0.0000	0.0000	0.0000		0.0000	0.0000	100.0000		3.00
R_r0354	0.0000	0.0000	0.0000		0.0000	0.0000	100.0000		3.00
R_r0355	0.0000	0.0000	0.0000		0.0000	0.0000	100.0000		3.00
R_r0358	0.0000	0.0000	0.0000		0.0000	0.0000	100.0000		3.00
R_r0360	0.0000	0.0000	0.0000		0.0000	0.0000	13.0435		3.00
R_r0361	0.0000	0.0000	0.0000		0.0000	0.0000	13.0435		3.00
enzyme		Reg_status_Enz
2.7.1.105		3.00
Reg_rxn	vb_LB	basal_vb_UFD	vb_UB		vf_LB	basal_vf_UFD	vf_UB		Reg_status_rxn
R_PFK26	0.0000	0.0000	0.0000		0.0000	0.0000	100.0000		3.00
enzyme		Reg_status_Enz
2.7.1.107		3.00	4.00	5.00
Reg_rxn	vb_LB	basal_vb_UFD	vb_UB		vf_LB	basal_vf_UFD	vf_UB		Reg_status_rxn
R_DAGK_hs	0.0000	0.0000	0.0000		0.0000	5.0001	100.0000		3.00	4.00	5.00
enzyme		Reg_status_Enz
2.7.1.11		1.00	2.00	3.00	4.00	5.00
Reg_rxn	vb_LB	basal_vb_UFD	vb_UB		vf_LB	basal_vf_UFD	vf_UB		Reg_status_rxn
R_PFK	0.0000	0.0000	0.0000		0.0000	22.2203	100.0000		3.00	4.00	5.00
R_r0191	0.0000	0.0000	0.0000		0.0000	0.0000	100.0000		3.00
R_r0408	0.0000	100.0000	100.0000		0.0000	80.5972	100.0000		2.00	3.00	4.00	5.00
R_r0409	0.0000	0.0000	100.0000		0.0000	6.9117	100.0000		1.00	3.00	4.00	5.00
R_r0610	0.0000	0.0000	0.0000		0.0000	0.0000	100.0000		3.00
R_r0611	0.0000	0.0000	100.0000		0.0000	0.0000	0.0000		1.00
enzyme		Reg_status_Enz
2.7.1.113		3.00
Reg_rxn	vb_LB	basal_vb_UFD	vb_UB		vf_LB	basal_vf_UFD	vf_UB		Reg_status_rxn
R_r0456	0.0000	0.0000	0.0000		0.0000	0.0000	100.0000		3.00
enzyme		Reg_status_Enz
2.7.1.127		3.00
Reg_rxn	vb_LB	basal_vb_UFD	vb_UB		vf_LB	basal_vf_UFD	vf_UB		Reg_status_rxn
R_MI145PK	0.0000	0.0000	0.0000		0.0000	0.0000	100.0000		3.00
enzyme		Reg_status_Enz
2.7.1.137		2.00	4.00	5.00
Reg_rxn	vb_LB	basal_vb_UFD	vb_UB		vf_LB	basal_vf_UFD	vf_UB		Reg_status_rxn
R_RE2973C	0.0000	100.0000	100.0000		0.0000	0.0000	0.0000		2.00	5.00
R_RE2973N	0.0000	0.0000	0.0000		0.0000	100.0000	100.0000		4.00	5.00
enzyme		Reg_status_Enz
2.7.1.149		4.00	5.00
Reg_rxn	vb_LB	basal_vb_UFD	vb_UB		vf_LB	basal_vf_UFD	vf_UB		Reg_status_rxn
R_PI5P4K	0.0000	0.0000	0.0000		0.0000	100.0000	100.0000		4.00	5.00
enzyme		Reg_status_Enz
2.7.1.15		3.00	4.00	5.00
Reg_rxn	vb_LB	basal_vb_UFD	vb_UB		vf_LB	basal_vf_UFD	vf_UB		Reg_status_rxn
R_DRBK	0.0000	0.0000	0.0000		0.0000	1.22040E-7	100.0000		3.00	4.00	5.00
R_RBK	0.0000	0.0000	0.0000		0.0000	0.0000	100.0000		3.00
enzyme		Reg_status_Enz
2.7.1.153		3.00
Reg_rxn	vb_LB	basal_vb_UFD	vb_UB		vf_LB	basal_vf_UFD	vf_UB		Reg_status_rxn
R_PI34P5K	0.0000	0.0000	0.0000		0.0000	0.0000	100.0000		3.00
R_PI45P3Kn	0.0000	0.0000	0.0000		0.0000	0.0000	100.0000		3.00
enzyme		Reg_status_Enz
2.7.1.173		3.00	4.00	5.00
Reg_rxn	vb_LB	basal_vb_UFD	vb_UB		vf_LB	basal_vf_UFD	vf_UB		Reg_status_rxn
R_NICRNS	0.0000	0.0000	0.0000		0.0000	14.7879	100.0000		3.00	4.00	5.00
enzyme		Reg_status_Enz
2.7.1.21		1.00	2.00	3.00	5.00
Reg_rxn	vb_LB	basal_vb_UFD	vb_UB		vf_LB	basal_vf_UFD	vf_UB		Reg_status_rxn
R_RE1530C	0.0000	8.2900	100.0000		0.0000	0.0000	100.0000		1.00	2.00	3.00	5.00
enzyme		Reg_status_Enz
2.7.1.22		3.00
Reg_rxn	vb_LB	basal_vb_UFD	vb_UB		vf_LB	basal_vf_UFD	vf_UB		Reg_status_rxn
R_RNMK	0.0000	0.0000	0.0000		0.0000	0.0000	100.0000		3.00
enzyme		Reg_status_Enz
2.7.1.24		3.00
Reg_rxn	vb_LB	basal_vb_UFD	vb_UB		vf_LB	basal_vf_UFD	vf_UB		Reg_status_rxn
R_r0033	0.0000	0.0000	0.0000		0.0000	0.0000	100.0000		3.00
enzyme		Reg_status_Enz
2.7.1.25		3.00	4.00	5.00
Reg_rxn	vb_LB	basal_vb_UFD	vb_UB		vf_LB	basal_vf_UFD	vf_UB		Reg_status_rxn
R_ADSK	0.0000	0.0000	0.0000		0.0000	7.39977E-8	100.0000		3.00	4.00	5.00
enzyme		Reg_status_Enz
2.7.1.26		4.00	5.00
Reg_rxn	vb_LB	basal_vb_UFD	vb_UB		vf_LB	basal_vf_UFD	vf_UB		Reg_status_rxn
R_RBFK	0.0000	0.0000	0.0000		0.0000	0.0755	0.0755		4.00	5.00
enzyme		Reg_status_Enz
2.7.1.3		3.00	4.00	5.00
Reg_rxn	vb_LB	basal_vb_UFD	vb_UB		vf_LB	basal_vf_UFD	vf_UB		Reg_status_rxn
R_KHK	0.0000	0.0000	0.0000		0.0000	1.8875	100.0000		3.00	4.00	5.00
R_KHK2	0.0000	0.0000	0.0000		0.0000	0.0000	100.0000		3.00
R_KHK3	0.0000	0.0000	0.0000		0.0000	0.7721	100.0000		3.00	4.00	5.00
enzyme		Reg_status_Enz
2.7.1.30		3.00
Reg_rxn	vb_LB	basal_vb_UFD	vb_UB		vf_LB	basal_vf_UFD	vf_UB		Reg_status_rxn
R_GLYKm	0.0000	0.0000	0.0000		0.0000	0.0000	100.0000		3.00
enzyme		Reg_status_Enz
2.7.1.31		3.00	4.00	5.00
Reg_rxn	vb_LB	basal_vb_UFD	vb_UB		vf_LB	basal_vf_UFD	vf_UB		Reg_status_rxn
R_r0339	0.0000	0.0000	0.0000		0.0000	0.0000	100.0000		3.00
R_r0340	0.0000	0.0000	0.0000		0.0000	1.8756	100.0000		3.00	4.00	5.00
enzyme		Reg_status_Enz
2.7.1.32		3.00	4.00	5.00
Reg_rxn	vb_LB	basal_vb_UFD	vb_UB		vf_LB	basal_vf_UFD	vf_UB		Reg_status_rxn
R_CHOLK	0.0000	0.0000	0.0000		0.0000	4.3779	100.0000		3.00	4.00	5.00
enzyme		Reg_status_Enz
2.7.1.33		2.00	4.00	5.00
Reg_rxn	vb_LB	basal_vb_UFD	vb_UB		vf_LB	basal_vf_UFD	vf_UB		Reg_status_rxn
R_r0578	0.0000	100.0000	100.0000		0.0000	0.0000	0.0000		2.00	5.00
R_r0579	0.0000	100.0000	100.0000		0.0000	100.0000	100.0000		2.00	4.00	5.00
R_r0679	0.0000	0.0000	0.0000		0.0000	100.0000	100.0000		4.00	5.00
R_r0680	0.0000	100.0000	100.0000		0.0000	100.0000	100.0000		2.00	4.00	5.00
enzyme		Reg_status_Enz
2.7.1.35		3.00
Reg_rxn	vb_LB	basal_vb_UFD	vb_UB		vf_LB	basal_vf_UFD	vf_UB		Reg_status_rxn
R_PYDAMK	0.0000	0.0000	0.0000		0.0000	0.0000	100.0000		3.00
R_PYDXNK	0.0000	0.0000	0.0000		0.0000	0.0000	100.0000		3.00
enzyme		Reg_status_Enz
2.7.1.36		3.00	4.00	5.00
Reg_rxn	vb_LB	basal_vb_UFD	vb_UB		vf_LB	basal_vf_UFD	vf_UB		Reg_status_rxn
R_MEVK1c	0.0000	0.0000	0.0000		0.0000	4.9110	100.0000		3.00	4.00	5.00
enzyme		Reg_status_Enz
2.7.1.40		3.00	4.00	5.00
Reg_rxn	vb_LB	basal_vb_UFD	vb_UB		vf_LB	basal_vf_UFD	vf_UB		Reg_status_rxn
R_r0165	0.0000	0.0000	0.0000		0.0000	14.4764	100.0000		3.00	4.00	5.00
R_r0280	0.0000	0.0000	0.0000		0.0000	20.5899	100.0000		3.00	4.00	5.00
enzyme		Reg_status_Enz
2.7.1.48		2.00	3.00	4.00	5.00
Reg_rxn	vb_LB	basal_vb_UFD	vb_UB		vf_LB	basal_vf_UFD	vf_UB		Reg_status_rxn
R_URIK1	0.0000	0.0000	0.0000		0.0000	68.5523	100.0000		3.00	4.00	5.00
R_r1156	0.0000	100.0000	100.0000		0.0000	0.0000	0.0000		2.00	5.00
enzyme		Reg_status_Enz
2.7.1.52		3.00
Reg_rxn	vb_LB	basal_vb_UFD	vb_UB		vf_LB	basal_vf_UFD	vf_UB		Reg_status_rxn
R_FK	0.0000	0.0000	0.0000		0.0000	0.0000	1.4493		3.00
enzyme		Reg_status_Enz
2.7.1.59		3.00	4.00	5.00
Reg_rxn	vb_LB	basal_vb_UFD	vb_UB		vf_LB	basal_vf_UFD	vf_UB		Reg_status_rxn
R_ACGAMK	0.0000	0.0000	0.0000		0.0000	1.01485E-7	39.1304		3.00	4.00	5.00
enzyme		Reg_status_Enz
2.7.1.6		3.00	4.00	5.00
Reg_rxn	vb_LB	basal_vb_UFD	vb_UB		vf_LB	basal_vf_UFD	vf_UB		Reg_status_rxn
R_GALK	0.0000	0.0000	0.0000		0.0000	2.5979	100.0000		3.00	4.00	5.00
R_r0265	0.0000	0.0000	0.0000		0.0000	9.52147E-8	100.0000		3.00	4.00	5.00
enzyme		Reg_status_Enz
2.7.1.60		3.00
Reg_rxn	vb_LB	basal_vb_UFD	vb_UB		vf_LB	basal_vf_UFD	vf_UB		Reg_status_rxn
R_AMANK	0.0000	0.0000	0.0000		0.0000	0.0000	100.0000		3.00
enzyme		Reg_status_Enz
2.7.1.67		2.00	3.00	4.00	5.00
Reg_rxn	vb_LB	basal_vb_UFD	vb_UB		vf_LB	basal_vf_UFD	vf_UB		Reg_status_rxn
R_RE2972M	0.0000	100.0000	100.0000		0.0000	65.4596	100.0000		2.00	3.00	4.00	5.00
enzyme		Reg_status_Enz
2.7.1.68		2.00	4.00	5.00
Reg_rxn	vb_LB	basal_vb_UFD	vb_UB		vf_LB	basal_vf_UFD	vf_UB		Reg_status_rxn
R_RE2974C	0.0000	0.0000	0.0000		0.0000	100.0000	100.0000		4.00	5.00
R_RE2974N	0.0000	100.0000	100.0000		0.0000	0.0000	0.0000		2.00	5.00
enzyme		Reg_status_Enz
2.7.1.7		3.00
Reg_rxn	vb_LB	basal_vb_UFD	vb_UB		vf_LB	basal_vf_UFD	vf_UB		Reg_status_rxn
R_HEX4	0.0000	0.0000	0.0000		0.0000	0.0000	13.0435		3.00
enzyme		Reg_status_Enz
2.7.1.74		1.00	2.00	3.00	4.00	5.00
Reg_rxn	vb_LB	basal_vb_UFD	vb_UB		vf_LB	basal_vf_UFD	vf_UB		Reg_status_rxn
R_DCK1n	0.0000	100.0000	100.0000		0.0000	100.0000	100.0000		2.00	4.00	5.00
R_DCK2n	0.0000	0.0016	100.0000		0.0000	0.0016	100.0000		1.00	2.00	3.00	4.00	5.00
R_r0377	0.0000	0.0000	0.0000		0.0000	8.2900	100.0000		3.00	4.00	5.00
enzyme		Reg_status_Enz
2.7.1.91		3.00	4.00	5.00
Reg_rxn	vb_LB	basal_vb_UFD	vb_UB		vf_LB	basal_vf_UFD	vf_UB		Reg_status_rxn
R_SPHK21c	0.0000	0.0000	0.0000		0.0000	2.9142	100.0000		3.00	4.00	5.00
enzyme		Reg_status_Enz
2.7.2.3		2.00	3.00	4.00	5.00
Reg_rxn	vb_LB	basal_vb_UFD	vb_UB		vf_LB	basal_vf_UFD	vf_UB		Reg_status_rxn
R_PGK	0.0000	100.0000	100.0000		0.0000	53.0925	100.0000		2.00	3.00	4.00	5.00
enzyme		Reg_status_Enz
2.7.4.10		1.00	3.00	4.00	5.00
Reg_rxn	vb_LB	basal_vb_UFD	vb_UB		vf_LB	basal_vf_UFD	vf_UB		Reg_status_rxn
R_ADK3m	0.0000	0.0000	100.0000		0.0000	4.9544	100.0000		1.00	3.00	4.00	5.00
enzyme		Reg_status_Enz
2.7.4.11		2.00	3.00	4.00	5.00
Reg_rxn	vb_LB	basal_vb_UFD	vb_UB		vf_LB	basal_vf_UFD	vf_UB		Reg_status_rxn
R_r0345	0.0000	100.0000	100.0000		0.0000	89.8995	100.0000		2.00	3.00	4.00	5.00
enzyme		Reg_status_Enz
2.7.4.14		1.00	2.00	3.00	4.00	5.00
Reg_rxn	vb_LB	basal_vb_UFD	vb_UB		vf_LB	basal_vf_UFD	vf_UB		Reg_status_rxn
R_CYTK1	0.0000	100.0000	100.0000		0.0000	81.9765	100.0000		2.00	3.00	4.00	5.00
R_CYTK10	0.0000	0.0000	100.0000		0.0000	4.8111	100.0000		1.00	3.00	4.00	5.00
R_CYTK10n	0.0000	0.0016	100.0000		0.0000	0.0016	100.0000		1.00	2.00	3.00	4.00	5.00
R_CYTK11	0.0000	0.0000	100.0000		0.0000	3.8636	100.0000		1.00	3.00	4.00	5.00
R_CYTK11n	0.0000	0.0016	100.0000		0.0000	0.0016	100.0000		1.00	2.00	3.00	4.00	5.00
R_CYTK12	0.0000	1.00737E-7	100.0000		0.0000	1.1002	100.0000		1.00	2.00	3.00	4.00	5.00
R_CYTK12n	0.0000	0.0016	100.0000		0.0000	0.0016	100.0000		1.00	2.00	3.00	4.00	5.00
R_CYTK13	0.0000	9.41052E-8	100.0000		0.0000	1.2299	100.0000		1.00	2.00	3.00	4.00	5.00
R_CYTK13n	0.0000	0.0016	100.0000		0.0000	0.0016	100.0000		1.00	2.00	3.00	4.00	5.00
R_CYTK14	0.0000	0.0000	100.0000		0.0000	7.3434	100.0000		1.00	3.00	4.00	5.00
R_CYTK14n	0.0000	0.0016	100.0000		0.0000	0.0016	100.0000		1.00	2.00	3.00	4.00	5.00
R_CYTK1m	0.0000	0.0000	0.0000		0.0000	1.6326	33.3333		3.00	4.00	5.00
R_CYTK1n	0.0000	100.0000	100.0000		0.0000	100.0000	100.0000		2.00	4.00	5.00
R_CYTK2	0.0000	100.0000	100.0000		0.0000	81.0290	100.0000		2.00	3.00	4.00	5.00
R_CYTK2n	0.0000	100.0000	100.0000		0.0000	100.0000	100.0000		2.00	4.00	5.00
R_CYTK3n	0.0000	0.0016	100.0000		0.0000	0.0016	100.0000		1.00	2.00	3.00	4.00	5.00
R_CYTK4n	0.0000	0.0016	100.0000		0.0000	0.0016	100.0000		1.00	2.00	3.00	4.00	5.00
R_CYTK5	0.0000	1.1106	100.0000		0.0000	1.00735E-7	100.0000		1.00	2.00	3.00	4.00	5.00
R_CYTK5n	0.0000	0.0016	100.0000		0.0000	0.0016	100.0000		1.00	2.00	3.00	4.00	5.00
R_CYTK6	0.0000	0.1631	100.0000		0.0000	1.01890E-7	100.0000		1.00	2.00	3.00	4.00	5.00
R_CYTK6n	0.0000	0.0016	100.0000		0.0000	0.0016	100.0000		1.00	2.00	3.00	4.00	5.00
R_CYTK7	0.0000	0.0000	100.0000		0.0000	8.2910	100.0000		1.00	3.00	4.00	5.00
R_CYTK7n	0.0000	0.0016	100.0000		0.0000	0.0016	100.0000		1.00	2.00	3.00	4.00	5.00
R_CYTK8	0.0000	0.0000	100.0000		0.0000	2.1774	100.0000		1.00	3.00	4.00	5.00
R_CYTK9	0.0000	0.0000	100.0000		0.0000	2.0478	100.0000		1.00	3.00	4.00	5.00
R_CYTK9n	0.0000	0.0016	100.0000		0.0000	0.0016	100.0000		1.00	2.00	3.00	4.00	5.00
R_UMPK	0.0000	100.0000	100.0000		0.0000	76.7808	100.0000		2.00	3.00	4.00	5.00
R_UMPK2	0.0000	5.3589	100.0000		0.0000	0.0000	100.0000		1.00	2.00	3.00	5.00
R_UMPK3	0.0000	0.0000	100.0000		0.0000	3.0952	100.0000		1.00	3.00	4.00	5.00
R_UMPK3n	0.0000	0.0016	100.0000		0.0000	0.0016	100.0000		1.00	2.00	3.00	4.00	5.00
R_UMPK4	0.0000	0.0000	100.0000		0.0000	2.2962	100.0000		1.00	3.00	4.00	5.00
R_UMPK5	0.0000	3.0183	100.0000		0.0000	0.0000	100.0000		1.00	2.00	3.00	5.00
R_UMPK5n	0.0000	0.0016	100.0000		0.0000	0.0016	100.0000		1.00	2.00	3.00	4.00	5.00
R_UMPK6	0.0000	3.1480	100.0000		0.0000	0.0000	100.0000		1.00	2.00	3.00	5.00
R_UMPK6n	0.0000	0.0016	100.0000		0.0000	0.0016	100.0000		1.00	2.00	3.00	4.00	5.00
R_UMPK7	0.0000	0.3846	100.0000		0.0000	1.01091E-7	100.0000		1.00	2.00	3.00	4.00	5.00
R_UMPKn	0.0000	100.0000	100.0000		0.0000	100.0000	100.0000		2.00	4.00	5.00
enzyme		Reg_status_Enz
2.7.4.2		3.00	4.00	5.00
Reg_rxn	vb_LB	basal_vb_UFD	vb_UB		vf_LB	basal_vf_UFD	vf_UB		Reg_status_rxn
R_PMEVKc	0.0000	0.0000	0.0000		0.0000	4.9110	100.0000		3.00	4.00	5.00
enzyme		Reg_status_Enz
2.7.4.3		1.00	2.00	3.00	4.00	5.00
Reg_rxn	vb_LB	basal_vb_UFD	vb_UB		vf_LB	basal_vf_UFD	vf_UB		Reg_status_rxn
R_ADK1	0.0000	100.0000	100.0000		0.0000	67.1892	100.0000		2.00	3.00	4.00	5.00
R_ADK1m	0.0000	100.0000	100.0000		0.0000	100.0000	100.0000		2.00	4.00	5.00
R_ADK3	0.0000	7.2953	100.0000		0.0000	0.0000	100.0000		1.00	2.00	3.00	5.00
R_ADKd	0.0000	0.0000	100.0000		0.0000	10.1005	100.0000		1.00	3.00	4.00	5.00
R_CYTK3	0.0000	0.0000	100.0000		0.0000	7.4920	100.0000		1.00	3.00	4.00	5.00
enzyme		Reg_status_Enz
2.7.4.6		1.00	2.00	3.00	4.00	5.00
Reg_rxn	vb_LB	basal_vb_UFD	vb_UB		vf_LB	basal_vf_UFD	vf_UB		Reg_status_rxn
R_CYTK4	0.0000	0.0000	100.0000		0.0000	6.5445	100.0000		1.00	3.00	4.00	5.00
R_NDPK1m	0.0000	100.0000	100.0000		0.0000	100.0000	100.0000		2.00	4.00	5.00
R_NDPK3m	0.0000	0.0000	0.0000		0.0000	1.6326	33.3333		3.00	4.00	5.00
R_NDPK6m	0.0000	100.0000	100.0000		0.0000	0.0000	0.0000		2.00	5.00
R_RE0453M	0.0000	0.0000	0.0000		0.0000	0.0000	50.0000		3.00
enzyme		Reg_status_Enz
2.7.4.8		2.00	3.00	4.00	5.00
Reg_rxn	vb_LB	basal_vb_UFD	vb_UB		vf_LB	basal_vf_UFD	vf_UB		Reg_status_rxn
R_DGK1	0.0000	0.0000	0.0000		0.0000	0.0000	100.0000		3.00
R_GK1	0.0000	100.0000	100.0000		0.0000	100.0000	100.0000		2.00	4.00	5.00
enzyme		Reg_status_Enz
2.7.4.9		1.00	3.00
Reg_rxn	vb_LB	basal_vb_UFD	vb_UB		vf_LB	basal_vf_UFD	vf_UB		Reg_status_rxn
R_DTMPK	0.0000	0.0000	0.0000		0.0000	0.0000	100.0000		3.00
R_RE0452M	0.0000	0.0000	50.0000		0.0000	0.0000	0.0000		1.00
enzyme		Reg_status_Enz
2.7.6.1		2.00	3.00	4.00	5.00
Reg_rxn	vb_LB	basal_vb_UFD	vb_UB		vf_LB	basal_vf_UFD	vf_UB		Reg_status_rxn
R_PRPPS	0.0000	100.0000	100.0000		0.0000	85.2121	100.0000		2.00	3.00	4.00	5.00
enzyme		Reg_status_Enz
2.7.6.2		3.00
Reg_rxn	vb_LB	basal_vb_UFD	vb_UB		vf_LB	basal_vf_UFD	vf_UB		Reg_status_rxn
R_TMDPK	0.0000	0.0000	0.0000		0.0000	0.0000	100.0000		3.00
enzyme		Reg_status_Enz
2.7.7.1		2.00	3.00	4.00	5.00
Reg_rxn	vb_LB	basal_vb_UFD	vb_UB		vf_LB	basal_vf_UFD	vf_UB		Reg_status_rxn
R_NMNATr	0.0000	100.0000	100.0000		0.0000	85.3398	100.0000		2.00	3.00	4.00	5.00
enzyme		Reg_status_Enz
2.7.7.12		1.00	2.00	3.00	4.00	5.00
Reg_rxn	vb_LB	basal_vb_UFD	vb_UB		vf_LB	basal_vf_UFD	vf_UB		Reg_status_rxn
R_GALT	0.0000	0.0000	98.2900		0.0000	7.6269	100.0000		1.00	3.00	4.00	5.00
R_UGLT	0.0000	5.0290	100.0000		0.0000	0.0000	100.0000		1.00	2.00	3.00	5.00
R_r0233	0.0000	0.0000	0.0000		0.0000	9.52147E-8	100.0000		3.00	4.00	5.00
enzyme		Reg_status_Enz
2.7.7.13		3.00	4.00	5.00
Reg_rxn	vb_LB	basal_vb_UFD	vb_UB		vf_LB	basal_vf_UFD	vf_UB		Reg_status_rxn
R_r0208	0.0000	0.0000	0.0000		0.0000	1.00934E-7	100.0000		3.00	4.00	5.00
enzyme		Reg_status_Enz
2.7.7.14		3.00	4.00	5.00
Reg_rxn	vb_LB	basal_vb_UFD	vb_UB		vf_LB	basal_vf_UFD	vf_UB		Reg_status_rxn
R_PETHCT	0.0000	0.0000	0.0000		0.0000	1.6326	100.0000		3.00	4.00	5.00
enzyme		Reg_status_Enz
2.7.7.15		3.00
Reg_rxn	vb_LB	basal_vb_UFD	vb_UB		vf_LB	basal_vf_UFD	vf_UB		Reg_status_rxn
R_CHLPCTD	0.0000	0.0000	0.0000		0.0000	0.0000	100.0000		3.00
enzyme		Reg_status_Enz
2.7.7.2		4.00	5.00
Reg_rxn	vb_LB	basal_vb_UFD	vb_UB		vf_LB	basal_vf_UFD	vf_UB		Reg_status_rxn
R_FMNAT	0.0000	0.0000	0.0000		0.0000	0.0755	0.0755		4.00	5.00
enzyme		Reg_status_Enz
2.7.7.23		3.00	4.00	5.00
Reg_rxn	vb_LB	basal_vb_UFD	vb_UB		vf_LB	basal_vf_UFD	vf_UB		Reg_status_rxn
R_UAGALDP	0.0000	0.0000	0.0000		0.0000	1.00719E-7	16.6667		3.00	4.00	5.00
R_UAGDP	0.0000	0.0000	0.0000		0.0000	1.01489E-7	100.0000		3.00	4.00	5.00
enzyme		Reg_status_Enz
2.7.7.3		3.00
Reg_rxn	vb_LB	basal_vb_UFD	vb_UB		vf_LB	basal_vf_UFD	vf_UB		Reg_status_rxn
R_r0590	0.0000	0.0000	0.0000		0.0000	0.0000	100.0000		3.00
enzyme		Reg_status_Enz
2.7.7.30		3.00
Reg_rxn	vb_LB	basal_vb_UFD	vb_UB		vf_LB	basal_vf_UFD	vf_UB		Reg_status_rxn
R_F1PGT	0.0000	0.0000	0.0000		0.0000	0.0000	1.4493		3.00
enzyme		Reg_status_Enz
2.7.7.4		3.00	4.00	5.00
Reg_rxn	vb_LB	basal_vb_UFD	vb_UB		vf_LB	basal_vf_UFD	vf_UB		Reg_status_rxn
R_SADT	0.0000	0.0000	0.0000		0.0000	7.39977E-8	100.0000		3.00	4.00	5.00
enzyme		Reg_status_Enz
2.7.7.41		3.00	4.00	5.00
Reg_rxn	vb_LB	basal_vb_UFD	vb_UB		vf_LB	basal_vf_UFD	vf_UB		Reg_status_rxn
R_CDS	0.0000	0.0000	0.0000		0.0000	5.0001	100.0000		3.00	4.00	5.00
R_CDSm	0.0000	0.0000	0.0000		0.0000	1.6326	33.3333		3.00	4.00	5.00
enzyme		Reg_status_Enz
2.7.7.43		1.00	2.00	3.00	4.00	5.00
Reg_rxn	vb_LB	basal_vb_UFD	vb_UB		vf_LB	basal_vf_UFD	vf_UB		Reg_status_rxn
R_CMPSAS	0.0000	0.0000	0.0000		0.0000	0.0000	100.0000		3.00
R_CMPSASn	0.0000	0.0000	0.0000		0.0000	0.0000	100.0000		3.00
R_r0668	0.0000	0.0016	100.0000		0.0000	0.0016	50.0000		1.00	2.00	3.00	4.00	5.00
enzyme		Reg_status_Enz
2.7.7.9		1.00	3.00	4.00	5.00
Reg_rxn	vb_LB	basal_vb_UFD	vb_UB		vf_LB	basal_vf_UFD	vf_UB		Reg_status_rxn
R_GALU	0.0000	0.0000	98.2900		0.0000	12.6559	100.0000		1.00	3.00	4.00	5.00
enzyme		Reg_status_Enz
2.7.8.11		3.00	4.00	5.00
Reg_rxn	vb_LB	basal_vb_UFD	vb_UB		vf_LB	basal_vf_UFD	vf_UB		Reg_status_rxn
R_CDIPTr	0.0000	0.0000	0.0000		0.0000	6.6327	100.0000		3.00	4.00	5.00
enzyme		Reg_status_Enz
2.7.8.15		3.00
Reg_rxn	vb_LB	basal_vb_UFD	vb_UB		vf_LB	basal_vf_UFD	vf_UB		Reg_status_rxn
R_GLCNACPT_L	0.0000	0.0000	0.0000		0.0000	0.0000	1.4493		3.00
enzyme		Reg_status_Enz
2.7.8.2		3.00	4.00	5.00
Reg_rxn	vb_LB	basal_vb_UFD	vb_UB		vf_LB	basal_vf_UFD	vf_UB		Reg_status_rxn
R_CEPTC	0.0000	0.0000	0.0000		0.0000	0.0000	100.0000		3.00
R_CEPTE	0.0000	0.0000	0.0000		0.0000	1.6326	100.0000		3.00	4.00	5.00
enzyme		Reg_status_Enz
2.7.8.8		3.00	4.00	5.00
Reg_rxn	vb_LB	basal_vb_UFD	vb_UB		vf_LB	basal_vf_UFD	vf_UB		Reg_status_rxn
R_PSt3	0.0000	0.0000	0.0000		0.0000	1.6326	33.3333		3.00	4.00	5.00
enzyme		Reg_status_Enz
2.8.1.1		3.00	4.00	5.00
Reg_rxn	vb_LB	basal_vb_UFD	vb_UB		vf_LB	basal_vf_UFD	vf_UB		Reg_status_rxn
R_RE1691M	0.0000	0.0000	0.0000		0.0000	2.6042	100.0000		3.00	4.00	5.00
enzyme		Reg_status_Enz
2.8.1.2		3.00	4.00	5.00
Reg_rxn	vb_LB	basal_vb_UFD	vb_UB		vf_LB	basal_vf_UFD	vf_UB		Reg_status_rxn
R_r0595	0.0000	0.0000	0.0000		0.0000	2.6042	100.0000		3.00	4.00	5.00
enzyme		Reg_status_Enz
2.8.2.1		3.00
Reg_rxn	vb_LB	basal_vb_UFD	vb_UB		vf_LB	basal_vf_UFD	vf_UB		Reg_status_rxn
R_4NPHSULT	0.0000	0.0000	0.0000		0.0000	0.0000	100.0000		3.00
R_DOPASULT	0.0000	0.0000	0.0000		0.0000	0.0000	100.0000		3.00
R_NRPPHRSULT	0.0000	0.0000	0.0000		0.0000	0.0000	100.0000		3.00
R_TYMSULT	0.0000	0.0000	0.0000		0.0000	0.0000	100.0000		3.00
enzyme		Reg_status_Enz
2.8.2.11		3.00
Reg_rxn	vb_LB	basal_vb_UFD	vb_UB		vf_LB	basal_vf_UFD	vf_UB		Reg_status_rxn
R_GAL3ST11	0.0000	0.0000	0.0000		0.0000	0.0000	20.0000		3.00
enzyme		Reg_status_Enz
2.8.2.2		3.00
Reg_rxn	vb_LB	basal_vb_UFD	vb_UB		vf_LB	basal_vf_UFD	vf_UB		Reg_status_rxn
R_5ADTSTSTERONESULT	0.0000	0.0000	0.0000		0.0000	0.0000	100.0000		3.00
R_DHEASULT	0.0000	0.0000	0.0000		0.0000	0.0000	100.0000		3.00
R_PRGNLONESULT	0.0000	0.0000	0.0000		0.0000	0.0000	100.0000		3.00
R_TSTSTERONESULT	0.0000	0.0000	0.0000		0.0000	0.0000	100.0000		3.00
R_TSTSTERONEt	0.0000	0.0000	0.0000		0.0000	0.0000	100.0000		3.00
enzyme		Reg_status_Enz
2.8.2.21		3.00
Reg_rxn	vb_LB	basal_vb_UFD	vb_UB		vf_LB	basal_vf_UFD	vf_UB		Reg_status_rxn
R_S6T10g	0.0000	0.0000	0.0000		0.0000	0.0000	1.4286		3.00
R_S6T11g	0.0000	0.0000	0.0000		0.0000	0.0000	1.4286		3.00
R_S6T12g	0.0000	0.0000	0.0000		0.0000	0.0000	1.4286		3.00
R_S6T13g	0.0000	0.0000	0.0000		0.0000	0.0000	1.4286		3.00
R_S6T14g	0.0000	0.0000	0.0000		0.0000	0.0000	1.4286		3.00
R_S6T15g	0.0000	0.0000	0.0000		0.0000	0.0000	1.4286		3.00
R_S6T16g	0.0000	0.0000	0.0000		0.0000	0.0000	3.8462		3.00
R_S6T17g	0.0000	0.0000	0.0000		0.0000	0.0000	3.8462		3.00
R_S6T18g	0.0000	0.0000	0.0000		0.0000	0.0000	3.8462		3.00
R_S6T1g	0.0000	0.0000	0.0000		0.0000	0.0000	5.0000		3.00
R_S6T2g	0.0000	0.0000	0.0000		0.0000	0.0000	5.0000		3.00
R_S6T3g	0.0000	0.0000	0.0000		0.0000	0.0000	5.0000		3.00
R_S6T4g	0.0000	0.0000	0.0000		0.0000	0.0000	1.4286		3.00
R_S6T5g	0.0000	0.0000	0.0000		0.0000	0.0000	1.4286		3.00
R_S6T6g	0.0000	0.0000	0.0000		0.0000	0.0000	1.4286		3.00
R_S6T7g	0.0000	0.0000	0.0000		0.0000	0.0000	1.4286		3.00
R_S6T8g	0.0000	0.0000	0.0000		0.0000	0.0000	1.4286		3.00
R_S6T9g	0.0000	0.0000	0.0000		0.0000	0.0000	1.4286		3.00
[truncated: 9,878 more rows]
